# Supplementary material for: MIWI N-terminal arginines orchestrate generation of functional pachytene piRNAs and spermiogenesis
Source: Nucleic Acids Res. 2024 Mar 23;52(11):6558–70. doi: 10.1093/nar/gkae193 (PMC11194079; doi:10.1093/nar/gkae193)
Supplement: gkae193_Supplemental_Files [file gkae193_supplemental_files.zip]

Archive with 16 entries (16 files):
- Revised_Supplement_2-23-2024.pdf
- Supplemental Table 1.xlsx
- Supplemental Table 10.xlsx
- Supplemental Table 11.xlsx
- Supplemental Table 12.xlsx
- Supplemental Table 13.xlsx
- Supplemental Table 14.xlsx
- Supplemental Table 15.xlsx
- Supplemental Table 2.xlsx
- Supplemental Table 3.xlsx
- Supplemental Table 4.xlsx
- Supplemental Table 5.xlsx
- Supplemental Table 6.xlsx
- Supplemental Table 7.xlsx
- Supplemental Table 8.xlsx
- Supplemental Table 9.xlsx
