# Supplementary material for: MIWI N-terminal arginines orchestrate generation of functional pachytene piRNAs and spermiogenesis
Source: Nucleic Acids Res. 2024 Mar 23;52(11):6558–70. doi: 10.1093/nar/gkae193 (PMC11194079; doi:10.1093/nar/gkae193)
Supplement: gkae193_Supplemental_Files [file gkae193_supplemental_files.zip › Supplemental Table 1.xlsx]

## Sheet: Miwi-RK_fertility
Supplementary Table 1: Miwi[RK/RK] male mice present with a fully penetrant infertility phenotype
Mouseline	Mating_MxF	Stud	Genotype	Plug_date	Littersize			Fertility:
Miwi-RK	WTxWT	106	+/+	2019-09-07	5			Two Sample t-test
Miwi-RK	WTxWT	106	+/+	2019-09-21	7
Miwi-RK	WTxWT	106	+/+	2019-09-28	11			data: Littersize by Mating_MxF
Miwi-RK	WTxWT	106	+/+	2019-10-01	7			t = 3.8936, df = 17, p-value = 0.001168
Miwi-RK	WTxWT	108	+/+	2019-09-07	9			alternative hypothesis: true difference in means is not equal to 0
Miwi-RK	WTxWT	108	+/+	2019-09-21	0			95 percent confidence interval:
Miwi-RK	WTxWT	108	+/+	2019-10-01	12			2.70299 9.09701
Miwi-RK	WTxWT	227	+/+	2019-10-12	0			sample estimates:
Miwi-RK	WTxWT	227	+/+	2019-10-14	8			mean in group WTxWT mean in group RKxWT
Miwi-RK	WTxWT	227	+/+	2019-10-22	0			5.9 0.0
Miwi-RK	RKxWT	105	RK/RK	2019-09-21	0
Miwi-RK	RKxWT	105	RK/RK	2019-09-28	0
Miwi-RK	RKxWT	225	RK/RK	2019-10-12	0
Miwi-RK	RKxWT	225	RK/RK	2019-10-13	0
Miwi-RK	RKxWT	225	RK/RK	2019-10-20	0
Miwi-RK	RKxWT	226	RK/RK	2019-10-12	0
Miwi-RK	RKxWT	226	RK/RK	2019-10-19	0
Miwi-RK	RKxWT	230	RK/RK	2019-10-14	0
Miwi-RK	RKxWT	230	RK/RK	2019-10-20	0
