# Supplementary material for: MIWI N-terminal arginines orchestrate generation of functional pachytene piRNAs and spermiogenesis
Source: Nucleic Acids Res. 2024 Mar 23;52(11):6558–70. doi: 10.1093/nar/gkae193 (PMC11194079; doi:10.1093/nar/gkae193)
Supplement: gkae193_Supplemental_Files [file gkae193_supplemental_files.zip › Supplemental Table 10.xlsx]

## Sheet: RNA-DE-description
Supplementary Table 10: Transcript differential expression
Differential expression was calculated using Salmon expression estimates loaded by tximport in edgeR (likelihood test)
Only genes with absolute log2 Fold change >= 1 (Fold change 2x) and adjusted p-value < 0.05 vere considered statistically significant
List description:
DE-complete-table	All results from the differential expression calculation
DE-only	Only results with absolute log2 Fold change >= 1 (Fold change 2x) and adjusted p-value < 0.05
DE-upregulated	Only results with log2 Fold change >= 1 (Fold change 2x upregulated) and adjusted p-value < 0.05
DE-downregulated	Only results with log2 Fold change <= -1 (Fold change 2x downregulated) and adjusted p-value < 0.05
Column description:
gene_id	Ensembl gene ID
gene_name	Ensembl gene name
gene_biotype	Ensemble gene biotype
description	Ensemble gene description
logCPM	Average log2 counts-per-million over all samples
logFC	log2 Fold change
PValue	Raw p-value
PValueAdj	Benjamini-Hochberg procedure corrected p-value
*-counts	Gene counts from Salmon as imported by tximport
*-abundance	Gene abundance from Salmon as imported by tximport
Sample name:
MiwiHet.P24.1, .2, .3	Miwi[+/RK]; P24 - postnatal day 24; .1, .2, .3 - biological replicates
MiwiRK.P24.1, .2, .3	Miwi[RK/RK]; P24 - postnatal day 24; .1, .2, .3 - biological replicates

## Sheet: RNA-DE-complete-table
gene_id	gene_name	gene_biotype	description	logCPM	logFC	PValue	PValueAdj	MiwiHet.P24.1-counts	MiwiHet.P24.2-counts	MiwiHet.P24.3-counts	MiwiRK.P24.1-counts	MiwiRK.P24.2-counts	MiwiRK.P24.3-counts	MiwiHet.P24.1-abundance	MiwiHet.P24.2-abundance	MiwiHet.P24.3-abundance	MiwiRK.P24.1-abundance	MiwiRK.P24.2-abundance	MiwiRK.P24.3-abundance
ENSMUSG00000094292	Gm23610	snRNA	predicted gene, 23610 [Source:MGI Symbol;Acc:MGI:5453387]	1.43223773588732	11.2104861045343	1.61289546097486e-51	3.55240225279714e-47	0	0	0	348.473	262.853	481.577	0	0	0	162.519738	113.252983	120.786714
ENSMUSG00000095610	Gm26245	snRNA	predicted gene, 26245 [Source:MGI Symbol;Acc:MGI:5456022]	1.0912143644206	-11.0489844379364	1.13801895076942e-43	1.25324336953482e-39	267.753	112.967	230.031	0	0	0	176.621201	51.633816	103.375736	0	0	0
ENSMUSG00000094558	Btbd35f11	protein_coding	BTB domain containing 35, family member 11 [Source:MGI Symbol;Acc:MGI:3709280]	6.12957655983786	1.60212510716261	8.77039942997348e-28	6.43893491483887e-24	1774.4	1529.394	1398.001	7090.113	6364.906	8606.371	3.194447	1.907822	1.714652	9.024578	7.484528	5.891287
ENSMUSG00000100338	Gm28870	protein_coding	predicted gene 28870 [Source:MGI Symbol;Acc:MGI:5579576]	-0.250327838099908	9.4686455340154	1.07995123156279e-23	5.9464814687926e-20	0	0	0	59.444	125.509	124.16	0	0	0	0.205163	0.400193	0.230458
ENSMUSG00000033508	Asprv1	protein_coding	aspartic peptidase, retroviral-like 1 [Source:MGI Symbol;Acc:MGI:1915105]	1.98432158767937	2.73084973254992	1.8367251036087e-20	8.09077408139633e-17	56	43	38	509	406	478	0.132895	0.070707	0.061437	0.854018	0.629323	0.431314
ENSMUSG00000097407	4933408J17Rik	lncRNA	RIKEN cDNA 4933408J17 gene [Source:MGI Symbol;Acc:MGI:1921704]	2.41144773373778	2.39707360111756	4.53018333997092e-20	1.66295480104766e-16	76	65	83	701	499	640	0.145406	0.08617	0.108186	0.948235	0.623587	0.46558
ENSMUSG00000099988	1700054A03Rik	lncRNA	RIKEN cDNA 1700054A03 gene [Source:MGI Symbol;Acc:MGI:1925707]	2.74842958055708	2.77507574118305	5.74457822693743e-20	1.80749050640424e-16	84	51	61	695	814	909.001	0.154784	0.063601	0.112852	0.892092	0.943545	0.616978
ENSMUSG00000095681	Gm8281	protein_coding	predicted gene, 8281 [Source:MGI Symbol;Acc:MGI:3647811]	0.8734129897066	3.93387841742463	3.21944317458343e-19	8.863529490025e-16	16.621	20.617	50.628	212.727	172.331	216.306	0.030028	0.025809	0.062315	0.914122	0.720095	0.47013
ENSMUSG00000100733	4932411K12Rik	lncRNA	RIKEN cDNA 4932411K12 gene [Source:MGI Symbol;Acc:MGI:3512682]	4.37312787647735	1.57362059920426	1.19763711919637e-18	2.93088417225555e-15	408	443	433.781	2404.999	1966	2259.739	0.548066	0.407135	0.357498	1.941719	1.464577	0.995512
ENSMUSG00000094273	Btbd35f17	protein_coding	BTB domain containing 35, family member 17 [Source:MGI Symbol;Acc:MGI:3709272]	1.88139680291662	2.59668173823608	5.85621663961691e-18	1.28983171487562e-14	30.748	56.321	52.978	452.834	318.656	535.258	0.055355	0.070257	0.064977	0.576385	0.374709	0.366398
ENSMUSG00000118409	Btbd35f5	protein_coding	BTB domain containing 35, family member 5 [Source:MGI Symbol;Acc:MGI:3780997]	1.09918388507107	3.30208204534992	1.66824208571509e-17	3.3402756307159e-14	22.795	16.946	11.266	280.498	154.321	364.251	0.042323	0.021802	0.014251	0.36822	0.187155	0.257155
ENSMUSG00000067878	Map7d3	protein_coding	MAP7 domain containing 3 [Source:MGI Symbol;Acc:MGI:2445051]	5.27931097215652	1.28086290533093	8.60154611252954e-17	1.57874210940386e-13	1096	909	1056	4475	3039	4103	1.277827	0.734344	0.838783	3.68879	2.314304	1.8189
ENSMUSG00000029086	Prom1	protein_coding	prominin 1 [Source:MGI Symbol;Acc:MGI:1100886]	6.43569464519255	0.985654521383476	1.49206294195727e-16	2.47143447875907e-13	2787.493	3326.787	3004.353	7584.205	6423.144	8692.071	3.90624	2.937627	2.5917	8.682824	6.717353	5.393125
ENSMUSG00000032220	Myo1e	protein_coding	myosin IE [Source:MGI Symbol;Acc:MGI:106621]	3.20528720703806	2.00272326999624	1.57094586618056e-16	2.47143447875907e-13	164	169	158	900.999	1056.957	1050	0.115441	0.082429	0.076562	0.448406	0.487093	0.281617
ENSMUSG00000050961	AY358078	protein_coding	cDNA sequence AY358078 [Source:MGI Symbol;Acc:MGI:2682312]	3.13376932093261	1.76879984182565	2.89752537706162e-15	4.25453309531881e-12	143.27	204.493	192.039	981.572	801.563	1039.255	0.364123	0.360117	0.33251	1.763775	1.330631	1.004292
ENSMUSG00000092142	Gm6482	protein_coding	predicted gene 6482 [Source:MGI Symbol;Acc:MGI:3644578]	-1.23503302996608	8.37961605898255	7.11333004299228e-15	9.79194338730656e-12	0	0	0	47.552	51.124	48.444	0	0	0	0.089199	0.088596	0.04887
ENSMUSG00000058252	Tcp11x2	protein_coding	t-complex 11 family, X-linked 2 [Source:MGI Symbol;Acc:MGI:1919091]	5.09838081536421	1.20510190571014	8.94764658519669e-15	1.15924656493504e-11	815	979	1033	3228	3016	3790	1.644042	1.368397	1.419645	4.603819	3.97388	2.906968
ENSMUSG00000118332	Fam220a	protein_coding	family with sequence similarity 220, member A [Source:MGI Symbol;Acc:MGI:1914488]	6.57556969010383	1.06730192229278	1.84152401201628e-14	2.25330924248103e-11	3411.59	2909.178	3234.027	8419.972	7700.585	9268.146	5.575221	3.412047	3.656513	11.854574	10.307564	7.085252
ENSMUSG00000101153	4933404I11Rik	lncRNA	RIKEN cDNA 4933404I11 gene [Source:MGI Symbol;Acc:MGI:1918300]	2.02184092514377	2.20872528140571	9.35954793336276e-14	1.08496864859113e-10	59	57	72	343	476	536	0.190701	0.127659	0.158547	0.783836	1.004932	0.658737
ENSMUSG00000093383	Gm20642	lncRNA	predicted gene 20642 [Source:MGI Symbol;Acc:MGI:5313089]	3.59262523148092	1.67656434475403	5.94838323785183e-13	6.37044898091453e-10	280	235	256	1133.244	1284.951	1353.908	0.682887	0.39713	0.425358	1.954087	2.046942	1.255527
ENSMUSG00000097164	Cep83os	lncRNA	centrosomal protein 83, opposite strand [Source:MGI Symbol;Acc:MGI:1914973]	8.68392907149267	0.829124176029376	6.07398086716028e-13	6.37044898091453e-10	12635	15071	12860	41242	27599	44263	6.161106	5.092133	4.272171	14.218461	8.790325	8.206729
ENSMUSG00000118405	Btbd35f30	protein_coding	BTB domain containing 35, family member 30 [Source:MGI Symbol;Acc:MGI:5435012]	2.95978441816242	1.68649047507192	3.07482546066283e-12	3.07831958050449e-09	129.619	218.567	153.171	896.302	634.516	961.592	0.240667	0.281195	0.193753	1.176608	0.769518	0.678867
ENSMUSG00000034825	Nrip3	protein_coding	nuclear receptor interacting protein 3 [Source:MGI Symbol;Acc:MGI:1925843]	2.77087412814114	2.00161298114925	3.44190329409249e-12	3.29599652401683e-09	295	236	199	620	433.001	707.001	0.424288	0.137588	0.113961	1.121296	0.803513	0.647246
ENSMUSG00000093926	Gm17027	protein_coding	predicted gene 17027 [Source:MGI Symbol;Acc:MGI:4937854]	-2.15153436347408	-7.74285395345702	4.55370080793603e-12	4.17896917894963e-09	31.063	10.514	19.999	0	0	0	0.082914	0.019447	0.036368	0	0	0
ENSMUSG00000079606	Fsip2l	protein_coding	fibrous sheath-interacting protein 2-like [Source:MGI Symbol;Acc:MGI:2685441]	4.6458670364364	1.18944596386024	7.34036116079061e-12	6.29903046434152e-09	691	620	755	2728	2005	2602	1.136409	0.706517	0.845917	3.171979	2.153769	1.627083
ENSMUSG00000031617	Tmem184c	protein_coding	transmembrane protein 184C [Source:MGI Symbol;Acc:MGI:2384562]	5.04518044807944	1.43324601527624	7.43585889093664e-12	6.29903046434152e-09	952	769	824.001	3125	3252	3378	1.40669	0.704205	0.774077	3.150326	3.295245	1.919145
ENSMUSG00000105993	Tex13c2	protein_coding	TEX13 family member C2 [Source:MGI Symbol;Acc:MGI:5663474]	2.90064201131467	1.59553664121575	1.15792932783727e-11	9.44570127615401e-09	200	129	168	932	559	865	0.388683	0.173712	0.222433	1.280591	0.709586	0.639186
ENSMUSG00000118459	Btbd35f1	protein_coding	BTB domain containing 35, family member 1 [Source:MGI Symbol;Acc:MGI:1919097]	2.7154114614168	1.95983824198	1.55332586831971e-11	1.22185722320506e-08	129.099	81.687	146.179	817.194	669.199	642.929	0.239702	0.105094	0.184908	1.07276	0.81158	0.453897
ENSMUSG00000056214	Pard6g	protein_coding	par-6 family cell polarity regulator gamma [Source:MGI Symbol;Acc:MGI:2135606]	3.73485941724378	1.38882195230929	2.5577501079023e-11	1.94256710781201e-08	330	329	329	1616	823	1717	0.35076	0.242307	0.238241	1.214414	0.571379	0.693924
ENSMUSG00000039193	Nlrc4	protein_coding	NLR family, CARD domain containing 4 [Source:MGI Symbol;Acc:MGI:3036243]	2.55420940658372	1.73834168424075	5.5382741939147e-11	4.06601630403238e-08	124.92	114.599	119.025	530.605	638.906	678.068	0.086634	0.05505	0.055754	0.257939	0.287438	0.17727
ENSMUSG00000094860	Btbd35f27	protein_coding	BTB domain containing 35, family member 27 [Source:MGI Symbol;Acc:MGI:3781937]	0.953071000568091	2.3876555531472	6.48397158716124e-11	4.60675723249117e-08	18.801	28.803	32.666	274.503	157.783	227.279	0.034187	0.03629	0.040467	0.352905	0.1874	0.15714
ENSMUSG00000108060	4921529L05Rik	lncRNA	RIKEN cDNA 4921529L05 gene [Source:MGI Symbol;Acc:MGI:2443531]	2.67367766643851	2.15968479006192	1.05047955604739e-10	7.23025381935742e-08	334.822	193.142	373.096	594.084	338.78	377.459	1.378711	1.778661	0.730042	8.303111	7.633465	3.595313
ENSMUSG00000038213	Tapbpl	protein_coding	TAP binding protein-like [Source:MGI Symbol;Acc:MGI:2384853]	5.08267665289976	1.03734129755434	1.1761020860224e-10	7.84959043777069e-08	644.299	1203.063	1261.281	2730.155	2774.729	4122.276	0.943718	1.221006	1.25861	2.827299	2.654629	2.29582
ENSMUSG00000001472	Tcf25	protein_coding	transcription factor 25 (basic helix-loop-helix) [Source:MGI Symbol;Acc:MGI:1914105]	5.48997525379674	-1.40086252107927	2.23487904318611e-10	1.44774149782865e-07	2511.001	1783.001	1681	4138	2190.001	3674	5.554132	7.089776	3.841966	3.696572	1.820098	1.779269
ENSMUSG00000086075	Gm15728	lncRNA	predicted gene 15728 [Source:MGI Symbol;Acc:MGI:3783171]	3.39806036226381	1.40387568207606	2.72492020414418e-10	1.71475335703644e-07	314.758	321.072	309.331	1035.933	778.109	1179.455	0.597437	0.433285	0.286109	1.633497	1.064522	1.094025
ENSMUSG00000095814	Btbd35f7	protein_coding	BTB domain containing 35, family member 7 [Source:MGI Symbol;Acc:MGI:3709265]	2.71292270026706	1.48284607824365	2.84701940270128e-10	1.7418222873471e-07	122.413	161.345	184.327	675.85	530.513	823.978	0.220379	0.201268	0.226077	0.860249	0.623833	0.564035
ENSMUSG00000057967	Fgf18	protein_coding	fibroblast growth factor 18 [Source:MGI Symbol;Acc:MGI:1277980]	-0.121542353574694	2.87965657561595	3.24413729796151e-10	1.93113848615141e-07	7.208	6	14	103	100	106	0.026527	0.017259	0.035101	0.271659	0.24862	0.155622
ENSMUSG00000078865	Gm14406	protein_coding	predicted gene 14406 [Source:MGI Symbol;Acc:MGI:3649838]	-2.60539513803764	-7.20959959469381	3.70628683288182e-10	2.14818335511111e-07	16.443	16.314	10.214	0	0	0	0.046087	0.031683	0.019504	0	0	0
ENSMUSG00000031194	4931400O07Rik	protein_coding	RIKEN cDNA 4931400O07 gene [Source:MGI Symbol;Acc:MGI:1918186]	2.37654698013106	1.56496104217653	4.23922299045755e-10	2.39407400935455e-07	100	118	134	591	430	598	0.773947	0.632801	0.706546	3.233912	2.173741	1.759779
ENSMUSG00000118402	Btbd35f22	protein_coding	BTB domain containing 35, family member 22 [Source:MGI Symbol;Acc:MGI:5435000]	2.33371628644789	1.76967698160225	5.70885178877657e-10	3.1434365161951e-07	66.424	91.006	153.395	460.897	458.161	701.805	0.12179	0.11562	0.191611	0.597474	0.548695	0.489269
ENSMUSG00000048148	Nwd1	protein_coding	NACHT and WD repeat domain containing 1 [Source:MGI Symbol;Acc:MGI:2442268]	1.82871381914267	1.71378446458829	7.79338660860705e-10	4.18656926962366e-07	102.077	83	77	477.3	263.001	322	0.04946	0.019893	0.01976	0.16765	0.08976	0.062067
ENSMUSG00000025081	Tdrd1	protein_coding	tudor domain containing 1 [Source:MGI Symbol;Acc:MGI:1933218]	8.24173405538215	0.660810656944209	1.38825024954781e-09	7.28005041578345e-07	13790.782	9627.592	8545.033	34967.812	17291.921	27134.478	9.059391	4.382159	3.820749	16.250294	7.422042	6.776924
ENSMUSG00000109564	Muc16	protein_coding	mucin 16 [Source:MGI Symbol;Acc:MGI:1920982]	4.5492651956208	1.28963795847585	1.52294719185598e-09	7.80067718619256e-07	534.999	530.999	608	1876	2880	2189	0.178232	0.155668	0.158081	0.47216	0.591009	0.289752
ENSMUSG00000068776	4930469B13Rik	lncRNA	RIKEN cDNA 4930469B13 gene [Source:MGI Symbol;Acc:MGI:1925259]	0.438073162037092	2.27889965814262	1.70144362382012e-09	8.51688541241778e-07	25	19	20	145	129	164	2.888097	1.871829	1.861613	13.036802	13.924217	8.68019
ENSMUSG00000073243	Gm9	protein_coding	predicted gene 9 [Source:MGI Symbol;Acc:MGI:2684855]	2.56868728886869	1.46730680893528	2.25250238631055e-09	1.10247477907755e-06	99	148	181	491	588	721	0.536885	0.556137	0.668727	1.882595	2.082819	1.486713
ENSMUSG00000041923	Nol4	protein_coding	nucleolar protein 4 [Source:MGI Symbol;Acc:MGI:2441684]	5.43501610169576	0.985046755887638	2.88826290329595e-09	1.3829128357629e-06	1645	1467.389	1578.002	4198.301	3200.005	3598.006	2.722236	1.516191	1.65262	6.006648	4.374721	2.684579
ENSMUSG00000070713	Gm10282	protein_coding	predicted pseudogene 10282 [Source:MGI Symbol;Acc:MGI:3704312]	-0.586672491761226	4.02785123624612	3.22810005241361e-09	1.51274263094489e-06	10.301	0	0	203.128	9.048	23.666	0.035179	0	0	0.490441	0.020182	0.03073
ENSMUSG00000002546	Golga2	protein_coding	golgi autoantigen, golgin subfamily a, 2 [Source:MGI Symbol;Acc:MGI:2139395]	6.26211799371755	0.746750341836882	3.31444510031672e-09	1.52084694446825e-06	3524.247	2254.652	2197.814	8713.726	4552.959	6977.704	3.01944	1.275799	1.35418	5.686441	2.616478	2.269275
ENSMUSG00000031204	Asb12	protein_coding	ankyrin repeat and SOCS box-containing 12 [Source:MGI Symbol;Acc:MGI:1917642]	2.43065965186101	1.46038171954327	3.91950964472337e-09	1.76177959030678e-06	95	159	166	491	487	621	0.429312	0.43005	0.505024	1.550824	1.542391	1.120089
ENSMUSG00000097853	Gm3532	protein_coding	predicted gene 3532 [Source:MGI Symbol;Acc:MGI:3781709]	-2.22315096054863	7.21026421613509	4.47271102772435e-09	1.97022920771258e-06	0	0	0	23.788	18.061	25.098	0	0	0	0.045167	0.031681	0.025628
ENSMUSG00000073876	Gm13305	protein_coding	predicted gene 13305 [Source:MGI Symbol;Acc:MGI:3801997]	0.362692897452558	-4.26567025308024	4.83996200435992e-09	2.09019927737308e-06	164.687	7.841	154.986	18.47	22.046	9.772	0.488053	0.04641	0.466601	0.050826	0.019062	0.004918
ENSMUSG00000047888	Tnrc6b	protein_coding	trinucleotide repeat containing 6b [Source:MGI Symbol;Acc:MGI:2443730]	4.93523086917746	1.50199487813935	6.76053266407225e-09	2.86347561396522e-06	1845.222	885.448	952.499	2753.779	2047.245	2331.187	1.020928	0.336246	0.36606	2.073243	1.909736	0.902122
ENSMUSG00000072821	Gm6351	protein_coding	predicted gene 6351 [Source:MGI Symbol;Acc:MGI:3647817]	0.210114530377176	3.7643727932616	1.02560019962084e-08	4.2620461125753e-06	0	18.469	5.451	182.256	111.117	118.258	0	0.030488	0.009581	0.354682	0.20291	0.10712
ENSMUSG00000112967	4930428E07Rik	lncRNA	RIKEN cDNA 4930428E07 gene [Source:MGI Symbol;Acc:MGI:1921117]	-0.0415678799718743	2.52700297755902	1.92649321270053e-08	7.85759500180172e-06	15	16	9	99	111.628	100	0.05538	0.047962	0.022425	0.292181	0.334712	0.169507
ENSMUSG00000024981	Acsl5	protein_coding	acyl-CoA synthetase long-chain family member 5 [Source:MGI Symbol;Acc:MGI:1919129]	2.62477864066271	-1.26645781578304	2.25283754372402e-08	9.02159034554937e-06	305.512	279.291	251.213	447.826	357.387	529.37	0.538217	0.349881	0.369133	0.244188	0.180034	0.155236
ENSMUSG00000096887	Gm20594	protein_coding	predicted gene, 20594 [Source:MGI Symbol;Acc:MGI:5295700]	9.44759358829433	-0.751828325237388	2.35734969374729e-08	9.2715405365686e-06	14076	57316	53379	12993	48072	51484	216.792144	611.666138	560.09143	141.482652	483.598158	301.496583
ENSMUSG00000074011	Gm7682	protein_coding	predicted gene 7682 [Source:MGI Symbol;Acc:MGI:3779756]	0.811066555214411	2.11687076785997	2.54910856360223e-08	9.84984493216475e-06	31.469	34.713	18.129	238.995	99.532	253.727	0.072719	0.055582	0.028541	0.390466	0.15023	0.222934
ENSMUSG00000047694	Yipf6	protein_coding	Yip1 domain family, member 6 [Source:MGI Symbol;Acc:MGI:1925179]	3.73557482068299	1.17238126616355	3.0078885902597e-08	1.14221976207707e-05	540.432	513.889	523.275	1045.769	889.355	1291.033	0.670871	0.364496	0.356798	1.288886	1.169166	0.900979
ENSMUSG00000066839	Ecsit	protein_coding	ECSIT signalling integrator [Source:MGI Symbol;Acc:MGI:1349469]	4.57861854933187	0.935592500990345	3.15479573038113e-08	1.1777012874855e-05	625.011	815.001	839.999	2033	2039.001	2475	1.576297	1.414239	1.488038	3.75838	3.422445	2.450351
ENSMUSG00000033705	Stard9	protein_coding	START domain containing 9 [Source:MGI Symbol;Acc:MGI:3045258]	7.03831726358925	0.85595176743864	3.45608657125317e-08	1.26867177886418e-05	4771.001	3643.001	3847	12109	11724	12035.001	1.101369	0.61521	0.64252	1.915393	1.719396	1.037981
ENSMUSG00000042525	4933428M09Rik	protein_coding	RIKEN cDNA 4933428M09 gene [Source:MGI Symbol;Acc:MGI:1918498]	3.57272323486624	1.13814487380111	3.53993336387942e-08	1.27814807113843e-05	342	314	341	1473	872	1113	1.355812	0.862536	0.920984	4.128625	2.257969	1.6777
ENSMUSG00000074677	Sirpb1c	protein_coding	signal-regulatory protein beta 1C [Source:MGI Symbol;Acc:MGI:3807521]	0.416426244230831	-1.97072773789384	4.78184777099668e-08	1.69871285735809e-05	121.838	59.75	86.829	69.132	41.826	44.06	0.461408	0.154577	0.20755	0.120446	0.065995	0.043474
ENSMUSG00000047079	Ube2dnl2	protein_coding	ubiquitin-conjugating enzyme E2D N-terminal like 2 [Source:MGI Symbol;Acc:MGI:1922347]	2.53859624593146	1.32134669013584	4.9284695586483e-08	1.72300860363855e-05	128.155	179.02	139.285	476.041	551.622	697.94	0.799104	0.77347	0.591692	2.098656	2.24666	1.654745
ENSMUSG00000021850	ccdc198	protein_coding	coiled-coil domain containing 198 [Source:MGI Symbol;Acc:MGI:1914332]	4.81458237973944	0.929539031341004	5.04494076915063e-08	1.73616906938348e-05	803	880.001	1047.999	2541.999	2321.001	2773	2.503886	1.821138	2.153586	5.600139	4.863054	3.410834
ENSMUSG00000062791	Gm382	protein_coding	predicted gene 382 [Source:MGI Symbol;Acc:MGI:2685228]	3.98687775544984	1.1117045440413	5.95201076983568e-08	2.0168159570097e-05	440	460	455	1290	1547	1663.562	0.354707	0.25695	0.249892	0.735252	0.814584	0.50992
ENSMUSG00000066392	Nrxn3	protein_coding	neurexin III [Source:MGI Symbol;Acc:MGI:1096389]	2.05296919620666	1.6841620840761	6.18689090855129e-08	2.06464048880064e-05	99.007	98	78.999	379	463.999	412.042	0.051593	0.040579	0.028103	0.160211	0.181124	0.086248
ENSMUSG00000109186	Gm34821	lncRNA	predicted gene, 34821 [Source:MGI Symbol;Acc:MGI:5593980]	0.823593431604847	1.83906775797989	6.56258155061703e-08	2.15732624854239e-05	49	33	32	186	141	216	0.164103	0.077271	0.068718	0.506595	0.356462	0.309024
ENSMUSG00000045797	4930402K13Rik	protein_coding	RIKEN cDNA 4930402K13 gene [Source:MGI Symbol;Acc:MGI:1923025]	2.75241896688116	1.25144933373835	6.96627458747136e-08	2.25635584983907e-05	140	198	205	616	619	733	0.28149	0.275851	0.280811	0.875681	0.812932	0.560383
ENSMUSG00000096902	Gm20843	protein_coding	predicted gene, 20843 [Source:MGI Symbol;Acc:MGI:5434199]	1.76894617882489	1.80976258190624	9.64350052945104e-08	3.07823332117622e-05	44.242	57.883	102.986	371.48	345.953	354.658	0.201596	0.182756	0.319705	1.196776	1.029659	0.614473
ENSMUSG00000099711	Btbd35f21	protein_coding	BTB domain containing 35, family member 21 [Source:MGI Symbol;Acc:MGI:5439402]	1.60304697378823	1.93865038794911	1.01205968624947e-07	3.18437351280635e-05	95.983	35.039	44.575	337.897	308.995	303.808	0.174532	0.044148	0.05522	0.434405	0.366995	0.210051
ENSMUSG00000026343	Gpr39	protein_coding	G protein-coupled receptor 39 [Source:MGI Symbol;Acc:MGI:1918361]	1.63626475096141	1.69169719652869	1.101170725014e-07	3.41595566456809e-05	91	53	69	282	283	380	0.203265	0.086256	0.102951	0.500796	0.473934	0.359156
ENSMUSG00000102880	4930517J16Rik	TEC	RIKEN cDNA 4930517J16 gene [Source:MGI Symbol;Acc:MGI:1921972]	6.08541329065045	0.684739390086279	1.33175549769952e-07	4.07387706067111e-05	2518	2447	2129	7230	4197	6584	5.880378	3.959659	3.387266	11.937606	6.402014	5.846354
ENSMUSG00000001403	Ube2c	protein_coding	ubiquitin-conjugating enzyme E2C [Source:MGI Symbol;Acc:MGI:1915862]	5.19594427555882	0.7963968549845	1.42783122248251e-07	4.30794283221608e-05	1141.734	1255.854	1264.006	3473.249	2391.475	4161.968	4.888007	3.721329	3.68986	10.515139	6.687746	6.779745
ENSMUSG00000033623	Pcgf3	protein_coding	polycomb group ring finger 3 [Source:MGI Symbol;Acc:MGI:1916837]	5.21690536598572	-0.899558489054396	1.47097901680325e-07	4.37815038447184e-05	1702.959	1792.292	1676.363	3012.964	1842.474	3203.704	1.552468	0.966473	0.89626	0.883042	0.496985	0.62196
ENSMUSG00000118431	Btbd35f25	protein_coding	BTB domain containing 35, family member 25 [Source:MGI Symbol;Acc:MGI:5434963]	1.82006363602457	1.62104990437897	1.57142697702576e-07	4.61475722253231e-05	53.293	84.005	96.816	423.22	315.361	352.38	0.113057	0.123483	0.139926	0.634779	0.436982	0.28424
ENSMUSG00000021676	Iqgap2	protein_coding	IQ motif containing GTPase activating protein 2 [Source:MGI Symbol;Acc:MGI:2449975]	4.04586745314856	1.76643003068964	1.64205618554213e-07	4.75872203770598e-05	395.12	299.219	525	1328.982	1926	1610.263	0.373672	0.120694	0.247726	0.736744	1.108844	0.832366
ENSMUSG00000116937	Gm41480	lncRNA	predicted gene, 41480 [Source:MGI Symbol;Acc:MGI:5624365]	-0.0120651964083995	2.34578339029231	1.82057926776652e-07	5.20756602241009e-05	12	13	15	68	137	110	0.062333	0.04679	0.053083	0.249734	0.464824	0.217259
ENSMUSG00000117124	Gm49895	lncRNA	predicted gene, 49895 [Source:MGI Symbol;Acc:MGI:6270587]	-0.226270551698196	-2.23219191311769	2.47859399273246e-07	6.99885034486313e-05	60	69	70	14	29	22	0.072993	0.058164	0.058017	0.012042	0.023044	0.010177
ENSMUSG00000083695	Rnf138rt1	protein_coding	ring finger protein 138, retrogene 1 [Source:MGI Symbol;Acc:MGI:1921514]	3.61670733775757	1.01211264772718	2.68267606538423e-07	7.47923295444148e-05	327	362	414	1033	993	1449	1.069279	0.820212	0.922291	2.388214	2.120903	1.801597
ENSMUSG00000079566	Spin2d	protein_coding	spindlin family, member 2D [Source:MGI Symbol;Acc:MGI:1922101]	2.57848281590473	1.31052064775425	3.22785034584356e-07	8.88667548340055e-05	183.97	120.169	157.561	582.188	511.197	673.362	0.739799	0.334835	0.431655	1.655229	1.34271	1.029579
ENSMUSG00000048905	4930539E08Rik	protein_coding	RIKEN cDNA 4930539E08 gene [Source:MGI Symbol;Acc:MGI:1925441]	4.39223233936885	0.922521154907851	3.35687954428581e-07	9.12781135344381e-05	729.776	660.099	576.71	2315.119	1182.234	2463.614	0.517004	0.324032	0.278347	1.159598	0.547062	0.663626
ENSMUSG00000070426	Rnf121	protein_coding	ring finger protein 121 [Source:MGI Symbol;Acc:MGI:1922462]	5.11928642766997	0.783546247162644	3.55068246246873e-07	9.53704649217974e-05	1264.23	1269.067	1120.001	3411.127	2366.236	3343.037	2.3596	1.716915	1.364007	4.967712	3.205068	2.416582
ENSMUSG00000116879	Gm49794	lncRNA	predicted gene, 49794 [Source:MGI Symbol;Acc:MGI:6215323]	7.65648683805503	0.558006595067763	3.86067153025013e-07	0.000102447337896095	7357.864	7724.554	7289.532	18873.566	12596.325	20345.723	1.772048	1.289055	1.196045	3.213714	1.981508	1.863128
ENSMUSG00000021125	Arg2	protein_coding	arginase type II [Source:MGI Symbol;Acc:MGI:1330806]	0.751038350646935	1.94943129902392	4.04575661380934e-07	0.000106080701689465	45	22	25	175	172	179	0.117569	0.039827	0.044498	0.323257	0.29352	0.177819
ENSMUSG00000069713	4933406P04Rik	lncRNA	RIKEN cDNA 4933406P04 gene [Source:MGI Symbol;Acc:MGI:1921670]	5.33495434078377	0.741150671692107	4.55587953594005e-07	0.00011716394156245	1274	1546	1321	3880	2650	4332	2.548256	2.14268	1.800116	5.486997	3.462164	3.294639
ENSMUSG00000034110	Kctd7	protein_coding	potassium channel tetramerisation domain containing 7 [Source:MGI Symbol;Acc:MGI:2442265]	6.45369119835517	0.689300198635981	4.57484629937375e-07	0.00011716394156245	2916	3529	3004	8101.001	5818	8953.999	3.701116	2.810174	2.019774	7.668337	3.94848	4.003383
ENSMUSG00000117232	1600002D24Rik	lncRNA	RIKEN cDNA 1600002D24 gene [Source:MGI Symbol;Acc:MGI:1917026]	-2.45263002778111	3.93847925507274	4.87774297089711e-07	0.00012348538957932	2	4	0	16	15	17	0.011986	0.005316	0	0.111977	0.132027	0.062864
ENSMUSG00000105361	AY036118	lncRNA	cDNA sequence AY036118 [Source:MGI Symbol;Acc:MGI:2158419]	1.93272757676598	-2.18667159821364	5.15729698766589e-07	0.000129078938810615	80	355	429	11	220	117	0.365615	1.124183	1.335721	0.035543	0.656728	0.203313
ENSMUSG00000094596	Btbd35f20	protein_coding	BTB domain containing 35, family member 20 [Source:MGI Symbol;Acc:MGI:3709274]	2.87283737437379	1.84857393745252	5.31590304314778e-07	0.000131553668005989	78.088	118.191	240.188	1047.291	550.693	800.936	0.140581	0.147436	0.294591	1.333034	0.647563	0.548262
ENSMUSG00000050587	Lrrc4c	protein_coding	leucine rich repeat containing 4C [Source:MGI Symbol;Acc:MGI:2442636]	0.218677701963726	2.02482941729734	5.93614884781787e-07	0.000145270753747987	18	17	22	115.003	133	116	0.019232	0.012423	0.014236	0.077293	0.087149	0.044497
ENSMUSG00000039891	Txlnb	protein_coding	taxilin beta [Source:MGI Symbol;Acc:MGI:2671945]	0.397422435632611	1.9296761629183	7.65811992019214e-07	0.000185351748617837	26.121	23	19.209	99.048	145	169.859	0.019281	0.011764	0.010675	0.052661	0.06991	0.049864
ENSMUSG00000043940	Wdfy3	protein_coding	WD repeat and FYVE domain containing 3 [Source:MGI Symbol;Acc:MGI:1096875]	7.20683317447	0.571245775295761	8.76374088602646e-07	0.000209805861972536	5599.999	5757.001	4890	14171	9797	13843	3.133262	2.217352	1.758484	5.674092	3.406625	2.84195
ENSMUSG00000076258	Gm23935	miRNA	predicted gene, 23935 [Source:MGI Symbol;Acc:MGI:5453712]	10.5867194750497	-1.61776019811468	8.86773716391755e-07	0.000210012807564822	56509.657	123705.357	130131.586	13158	102920.316	71336.728	47410.160421	71913.68424	74379.916667	7804.913658	56399.860232	22756.620442
ENSMUSG00000094739	Gm20806	protein_coding	predicted gene, 20806 [Source:MGI Symbol;Acc:MGI:5434162]	6.01695032594592	0.680577719594852	9.00994719568595e-07	0.000211110730835088	2016.49	2274.158	2536.256	6155.26	4455.153	6447.344	6.37722	4.983451	5.464528	13.762939	9.202931	7.752861
ENSMUSG00000100249	Btbd35f23	protein_coding	BTB domain containing 35, family member 23 [Source:MGI Symbol;Acc:MGI:5439401]	1.82208494869086	1.43249333072844	9.26505408714162e-07	0.000213646271503904	92.345	86.992	73.11	283.982	325.135	460.735	0.167917	0.109606	0.09057	0.365091	0.386165	0.31855
ENSMUSG00000098973	Mir6236	miRNA	microRNA 6236 [Source:MGI Symbol;Acc:MGI:5530929]	11.2782960939834	-1.53562250645372	9.31216438791137e-07	0.000213646271503904	77253	204339	213617	20714	174068	117933	46372.942972	84991.374094	87359.336886	8791.09043	68249.018338	26917.237253
ENSMUSG00000000103	Zfy2	protein_coding	zinc finger protein 2, Y-linked [Source:MGI Symbol;Acc:MGI:99213]	3.69667275739884	0.953376202254095	9.55783807371647e-07	0.000217022044921243	452.904	354.493	391.729	1290.077	979.407	1331.003	0.539193	0.292791	0.317596	1.086865	0.762158	0.602707
ENSMUSG00000041505	Gm3402	protein_coding	predicted gene 3402 [Source:MGI Symbol;Acc:MGI:3781580]	-0.419991788931908	-3.86737557903659	1.00404707009511e-06	0.000225654456314743	116.443	22.278	29.576	57.951	0	0	0.396332	0.05254	0.068583	0.139455	0	0
ENSMUSG00000114442	F630042J09Rik	lncRNA	RIKEN cDNA F630042J09 gene [Source:MGI Symbol;Acc:MGI:3642133]	0.662512606835892	2.07577001651348	1.05650745777909e-06	0.000235046229874589	55.001	16	23	178	143	164	0.046375	0.00852	0.012954	0.114986	0.090751	0.056412
ENSMUSG00000108448	Gm21269	lncRNA	predicted gene, 21269 [Source:MGI Symbol;Acc:MGI:5434624]	8.28943373655404	0.545234190413036	1.22945303109805e-06	0.000270787030099346	12063.048	12609.611	10221.731	29713.143	20111.267	29796.617	3.043984	2.20476	1.757252	5.301068	3.314766	2.858894
ENSMUSG00000114743	Gm34672	lncRNA	predicted gene, 34672 [Source:MGI Symbol;Acc:MGI:5593831]	-0.389236915627003	2.43614141567125	1.39855751273245e-06	0.00030498246750428	18	10	3	84	69	91	0.055557	0.021386	0.006308	0.183304	0.139104	0.106795
ENSMUSG00000051515	Fam181b	protein_coding	family with sequence similarity 181, member B [Source:MGI Symbol;Acc:MGI:1930951]	1.4842253046204	-2.80945239062532	1.51475055298724e-06	0.000327082165975921	210.523	151.435	268.008	210.725	19.333	24.594	0.369712	0.184275	0.320653	0.261643	0.022177	0.016423
ENSMUSG00000025165	Sectm1a	protein_coding	secreted and transmembrane 1A [Source:MGI Symbol;Acc:MGI:2384805]	-0.104714820089237	2.17299053839752	1.58648101758707e-06	0.000339245091382089	16	15	12	79.999	113	96	0.044709	0.028941	0.023915	0.163534	0.222449	0.099251
ENSMUSG00000115153	Gm49240	lncRNA	predicted gene, 49240 [Source:MGI Symbol;Acc:MGI:6118707]	-0.263905382867458	2.38894190227586	1.64145341614581e-06	0.000347625110486648	14	4	15	80	95	90	0.045975	0.009102	0.033559	0.185742	0.203771	0.112378
ENSMUSG00000108383	Gm6567	lncRNA	predicted gene 6567 [Source:MGI Symbol;Acc:MGI:3779609]	6.53515250534038	0.553242806883575	1.74158359931679e-06	0.000364452751889676	3790	3429	3052	9358	5753	8538	6.324145	3.964645	3.469535	11.040153	6.270254	5.417071
ENSMUSG00000006906	Stambp	protein_coding	STAM binding protein [Source:MGI Symbol;Acc:MGI:1917777]	6.73584128683129	0.56057037079758	1.75400643361206e-06	0.000364452751889676	3475.376	4254.568	4130.379	9049.774	6845.245	11542.751	5.443275	4.601616	4.428963	10.029588	7.040248	6.850342
ENSMUSG00000105264	Gm42716	lncRNA	predicted gene 42716 [Source:MGI Symbol;Acc:MGI:5662853]	1.08209898941035	3.01528410561656	1.88724497797222e-06	0.000388472622802225	72.99	40.853	38.266	217.517	190.693	212.79	1.398534	0.102416	0.920133	7.99883	7.532088	3.876664
ENSMUSG00000094307	Btbd35f28	protein_coding	BTB domain containing 35, family member 28 [Source:MGI Symbol;Acc:MGI:3709183]	2.46231855313204	2.20158314260417	2.14851587067033e-06	0.000438157981958464	255.532	31.398	58.168	622.364	512.161	570.017	0.460034	0.039167	0.071343	0.792169	0.602253	0.390192
ENSMUSG00000000751	Rpa1	protein_coding	replication protein A1 [Source:MGI Symbol;Acc:MGI:1915525]	7.51430333411959	-0.665123530675455	2.62480464922675e-06	0.000530379104579993	11356.426	10785.992	9208.962	13861.953	6056.431	11065.958	14.346537	9.943695	8.432615	12.740806	5.154239	6.120968
ENSMUSG00000115321	Gm34060	lncRNA	predicted gene, 34060 [Source:MGI Symbol;Acc:MGI:5593219]	-0.508908175860638	2.11716307524596	2.70615933475161e-06	0.000537246423049919	15.248	8.23	9.092	81.161	50.515	89	0.092455	0.03458	0.037559	0.347943	0.20007	0.205195
ENSMUSG00000086690	4933406J10Rik	lncRNA	RIKEN cDNA 4933406J10 gene [Source:MGI Symbol;Acc:MGI:1921308]	1.61414059607093	1.44286424889401	2.70757561673285e-06	0.000537246423049919	94	53	73	319	263	333	0.405531	0.158433	0.214557	0.973008	0.741105	0.546243
ENSMUSG00000098178	Gm42418	lncRNA	predicted gene, 42418 [Source:MGI Symbol;Acc:MGI:5649005]	16.4163750101957	-1.50416071194742	2.82247146705863e-06	0.0005550440541247	2639609	7284747	7318201	699552	6256275	4347027	5139.577293	9828.258185	9707.700009	963.024364	7956.678246	3218.295887
ENSMUSG00000022855	Senp2	protein_coding	SUMO/sentrin specific peptidase 2 [Source:MGI Symbol;Acc:MGI:1923076]	8.479294095747	-0.519759735458143	2.87994722707362e-06	0.000561334846692888	17751.709	17664.449	15683.493	29240.066	18085.03	27259.184	56.795068	29.931496	30.076368	47.5786	22.817483	21.770546
ENSMUSG00000022247	Brix1	protein_coding	BRX1, biogenesis of ribosomes [Source:MGI Symbol;Acc:MGI:1915082]	3.20094376581743	-1.1122720260435	2.91434563017126e-06	0.000563056688636158	382	509	483	622	591.85	585	1.037567	0.950816	0.739968	0.644856	0.516918	0.283713
ENSMUSG00000086324	Gm15564	lncRNA	predicted gene 15564 [Source:MGI Symbol;Acc:MGI:3783013]	9.37974134863735	-1.68591487671561	3.32190520749142e-06	0.000630735733017251	16430.806	57634.471	59987.785	3346.455	48808.483	30307.325	330.797117	804.000469	822.785938	47.620268	641.839325	232.001099
ENSMUSG00000099266	1700063H06Rik	lncRNA	RIKEN cDNA 1700063H06 gene [Source:MGI Symbol;Acc:MGI:1920614]	-1.355894303445	-2.50795074533971	3.32192258933036e-06	0.000630735733017251	37	27	28	8	10	6	0.581487	0.29402	0.299792	0.088891	0.102652	0.035854
ENSMUSG00000073867	AA474408	TEC	expressed sequence AA474408 [Source:MGI Symbol;Acc:MGI:3034216]	10.4613986941502	-1.61558523383842	3.39813635839213e-06	0.000639102940305392	40899.621	119821.943	121240.458	9209.37	102011.085	64828.334	40.771349	82.764947	82.339377	6.490755	66.421906	24.572339
ENSMUSG00000107879	9330102E08Rik	lncRNA	RIKEN cDNA 9330102E08 gene [Source:MGI Symbol;Acc:MGI:3026973]	7.62811265783585	0.513831901983922	3.42402483341822e-06	0.000639102940305392	7218	8226	6966	17309	13344	19152	6.18633	4.885165	4.067466	10.488603	7.470169	6.241316
ENSMUSG00000107042	4921513H07Rik	TEC	RIKEN cDNA 4921513H07 gene [Source:MGI Symbol;Acc:MGI:1918106]	5.87395508759046	0.634984425973571	3.52111092711914e-06	0.000647593980552011	2361	2201	1723	5897	3855	5451	3.656415	2.361858	1.817896	6.456841	3.899528	3.209826
ENSMUSG00000092094	Zfp804b	protein_coding	zinc finger protein 804B [Source:MGI Symbol;Acc:MGI:2685287]	-0.523780308216881	2.25849998576499	3.5283213469349e-06	0.000647593980552011	12	5	12	67	79	70	0.010058	0.002904	0.006023	0.039274	0.038016	0.021096
ENSMUSG00000027564	Cypt12	protein_coding	cysteine-rich perinuclear theca 12 [Source:MGI Symbol;Acc:MGI:1922689]	4.6260329974673	-0.813518521180218	4.05327063722941e-06	0.000737795750289073	1223.987	1444	1754.992	1206.985	1201.985	1453	12.525773	10.239276	12.235653	8.732914	8.034431	5.653784
ENSMUSG00000021180	Rps6ka5	protein_coding	ribosomal protein S6 kinase, polypeptide 5 [Source:MGI Symbol;Acc:MGI:1920336]	4.37195415826095	0.826915857144576	4.14439180478308e-06	0.000748198602461863	844.779	687.334	681.059	1984.828	1483.999	1842.798	0.824535	0.388023	0.406678	1.378042	0.945534	0.762719
ENSMUSG00000118090	Gm50236	lncRNA	predicted gene, 50236 [Source:MGI Symbol;Acc:MGI:6303041]	-0.824789470374456	2.34950762455159	4.1968321869767e-06	0.000751505926163917	7	10	5	42	65	68	0.029947	0.029644	0.014573	0.12704	0.181637	0.110616
ENSMUSG00000095601	Rhox3a2	protein_coding	reproductive homeobox 3A2 [Source:MGI Symbol;Acc:MGI:5434440]	1.16788444945954	1.4709256446595	4.27023337529446e-06	0.000758482984603714	55.88	72.693	29.069	256.502	193.814	221.854	0.506676	0.379346	0.267556	1.816819	1.109207	0.764784
ENSMUSG00000033676	Gabrb3	protein_coding	gamma-aminobutyric acid (GABA) A receptor, subunit beta 3 [Source:MGI Symbol;Acc:MGI:95621]	2.00930188049172	1.27685944905212	4.54302201403548e-06	0.000800480478873051	109.213	132	106	367.629	342.762	425.693	0.071474	0.06363	0.041735	0.182327	0.177444	0.114849
ENSMUSG00000024892	Pcx	protein_coding	pyruvate carboxylase [Source:MGI Symbol;Acc:MGI:97520]	5.27473253833477	0.735219251881801	4.70090301598752e-06	0.000821725308945437	1878	1494	1332	3754.999	2132	3372	1.948839	0.8318	0.724715	3.698045	1.751043	1.118618
ENSMUSG00000100972	Gm28553	protein_coding	predicted gene 28553 [Source:MGI Symbol;Acc:MGI:5579259]	3.9798846154872	0.964312422958468	5.25824537596859e-06	0.000906660976580304	663.84	451.889	348.059	1870.944	1216.321	1220.067	3.033876	1.431002	1.083706	6.045394	3.63087	2.120137
ENSMUSG00000107722	2900060B14Rik	lncRNA	RIKEN cDNA 2900060B14 gene [Source:MGI Symbol;Acc:MGI:1915454]	6.17382233379903	-0.807159433439652	5.2691307606029e-06	0.000906660976580304	1388.314	5656.653	6030.438	1190	5271.91	4765.35	12.218386	34.495309	36.157578	7.404618	30.799428	15.946556
ENSMUSG00000026564	Dusp27	protein_coding	dual specificity phosphatase 27 (putative) [Source:MGI Symbol;Acc:MGI:2685055]	-0.762065532996773	2.21457131185846	5.50790829290462e-06	0.000940400621327319	8	8	9	47	66	68	0.006538	0.004498	0.005011	0.027055	0.035025	0.020981
ENSMUSG00000112201	4930532I03Rik	lncRNA	RIKEN cDNA 4930532I03 gene [Source:MGI Symbol;Acc:MGI:1923083]	1.89978411359373	1.2437744230194	5.6898259025953e-06	0.000963987811574318	96	87	117	357	335	383	0.247629	0.167543	0.166461	0.592368	0.565222	0.368388
ENSMUSG00000035202	Lars2	protein_coding	leucyl-tRNA synthetase, mitochondrial [Source:MGI Symbol;Acc:MGI:2142973]	14.043836333931	-1.67460369614606	5.92280501378623e-06	0.000995799850600318	468668.798	1434624.556	1494840.413	96395.21	1233958.692	746933.963	411.666692	873.111645	894.537297	59.868491	707.923037	249.457152
ENSMUSG00000102054	Gm29373	lncRNA	predicted gene 29373 [Source:MGI Symbol;Acc:MGI:5580079]	0.480100649484983	1.7697844855436	7.08708032780451e-06	0.00118252230469617	44.568	25.29	14.848	159.606	95.948	177.44	0.110267	0.043356	0.025028	0.279193	0.155056	0.166925
ENSMUSG00000113225	Gm36074	lncRNA	predicted gene, 36074 [Source:MGI Symbol;Acc:MGI:5595233]	-0.40980768144341	1.93843484614812	7.56589254307218e-06	0.00125292318241477	9	16	14	56	83	89	0.081061	0.099853	0.085905	0.356604	0.488286	0.304792
ENSMUSG00000115425	Gm49305	lncRNA	predicted gene, 49305 [Source:MGI Symbol;Acc:MGI:6118804]	-0.962851477883393	2.35450620033554	7.67459520898864e-06	0.00125633746932755	6	10	4	61	49	48	0.029524	0.034095	0.013409	0.212217	0.157487	0.089807
ENSMUSG00000057969	Sema3b	protein_coding	sema domain, immunoglobulin domain (Ig), short basic domain, secreted, (semaphorin) 3B [Source:MGI Symbol;Acc:MGI:107561]	1.01559581648109	1.41306512004054	7.73934241302515e-06	0.00125633746932755	56	43	48	243	155	200	0.063648	0.033956	0.038359	0.191299	0.117216	0.09645
ENSMUSG00000096194	Btbd35f2	protein_coding	BTB domain containing 35, family member 2 [Source:MGI Symbol;Acc:MGI:3780968]	1.94976304229228	1.93855603854584	7.75763431684661e-06	0.00125633746932755	86.316	91.585	34.676	467.582	147.354	721.429	0.160363	0.117899	0.043889	0.614182	0.178813	0.509623
ENSMUSG00000087437	Gm13112	lncRNA	predicted gene 13112 [Source:MGI Symbol;Acc:MGI:3701127]	1.73428794121754	1.56504307382707	7.95525999166001e-06	0.0012789386957395	67	64	86	197	420	386	0.230704	0.135381	0.178865	0.425205	0.837492	0.545509
ENSMUSG00000015721	Nlrp5	protein_coding	NLR family, pyrin domain containing 5 [Source:MGI Symbol;Acc:MGI:1345193]	1.79035917814676	2.01170461384856	8.56507873610737e-06	0.00136699897944033	69.105	71.32	30.951	211.217	528.105	351.858	0.068758	0.049748	0.020805	0.146502	0.331614	0.129252
ENSMUSG00000057182	Scn3a	protein_coding	sodium channel, voltage-gated, type III, alpha [Source:MGI Symbol;Acc:MGI:98249]	0.960537891784647	-1.50762067673622	8.98241610685707e-06	0.00142329291189588	91.841	122.176	91.179	141.425	101.61	111.75	0.077746	0.047204	0.077116	0.03682	0.023709	0.020142
ENSMUSG00000025519	Tktl2	protein_coding	transketolase-like 2 [Source:MGI Symbol;Acc:MGI:1921669]	7.70456041359871	0.493602044703961	9.53734769852984e-06	0.00150042916471514	8622	6806	6307	24013	11905	19496	6.059649	3.54578	3.413512	10.890507	5.242115	4.882117
ENSMUSG00000027381	Bcl2l11	protein_coding	BCL2-like 11 (apoptosis facilitator) [Source:MGI Symbol;Acc:MGI:1197519]	2.80467184523308	-0.973657063024605	1.01727518271024e-05	0.00158389503996109	348.877	327.423	297.079	502.365	385.907	592.798	1.869344	1.104071	1.146624	1.012922	0.689117	0.61144
ENSMUSG00000095302	Ssty2	protein_coding	spermiogenesis specific transcript on the Y 2 [Source:MGI Symbol;Acc:MGI:1917259]	4.92435490432315	0.751190796260294	1.0211718305311e-05	0.00158389503996109	843.598	1014.701	1255.94	2680.826	2338.297	3043.679	2.687221	2.23965	2.725592	6.037622	4.865144	3.686486
ENSMUSG00000057367	Birc2	protein_coding	baculoviral IAP repeat-containing 2 [Source:MGI Symbol;Acc:MGI:1197009]	7.76072541287009	0.520867810379772	1.09059860503802e-05	0.00167884996821658	8612.516	8236.826	7194.256	22362.689	12502.979	20860.637	9.634416	6.477866	5.617501	17.845415	8.72292	9.0084
ENSMUSG00000050058	Prm3	protein_coding	protamine 3 [Source:MGI Symbol;Acc:MGI:106601]	3.82524493029888	-0.965358046021913	1.09763630158088e-05	0.00167884996821658	785.163	859.941	982.238	607.33	747.921	686.266	15.022025	11.400176	12.802926	8.215286	9.346574	4.992368
ENSMUSG00000058246	Gm10037	protein_coding	predicted gene 10037 [Source:MGI Symbol;Acc:MGI:3645096]	1.14360832533458	1.58505087804284	1.12546567909863e-05	0.0017054113009321	75.694	50.583	28.509	219.617	197.007	240.538	0.714349	0.35525	0.188461	1.615123	1.307872	0.920191
ENSMUSG00000111068	Gm35501	lncRNA	predicted gene, 35501 [Source:MGI Symbol;Acc:MGI:5594660]	0.925664577539948	1.54997834289688	1.13048830844988e-05	0.0017054113009321	31	31	62	157	169	258	0.199097	0.13075	0.243651	0.648511	0.667225	0.565872
ENSMUSG00000035529	Prdm4	protein_coding	PR domain containing 4 [Source:MGI Symbol;Acc:MGI:1920093]	6.11169717825403	0.560063828738935	1.14130953569278e-05	0.00171002330092745	2212.001	2676.001	2606	5716.999	5199	6893	2.333212	1.694053	1.60687	3.68029	3.026398	2.489159
ENSMUSG00000116907	4930553E22Rik	lncRNA	RIKEN cDNA 4930553E22 gene [Source:MGI Symbol;Acc:MGI:1922497]	2.12899275229975	1.71900458000108	1.16218348032519e-05	0.00172953318609204	84	147	44	527	467	356	0.892227	1.081902	0.3184	3.957641	3.239973	1.437779
ENSMUSG00000075046	Duxf3	protein_coding	double homeobox family member 3 [Source:MGI Symbol;Acc:MGI:1921649]	-0.577040444305698	1.96704533104494	1.17267020645471e-05	0.00173342693269564	7.534	13.87	10.781	73.427	53.271	81.233	0.018761	0.023932	0.017264	0.115285	0.083373	0.070579
ENSMUSG00000042608	Stk40	protein_coding	serine/threonine kinase 40 [Source:MGI Symbol;Acc:MGI:1921428]	6.54164891009259	0.532538426664549	1.22449509239603e-05	0.00179796696066817	3233.999	3699.103	3840.001	8029.083	6246.999	8868	3.443458	2.51623	2.679793	6.365274	4.270378	3.540195
ENSMUSG00000068323	Slc4a5	protein_coding	solute carrier family 4, sodium bicarbonate cotransporter, member 5 [Source:MGI Symbol;Acc:MGI:2443220]	1.76579449418573	-1.17530487777888	1.29436539365886e-05	0.00188797336392956	161.999	175	154	253	174	266	0.286952	0.140175	0.121254	0.125751	0.071827	0.06392
ENSMUSG00000094294	Gm20909	protein_coding	predicted gene, 20909 [Source:MGI Symbol;Acc:MGI:5434265]	5.90740167773044	0.631817702455114	1.34241842891141e-05	0.00194518196689302	1859.888	2253.032	2369.137	5574.139	4434.717	5446.915	5.881961	4.937157	5.10446	12.463573	9.160717	6.549855
ENSMUSG00000035270	Impg2	protein_coding	interphotoreceptor matrix proteoglycan 2 [Source:MGI Symbol;Acc:MGI:3044955]	1.16507229835669	-1.82350302238257	1.35240525747503e-05	0.00194684482326063	114.001	78	79	155.007	156.001	203	1.497072	1.027192	0.478368	0.239324	0.397781	0.253229
ENSMUSG00000022231	Sema5a	protein_coding	sema domain, seven thrombospondin repeats (type 1 and type 1-like), transmembrane domain (TM) and short cytoplasmic domain, (semaphorin) 5A [Source:MGI Symbol;Acc:MGI:107556]	4.48320186589817	0.721885916865266	1.37939661998874e-05	0.00197280588021117	873.241	948.902	988.965	1932.362	1283.793	2037.009	0.410796	0.226047	0.256171	0.802201	0.453211	0.403904
ENSMUSG00000023350	Phf8-ps	transcribed_processed_pseudogene	PHD finger protein 8, pseudogene [Source:MGI Symbol;Acc:MGI:1921292]	5.59534945032027	0.679143845591881	1.39700030446492e-05	0.00198509236811871	1856.679	1529	1691.102	4667.971	3695.812	4131.748	1.573788	0.898031	0.97657	2.79748	2.046197	1.331647
ENSMUSG00000023079	Gtf2ird1	protein_coding	general transcription factor II I repeat domain-containing 1 [Source:MGI Symbol;Acc:MGI:1861942]	4.77440286257641	-1.03373075414224	1.4665701292361e-05	0.00207059019848879	1432.525	1408.161	1253.038	2208.759	1225.104	2051.247	5.543156	4.811931	3.104051	5.234089	1.46277	1.738366
ENSMUSG00000067231	Cyp2c65	protein_coding	cytochrome P450, family 2, subfamily c, polypeptide 65 [Source:MGI Symbol;Acc:MGI:1919553]	-0.711716525016608	1.99967080615617	1.67484427648959e-05	0.00234958249615817	9.772	10.712	8.878	75.057	37.229	77.047	0.017928	0.013617	0.011096	0.097356	0.044613	0.053746
ENSMUSG00000059430	Actg2	protein_coding	actin, gamma 2, smooth muscle, enteric [Source:MGI Symbol;Acc:MGI:104589]	4.47964369354094	-0.85028280145809	1.70823776782583e-05	0.00238126182508632	1171.001	1307.998	1509.999	967	1272.997	1179.993	3.682333	2.975455	3.302138	2.143167	2.601434	1.452127
ENSMUSG00000027087	Itgav	protein_coding	integrin alpha V [Source:MGI Symbol;Acc:MGI:96608]	3.42983465413417	-1.07825632742291	1.75315652719123e-05	0.00242850770511866	560	575	443	894.001	502	800	0.777462	0.198317	0.276116	0.290486	0.153119	0.143308
ENSMUSG00000039676	Capsl	protein_coding	calcyphosine-like [Source:MGI Symbol;Acc:MGI:1922818]	3.66278695465283	0.881417767016844	1.77126308065039e-05	0.0024382543344578	356	471	375	1180	1057	1226	1.730477	1.568495	1.225045	3.877251	3.343318	2.16058
ENSMUSG00000113123	Gm40864	lncRNA	predicted gene, 40864 [Source:MGI Symbol;Acc:MGI:5623749]	-2.48548039843444	-2.94578180246724	1.84517380158257e-05	0.00250880451351526	12.212	10.189	14.033	4.452	3.026	5.009	0.203272	0.114755	0.1048	0.01999	0.033883	0.012096
ENSMUSG00000087401	Gm14664	lncRNA	predicted gene 14664 [Source:MGI Symbol;Acc:MGI:3705306]	0.85196409344411	1.46142354048079	1.84529548780691e-05	0.00250880451351526	32	39	56	189	143	210	0.524308	0.442767	0.625099	2.189413	1.530385	1.308283
ENSMUSG00000086732	Gm6117	lncRNA	predicted gene 6117 [Source:MGI Symbol;Acc:MGI:3647032]	1.27307872625049	1.34577351267747	1.94347867546819e-05	0.00262608084829367	77.983	43.432	59.179	297.596	185.688	225.701	0.221596	0.085517	0.114567	0.59789	0.344649	0.243862
ENSMUSG00000020017	Hal	protein_coding	histidine ammonia lyase [Source:MGI Symbol;Acc:MGI:96010]	-2.05523086649583	-2.86118438039495	1.99915773303395e-05	0.00268484445549225	11.085	12.171	13.012	9.242	15.214	10.252	0.038309	0.012108	0.034992	0.00397	0.006037	0.002368
ENSMUSG00000030629	Zfand6	protein_coding	zinc finger, AN1-type domain 6 [Source:MGI Symbol;Acc:MGI:1929510]	5.71630621412021	-0.589214725930966	2.03072004178576e-05	0.00271070357092917	2555.732	2221.999	2616.164	3803.999	3156	4064.558	19.908373	13.752478	10.967551	16.811424	8.841949	8.11795
ENSMUSG00000037805	Rpl10a	protein_coding	ribosomal protein L10A [Source:MGI Symbol;Acc:MGI:1343877]	7.2387591844384	0.525674975478198	2.07404823002944e-05	0.0027518621847228	5733	5825	5107	15492	8275	15433	35.337929	23.107396	19.992718	63.61956	30.809088	33.477157
ENSMUSG00000022501	Prm1	protein_coding	protamine 1 [Source:MGI Symbol;Acc:MGI:97765]	3.99411396386954	-1.95044218257262	2.10759435644779e-05	0.00277962668866842	830	935	1649	134	979	465	11.621166	9.071049	15.729556	1.326496	8.953286	2.475542
ENSMUSG00000093898	Gm3629	protein_coding	predicted gene 3629 [Source:MGI Symbol;Acc:MGI:3781805]	0.806968030389124	1.54232978063487	2.34222452471194e-05	0.00307068423552265	61.404	22.648	35.953	199.906	122.848	204.274	0.12551	0.032077	0.050065	0.288893	0.164012	0.158759
ENSMUSG00000021275	Tecpr2	protein_coding	tectonin beta-propeller repeat containing 2 [Source:MGI Symbol;Acc:MGI:2144865]	5.10629549652542	0.621297062303989	2.4479437638036e-05	0.0031845661467502	1356.814	1200.169	1144.669	3309.115	2296.385	3304.035	0.570188	0.368108	0.331712	1.002059	0.65499	0.526013
ENSMUSG00000100055	Gm20890	protein_coding	predicted gene, 20890 [Source:MGI Symbol;Acc:MGI:5434246]	1.16497514353606	2.80399051241781	2.45800792257677e-05	0.0031845661467502	0	54.806	53.088	226.586	208.146	317.559	0	0.173554	0.165293	0.732146	0.621342	0.551829
ENSMUSG00000117868	Gm50165	lncRNA	predicted gene, 50165 [Source:MGI Symbol;Acc:MGI:6302929]	5.62159698801909	0.620067912708334	2.5258428444721e-05	0.00325331512570164	1829	1979	1495	5037	2942	4901	3.078626	2.308146	1.714386	5.994385	3.234551	3.136705
ENSMUSG00000051323	Pcdh19	protein_coding	protocadherin 19 [Source:MGI Symbol;Acc:MGI:2685563]	-1.79187056467868	3.14695546148034	2.59543574636973e-05	0.00330807012989604	11.073	7.249	9.059	30.003	18	14.999	0.003397	0.001541	0.001894	0.007833	0.045689	0.026789
ENSMUSG00000036661	Dennd3	protein_coding	DENN/MADD domain containing 3 [Source:MGI Symbol;Acc:MGI:2146009]	3.21344871012924	0.888879247837853	2.59839333698985e-05	0.00330807012989604	334	274	258	997	690.001	863	0.217711	0.134153	0.108304	0.442367	0.291626	0.212112
ENSMUSG00000097637	4933417D19Rik	lncRNA	RIKEN cDNA 4933417D19 gene [Source:MGI Symbol;Acc:MGI:1918436]	3.93116829432533	0.846620453918045	2.62219149999185e-05	0.00331918205674256	525	460.373	496.885	1320.584	1308.851	1459.209	1.650166	1.002657	1.064017	2.934701	2.687117	1.74394
ENSMUSG00000067215	Usp51	protein_coding	ubiquitin specific protease 51 [Source:MGI Symbol;Acc:MGI:3588217]	1.22354615730931	1.33762813391363	2.68091519560969e-05	0.00337412326761734	47	53	76	230	180	284	0.074053	0.057863	0.08158	0.256215	0.185246	0.170142
ENSMUSG00000038015	Prm2	protein_coding	protamine 2 [Source:MGI Symbol;Acc:MGI:97766]	4.29762803955917	-1.62723518848507	2.86541298285679e-05	0.00358583641746709	1319	917	1810	314	1098	747	10.907218	5.259632	10.205432	1.838275	5.9329	2.350944
ENSMUSG00000044071	Tafa2	protein_coding	TAFA chemokine like family member 2 [Source:MGI Symbol;Acc:MGI:2143691]	0.039930004264333	1.85317234789752	2.9075409159771e-05	0.00361799936013535	26	21	11	88	112	110	0.028458	0.014986	0.008434	0.067974	0.08182	0.044854
ENSMUSG00000095650	Gm20854	protein_coding	predicted gene, 20854 [Source:MGI Symbol;Acc:MGI:5434210]	6.22545517798563	0.573160016908861	2.93052814970963e-05	0.0036261169942334	2403.592	2731.139	3064.053	7000.121	5288.603	6867.418	9.044654	7.068036	7.592269	18.243286	12.655693	9.442991
ENSMUSG00000001542	Ell2	protein_coding	elongation factor RNA polymerase II 2 [Source:MGI Symbol;Acc:MGI:2183438]	5.3475821332573	-0.644930573567179	2.96767905464852e-05	0.0036359942224333	2125.971	2015.841	2067.289	2925.647	2232.041	2682.121	3.503381	2.131033	2.491107	2.444907	1.877368	1.459948
ENSMUSG00000030878	Cdr2	protein_coding	cerebellar degeneration-related 2 [Source:MGI Symbol;Acc:MGI:1100885]	6.59633513191716	0.476029727663349	2.9715276278683e-05	0.0036359942224333	3885.33	3737.349	3464	9153.605	5977.004	9062.286	5.253109	3.501159	3.191904	8.750099	5.279496	4.661242
ENSMUSG00000105426	1700021F02Rik	lncRNA	RIKEN cDNA 1700021F02 gene [Source:MGI Symbol;Acc:MGI:1922769]	2.18255979867518	1.07504162929553	3.09954711483164e-05	0.00377168647536834	102	135	160	399	394	485	3.110712	2.852776	3.324328	8.603239	7.848452	5.624024
ENSMUSG00000090958	Lrrc32	protein_coding	leucine rich repeat containing 32 [Source:MGI Symbol;Acc:MGI:93882]	0.847118334027758	-1.70024038065976	3.25389732320265e-05	0.00393775211777684	101.722	112.333	164.14	117.102	30.04	58.059	0.078088	0.06375	0.079606	0.058939	0.013968	0.018158
ENSMUSG00000026107	Nabp1	protein_coding	nucleic acid binding protein 1 [Source:MGI Symbol;Acc:MGI:1923258]	6.02009875275104	0.663640396646065	3.33943450235435e-05	0.00401918278220516	2432.939	2204.913	2317.001	5614.999	4932	6128.931	4.371326	3.039112	3.668913	7.73164	7.303962	4.648563
ENSMUSG00000101294	Btbd35f15	protein_coding	BTB domain containing 35, family member 15 [Source:MGI Symbol;Acc:MGI:3781091]	1.32493297906227	2.89930417477869	3.57891746106688e-05	0.00428400310217381	34.438	45.151	0	296.654	303.914	266.777	0.063596	0.057775	0	0.387327	0.366588	0.187323
ENSMUSG00000031295	Phka2	protein_coding	phosphorylase kinase alpha 2 [Source:MGI Symbol;Acc:MGI:97577]	4.24118046008329	0.751614303394077	3.62871627067387e-05	0.00432013383035632	776.999	598	577	1732	1384	1839	0.63992	0.33027	0.318689	1.016802	0.726727	0.593958
ENSMUSG00000033174	Mgll	protein_coding	monoglyceride lipase [Source:MGI Symbol;Acc:MGI:1346042]	8.12867791254882	0.494119505745142	3.98107336603851e-05	0.00471414735951603	12160	10747	8594.001	29732	15253.999	26210	10.766575	6.69056	5.131147	18.392737	8.747414	8.779765
ENSMUSG00000091814	Gm8050	protein_coding	predicted gene 8050 [Source:MGI Symbol;Acc:MGI:3779779]	1.89126522308621	1.1250793424878	4.02527059045981e-05	0.00474099383715922	96.618	89.693	125.833	355.371	289.754	418.914	0.221109	0.142227	0.196186	0.574991	0.433118	0.364519
ENSMUSG00000005892	Trh	protein_coding	thyrotropin releasing hormone [Source:MGI Symbol;Acc:MGI:98823]	-0.176782301760701	2.74893768832198	4.29831769983815e-05	0.00503566209249655	24	8	2	71	123	84	0.065134	0.015044	0.003698	0.136234	0.218038	0.086681
ENSMUSG00000037904	Ankrd9	protein_coding	ankyrin repeat domain 9 [Source:MGI Symbol;Acc:MGI:1921501]	4.93238632708045	0.875016268547188	4.38727502228205e-05	0.00511268425215673	1209	752	918	2665.999	2630.001	2997	3.086251	1.300288	1.576086	4.363887	4.263134	2.858574
ENSMUSG00000050244	Heatr1	protein_coding	HEAT repeat containing 1 [Source:MGI Symbol;Acc:MGI:2442524]	7.01093914123841	0.591379570765584	4.48132778043051e-05	0.00517895685641452	7145	5156	4491	13029.001	6073.001	10172.001	10.237798	2.784944	3.438895	14.638986	6.18969	5.147083
ENSMUSG00000089945	Pakap	protein_coding	paralemmin A kinase anchor protein [Source:MGI Symbol;Acc:MGI:5141924]	3.67838892218479	1.08824023289708	4.49117257468865e-05	0.00517895685641452	326.954	273.957	416.504	980.85	1278.835	1486.219	0.255718	0.118991	0.214716	0.478215	0.548602	0.354232
ENSMUSG00000048411	Gm597	protein_coding	predicted gene 597 [Source:MGI Symbol;Acc:MGI:2685443]	4.60134455313354	0.888189047716521	4.53021064919939e-05	0.00519676508065711	725	822	781	2114	2420	1920	0.84656	0.665067	0.62129	1.745235	1.845708	0.852445
ENSMUSG00000031845	Bco1	protein_coding	beta-carotene oxygenase 1 [Source:MGI Symbol;Acc:MGI:1926923]	3.13081577455571	1.11509604291235	4.58185603245392e-05	0.0052287761199377	203.911	272.019	264.478	583.491	1053.712	792.741	0.30308	0.27833	0.265687	0.608768	1.0174	0.446751
ENSMUSG00000056771	Gm10010	lncRNA	predicted gene 10010 [Source:MGI Symbol;Acc:MGI:3641978]	5.41019848736607	0.584480213519012	4.62790849136802e-05	0.00525410744960725	1877.275	1428.472	1357.512	4055.12	2766.069	4014.51	2.757552	1.453924	1.358513	4.211424	2.653915	2.2422
ENSMUSG00000100559	Gm20803	transcribed_unprocessed_pseudogene	predicted gene, 20803 [Source:MGI Symbol;Acc:MGI:5434159]	7.03259986415228	0.535269052358606	4.72136823745657e-05	0.00533272489384518	4109.739	5314.592	5341.996	12271.693	9024.238	11721.916	12.904451	11.562972	11.427547	27.243268	18.508192	13.994897
ENSMUSG00000039934	Gsap	protein_coding	gamma-secretase activating protein [Source:MGI Symbol;Acc:MGI:2442259]	0.81035814543278	1.37105102410889	4.83171054689451e-05	0.00542951146915059	62.681	42.713	46.738	144.501	168.614	158.555	0.054856	0.026708	0.029554	0.183253	0.096635	0.0561
ENSMUSG00000078218	Btbd35f3	protein_coding	BTB domain containing 35, family member 3 [Source:MGI Symbol;Acc:MGI:3781882]	0.721598314822327	1.48789947016174	5.0016539156453e-05	0.00559195063411613	48.777	21.677	41.82	211.865	96.828	193.551	0.088694	0.027311	0.051807	0.272376	0.115003	0.133821
ENSMUSG00000043050	Tnp2	protein_coding	transition protein 2 [Source:MGI Symbol;Acc:MGI:98785]	6.79365316828715	-1.26093225154205	5.06624149050903e-05	0.00563555398123543	9138	4807	7577	2830	5791	5263	92.288076	33.638982	52.133387	20.207396	38.201126	20.210341
ENSMUSG00000095590	Gm24305	snRNA	predicted gene, 24305 [Source:MGI Symbol;Acc:MGI:5454082]	5.86592691938802	1.91043884624077	5.14835293624915e-05	0.00569811424225566	18.755	2439.353	2940.641	673.427	5606.059	10664.106	8.356918	753.162654	892.701077	212.158351	1631.645047	1806.800338
ENSMUSG00000103544	Gm10048	TEC	predicted gene 10048 [Source:MGI Symbol;Acc:MGI:3644560]	-1.78761161045464	-2.36353665543503	5.24445852243498e-05	0.00577545994783152	36.079	13.612	15.014	10.924	5.087	3.188	0.031411	0.008212	0.008906	0.006724	0.002893	0.001055
ENSMUSG00000115438	Gm49193	transcribed_processed_pseudogene	predicted gene, 49193 [Source:MGI Symbol;Acc:MGI:6118636]	1.66600584833623	1.39131409507253	5.32949923606313e-05	0.00583991147633286	102	64	68	256	341	325	0.164326	0.071443	0.074634	0.291592	0.35883	0.199084
ENSMUSG00000066158	AY512931	lncRNA	cDNA sequence AY512931 [Source:MGI Symbol;Acc:MGI:3525069]	-1.69662393921268	-3.29230658330947	5.49901752344679e-05	0.00594694209669691	15.84	15.941	21.491	8.733	17.891	13.34	0.123478	0.015855	0.16214	0.008863	0.016773	0.007281
ENSMUSG00000028523	Tctex1d1	protein_coding	Tctex1 domain containing 1 [Source:MGI Symbol;Acc:MGI:1914594]	3.69486463907843	1.00972135211979	5.49951489434915e-05	0.00594694209669691	391.001	303	432	1028	1305.999	1279	1.538983	0.823943	1.220936	2.802529	3.305607	1.877587
ENSMUSG00000094825	Gm3194	protein_coding	predicted gene 3194 [Source:MGI Symbol;Acc:MGI:3781373]	1.5486876022119	1.2261308306682	5.50817792384186e-05	0.00594694209669691	112.38	57.281	68.803	374.133	159.598	319.8	0.221334	0.078171	0.092318	0.527968	0.205312	0.254501
ENSMUSG00000086332	4930480G23Rik	lncRNA	RIKEN cDNA 4930480G23 gene [Source:MGI Symbol;Acc:MGI:1922238]	0.853107658341924	1.45640988046296	5.61452622814409e-05	0.00603219220365237	56	35	37	192	178	154	0.225782	0.097778	0.101631	0.547308	0.468758	0.236085
ENSMUSG00000037552	Plekhg2	protein_coding	pleckstrin homology domain containing, family G (with RhoGef domain) member 2 [Source:MGI Symbol;Acc:MGI:2141874]	4.02811620275576	1.1254690202925	5.65639962230728e-05	0.00604767969326786	679.001	364.999	396.001	1553.999	1335.001	1691.999	0.694348	0.227847	0.240817	0.888564	0.926407	0.642875
ENSMUSG00000104148	Pcdha2	protein_coding	protocadherin alpha 2 [Source:MGI Symbol;Acc:MGI:2681880]	5.05288178302252	-0.643980712883773	5.76944652573047e-05	0.00613874684682192	1730.476	2290.667	1654.478	2004.874	1518.783	2105.553	1.042723	0.957338	0.687534	0.854122	0.600245	0.485656
ENSMUSG00000021815	Mss51	protein_coding	MSS51 mitochondrial translational activator [Source:MGI Symbol;Acc:MGI:1922093]	0.92956083471298	1.33341538766292	5.90208260733337e-05	0.00624968122242873	55	52	36	201	164	187	0.10743	0.070379	0.047906	0.27758	0.209235	0.138883
ENSMUSG00000111544	4930534H03Rik	lncRNA	RIKEN cDNA 4930534H03 gene [Source:MGI Symbol;Acc:MGI:1922441]	-1.81970911385213	-2.19735324718498	6.02185631798306e-05	0.00632850649276076	19.92	16.619	16.612	8.124	11.199	11.825	0.065257	0.040893	0.053495	0.01246	0.015867	0.009753
ENSMUSG00000036327	Qsox2	protein_coding	quiescin Q6 sulfhydryl oxidase 2 [Source:MGI Symbol;Acc:MGI:2387194]	6.18373925711687	0.500462487777017	6.03399029956758e-05	0.00632850649276076	2871.809	2796.885	2589.969	6847.91	4408.668	7076.581	3.00777	2.013827	1.825281	5.017592	2.993515	2.835123
ENSMUSG00000041649	Klf8	protein_coding	Kruppel-like factor 8 [Source:MGI Symbol;Acc:MGI:2442430]	1.8612114209579	1.10391443148311	6.09446344075241e-05	0.00636163778590387	189	175	138	334	157.999	284	0.133162	0.083245	0.064962	0.279658	0.174591	0.198091
ENSMUSG00000038925	E330034G19Rik	protein_coding	RIKEN cDNA E330034G19 gene [Source:MGI Symbol;Acc:MGI:2145557]	2.50084072510924	0.93469855827562	6.15644874374522e-05	0.00639602752740511	168.056	181	185	518.007	448.061	579.922	0.775173	0.677237	0.677885	1.925069	1.531321	1.147941
ENSMUSG00000053199	Arhgap20	protein_coding	Rho GTPase activating protein 20 [Source:MGI Symbol;Acc:MGI:2445175]	7.01460439793021	0.466174685517831	6.2496415863337e-05	0.00646236412859153	5123	5228	4198	13059.994	7541	12291	2.460031	1.719391	1.454674	4.355361	2.337701	2.17323
ENSMUSG00000074997	Pin1rt1	protein_coding	protein (peptidyl-prolyl cis/trans isomerase) NIMA-interacting 1, retrogene 1 [Source:MGI Symbol;Acc:MGI:3649546]	0.698854488757992	1.35952843579222	6.38913132499066e-05	0.00657572978658501	38.12	36.975	44.082	158.092	147.628	164.928	0.127216	0.085502	0.100225	0.37302	0.321802	0.209282
ENSMUSG00000095324	Gm20825	protein_coding	predicted gene, 20825 [Source:MGI Symbol;Acc:MGI:5434181]	3.71640897425163	0.766433536271765	6.65078061948094e-05	0.00681318340204966	406.975	517.616	405.806	1094.771	1026.847	1380.924	1.28312	1.13079	0.871652	2.440351	2.114627	1.655447
ENSMUSG00000091956	C2cd4b	protein_coding	C2 calcium-dependent domain containing 4B [Source:MGI Symbol;Acc:MGI:1922947]	5.02517791640311	0.61393053434467	6.777940944941e-05	0.00691130320890396	1251.782	1272	998	3111	2052	3293.169	3.576878	2.518471	1.94281	6.284996	3.829844	3.577959
ENSMUSG00000107063	Gm38554	lncRNA	predicted gene, 38554 [Source:MGI Symbol;Acc:MGI:5621439]	0.899393172088812	1.50637820829131	7.07935319098956e-05	0.00718538037011728	54	37.99	36	159.916	209	175	0.362389	0.176654	0.164592	0.758756	0.916128	0.446545
ENSMUSG00000040554	Aipl1	protein_coding	aryl hydrocarbon receptor-interacting protein-like 1 [Source:MGI Symbol;Acc:MGI:2148800]	2.22720971791214	1.00159141748395	7.48114259791176e-05	0.0075583562256425	109	163	153	454	326	543	0.162594	0.167765	0.155863	0.478104	0.31737	0.307575
ENSMUSG00000114212	Gm47985	protein_coding	predicted gene, 47985 [Source:MGI Symbol;Acc:MGI:6097275]	0.94737390277181	1.25943189353257	7.71401755970266e-05	0.00774619207314826	57.975	51.633	39.527	233.438	136.191	190.09	0.122483	0.075586	0.056892	0.348688	0.187937	0.152701
ENSMUSG00000097023	Mir9-3hg	lncRNA	Mir9-3 host gene [Source:MGI Symbol;Acc:MGI:2142071]	3.30209070059191	-0.946330423878001	7.73739957363277e-05	0.00774619207314826	374.001	796	667.001	609	357.998	536	1.09433	1.461233	1.246212	1.034876	0.671774	0.550907
ENSMUSG00000027281	Slx4ip	protein_coding	SLX4 interacting protein [Source:MGI Symbol;Acc:MGI:1921493]	5.36106829548651	0.571290318197914	8.56352922559606e-05	0.00853446747483047	1574.785	1541	1250.001	3985.07	2578.978	4236.801	1.137947	0.772188	0.623074	1.959224	1.134297	1.103208
ENSMUSG00000051582	Otud6a	protein_coding	OTU domain containing 6A [Source:MGI Symbol;Acc:MGI:3644685]	1.71531143563099	1.14941021596049	8.64386543475101e-05	0.00857234523288074	117	69	88	329	241	370	0.577558	0.236011	0.295949	1.148246	0.777061	0.694476
ENSMUSG00000094179	Snord50b	snoRNA	small nucleolar RNA, C/D box 50B [Source:MGI Symbol;Acc:MGI:5454205]	1.37019655650298	-1.46675251752746	8.67937792023793e-05	0.00857234523288074	54.482	231.455	252.73	25.68	168.883	100.289	42.837612	126.098216	135.378198	14.275396	86.732555	29.982458
ENSMUSG00000086025	4933406G16Rik	lncRNA	RIKEN cDNA 4933406G16 gene [Source:MGI Symbol;Acc:MGI:1921309]	-0.350994631155162	-1.71599930339113	8.72222790026104e-05	0.00857620845996649	87	45	27	61	12	14	0.229834	0.082373	0.048594	0.113934	0.020706	0.014063
ENSMUSG00000040170	Fmo2	protein_coding	flavin containing monooxygenase 2 [Source:MGI Symbol;Acc:MGI:1916776]	1.50304804887303	-1.97175983326844	8.94396267006799e-05	0.00875514568036656	160.001	106	95	291.999	133	212	0.575484	0.073287	0.43635	0.172413	0.070887	0.067809
ENSMUSG00000114787	4930455M05Rik	lncRNA	RIKEN cDNA 4930455M05 gene [Source:MGI Symbol;Acc:MGI:1926168]	4.03866175863979	0.792887567730765	9.0702574001242e-05	0.00882048395117273	458.149	515.922	675.366	1493.69	1316.712	1569.52	0.446999	0.349153	0.451272	1.034295	0.839152	0.585542
ENSMUSG00000083012	Fam220a	protein_coding	family with sequence similarity 220, member A [Source:MGI Symbol;Acc:MGI:1914488]	0.769800259920356	2.50740901276062	9.09080525274102e-05	0.00882048395117273	88.412	6.822	29.654	329.648	84.827	79.004	0.136233	0.007807	0.031461	0.355811	0.085245	0.314391
ENSMUSG00000114879	4930467J12Rik	lncRNA	RIKEN cDNA 4930467J12 gene [Source:MGI Symbol;Acc:MGI:1922159]	0.667000620626055	-1.43762534140319	9.26178998436645e-05	0.00894697036866979	117	103	104	53	72	55	1.264548	0.771367	0.765785	0.405	0.508288	0.226026
ENSMUSG00000038725	Pkhd1l1	protein_coding	polycystic kidney and hepatic disease 1-like 1 [Source:MGI Symbol;Acc:MGI:2183153]	2.24611700866901	1.45265222844615	9.71231221018805e-05	0.0093412085777027	189	105	98	446	455	431	0.045841	0.017646	0.016194	0.076714	0.103248	0.039748
ENSMUSG00000021555	Naa35	protein_coding	N(alpha)-acetyltransferase 35, NatC auxiliary subunit [Source:MGI Symbol;Acc:MGI:1925939]	5.16463878244113	-0.596853878390364	0.000102527883551653	0.00981815928358762	1744.135	1875.004	1536.053	2806.028	1976.002	2633.006	4.960561	3.030224	2.886306	4.600945	2.059468	1.803743
ENSMUSG00000084862	Gm16278	lncRNA	predicted gene 16278 [Source:MGI Symbol;Acc:MGI:3826602]	4.99820821631484	0.672998356337555	0.000103333747792579	0.00982813716591946	1139	1301	930	3126	1830	3578	1.925616	1.524044	1.071157	3.736495	2.020809	2.300022
ENSMUSG00000055748	Gsdmc4	protein_coding	gasdermin C4 [Source:MGI Symbol;Acc:MGI:1921798]	1.46760110480849	1.22446788267079	0.000103524532235792	0.00982813716591946	86.819	59.501	73.697	281.187	253.443	252.074	0.152708	0.073029	0.088934	0.344949	0.293226	0.168402
ENSMUSG00000099722	Gm29154	lncRNA	predicted gene 29154 [Source:MGI Symbol;Acc:MGI:5579860]	2.6622507053382	1.06606461582903	0.00010427195683397	0.00985660879514248	187.695	182.037	210.004	528.015	624.987	560.249	0.941887	0.630333	0.795787	2.107186	2.332011	1.137963
ENSMUSG00000106892	Gm42791	protein_coding	predicted gene 42791 [Source:MGI Symbol;Acc:MGI:5662928]	0.956565244419707	5.41453620379693	0.000107936353624091	0.0101593939682505	111.968	0	0	237.101	130.819	242.423	0.721542	0	0	1.080262	0.550636	0.594
ENSMUSG00000042284	Itga1	protein_coding	integrin alpha 1 [Source:MGI Symbol;Acc:MGI:96599]	5.66811720788471	0.594523612686966	0.000109244697463587	0.0102387849431298	1919.389	1862.766	2050.685	4548.398	3678.843	4284.104	1.040998	0.661114	0.712536	1.762955	1.403815	0.917614
ENSMUSG00000039936	Pik3cd	protein_coding	phosphatidylinositol-4,5-bisphosphate 3-kinase catalytic subunit delta [Source:MGI Symbol;Acc:MGI:1098211]	7.14194711834781	0.456368257628926	0.00011059688270155	0.0103141788989404	5759.999	5574.999	4792	14578.999	8182	12722.999	4.219138	2.942158	2.401972	7.557608	3.884918	3.585637
ENSMUSG00000031493	Ggn	protein_coding	gametogenetin [Source:MGI Symbol;Acc:MGI:2181461]	6.29532808612815	-0.540625501042823	0.000110985716188371	0.0103141788989404	3058.001	4963.999	5182.999	4061	4395	5184.001	5.444999	6.168262	6.282418	5.176321	5.062732	3.538817
ENSMUSG00000090404	Gm8362	protein_coding	predicted gene 8362 [Source:MGI Symbol;Acc:MGI:3648195]	4.7427912219126	0.646832573835941	0.000116581346902372	0.0107886729643897	889.643	929.366	1027.728	2758.176	1786.126	2438.589	3.663602	2.651878	2.883335	8.030529	4.80433	3.818363
ENSMUSG00000018845	Unc45b	protein_coding	unc-45 myosin chaperone B [Source:MGI Symbol;Acc:MGI:2443377]	1.15645597185192	1.2947760743174	0.00012481644674382	0.0114630171847026	115	61	68	228.001	130.001	191.001	0.161475	0.037821	0.058393	0.340834	0.152535	0.147088
ENSMUSG00000001089	Luzp1	protein_coding	leucine zipper protein 1 [Source:MGI Symbol;Acc:MGI:107629]	7.21496963290839	0.6053004171262	0.000124909154339552	0.0114630171847026	5168.001	4600	5387	13568.001	11902.001	13675	5.53841	3.057064	4.010397	8.270744	7.697536	5.191492
ENSMUSG00000025716	Myo3a	protein_coding	myosin IIIA [Source:MGI Symbol;Acc:MGI:2183924]	-0.259551338049717	1.59732486182515	0.000125998984484473	0.0115150524202096	27	25	21	51	82	83	0.017208	0.011041	0.009118	0.093936	0.034137	0.020114
ENSMUSG00000035626	Olfr1509	protein_coding	olfactory receptor 1509 [Source:MGI Symbol;Acc:MGI:3031343]	-1.14958370419801	2.21618220915606	0.000126952242998181	0.0115542279009709	16	1	7	45.999	41	41	0.055026	0.004764	0.03279	0.204521	0.171405	0.0921
ENSMUSG00000085560	C230038L03Rik	lncRNA	RIKEN cDNA C230038L03 gene [Source:MGI Symbol;Acc:MGI:3697433]	2.55458121670816	1.18250687127524	0.000128466477863698	0.0116439266458763	189.999	140.999	73.999	502	609.001	668	1.198621	0.67099	0.336295	1.945369	1.808979	1.348928
ENSMUSG00000029127	Zbtb49	protein_coding	zinc finger and BTB domain containing 49 [Source:MGI Symbol;Acc:MGI:1922329]	4.74495766803245	0.592203000610415	0.000130229668516183	0.0117553624961842	955.167	1026.299	921	2592.161	1681.002	2697.989	1.83548	1.252347	1.127501	3.215513	2.060007	1.827687
ENSMUSG00000095934	Btbd35f13	protein_coding	BTB domain containing 35, family member 13 [Source:MGI Symbol;Acc:MGI:3781105]	0.291216614344289	2.06659926551756	0.000131193398808002	0.0117723929940001	4.131	41.979	23.476	138.847	69.965	185.788	0.008763	0.061707	0.033929	0.208254	0.096948	0.149862
ENSMUSG00000028347	Tmeff1	protein_coding	transmembrane protein with EGF-like and two follistatin-like domains 1 [Source:MGI Symbol;Acc:MGI:1926810]	5.51745590855448	0.542509491992124	0.000131916523297109	0.0117723929940001	1823	1683	1703	4005	3135	4270	2.882067	1.868694	1.848959	4.545186	3.486925	2.639079
ENSMUSG00000040195	Nemp1	protein_coding	nuclear envelope integral membrane protein 1 [Source:MGI Symbol;Acc:MGI:2446113]	8.57518733139464	0.43345576897848	0.000132021841975847	0.0117723929940001	14270	14214	13115	37668	23197	38132.041	11.5424	8.09232	7.574329	20.051555	11.00004	10.732013
ENSMUSG00000095118	Snord14d	snoRNA	small nucleolar RNA, C/D box 14D [Source:MGI Symbol;Acc:MGI:3851602]	0.312022892392456	-1.71611735935808	0.000139681341952285	0.0124051675665285	4.953	149.493	119.15	1.115	72.846	51.307	3.646702	76.25883	59.760229	0.580496	35.02917	14.362006
ENSMUSG00000090202	4930503B20Rik	protein_coding	RIKEN cDNA 4930503B20 gene [Source:MGI Symbol;Acc:MGI:1922264]	4.57282286301957	-0.822588884675958	0.000141073358110465	0.0124572600719357	1658.595	1243.715	1635.091	975.836	1200.139	988.667	6.629089	3.234571	4.305504	3.422645	3.372144	1.955721
ENSMUSG00000096263	Snord14c	snoRNA	small nucleolar RNA, C/D box 14C [Source:MGI Symbol;Acc:MGI:97971]	0.147299800181489	-1.69680497274188	0.00014217444107109	0.0124572600719357	24.653	105.027	108.432	8.251	67.262	38.15	18.149231	53.575881	54.384872	4.294652	32.344086	10.679016
ENSMUSG00000021130	Galnt16	protein_coding	polypeptide N-acetylgalactosaminyltransferase 16 [Source:MGI Symbol;Acc:MGI:1917754]	3.01121399491869	0.821609704340053	0.000142433913696545	0.0124572600719357	227	292.833	267.003	782.605	555.199	868.074	0.198347	0.170617	0.169203	0.467684	0.318781	0.289449
ENSMUSG00000068506	Gm5800	protein_coding	predicted gene 5800 [Source:MGI Symbol;Acc:MGI:3648769]	4.86867244206038	0.607796468217168	0.000142530285499559	0.0124572600719357	1014.659	1056.293	1097.552	2758.869	2084.004	2644.83	4.778998	3.447269	3.521811	9.187072	6.411258	4.736528
ENSMUSG00000029155	Spata18	protein_coding	spermatogenesis associated 18 [Source:MGI Symbol;Acc:MGI:1920722]	4.43649651843956	-0.756113173994559	0.000147566218196889	0.0128464267027133	1138	1231.001	1401.999	896	1291.999	1270.001	2.115814	1.607732	1.7648	1.177252	1.547901	0.902181
ENSMUSG00000097146	Gm4211	lncRNA	predicted gene 4211 [Source:MGI Symbol;Acc:MGI:3782387]	-1.19920988854842	-1.93858496697523	0.000149349361089514	0.0129504711732147	46	33	16	15	10	12	0.07189	0.035735	0.017035	0.016574	0.010208	0.007131
ENSMUSG00000106540	4930590L14Rik	lncRNA	RIKEN cDNA 4930590L14 gene [Source:MGI Symbol;Acc:MGI:1923102]	-1.00465398566515	-2.62353448960387	0.000153850625495639	0.0132884706923194	42	39	37	2	22	7	0.220397	0.141806	0.132276	0.00742	0.075406	0.013967
ENSMUSG00000048915	Efna5	protein_coding	ephrin A5 [Source:MGI Symbol;Acc:MGI:107444]	0.617816925109331	1.65932465548482	0.000161055657517878	0.0138191388955763	46	56	39	115	134	158	0.037456	0.031595	0.046201	0.066204	0.260297	0.128854
ENSMUSG00000111610	Gm34829	lncRNA	predicted gene, 34829 [Source:MGI Symbol;Acc:MGI:5593988]	-0.545132426995372	1.61765090294889	0.000161249430018756	0.0138191388955763	13	16	13	67	61	71	0.045401	0.038719	0.030931	0.165436	0.13915	0.094282
ENSMUSG00000034173	Zbed5	protein_coding	zinc finger, BED type containing 5 [Source:MGI Symbol;Acc:MGI:1919220]	3.14046482038078	0.843974321743542	0.0001619349554078	0.0138240984219255	343.632	282.714	201.72	977.287	549.166	926.046	0.501489	0.319508	0.206771	1.000263	0.541872	0.497517
ENSMUSG00000092494	Gm20420	lncRNA	predicted gene 20420 [Source:MGI Symbol;Acc:MGI:5141885]	0.102138057239059	1.67897803641784	0.00016297448222859	0.0138277936419891	26	13	25	76	120	124	0.053642	0.018585	0.03514	0.110861	0.161713	0.097275
ENSMUSG00000053453	Thoc7	protein_coding	THO complex 7 [Source:MGI Symbol;Acc:MGI:1913481]	7.26613785255916	0.492355469425255	0.000163385733323431	0.0138277936419891	5388.894	6376.737	6038.969	14664.677	8594.207	15580.783	29.287379	24.067627	22.680692	58.149468	31.040443	33.250625
ENSMUSG00000064949	Snora61	snoRNA	small nucleolar RNA, H/ACA box 61 [Source:MGI Symbol;Acc:MGI:3819510]	-1.61929657596843	2.77896918368995	0.000164159823923541	0.0138277936419891	5.093	0	3.815	25.899	16.19	59.905	2.923949	0	1.492194	10.511815	6.070659	13.075866
ENSMUSG00000022614	Lmf2	protein_coding	lipase maturation factor 2 [Source:MGI Symbol;Acc:MGI:2146015]	5.21704985402897	-0.71607515526775	0.000164489531632288	0.0138277936419891	1213.001	2148	1979	2348.999	2226	3273.001	2.559622	2.023062	3.097567	2.102964	1.667865	1.494528
ENSMUSG00000108345	4933435G04Rik	lncRNA	RIKEN cDNA 4933435G04 gene [Source:MGI Symbol;Acc:MGI:1918487]	6.40924105159839	0.476660075553865	0.000170553148217318	0.014283015549378	3200	3741	2835	7595	5385	8289	5.302307	4.295136	3.200311	8.897585	5.828124	5.222313
ENSMUSG00000026638	Irf6	protein_coding	interferon regulatory factor 6 [Source:MGI Symbol;Acc:MGI:1859211]	3.34771487057584	-1.06522658349297	0.000172347094727619	0.0143785786415751	563.782	472.729	569.555	715.642	519.231	639.344	0.89378	0.293995	0.622297	0.442836	0.30136	0.21161
ENSMUSG00000045868	Gvin1	protein_coding	GTPase, very large interferon inducible 1 [Source:MGI Symbol;Acc:MGI:1921808]	0.0489038400532724	1.81110649338959	0.0001731446635621	0.0143906083583217	0	37.863	22.355	0	150.517	160.035	0	0.009456	0.005489	0	0.035436	0.021933
ENSMUSG00000070777	Ceacam20	protein_coding	carcinoembryonic antigen-related cell adhesion molecule 20 [Source:MGI Symbol;Acc:MGI:1918851]	3.16791095570359	0.850809980255313	0.000173805990333116	0.0143912666807777	206.8	351.237	330.817	862.172	634.865	952.842	0.241382	0.284073	0.263067	0.711505	0.484022	0.422884
ENSMUSG00000112704	Gm46329	lncRNA	predicted gene, 46329 [Source:MGI Symbol;Acc:MGI:5825966]	-0.02600890689428	1.64353383994203	0.000174819335144602	0.0144209582642691	14	17	27	46	128	116	0.11979	0.100789	0.157391	0.278278	0.715369	0.377395
ENSMUSG00000019564	Arid3a	protein_coding	AT rich interactive domain 3A (BRIGHT-like) [Source:MGI Symbol;Acc:MGI:1328360]	4.49906756232659	0.614365488612019	0.00017727734123966	0.0145691546298638	870.983	836.404	872.001	2115.484	1525	1968	1.761658	0.995015	0.946445	2.906547	1.910084	1.457478
ENSMUSG00000098371	Gm28037	lncRNA	predicted gene, 28037 [Source:MGI Symbol;Acc:MGI:5547773]	3.89006735748843	-8.93870389160816	0.000179096941320132	0.0146639781880146	1150.671	375.006	1035.798	2431.447	0	0	9.791219	2.211048	6.004614	14.627833	0	0
ENSMUSG00000000278	Scpep1	protein_coding	serine carboxypeptidase 1 [Source:MGI Symbol;Acc:MGI:1921867]	5.09939972940248	0.557156000281494	0.000184360185299442	0.0149588346094026	1012	1447	1382	2778	2362	3604	1.686836	1.671226	1.569367	3.273814	2.571582	2.284141
ENSMUSG00000093993	Gm20736	protein_coding	predicted gene, 20736 [Source:MGI Symbol;Acc:MGI:5434092]	6.43730878358107	0.468755516774829	0.000184409184479632	0.0149588346094026	3449.522	3079.363	3409.051	8399.417	5629.862	7462.755	18.101524	11.196735	12.187479	31.16268	19.296657	14.890224
ENSMUSG00000024276	Zfp397	protein_coding	zinc finger protein 397 [Source:MGI Symbol;Acc:MGI:1916506]	6.83789012638084	0.453853975680595	0.000184735664642792	0.0149588346094026	4685.285	4870.982	3825.808	11105.668	6632.651	10591.219	3.811652	2.919159	2.44512	6.646681	3.76646	3.794283
ENSMUSG00000087279	4930544D05Rik	protein_coding	RIKEN cDNA 4930544D05 gene [Source:MGI Symbol;Acc:MGI:2148639]	2.32361251454097	-1.10850051816185	0.000188064190808339	0.0151725780313321	427	225.999	295	228.999	226.001	207.999	2.982487	1.135207	1.441381	1.140778	1.034141	0.547814
ENSMUSG00000085108	Saxo1os	lncRNA	stabilizer of axonemal microtubules 1, opposite strand [Source:MGI Symbol;Acc:MGI:1922138]	2.75975230677136	1.02191807486451	0.000196731234622455	0.0158138884764947	227	159	215	546	662	654	1.844934	0.895419	1.190468	3.137453	3.514319	2.021057
ENSMUSG00000048628	4930542C16Rik	lncRNA	RIKEN cDNA 4930542C16 gene [Source:MGI Symbol;Acc:MGI:1922413]	1.56362331134319	1.1585472819613	0.000198580635206956	0.0159045036015753	92	77	77	271.999	266	294	0.452961	0.186575	0.250886	0.85278	0.720432	0.535805
ENSMUSG00000109091	Gm44827	lncRNA	predicted gene 44827 [Source:MGI Symbol;Acc:MGI:5753403]	-0.776713418571146	-2.11147131371567	0.00020014321068385	0.0159715732438833	7.004	51.985	83	9.578	13.003	17.014	0.010896	0.056038	0.087969	0.010535	0.013213	0.010064
ENSMUSG00000059995	Atxn7l3	protein_coding	ataxin 7-like 3 [Source:MGI Symbol;Acc:MGI:3036270]	5.61758934356189	0.500831564977448	0.000201860398585795	0.0160504522702243	1980	1842	1750	4503	3071.999	4771.001	1.85918	1.213034	1.132546	3.005359	1.915618	1.713284
ENSMUSG00000085633	Bloc1s6os	lncRNA	biogenesis of lysosomal organelles complex-1, subunit 6, pallidin, opposite strand [Source:MGI Symbol;Acc:MGI:1923165]	1.80486634935356	1.01969919930045	0.000202629277234862	0.0160536324859634	100	108	101	364	214	419	0.689107	0.515685	0.474168	1.773445	0.963227	1.097859
ENSMUSG00000026565	Pou2f1	protein_coding	POU domain, class 2, transcription factor 1 [Source:MGI Symbol;Acc:MGI:101898]	5.6074381062935	-0.688689052942408	0.000205906381931345	0.0162035612499455	2420.343	2210.035	1893	4297.253	2586.052	3926.142	5.179421	2.968852	4.55093	4.470949	2.383616	2.263617
ENSMUSG00000095023	Gm24019	snRNA	predicted gene, 24019 [Source:MGI Symbol;Acc:MGI:5453796]	6.54846618359948	0.914251463507624	0.0002066351453971	0.0162035612499455	761.592	4528.967	4917.44	4263.442	10539.829	8710.154	502.377638	2070.052306	2209.892731	1988.372505	4541.189773	2184.638543
ENSMUSG00000090214	Gm15657	lncRNA	predicted gene 15657 [Source:MGI Symbol;Acc:MGI:3783100]	-0.157320169878735	1.49724239971683	0.00020763228301454	0.0162035612499455	17	25	18	78	89	91	0.161124	0.164182	0.116227	0.522679	0.550971	0.327943
ENSMUSG00000062168	Ppef1	protein_coding	protein phosphatase with EF hand calcium-binding domain 1 [Source:MGI Symbol;Acc:MGI:1097157]	4.07786032710346	0.696592701169042	0.000207651431641286	0.0162035612499455	497	564	635.002	1431.808	1356.485	1719.017	5.327027	4.817038	5.198371	11.583029	9.653529	6.914685
ENSMUSG00000104844	Gm47276	miRNA	predicted gene, 47276 [Source:MGI Symbol;Acc:MGI:6096117]	1.16124224609071	-1.56277053640106	0.000208200128659912	0.0162035612499455	59.674	201.608	185.748	12.42	151.717	115.649	49.440733	115.738998	104.844685	7.275108	82.103526	36.43235
ENSMUSG00000095199	Zfp967	protein_coding	zinc finger protein 967 [Source:MGI Symbol;Acc:MGI:3709638]	0.93751393947837	-1.22895306094914	0.000209679187531514	0.0162612116386676	88.976	121.077	83.585	133.024	97.387	130.534	1.383025	0.491759	0.589588	0.493429	0.330979	0.260859
ENSMUSG00000055884	Fancm	protein_coding	Fanconi anemia, complementation group M [Source:MGI Symbol;Acc:MGI:2442306]	4.05424386320206	-0.70951332072335	0.000216392478134792	0.0167229625646273	909.999	704	639	1462.591	863.551	1282	0.730599	0.394863	0.291871	0.436026	0.276299	0.220674
ENSMUSG00000070369	Itgad	protein_coding	integrin, alpha D [Source:MGI Symbol;Acc:MGI:3578624]	4.13570389870446	0.661357833080691	0.000219609229281354	0.0169122142479784	758.913	713.147	657.209	1556.616	1065.386	1582.529	2.879538	1.978612	1.750357	4.77671	3.865992	2.905295
ENSMUSG00000092602	4931413I07Rik	lncRNA	RIKEN cDNA 4931413I07 gene [Source:MGI Symbol;Acc:MGI:2148502]	-0.869900454058884	1.83866133917213	0.00022091859810508	0.0169537704643359	12	8.489	7.999	39.006	51.187	71.801	0.071774	0.035184	0.032596	0.16495	0.199975	0.163291
ENSMUSG00000062901	Klhl24	protein_coding	kelch-like 24 [Source:MGI Symbol;Acc:MGI:1923035]	6.18141904471967	0.511111283478569	0.000224832874599187	0.0171429340478211	3620.54	2729.356	2577.564	6766.683	4157.835	6211.458	2.248321	1.298829	1.505075	3.695504	2.519943	1.87473
ENSMUSG00000100303	2600014E21Rik	lncRNA	RIKEN cDNA 2600014E21 gene [Source:MGI Symbol;Acc:MGI:1919384]	-1.01272826080698	1.86902913425454	0.000224940201580944	0.0171429340478211	11.28	7.021	12.006	60.065	33	47.178	0.013678	0.015388	0.01116	0.086793	0.054909	0.030478
ENSMUSG00000095678	Gm25101	snRNA	predicted gene, 25101 [Source:MGI Symbol;Acc:MGI:5454878]	-2.45763546865195	3.09498136577938	0.00022840003784201	0.017346589080932	1.831	1.763	0	13.224	20.349	16.38	1.207991	0.805649	0	6.16733	8.767695	4.108339
ENSMUSG00000064367	mt-Nd5	protein_coding	mitochondrially encoded NADH dehydrogenase 5 [Source:MGI Symbol;Acc:MGI:102496]	8.90926435298164	-0.44544732389028	0.000231696299091967	0.0175364638745724	12878	35465	31472	17957	30399	37977	25.186171	48.060465	41.933612	24.830015	38.833022	28.241009
ENSMUSG00000083757	Rps15a-ps4	transcribed_processed_pseudogene	ribosomal protein S15A, pseudogene 4 [Source:MGI Symbol;Acc:MGI:3652187]	4.11759009140904	0.988029970293047	0.000233991256810406	0.0176495117508534	538.633	753.966	298.42	1576.219	1190.17	2192.611	6.557934	6.360625	2.475289	13.568122	9.464791	10.150355
ENSMUSG00000026782	Abi2	protein_coding	abl-interactor 2 [Source:MGI Symbol;Acc:MGI:106913]	6.21170208357096	0.538084915618607	0.000241390004934806	0.0181454432037171	3188.886	2964.924	2903.461	6672.432	4353.872	6686.167	2.811364	1.700498	2.191454	5.20075	3.065983	2.811881
ENSMUSG00000027353	Mcm8	protein_coding	minichromosome maintenance 8 homologous recombination repair factor [Source:MGI Symbol;Acc:MGI:1913884]	3.9847146993506	0.691054629248685	0.00024774676762487	0.0185148752396178	800.869	445.001	402.406	1865.672	926.001	1339.272	0.843391	0.402828	0.284559	1.524378	0.64813	0.571373
ENSMUSG00000031558	Slit2	protein_coding	slit guidance ligand 2 [Source:MGI Symbol;Acc:MGI:1315205]	1.35304221927204	-1.40218083683512	0.000247985843164006	0.0185148752396178	142.722	131	110	208	118.653	166.012	0.123656	0.042996	0.117655	0.061394	0.033922	0.027828
ENSMUSG00000065836	Gm23502	snRNA	predicted gene, 23502 [Source:MGI Symbol;Acc:MGI:5453279]	-1.25637787997997	4.04815286891678	0.000251994461863341	0.0186960171404887	8.04	0	0	18.888	65.706	47.627	4.161247	0	0	6.911474	22.211593	9.372219
ENSMUSG00000044461	Shisa2	protein_coding	shisa family member 2 [Source:MGI Symbol;Acc:MGI:2444716]	1.68175136484865	1.03242167158244	0.00025210974305222	0.0186960171404887	106	83	98	346	253	282	0.113768	0.061726	0.071658	0.262554	0.177362	0.126951
ENSMUSG00000094660	Gm21394	protein_coding	predicted gene, 21394 [Source:MGI Symbol;Acc:MGI:5434749]	4.07226702594261	0.692038890760655	0.000255545827316345	0.018887237740411	536.788	600.277	622.598	1621.095	1279.671	1476.176	1.697609	1.315411	1.341428	3.624711	2.643394	1.775086
ENSMUSG00000028414	Fktn	protein_coding	fukutin [Source:MGI Symbol;Acc:MGI:2179507]	6.88607637841313	0.409412150672471	0.000264849351662623	0.0195053483244107	4901.642	4588.307	4230.772	10986.516	7247.332	11090.78	2.815539	1.821603	1.653535	4.345122	2.65604	2.346961
ENSMUSG00000114457	Gm36346	lncRNA	predicted gene, 36346 [Source:MGI Symbol;Acc:MGI:5595505]	-2.04185791982106	3.3897102739529	0.000265680113385843	0.0195053483244107	5	0	0	15	23	34	0.015432	0	0	0.032733	0.046368	0.039901
ENSMUSG00000085668	Gm35202	lncRNA	predicted gene, 35202 [Source:MGI Symbol;Acc:MGI:5594361]	4.37813995734629	0.621020008637237	0.00026852567623287	0.0196186960384766	761	767	703	2138	1175	2152	5.062884	3.535761	3.186345	10.056583	5.105982	5.44379
ENSMUSG00000001120	Pcbp3	protein_coding	poly(rC) binding protein 3 [Source:MGI Symbol;Acc:MGI:1890470]	6.19363816933493	-0.539569595879608	0.00026900550300204	0.0196186960384766	2209.001	5147.999	5018.999	2880	4653	5127	3.928968	6.270752	6.089805	3.518062	5.439862	3.396379
ENSMUSG00000099792	Gm29564	protein_coding	predicted gene 29564 [Source:MGI Symbol;Acc:MGI:5580270]	3.57218918022847	0.736217667782053	0.000275047016792371	0.0199931041084223	527.175	309.77	373.217	1363.591	734.284	1048.394	2.409289	0.980954	1.162036	4.406035	2.191931	1.821817
ENSMUSG00000039913	Pak7	protein_coding	p21 (RAC1) activated kinase 7 [Source:MGI Symbol;Acc:MGI:1920334]	-0.532732313823745	1.5670154298484	0.000279902448349228	0.0202791165292492	13	12	19	69	52	80	0.010154	0.006907	0.010753	0.040526	0.028215	0.025269
ENSMUSG00000051067	Lingo3	protein_coding	leucine rich repeat and Ig domain containing 3 [Source:MGI Symbol;Acc:MGI:3609246]	-0.321716916208809	1.64128648673756	0.000286471445676864	0.0206869953804358	25	6	18	109	48	81	0.02414	0.004014	0.011841	0.074415	0.030274	0.02974
ENSMUSG00000051786	Tubgcp6	protein_coding	tubulin, gamma complex associated protein 6 [Source:MGI Symbol;Acc:MGI:2146071]	3.20780304893028	-0.743685102375339	0.000287667386609435	0.0207054712093882	581.697	390.257	355.319	697.598	475.875	707.347	0.445908	0.215229	0.182748	0.300991	0.132259	0.12776
ENSMUSG00000049551	Fzd9	protein_coding	frizzled class receptor 9 [Source:MGI Symbol;Acc:MGI:1313278]	2.23402220704436	0.917684345748953	0.000305164349894497	0.0218933055583918	139	163	136	519	282	516	0.209473	0.170206	0.139629	0.552981	0.277582	0.295671
ENSMUSG00000021314	Amph	protein_coding	amphiphysin [Source:MGI Symbol;Acc:MGI:103574]	2.77207538122918	0.891058283127954	0.00030623887332824	0.0218990622891379	231	199	224.178	600.038	604.87	619.767	0.228208	0.136221	0.156621	0.424898	0.404245	0.241608
ENSMUSG00000117679	Apbb3	protein_coding	amyloid beta (A4) precursor protein-binding, family B, member 3 [Source:MGI Symbol;Acc:MGI:108404]	2.67145633028697	-1.55981194222164	0.0003147437185692	0.0224166324308746	349.297	309	242.999	540.423	296.009	498	4.849365	1.109386	1.856357	0.966366	1.267145	0.343388
ENSMUSG00000105274	1700048F04Rik	lncRNA	RIKEN cDNA 1700048F04 gene [Source:MGI Symbol;Acc:MGI:1920646]	2.96719993830125	0.873171263136326	0.000315512193124682	0.0224166324308746	235	210	303	772	617	731	0.888187	0.549959	0.780196	2.062925	1.523176	1.050509
ENSMUSG00000047515	BC049715	protein_coding	cDNA sequence BC049715 [Source:MGI Symbol;Acc:MGI:3605234]	4.57462018147849	-0.909532991936926	0.000319609930257809	0.0225789719332496	1108.001	1274	1476	1117	1440	1721	7.039683	4.344268	5.327628	2.406941	4.498664	3.062569
ENSMUSG00000094590	Gm10251	protein_coding	predicted gene 10251 [Source:MGI Symbol;Acc:MGI:3704424]	5.20045940853942	0.557007070074876	0.000319847411721856	0.0225789719332496	1336.007	1365.275	1366.688	3532.89	2104.323	3870.6	2.859842	2.025014	1.993091	5.346789	2.942213	3.150341
ENSMUSG00000040136	Abcc8	protein_coding	ATP-binding cassette, sub-family C (CFTR/MRP), member 8 [Source:MGI Symbol;Acc:MGI:1352629]	-0.700028358050902	-1.72395017378349	0.000322471965959088	0.0226306709178008	23	37	26	47	29	43	0.078408	0.043111	0.077123	0.03128	0.012607	0.022999
ENSMUSG00000004661	Arid3b	protein_coding	AT rich interactive domain 3B (BRIGHT-like) [Source:MGI Symbol;Acc:MGI:1930768]	6.57352228159657	-0.484593255487498	0.000322634763595435	0.0226306709178008	4434.001	4780.001	4498	7629.001	4671	7639	6.605623	3.386726	4.158844	5.355631	3.002969	2.924428
ENSMUSG00000109333	Gm30790	lncRNA	predicted gene, 30790 [Source:MGI Symbol;Acc:MGI:5589949]	0.182888542305225	1.40035161718862	0.000324194928758138	0.022667915256819	22.479	22.537	36.321	119.815	102.618	102.652	0.100969	0.071902	0.107506	0.37894	0.301765	0.178297
ENSMUSG00000116801	Gm38551	lncRNA	predicted gene, 38551 [Source:MGI Symbol;Acc:MGI:5621436]	-0.526290347692324	1.70882265073795	0.000328903673758487	0.0228979058606562	9	9	23	62	68	73	0.020813	0.014421	0.036236	0.10137	0.102713	0.064189
ENSMUSG00000094052	Gm21118	protein_coding	predicted gene, 21118 [Source:MGI Symbol;Acc:MGI:5434473]	5.15106784251831	0.547574456092263	0.000329563503193099	0.0228979058606562	1114.563	1504.278	1369.042	3140.042	2494.727	3349.638	3.53938	3.309976	2.961853	7.049974	5.174563	4.044513
ENSMUSG00000114832	Gm21388	lncRNA	predicted gene, 21388 [Source:MGI Symbol;Acc:MGI:5434743]	7.10544087381259	0.430125351970471	0.000330810411826329	0.022912262014072	5629.498	5016.92	3996.465	14557.24	8547.431	12910.233	4.129413	2.190858	1.740936	6.018784	3.050424	2.872902
ENSMUSG00000068794	Col28a1	protein_coding	collagen, type XXVIII, alpha 1 [Source:MGI Symbol;Acc:MGI:2685312]	1.15925792471233	1.1765005934542	0.000336585523659925	0.0232391729110027	101	72	65	184	160	213	0.078149	0.038602	0.034264	0.318081	0.080863	0.062665
ENSMUSG00000049313	Sorl1	protein_coding	sortilin-related receptor, LDLR class A repeats-containing [Source:MGI Symbol;Acc:MGI:1202296]	3.50535341380905	-0.861917187659042	0.00033954136791091	0.0233699957132431	509	646	555	735	650	850	0.258663	0.131741	0.218614	0.152943	0.124955	0.095121
ENSMUSG00000090263	D730045A05Rik	lncRNA	RIKEN cDNA D730045A05 gene [Source:MGI Symbol;Acc:MGI:1925105]	-1.12585225149545	2.09744413761045	0.000342940329313664	0.0235304073306338	7.05	1.17	11.91	47.851	31.983	59.139	0.021292	0.002448	0.024503	0.102167	0.063087	0.067906
ENSMUSG00000095867	Gm20917	protein_coding	predicted gene, 20917 [Source:MGI Symbol;Acc:MGI:5434273]	5.42236685626143	0.551448262319812	0.000351423428837654	0.0240375808079172	1345.443	1667.521	1782.954	3973.203	3000.06	3872.618	4.250647	3.650357	3.83755	8.874826	6.190813	4.652005
ENSMUSG00000016831	Tox4	protein_coding	TOX high mobility group box family member 4 [Source:MGI Symbol;Acc:MGI:1915389]	7.45640384930058	0.441241784267518	0.000357842542107296	0.024400873033787	7399.205	7529.372	6176.685	16773.811	9522.733	16585.378	6.525202	4.402727	3.596109	11.366073	5.373672	5.731625
ENSMUSG00000021118	Plek2	protein_coding	pleckstrin 2 [Source:MGI Symbol;Acc:MGI:1351466]	-1.71864029925285	2.22028048010758	0.000361909856254226	0.0246020511851831	5	6	1	32	26	29	0.011545	0.0096	0.001573	0.052242	0.039214	0.025461
ENSMUSG00000075478	Slitrk1	protein_coding	SLIT and NTRK-like family, member 1 [Source:MGI Symbol;Acc:MGI:2679446]	-1.4175774554187	1.92609505854597	0.000363915452485297	0.0246622702799651	5	5	8	28	36	43	0.003014	0.002088	0.003285	0.011933	0.014174	0.009856
ENSMUSG00000011034	Slc5a1	protein_coding	solute carrier family 5 (sodium/glucose cotransporter), member 1 [Source:MGI Symbol;Acc:MGI:107678]	-1.96780963954547	2.40869090506022	0.000365906856311606	0.0246817942924697	1	2	6	20	25	27	0.000799	0.001107	0.003266	0.011299	0.013048	0.008203
ENSMUSG00000107577	Gm44103	TEC	predicted gene, 44103 [Source:MGI Symbol;Acc:MGI:5690495]	5.98551984385295	0.481267763175028	0.000366444800619186	0.0246817942924697	1995	2834	2501	5388	4160	6301	1.800532	1.772279	1.537786	3.438073	2.452333	2.162287
ENSMUSG00000095366	Gm21860	lncRNA	predicted gene, 21860 [Source:MGI Symbol;Acc:MGI:5434024]	-1.0203100128036	1.9841930361651	0.000368457747446808	0.0247417130716949	3.271	4.53	15.83	21.933	42.417	84.934	0.01081	0.010374	0.035643	0.051252	0.091568	0.106734
ENSMUSG00000096666	Gm20852	protein_coding	predicted gene, 20852 [Source:MGI Symbol;Acc:MGI:5434208]	4.94996112643533	0.690316091444207	0.000369991670800672	0.0247691992382517	785.948	1150.558	1344.525	3083.313	1915.232	3213.452	2.48304	2.518677	2.893895	6.887106	3.952202	3.860178
ENSMUSG00000038384	Setd1b	protein_coding	SET domain containing 1B [Source:MGI Symbol;Acc:MGI:2652820]	5.1325724561557	-0.53676096594788	0.000376010389016778	0.0250320545755776	1752.428	2080.135	1998.37	1941.412	1867.291	2310.376	0.671755	0.532688	0.510045	0.525171	0.459656	0.335399
ENSMUSG00000071540	3425401B19Rik	protein_coding	RIKEN cDNA 3425401B19 gene [Source:MGI Symbol;Acc:MGI:3588196]	-0.802634092029699	1.76810404152122	0.000376974466439289	0.0250320545755776	9.153	15.223	7.025	36.335	65.756	64.317	0.005321	0.006133	0.002783	0.014936	0.024972	0.014218
ENSMUSG00000038774	Ascc3	protein_coding	activating signal cointegrator 1 complex subunit 3 [Source:MGI Symbol;Acc:MGI:1925237]	6.68504629356857	0.443632110013832	0.000377327678505869	0.0250320545755776	4566.926	3704.07	3390.021	10169.529	6861.928	8504.362	1.940454	1.091859	1.188684	3.254522	1.904275	1.392093
ENSMUSG00000035041	Creb3l3	protein_coding	cAMP responsive element binding protein 3-like 3 [Source:MGI Symbol;Acc:MGI:2384786]	-1.08054810849868	1.72036210296185	0.000380340515164573	0.0251392792647467	11	7	8	62	29	46	0.016569	0.007306	0.008209	0.066027	0.028532	0.026345
ENSMUSG00000097287	D130017N08Rik	lncRNA	RIKEN cDNA D130017N08 gene [Source:MGI Symbol;Acc:MGI:2443273]	6.31843982488136	0.448644604984973	0.000381226754797975	0.0251392792647467	3076.744	3490.192	2759.445	7231.685	4929.713	7596.12	4.506038	3.498911	2.719418	7.568576	4.702183	4.205574
ENSMUSG00000104043	Gm6525	protein_coding	predicted pseudogene 6525 [Source:MGI Symbol;Acc:MGI:3648757]	-0.282805243576071	1.66967421259209	0.000390483880316591	0.0256728581014117	13.254	18.921	18.14	87.566	94.681	53.922	0.052343	0.051776	0.048804	0.244493	0.244226	0.080967
ENSMUSG00000052369	Tmem106c	protein_coding	transmembrane protein 106C [Source:MGI Symbol;Acc:MGI:1196384]	5.16239824740232	0.557621674653327	0.000404925606807888	0.026543114553404	1251	1378	1179	3724.999	2099.999	3640	3.323333	2.424684	2.202056	6.627769	3.300592	3.489416
ENSMUSG00000100133	Tgif2lx1	protein_coding	TGFB-induced factor homeobox 2-like, X-linked 1 [Source:MGI Symbol;Acc:MGI:2387796]	3.46129586784422	-8.90293263850525	0.000416253828749089	0.0272047198166133	526.222	697.461	652.974	1933.842	0	0	2.075449	1.906065	1.754541	5.392543	0	0
ENSMUSG00000099894	Gm20911	protein_coding	predicted gene, 20911 [Source:MGI Symbol;Acc:MGI:5434267]	2.01651725182417	1.10911790322902	0.000418664726464305	0.0272053435295418	181.671	60.917	102.778	578.674	291.587	254.339	0.829043	0.192621	0.319532	1.867041	0.869134	0.441315
ENSMUSG00000112053	Gm46328	lncRNA	predicted gene, 46328 [Source:MGI Symbol;Acc:MGI:5825965]	0.666690698442583	1.24832288601913	0.000418733777821324	0.0272053435295418	46	32	45	142	147	160	0.194903	0.093947	0.129896	0.425381	0.406823	0.257766
ENSMUSG00000114437	4930415C11Rik	lncRNA	RIKEN cDNA 4930415C11 gene [Source:MGI Symbol;Acc:MGI:1921130]	-2.38720018413252	-2.41254266070408	0.000421743252513098	0.0273202798135323	15	16	10	2	3	7	0.160433	0.118576	0.072866	0.015124	0.020958	0.028467
ENSMUSG00000087609	4930442J19Rik	lncRNA	RIKEN cDNA 4930442J19 gene [Source:MGI Symbol;Acc:MGI:1921910]	6.37227865903163	0.429156238637905	0.000430691407009177	0.0278181180040385	3513.789	3195.98	3078.839	7684.053	4765.242	7910.474	9.678155	6.817017	6.090633	15.961645	9.141599	9.118207
ENSMUSG00000030670	Cyp2r1	protein_coding	cytochrome P450, family 2, subfamily r, polypeptide 1 [Source:MGI Symbol;Acc:MGI:2449771]	3.03835965590217	0.754361533868005	0.000435118017531274	0.028021854783995	253	320	269	733	552	910	0.515376	0.458481	0.385662	1.083078	0.756254	0.727942
ENSMUSG00000024349	Tmem173	protein_coding	transmembrane protein 173 [Source:MGI Symbol;Acc:MGI:1919762]	-0.334059019178301	1.76595075315692	0.000441709945536871	0.0283259274618927	31	23	29	82	52	55	0.04658	0.023947	0.029687	0.122916	0.209008	0.056102
ENSMUSG00000024845	Tmem134	protein_coding	transmembrane protein 134 [Source:MGI Symbol;Acc:MGI:1914240]	4.97527158917907	-1.12698375199031	0.000442411761493352	0.0283259274618927	1281.325	1452.59	1422.107	2577.183	1675.609	2889.294	11.849761	3.106308	9.889262	5.627361	3.394413	3.523391
ENSMUSG00000027221	Chst1	protein_coding	carbohydrate sulfotransferase 1 [Source:MGI Symbol;Acc:MGI:1924219]	6.3162215773091	0.428779697609255	0.000446572396431675	0.0285094406707468	3490.862	3134.829	2649.256	8162.267	4607.879	6909.41	4.423256	2.752311	2.286955	7.312226	3.81363	3.328865
ENSMUSG00000063063	Ctnna2	protein_coding	catenin (cadherin associated protein), alpha 2 [Source:MGI Symbol;Acc:MGI:88275]	3.57083764110483	0.793169052298702	0.000454129172984565	0.0289080781357949	427.332	320.56	258.331	1282.635	971.568	1144.248	0.435345	0.318989	0.346684	1.021624	0.753014	0.426209
ENSMUSG00000074030	Exoc8	protein_coding	exocyst complex component 8 [Source:MGI Symbol;Acc:MGI:2142527]	6.38332012132248	0.436046452043649	0.000460692782046399	0.0292413790333485	3947.966	3175.303	2581	8601.372	4534.714	7546	2.796265	1.558347	1.245424	4.30727	2.097891	2.032205
ENSMUSG00000038145	Snrk	protein_coding	SNF related kinase [Source:MGI Symbol;Acc:MGI:108104]	4.16593317971463	0.823001247844506	0.000465401126561232	0.0294553442888251	895.999	691	561.001	1540	1203.998	1518.002	0.928519	0.680563	0.386358	1.499185	1.452405	0.86783
ENSMUSG00000114922	Ppifos	lncRNA	peptidylprolyl isomerase F, opposite strand [Source:MGI Symbol;Acc:MGI:1915423]	0.692172436684821	1.19527903519977	0.000469290128750395	0.0295819508657384	25	65	43	114	148	193	0.084624	0.152455	0.099162	0.272827	0.327222	0.248403
ENSMUSG00000087044	1700042G15Rik	lncRNA	RIKEN cDNA 1700042G15 gene [Source:MGI Symbol;Acc:MGI:1920599]	5.57543337436618	0.48027599162969	0.000470087754960655	0.0295819508657384	1940	1804	1679	4456	2814	4762	19.044715	12.254282	11.340246	30.704065	18.073731	17.586252
ENSMUSG00000109143	Gm10046	transcribed_unprocessed_pseudogene	predicted gene 10046 [Source:MGI Symbol;Acc:MGI:3797981]	-0.3513426103777	-1.39911676203128	0.00047376379405355	0.0297283406382605	55.134	52.944	49.068	27.7	31.253	32.211	0.443422	0.295043	0.268856	0.157511	0.16418	0.098503
ENSMUSG00000106221	Gm47301	miRNA	predicted gene, 47301 [Source:MGI Symbol;Acc:MGI:6096167]	4.20078067087501	-1.21914361224282	0.000488792078850627	0.0305842202746734	639.527	1219.518	1567.28	220.993	1457.768	898.601	529.855443	700.101258	884.645299	129.45113	788.887616	283.081269
ENSMUSG00000114175	Gm48051	lncRNA	predicted gene, 48051 [Source:MGI Symbol;Acc:MGI:6097370]	5.41639647500117	0.674594842243084	0.000495236890074783	0.0308807970812978	1901.248	1156.179	1449.153	4076.354	3420.894	3364.493	6.515944	2.72384	3.36979	9.819199	7.629659	4.326748
ENSMUSG00000040209	Zfp704	protein_coding	zinc finger protein 704 [Source:MGI Symbol;Acc:MGI:2180715]	4.14666896185089	0.756362755647159	0.000496336080217	0.0308807970812978	1021.581	677.335	574.72	1534.993	1035.863	1419.17	0.356959	0.200273	0.19918	0.492658	0.542005	0.343822
ENSMUSG00000073079	Srp54a	protein_coding	signal recognition particle 54A [Source:MGI Symbol;Acc:MGI:1346087]	6.03844912506569	0.519381936030869	0.000501666331432064	0.0311245097177217	2124.453	2718.179	2907.421	5039.498	4505.893	6617.93	4.836905	5.18013	6.138912	9.671405	9.083522	7.123893
ENSMUSG00000064363	mt-Nd4	protein_coding	mitochondrially encoded NADH dehydrogenase 4 [Source:MGI Symbol;Acc:MGI:102498]	8.81490340778116	-0.527774600150007	0.000509712398448157	0.0315348752129794	7502	36085	35469	11355	30565	33082	20.468094	68.218369	65.928546	21.903673	54.469439	34.319261
ENSMUSG00000117473	Gm33948	lncRNA	predicted gene, 33948 [Source:MGI Symbol;Acc:MGI:5593107]	-0.968304048368613	-1.74521003332509	0.000516308257477864	0.0318534716273108	39.009	32	30	11.395	16.831	31.001	0.269281	0.172104	0.150784	0.044323	0.059573	0.082094
ENSMUSG00000030761	Myo7a	protein_coding	myosin VIIA [Source:MGI Symbol;Acc:MGI:104510]	5.32248976178811	1.24162848456849	0.000519700114466961	0.0319731704500972	1928.434	1498.268	576.082	3800.813	2836.245	4052.76	1.830622	0.850705	0.311824	2.9115	1.261103	2.473549
ENSMUSG00000084792	1700056N10Rik	lncRNA	RIKEN cDNA 1700056N10 gene [Source:MGI Symbol;Acc:MGI:1920642]	2.35901966171093	0.984872841587916	0.000522509034061949	0.0320564386496224	168	121	174	441	485	471	0.651753	0.325262	0.459883	1.2096	1.228977	0.694769
ENSMUSG00000040717	Il17rd	protein_coding	interleukin 17 receptor D [Source:MGI Symbol;Acc:MGI:2159727]	3.39714994367298	0.702899207986006	0.000528368665851809	0.0323242263023173	443.195	342.506	322.452	991.848	750.262	978.902	0.299465	0.195238	0.166971	0.532247	0.378403	0.284735
ENSMUSG00000112157	4930545H06Rik	lncRNA	RIKEN cDNA 4930545H06 gene [Source:MGI Symbol;Acc:MGI:1922398]	1.63101831430216	1.07615296871462	0.000529809112151489	0.0323242263023173	97	76	91	233	294	336	0.581303	0.315587	0.371532	0.987226	1.150818	0.765625
ENSMUSG00000042246	Tmc7	protein_coding	transmembrane channel-like gene family 7 [Source:MGI Symbol;Acc:MGI:2443317]	7.02155182172134	0.490083409844238	0.000535075266995246	0.0325312218548686	5034	4957	4131	10623	10379.995	11944	4.076446	2.612544	2.256577	5.479191	4.939369	3.301084
ENSMUSG00000078606	Gm4070	protein_coding	predicted gene 4070 [Source:MGI Symbol;Acc:MGI:3782245]	0.618412463015519	1.45968758533928	0.000536155892545621	0.0325312218548686	83.556	40.729	22.355	182.325	150.813	46.018	0.029541	0.009926	0.005489	0.046463	0.035506	0.032025
ENSMUSG00000035095	Fam167a	protein_coding	family with sequence similarity 167, member A [Source:MGI Symbol;Acc:MGI:3606565]	4.54372404265915	0.608258321348765	0.000541982802409754	0.0327385961847255	796	774	957	2005	1763	2189	0.615752	0.414866	0.504347	1.096571	0.890786	0.64385
ENSMUSG00000098343	Mir6240	miRNA	microRNA 6240 [Source:MGI Symbol;Acc:MGI:5531232]	-0.0280474247830629	-1.56726170142931	0.000542789489790803	0.0327385961847255	45	80	74	11	58	44	28.018369	34.513945	31.389635	4.842309	23.587749	10.416668
ENSMUSG00000107256	Gm13821	TEC	predicted gene 13821 [Source:MGI Symbol;Acc:MGI:3652003]	5.31377891325514	0.530295842310885	0.000544032971787038	0.0327385961847255	1475	1679	1298	4014	2362	3774	1.539111	1.213956	0.922735	2.961316	1.609852	1.497358
ENSMUSG00000115709	4930431P22Rik	lncRNA	RIKEN cDNA 4930431P22 gene [Source:MGI Symbol;Acc:MGI:1921133]	1.04864933659002	1.19936603804167	0.000555823353561206	0.0332985031814552	41	51	76	216	180	189	0.271014	0.233589	0.342252	1.009466	0.777157	0.475024
ENSMUSG00000029766	1700012A03Rik	protein_coding	RIKEN cDNA 1700012A03 gene [Source:MGI Symbol;Acc:MGI:1923632]	1.60904737240663	-1.41835004455377	0.000557505603038616	0.0332985031814552	289	109	232	67	150	102	1.544223	0.579419	0.831035	0.283128	0.577881	0.306585
ENSMUSG00000062210	Tnfaip8	protein_coding	tumor necrosis factor, alpha-induced protein 8 [Source:MGI Symbol;Acc:MGI:2147191]	1.37243654518491	0.989389063658986	0.000559095018995089	0.0332985031814552	121.302	114.231	73.684	250.381	132.937	231.556	0.20494	0.142748	0.129596	0.480691	0.300027	0.280285
ENSMUSG00000033658	Ddx19b	protein_coding	DEAD (Asp-Glu-Ala-Asp) box polypeptide 19b [Source:MGI Symbol;Acc:MGI:2148251]	8.04099091380292	0.371985532553907	0.000559652273354026	0.0332985031814552	11791.049	10142.303	8734.527	26175.863	15496.526	23314.799	6.497266	4.012182	3.4439	9.892648	5.557646	4.831508
ENSMUSG00000104705	4930405N21Rik	TEC	RIKEN cDNA 4930405N21 gene [Source:MGI Symbol;Acc:MGI:1921047]	5.51395304323604	0.495025895524166	0.000560896466756862	0.0332985031814552	1707	1931	1559	4469	2743	4322	5.529009	4.333815	3.440203	10.234193	5.803203	5.322852
ENSMUSG00000044227	Gm9789	protein_coding	predicted gene 9789 [Source:MGI Symbol;Acc:MGI:3642043]	-0.887265585332313	-1.52631361328344	0.000571472759503705	0.0338351815270675	35.924	35.866	38.001	16	16.834	27	0.747684	0.517239	0.538823	0.235436	0.228852	0.213669
ENSMUSG00000116885	4930420G21Rik	lncRNA	RIKEN cDNA 4930420G21 gene [Source:MGI Symbol;Acc:MGI:1926174]	-0.0838879638012011	-1.75627901391075	0.000580305596394378	0.0341964792418205	120.925	45.775	36.683	25.894	31.605	28.234	0.212937	0.062613	0.053208	0.026265	0.041666	0.021674
ENSMUSG00000021486	Prelid1	protein_coding	PRELI domain containing 1 [Source:MGI Symbol;Acc:MGI:1913744]	5.16924802732604	0.535901404492191	0.000580680283152821	0.0341964792418205	1196	1479	1372	3138	2134	3970	3.554544	3.114038	2.74253	6.541409	4.199453	4.537053
ENSMUSG00000097170	Gm16982	lncRNA	predicted gene, 16982 [Source:MGI Symbol;Acc:MGI:4439906]	3.51627394033228	0.908905378241718	0.000584465675042712	0.0343224802616956	417	309	353	925	1157	957	0.54175	0.278161	0.312436	0.849638	0.981803	0.472738
ENSMUSG00000034928	Rnf44	protein_coding	ring finger protein 44 [Source:MGI Symbol;Acc:MGI:2145310]	4.90027302930914	-0.651628652225303	0.000585936552935189	0.0343224802616956	1419	1627	1488	2102.001	1523.001	2252	2.052758	1.058806	1.599828	1.500754	1.017068	0.847077
ENSMUSG00000079605	Zbtb9	protein_coding	zinc finger and BTB domain containing 9 [Source:MGI Symbol;Acc:MGI:1918022]	5.67553456389862	0.497787874920785	0.00059285448793572	0.0346355970736982	1909.159	2149.594	1763.647	4949.268	2894.424	5126.157	2.075414	1.594867	1.268445	3.772698	2.036116	2.093611
ENSMUSG00000113584	Gm46355	lncRNA	predicted gene, 46355 [Source:MGI Symbol;Acc:MGI:5825992]	-0.23467952333259	1.41427423142371	0.000596628591443132	0.0347638749379233	21	22	16	76	83	81	0.04549	0.033021	0.023612	0.116396	0.117436	0.066715
ENSMUSG00000027474	Ccm2l	protein_coding	cerebral cavernous malformation 2-like [Source:MGI Symbol;Acc:MGI:2385159]	-1.04896219739126	1.66505629156511	0.00060020053313651	0.0348797275523262	13	7	8	49	36	53	0.019824	0.007826	0.008794	0.057824	0.035857	0.03073
ENSMUSG00000113634	Gm36756	lncRNA	predicted gene, 36756 [Source:MGI Symbol;Acc:MGI:5595915]	-0.361448590891299	1.77019017989458	0.000602405215919281	0.0349157233700583	30	10	12	55.001	92	69	0.101729	0.027241	0.027335	0.166807	0.223975	0.115014
ENSMUSG00000106355	n-TSaga9	miRNA	nuclear encoded tRNA serine 9 (anticodon AGA) [Source:MGI Symbol;Acc:MGI:4414029]	3.85224144464336	-0.803877875301833	0.000610263496239892	0.0352783556553376	941.318	615.099	991.996	766.829	702.967	771.59	620.932307	281.142823	445.801856	357.631825	302.880118	193.526439
ENSMUSG00000114559	Gm47429	protein_coding	predicted gene, 47429 [Source:MGI Symbol;Acc:MGI:6096375]	-0.478983303984739	-1.42640472555379	0.000613524349828251	0.0353740151962493	44	47	53	20	31	32	0.529428	0.391856	0.434465	0.170143	0.243638	0.146403
ENSMUSG00000037999	Arap2	protein_coding	ArfGAP with RhoGAP domain, ankyrin repeat and PH domain 2 [Source:MGI Symbol;Acc:MGI:2684416]	4.45499006565802	0.675705124473969	0.000616089425241554	0.0354291634228335	1141.003	696.002	655	2037.014	1483.007	1858.004	0.533426	0.219557	0.201177	0.672897	0.45656	0.426222
ENSMUSG00000111697	Gm35548	lncRNA	predicted gene, 35548 [Source:MGI Symbol;Acc:MGI:5594707]	-1.989306428208	-2.06179248469933	0.000647416343450941	0.0370260239577767	18	16	19	3	8	9	0.288779	0.177864	0.207669	0.034029	0.083832	0.054901
ENSMUSG00000021697	Depdc1b	protein_coding	DEP domain containing 1B [Source:MGI Symbol;Acc:MGI:2145425]	3.42562084213072	0.736054578833681	0.000648543877487934	0.0370260239577767	429	348.001	355	1078.999	743	957	0.658774	0.353608	0.378301	1.149455	0.867164	0.548408
ENSMUSG00000073926	Olfr653	protein_coding	olfactory receptor 653 [Source:MGI Symbol;Acc:MGI:3030487]	-2.09717504787713	2.41481890070623	0.000648901032812794	0.0370260239577767	5	3	0	25	16	24.308	0.00341	0.001418	0	0.012	0.007095	0.006275
ENSMUSG00000034689	Spertl	protein_coding	spermatid associated like [Source:MGI Symbol;Acc:MGI:1913982]	1.51020372472698	-1.17532867721996	0.000654044965705894	0.0372231017304194	183	148	216	92	151	130	0.649678	0.364764	0.523425	0.230709	0.350818	0.175819
ENSMUSG00000053113	Socs3	protein_coding	suppressor of cytokine signaling 3 [Source:MGI Symbol;Acc:MGI:1201791]	-0.00778864531457115	1.73801572937119	0.000661489760495785	0.0375171541035247	51	32	36	95	47	83	0.068511	0.029786	0.032947	0.314871	0.04124	0.163183
ENSMUSG00000041220	Elovl6	protein_coding	ELOVL family member 6, elongation of long chain fatty acids (yeast) [Source:MGI Symbol;Acc:MGI:2156528]	3.48503340394065	0.702287885189875	0.000662618521964637	0.0375171541035247	486.761	367.75	402.708	1073.074	777.643	918.784	0.406214	0.224022	0.206313	0.68751	0.484313	0.327264
ENSMUSG00000036639	Nudt1	protein_coding	nudix (nucleoside diphosphate linked moiety X)-type motif 1 [Source:MGI Symbol;Acc:MGI:109280]	1.71762260064958	-1.32351368413145	0.000670688395133902	0.0378766971867287	152	170	111	278	182	265.999	2.535691	0.549491	1.614263	0.897043	0.59613	0.477004
ENSMUSG00000116428	Gm36618	lncRNA	predicted gene, 36618 [Source:MGI Symbol;Acc:MGI:5595777]	-0.11029805366181	1.48738274592588	0.000676712687348817	0.0381191737566693	38.087	14.603	18.187	92.147	77.746	84.807	0.130618	0.036047	0.036695	0.230674	0.193218	0.125416
ENSMUSG00000089982	Gm7568	lncRNA	predicted gene 7568 [Source:MGI Symbol;Acc:MGI:3649156]	0.200896130596935	-1.57636261616205	0.000691797263903505	0.0387786522513459	79	29	62	44	98	63	2.925385	0.606625	1.323761	0.792056	0.643322	0.237144
ENSMUSG00000046876	Atxn1	protein_coding	ataxin 1 [Source:MGI Symbol;Acc:MGI:104783]	3.21436069810346	0.703040978095961	0.000691941445392915	0.0387786522513459	410.111	434.285	371.056	745.897	531.244	813.094	0.123052	0.091191	0.075899	0.207752	0.161123	0.149923
ENSMUSG00000112733	Gm40650	lncRNA	predicted gene, 40650 [Source:MGI Symbol;Acc:MGI:5623535]	-0.159337021753547	1.4988010628909	0.00069582446248129	0.0388972938734782	22.92	20	16.706	54.578	97.914	104	0.060659	0.037199	0.029201	0.104964	0.173973	0.109461
ENSMUSG00000101786	Gm28840	transcribed_unprocessed_pseudogene	predicted gene 28840 [Source:MGI Symbol;Acc:MGI:5579546]	-0.918220930987438	3.50945560155236	0.000707148727106761	0.0394302549734846	21.075	13.237	16.355	56.225	29.504	42.3	0.089417	0.038915	0.279667	3.476219	0.081766	2.083844
ENSMUSG00000090764	Gm3127	protein_coding	predicted gene 3127 [Source:MGI Symbol;Acc:MGI:3781303]	3.71973159412372	0.637464227616495	0.000711175284380746	0.0395546354507221	527.427	450.37	448.165	1224.006	817.767	1363.714	2.037034	1.248115	1.233176	3.475445	2.189797	2.110313
ENSMUSG00000037455	Slc18b1	protein_coding	solute carrier family 18, subfamily B, member 1 [Source:MGI Symbol;Acc:MGI:1923556]	1.89389386869302	-1.14725469360691	0.000735580137212826	0.0408089484184194	161.849	183.486	162.095	253.384	198.058	354.64	0.660959	0.385308	0.65609	0.435301	0.163994	0.28269
ENSMUSG00000074067	Gm10619	lncRNA	predicted gene 10619 [Source:MGI Symbol;Acc:MGI:3708756]	5.69907411039529	0.493076156448171	0.000739436050223492	0.0409197964979206	1866	2282	1722	4994	3255	4905	2.034601	1.751577	1.287441	3.792381	2.323534	2.005694
ENSMUSG00000029648	Flt1	protein_coding	FMS-like tyrosine kinase 1 [Source:MGI Symbol;Acc:MGI:95558]	0.74305690363205	-1.27657458492332	0.000746497824965571	0.041207054122473	79.339	79.07	89.353	104.097	111.832	101.002	0.03758	0.115964	0.082221	0.035053	0.034428	0.029092
ENSMUSG00000042396	Rbm7	protein_coding	RNA binding motif protein 7 [Source:MGI Symbol;Acc:MGI:1914260]	6.1261280068457	0.427725717916893	0.000763389785905284	0.0420341500864097	2779	2646	2732	6389.001	4534.001	6220	5.514929	3.625173	3.695542	8.963556	5.860128	4.669779
ENSMUSG00000043467	Zbtb37	protein_coding	zinc finger and BTB domain containing 37 [Source:MGI Symbol;Acc:MGI:2444467]	4.91856975991315	0.545861860415007	0.00077223628562224	0.0423724480760878	1613.731	1122.67	1053.541	2815.431	1731.782	2445.593	0.832272	0.404505	0.371763	1.1864	0.760737	0.587767
ENSMUSG00000022657	Cd96	protein_coding	CD96 antigen [Source:MGI Symbol;Acc:MGI:1934368]	1.75951812619767	0.977267537724375	0.000775121655347826	0.0423724480760878	104	88	112	266	304	358	0.165557	0.097067	0.121466	0.299381	0.316093	0.216692
ENSMUSG00000106764	Gm42529	lncRNA	predicted gene 42529 [Source:MGI Symbol;Acc:MGI:5662666]	0.463208336286795	1.16945694714228	0.000775305179326373	0.0423724480760878	29	43	40	116	127	140	0.181563	0.18654	0.170613	0.513472	0.519351	0.333275
ENSMUSG00000086064	4930439A04Rik	lncRNA	RIKEN cDNA 4930439A04 gene [Source:MGI Symbol;Acc:MGI:1925369]	1.03842429033349	1.10382110186636	0.000780608779099621	0.0425567038605672	60	53	72	196	160	203	0.422194	0.23086	0.361274	1.091314	0.786364	0.587762
ENSMUSG00000115018	Ndor1	protein_coding	NADPH dependent diflavin oxidoreductase 1 [Source:MGI Symbol;Acc:MGI:1926047]	0.336787091088529	-5.48700502671478	0.000799472903924735	0.0434775079233143	78.496	101.063	61.153	175.439	0	0	0.134627	0.120103	0.071455	0.212737	0	0
ENSMUSG00000071604	Fam189a2	protein_coding	family with sequence similarity 189, member A2 [Source:MGI Symbol;Acc:MGI:2685813]	4.13534766359198	0.602607476129192	0.000814958840275587	0.0442105134410586	454	732	754	1360	1313	1822	0.619862	0.67958	0.688257	1.299707	1.152015	0.928217
ENSMUSG00000027883	Gpsm2	protein_coding	G-protein signalling modulator 2 (AGS3-like, C. elegans) [Source:MGI Symbol;Acc:MGI:1923373]	5.14164643008903	-0.650548652890102	0.000818970967020934	0.0443190062620051	1691	1930	1670	2792	1596	2719.999	2.415186	1.267874	2.031282	1.871498	1.265378	0.991307
ENSMUSG00000026271	Gpr35	protein_coding	G protein-coupled receptor 35 [Source:MGI Symbol;Acc:MGI:1929509]	-0.226402121311289	1.99257625831535	0.000822378412224545	0.0443943248265824	41.451	22.312	28.202	67.635	41.192	97.773	0.139525	0.014479	0.029536	0.331439	0.051338	0.207469
ENSMUSG00000026939	Tmem141	protein_coding	transmembrane protein 141 [Source:MGI Symbol;Acc:MGI:1098773]	2.22850674094452	0.813397384382199	0.000836068177143705	0.0450229868009538	165	159	153	480	286	478.999	0.962228	0.687438	0.561941	2.000945	1.233197	1.1175
ENSMUSG00000040204	Pclaf	protein_coding	PCNA clamp associated factor [Source:MGI Symbol;Acc:MGI:1915276]	2.4017436054844	0.788493368665331	0.000856791101076672	0.0460264000029603	179.644	210.294	180.586	530.862	310.201	524.402	0.319761	0.222949	0.188345	0.734369	0.390217	0.330169
ENSMUSG00000027706	Sec62	protein_coding	SEC62 homolog (S. cerevisiae) [Source:MGI Symbol;Acc:MGI:1916526]	5.4226678428808	0.474666752758557	0.000871216026204289	0.0466341189040551	2049.999	1579	1415	4444	2397	3641	2.749454	1.644943	1.325213	4.331275	2.318779	2.189567
ENSMUSG00000112785	Gm47645	lncRNA	predicted gene, 47645 [Source:MGI Symbol;Acc:MGI:6096724]	2.25896947664191	-1.06270184793861	0.000872338569283574	0.0466341189040551	301	307	281	132	280	262	0.869768	0.614681	0.553181	0.269675	0.528474	0.287862
ENSMUSG00000040274	Cdk6	protein_coding	cyclin-dependent kinase 6 [Source:MGI Symbol;Acc:MGI:1277162]	3.65128000107344	-0.734021086393365	0.000876658807501972	0.0467515986325204	637.069	642.537	632.123	887.419	596.236	980.626	0.291756	0.205061	0.219421	0.259695	0.107223	0.135395
ENSMUSG00000044581	4932415D10Rik	protein_coding	RIKEN cDNA 4932415D10 gene [Source:MGI Symbol;Acc:MGI:3045298]	8.8983897264945	0.498354230483848	0.000889868225197518	0.0473414194685395	21280	15980	17087	41096	36851	38564	4.410508	2.294923	2.412721	6.022073	4.988781	3.0391
ENSMUSG00000100485	Gm20920	protein_coding	predicted gene, 20920 [Source:MGI Symbol;Acc:MGI:5434276]	2.91554734152452	0.952998989732012	0.000894773762855378	0.0474180896703779	117.161	372.871	254.495	690.354	540.502	842.95	0.536243	1.182531	0.793565	2.233987	1.615863	1.466989
ENSMUSG00000044921	Rassf9	protein_coding	Ras association (RalGDS/AF-6) domain family (N-terminal) member 9 [Source:MGI Symbol;Acc:MGI:2384307]	2.50193399899712	0.89567595356594	0.000897416492014473	0.0474180896703779	162	201	184	456	566	467.416	0.314229	0.279856	0.261778	0.681611	0.757137	0.359973
ENSMUSG00000079460	4933403O08Rik	protein_coding	RIKEN cDNA 4933403O08 gene [Source:MGI Symbol;Acc:MGI:1918280]	2.18679659276917	0.851423321029361	0.000899476796029937	0.0474180896703779	163	136	158	378	361	455	0.395036	0.236338	0.271448	0.719512	0.611387	0.465606
ENSMUSG00000022652	Morc1	protein_coding	microrchidia 1 [Source:MGI Symbol;Acc:MGI:1316740]	2.92942714221397	0.767213422492269	0.000899921066161995	0.0474180896703779	270	263	217	887	413	788	0.296471	0.210144	0.162175	0.687877	0.296343	0.329565
ENSMUSG00000021732	Fgf10	protein_coding	fibroblast growth factor 10 [Source:MGI Symbol;Acc:MGI:1099809]	1.53491084156563	1.00693053530868	0.000908518646552286	0.0477568572561196	75.217	87.019	95.246	232.834	269.014	292.547	0.287974	0.262254	0.330541	0.703306	0.807673	0.481736
ENSMUSG00000031066	Usp11	protein_coding	ubiquitin specific peptidase 11 [Source:MGI Symbol;Acc:MGI:2384312]	2.56017719509869	0.788755168715404	0.000918436578773902	0.0481632515416552	234	158	178	664	360	581	0.220162	0.104519	0.130444	0.449132	0.22562	0.211751
ENSMUSG00000023921	Mmut	protein_coding	methylmalonyl-Coenzyme A mutase [Source:MGI Symbol;Acc:MGI:97239]	3.39691119805298	0.674253969588305	0.000926859587780031	0.0484895069378983	478	329	304	1086	684.928	952	0.605155	0.205024	0.186265	0.980581	0.402352	0.325549
ENSMUSG00000101584	4930519F24Rik	lncRNA	RIKEN cDNA 4930519F24 gene [Source:MGI Symbol;Acc:MGI:1922047]	-0.629298651657232	-1.54792726654619	0.000929437018525833	0.0485091240119229	37	53	40	23	31	19	0.410778	0.522698	0.351406	0.165933	0.250396	0.084879
ENSMUSG00000096426	Btbd35f24	protein_coding	BTB domain containing 35, family member 24 [Source:MGI Symbol;Acc:MGI:5434719]	2.78589451024675	0.972297908467738	0.000936432372581264	0.0487586832295564	325.652	170.884	151.488	557.616	525.07	798.838	0.592854	0.215561	0.187887	0.717726	0.624366	0.552966
ENSMUSG00000060161	Klk1b7-ps	transcribed_unprocessed_pseudogene	kallikrein 1-related peptidase b7, pseudogene [Source:MGI Symbol;Acc:MGI:892027]	2.27489719678139	0.993712589875746	0.000950803253417072	0.0493041368859637	139.805	127.618	165.444	362.802	519.358	426.611	2.164027	1.368764	1.744682	3.970454	5.250929	2.510838
ENSMUSG00000051804	Adam6b	protein_coding	a disintegrin and metallopeptidase domain 6B [Source:MGI Symbol;Acc:MGI:2444636]	4.8727704358672	0.653180757680657	0.000951560451337104	0.0493041368859637	1094.388	943.072	1066.199	2265.314	2600.568	2577.034	1.46695	0.875918	0.973659	2.146852	2.276882	1.31344
ENSMUSG00000043592	Unc5cl	protein_coding	unc-5 family C-terminal like [Source:MGI Symbol;Acc:MGI:1923839]	-1.95910840740586	2.25744154963795	0.000953623714570739	0.0493041368859637	6	4	2	18	24	27	0.007139	0.035888	0.007874	0.078468	0.054538	0.068674
ENSMUSG00000036921	Tex46	protein_coding	testis expressed 46 [Source:MGI Symbol;Acc:MGI:1914913]	-0.908810555852136	-1.76230468185523	0.000963035813894774	0.0496741541007785	53	23	37	11	19	20	0.376167	0.113111	0.178908	0.055198	0.088082	0.053973
ENSMUSG00000055407	Map6	protein_coding	microtubule-associated protein 6 [Source:MGI Symbol;Acc:MGI:1201690]	1.69720295055393	1.00763512469918	0.000973958706062911	0.0501201880865318	97.001	113	52	247.001	314	366.003	0.096372	0.073524	0.056487	0.159696	0.208246	0.133723
ENSMUSG00000040213	Kyat3	protein_coding	kynurenine aminotransferase 3 [Source:MGI Symbol;Acc:MGI:2677849]	2.57573347887637	-0.891319909912267	0.000978055454946728	0.0501452070916936	321.488	387.761	200.689	545.632	212.779	414.25	1.27825	0.691363	0.346959	0.944896	0.290262	0.260917
ENSMUSG00000107073	4930428D20Rik	lncRNA	RIKEN cDNA 4930428D20 gene [Source:MGI Symbol;Acc:MGI:1925360]	1.24783881858739	-1.07574135456028	0.000978998367737945	0.0501452070916936	141	131	175	86	119	123	1.462369	0.94142	1.236517	0.630617	0.806145	0.485053
ENSMUSG00000004319	Clcn3	protein_coding	chloride channel, voltage-sensitive 3 [Source:MGI Symbol;Acc:MGI:103555]	5.44837801057172	0.491648873998911	0.00098388841269209	0.0502787524119334	1805.753	1640.218	1598.12	3780.048	3114.949	3790.148	1.292306	0.810176	0.798956	1.966865	1.51509	1.052798
ENSMUSG00000112784	Gm34868	lncRNA	predicted gene, 34868 [Source:MGI Symbol;Acc:MGI:5594027]	-1.67698304241396	2.33222552185653	0.000988299546781763	0.0503872627728434	7	3	2	23	42	23	0.076734	0.022787	0.014936	0.178256	0.300722	0.095865
ENSMUSG00000032649	Colgalt2	protein_coding	collagen beta(1-O)galactosyltransferase 2 [Source:MGI Symbol;Acc:MGI:2138232]	-1.0497118371829	1.73078680426858	0.000999710985661548	0.05085134979029	5	12	12	51	50	33	0.004007	0.006663	0.006551	0.028894	0.02617	0.012142
ENSMUSG00000101500	Btbd35f12	protein_coding	BTB domain containing 35, family member 12 [Source:MGI Symbol;Acc:MGI:3781040]	1.2355488771861	1.55008956554308	0.00100815212394832	0.0511625588247964	24.367	34.93	106.904	284.665	161.789	275.201	0.045243	0.044939	0.135228	0.37369	0.196211	0.194287
ENSMUSG00000094156	Sult2a7	protein_coding	sulfotransferase family 2A, dehydroepiandrosterone (DHEA)-preferring, member 7 [Source:MGI Symbol;Acc:MGI:3645246]	-2.03793981085563	-1.87749346009616	0.00101058900739466	0.051168328477856	15	21	14	6	5	10	0.074116	0.072177	0.054106	0.024064	0.016199	0.01886
ENSMUSG00000035165	Kcne3	protein_coding	potassium voltage-gated channel, Isk-related subfamily, gene 3 [Source:MGI Symbol;Acc:MGI:1891124]	5.25671916250659	0.617489714403399	0.00101741996091019	0.0513960427501078	1498.999	1548	1048.999	3234.001	3140.001	3353	4.948783	3.473817	2.314214	7.350407	6.528092	4.086953
ENSMUSG00000107068	Gm42742	protein_coding	predicted gene 42742 [Source:MGI Symbol;Acc:MGI:5662879]	-0.66522659609142	3.44934731185227	0.00102482391405234	0.0515644817436468	10.356	24.835	37.529	58.859	51.571	26.909	0.007735	0.012853	0.019097	0.031083	0.706473	0.007642
ENSMUSG00000049041	Olfr398	protein_coding	olfactory receptor 398 [Source:MGI Symbol;Acc:MGI:3030232]	-0.345798162182855	-1.2724261886054	0.00102543668575334	0.0515644817436468	67.306	41.867	42.136	49.032	20.316	30.486	0.042432	0.018289	0.018097	0.021855	0.008366	0.007308
ENSMUSG00000085719	4933424L21Rik	lncRNA	RIKEN cDNA 4933424L21 gene [Source:MGI Symbol;Acc:MGI:1926012]	1.69867046942727	1.14140181006537	0.00104870876261552	0.0526146024979652	101	69	97	229	361	311	0.332029	0.157173	0.217245	0.532255	0.775158	0.388742
ENSMUSG00000044452	Zfp507	protein_coding	zinc finger protein 507 [Source:MGI Symbol;Acc:MGI:1916378]	5.69348387478714	0.52953623033108	0.00105396278042217	0.0527580232699961	2127.999	1803	1729.001	4931.999	3471	4808.999	1.582903	0.678318	0.711997	2.003589	1.390435	1.127774
ENSMUSG00000082361	Btc	protein_coding	betacellulin, epidermal growth factor family member [Source:MGI Symbol;Acc:MGI:99439]	-0.437673871881496	1.51744691379211	0.00105878584191616	0.0528792702226834	19.77	27.804	19.401	70.004	37.018	87	0.047137	0.052464	0.032455	0.20004	0.074006	0.1526
ENSMUSG00000014956	Ppp1cb	protein_coding	protein phosphatase 1 catalytic subunit beta [Source:MGI Symbol;Acc:MGI:104871]	7.26717569177454	0.384758270811227	0.00106155690915121	0.0528977170227497	7180.116	6110.305	5553.538	15047.692	8069.979	13831.995	14.460173	7.907978	7.002733	21.404655	10.442374	10.79143
ENSMUSG00000028809	Srrm1	protein_coding	serine/arginine repetitive matrix 1 [Source:MGI Symbol;Acc:MGI:1858303]	4.32257243201878	-0.544806617704795	0.0010716179530159	0.0532785223818853	831	1181.001	1119	1222	1209.001	1328.999	1.152772	1.211001	1.038167	0.957603	0.873974	0.761515
ENSMUSG00000084965	Gm13857	transcribed_processed_pseudogene	predicted gene 13857 [Source:MGI Symbol;Acc:MGI:3649688]	2.80147080583456	0.830156778560525	0.00107983487277012	0.0535661330467609	256	225.998	224	563.999	632.818	601.999	1.211252	0.709452	0.707124	2.000455	2.007686	1.107233
ENSMUSG00000044957	Pp2d1	protein_coding	protein phosphatase 2C-like domain containing 1 [Source:MGI Symbol;Acc:MGI:3612067]	4.91212972776659	-0.586359557856124	0.00108228337703936	0.0535669469197573	1725	1536	1763	1883	1596	1646	2.38596	1.472108	1.66131	1.841424	1.4419	0.865665
ENSMUSG00000020122	Egfr	protein_coding	epidermal growth factor receptor [Source:MGI Symbol;Acc:MGI:95294]	2.39765795938941	-0.815912810276083	0.00112527520667975	0.0555699247244875	252.767	241.04	200.627	482.223	257.161	439.015	0.27374	0.110055	0.133966	0.151302	0.094828	0.071269
ENSMUSG00000110316	Gm45311	lncRNA	predicted gene 45311 [Source:MGI Symbol;Acc:MGI:5791147]	-1.26546051150129	3.50110023956175	0.00114542351720225	0.0564383735265763	18.471	0	0	35.848	25.966	62.515	0.052634	0	0	0.07222	0.048328	0.067732
ENSMUSG00000003033	Ap1m1	protein_coding	adaptor-related protein complex AP-1, mu subunit 1 [Source:MGI Symbol;Acc:MGI:102776]	7.85407150367902	-0.360306849602099	0.00115513230735941	0.0567897077446228	9042	13790	12539	14130.001	12133	19661.002	17.857408	19.454514	17.505656	17.746424	15.374973	14.348967
ENSMUSG00000087412	Gm15501	transcribed_processed_pseudogene	predicted pseudogene 15501 [Source:MGI Symbol;Acc:MGI:3704296]	-1.64980534015807	2.0669082128091	0.00116504107576357	0.0571492866229233	2.036	10.456	2.049	19.949	35.247	34.074	0.010452	0.037195	0.007168	0.072409	0.118192	0.066514
ENSMUSG00000060924	Csmd1	protein_coding	CUB and Sushi multiple domains 1 [Source:MGI Symbol;Acc:MGI:2137383]	0.675137779313622	1.24698055821214	0.00116884401074533	0.0572084207481465	48.352	53.09	37.038	127.804	161.867	137.765	0.01917	0.008133	0.00824	0.03261	0.036441	0.018438
ENSMUSG00000061104	Sap18b	protein_coding	Sin3-associated polypeptide 18B [Source:MGI Symbol;Acc:MGI:3704317]	3.12859349713682	-0.691907078977471	0.00117367799259032	0.0573176447600927	244.241	632.724	667.705	271.373	516.831	640.154	1.393219	2.50086	2.594833	1.094453	1.925649	1.388453
ENSMUSG00000039342	Ankar	protein_coding	ankyrin and armadillo repeat containing [Source:MGI Symbol;Acc:MGI:2442559]	7.96030739203058	0.371431487037855	0.00118236053497813	0.0576139176612682	9534.379	11218.843	9517.792	22633.538	14484.421	23130.331	7.693643	5.917844	5.038375	12.959328	7.407311	7.049581
ENSMUSG00000024013	Fgd2	protein_coding	FYVE, RhoGEF and PH domain containing 2 [Source:MGI Symbol;Acc:MGI:1347084]	3.74231665387181	0.608297857252294	0.00118621196469649	0.0576739923232674	506	420.999	436.999	1328.999	917	1305.001	1.277582	0.757651	0.675511	2.086426	1.346999	1.125131
ENSMUSG00000032932	Hspa13	protein_coding	heat shock protein 70 family, member 13 [Source:MGI Symbol;Acc:MGI:1309463]	5.61355996868656	0.442684819942387	0.00119633558040428	0.0580380862519917	1961.121	1916.999	1832	4627	3077.999	4344.245	1.937735	1.322458	1.225027	3.180903	2.075782	1.623483
ENSMUSG00000059003	Grin2a	protein_coding	glutamate receptor, ionotropic, NMDA2A (epsilon 1) [Source:MGI Symbol;Acc:MGI:95820]	-0.38371336338941	1.64721739640167	0.00119940199019933	0.0580589644706381	24.164	20.074	19.999	48	80.022	71.004	0.009558	0.002978	0.007107	0.019861	0.03125	0.014173
ENSMUSG00000020638	Cmpk2	protein_coding	cytidine monophosphate (UMP-CMP) kinase 2, mitochondrial [Source:MGI Symbol;Acc:MGI:99830]	2.02205931692472	0.850626518978012	0.00121065005424855	0.0584749286070711	119	141	131	450	267	387	0.124214	0.101981	0.093158	0.338021	0.182039	0.153597
ENSMUSG00000069833	Ahnak	protein_coding	AHNAK nucleoprotein (desmoyokin) [Source:MGI Symbol;Acc:MGI:1316648]	4.93471738730901	-0.526525372606971	0.00121334573816331	0.0584768925230785	1889	1218	1020.001	3100	1628	1837.999	0.539409	0.269738	0.23355	0.482308	0.215446	0.14719
ENSMUSG00000071745	DXBay18	protein_coding	DNA segment, Chr X, Baylor 18 [Source:MGI Symbol;Acc:MGI:99870]	1.56575622845635	1.15743431874393	0.00121948553740815	0.058644473714879	33.148	97.328	134.836	236.939	190.231	423.115	0.039076	0.0795	0.108289	0.197479	0.146475	0.189653
ENSMUSG00000054909	Wbscr25	lncRNA	Williams Beuren syndrome chromosome region 25 (human) [Source:MGI Symbol;Acc:MGI:1918554]	3.11961660640008	-0.859045631398667	0.00124117978157866	0.0595577008480825	588	401	516	393	525	437	1.110912	0.54863	0.697648	0.549835	0.57847	0.29179
ENSMUSG00000001493	Meox1	protein_coding	mesenchyme homeobox 1 [Source:MGI Symbol;Acc:MGI:103220]	1.08051582782723	1.33415513159425	0.00125939502636745	0.0603003814255283	78	25	58	175	200	231	0.121407	0.026963	0.061504	0.192582	0.203332	0.136712
ENSMUSG00000107593	Gm44097	lncRNA	predicted gene, 44097 [Source:MGI Symbol;Acc:MGI:5690489]	-1.58736317004976	-1.86111781022942	0.00127851802847284	0.0610832094948249	24	24	22	6	15	8	0.235438	0.163136	0.147032	0.041615	0.096113	0.02984
ENSMUSG00000086769	Gm15587	lncRNA	predicted gene 15587 [Source:MGI Symbol;Acc:MGI:3783035]	0.558804245039134	1.14221363381204	0.0012849847305123	0.0612592828777779	67	45	23	142	114	132	0.1619	0.081214	0.056293	0.305061	0.217115	0.175571
ENSMUSG00000096349	Gm22513	snRNA	predicted gene, 22513 [Source:MGI Symbol;Acc:MGI:5452290]	8.51448325348079	2.36406763302392	0.00129013602065972	0.0612664528447869	38.39	14115.129	18445.336	4967.327	37799.416	64347.228	17.106463	4358.118445	5599.518156	1564.919983	11001.531195	10902.235441
ENSMUSG00000061613	U2af1	protein_coding	U2 small nuclear ribonucleoprotein auxiliary factor (U2AF) 1 [Source:MGI Symbol;Acc:MGI:98884]	4.97266495584668	0.482278952625957	0.00129464820459988	0.0612664528447869	1123.673	1283.999	1175.819	2835.47	1934.687	3144.681	5.174835	3.830207	3.4976	8.814918	5.569162	5.238099
ENSMUSG00000037434	Slc30a1	protein_coding	solute carrier family 30 (zinc transporter), member 1 [Source:MGI Symbol;Acc:MGI:1345281]	5.65515215261351	-0.535662169486948	0.00129475328737566	0.0612664528447869	2397	2525	2489	3654	2707	3863	2.049377	1.078933	1.524183	1.59315	1.090373	0.905794
ENSMUSG00000022136	Dnajc3	protein_coding	DnaJ heat shock protein family (Hsp40) member C3 [Source:MGI Symbol;Acc:MGI:107373]	7.35590732435327	0.356705332567427	0.00129896553095118	0.0612664528447869	6930	6811	5938	15828	9546	14293	4.363561	2.971618	2.547254	7.046336	3.926064	3.421977
ENSMUSG00000073141	4930567H17Rik	lncRNA	RIKEN cDNA 4930567H17 gene [Source:MGI Symbol;Acc:MGI:3588249]	2.39473011692975	-0.84327674411242	0.00130137996373506	0.0612664528447869	261	290	391	217	286	304	1.360339	1.047319	1.388378	0.799643	0.973646	0.602457
ENSMUSG00000025271	Pfkfb1	protein_coding	6-phosphofructo-2-kinase/fructose-2,6-biphosphatase 1 [Source:MGI Symbol;Acc:MGI:107816]	1.74180255883666	1.0045153582029	0.00130436514066156	0.0612664528447869	119.001	66	116	351.001	225	354	0.302912	0.121151	0.229201	0.738455	0.380704	0.369303
ENSMUSG00000038349	Plcl1	protein_coding	phospholipase C-like 1 [Source:MGI Symbol;Acc:MGI:3036262]	2.08439905063762	0.817902493973951	0.00130460687328967	0.0612664528447869	146.735	127.143	139.113	437.486	302.48	394.963	0.071393	0.042864	0.046112	0.150493	0.096127	0.073067
ENSMUSG00000020803	Txndc17	protein_coding	thioredoxin domain containing 17 [Source:MGI Symbol;Acc:MGI:1289248]	3.87165927846708	0.577290529667142	0.00132147661761714	0.0619266436234416	459	599	559	1219	992	1541	1.988986	1.77107	1.602578	3.683075	2.767694	2.507801
ENSMUSG00000026707	Nsun6	protein_coding	NOL1/NOP2/Sun domain family member 6 [Source:MGI Symbol;Acc:MGI:1921705]	3.70037152561691	0.626130598620771	0.00132433965150062	0.0619290463360958	472	496	459.001	1272	925	1087	1.068835	0.77222	0.619071	2.15482	1.281523	0.924903
ENSMUSG00000117815	Gm50166	lncRNA	predicted gene, 50166 [Source:MGI Symbol;Acc:MGI:6302931]	8.55330568247265	0.365936763497955	0.00133102373777966	0.0620927963002756	15623.624	16354.551	13176.836	33504.242	23851.241	33211.11	2.741574	1.988525	1.575265	4.156688	2.733741	2.215886
ENSMUSG00000041079	Rwdd2b	protein_coding	RWD domain containing 2B [Source:MGI Symbol;Acc:MGI:1858215]	2.93952765434921	0.698489844120709	0.00133347980249854	0.0620927963002756	279.194	248.856	262.431	824.452	487.629	710.795	0.488086	0.301521	0.312625	1.019596	0.55726	0.472851
ENSMUSG00000096122	Gm21943	protein_coding	predicted gene, 21943 [Source:MGI Symbol;Acc:MGI:5439394]	5.57392609841547	0.478701838794908	0.00136455966584398	0.063405963375978	1661.98	1773.439	2025.808	3631.75	3631.132	4494.401	5.223889	3.862412	4.338012	8.070745	7.454841	5.371379
ENSMUSG00000103041	Gm37305	lncRNA	predicted gene, 37305 [Source:MGI Symbol;Acc:MGI:5610533]	4.42417801209587	0.512334353869717	0.00136874474835603	0.0634665328053506	892.144	788.183	738.535	2020.312	1326.723	2060.226	0.681905	0.417436	0.384578	1.091785	0.662365	0.598756
ENSMUSG00000116097	Gm36738	lncRNA	predicted gene, 36738 [Source:MGI Symbol;Acc:MGI:5595897]	1.03413252286303	1.13278169264385	0.00138253721048302	0.0639713908842198	49	83	39	206	124	263	1.040932	1.22174	0.564437	3.094019	1.720585	2.124359
ENSMUSG00000111033	Gm34322	lncRNA	predicted gene, 34322 [Source:MGI Symbol;Acc:MGI:5593481]	-0.748051334607762	1.43155169099291	0.00138725254396712	0.0640550047817105	11	17	12	62	47	58	0.072092	0.0772	0.05358	0.287288	0.201197	0.144534
ENSMUSG00000022935	Grik1	protein_coding	glutamate receptor, ionotropic, kainate 1 [Source:MGI Symbol;Acc:MGI:95814]	0.676236853004053	1.41343984242387	0.001441002652515	0.0663976640620143	42.005	44	25	175	188.001	92	0.046581	0.039158	0.019529	0.140559	0.137594	0.039402
ENSMUSG00000026532	Spta1	protein_coding	spectrin alpha, erythrocytic 1 [Source:MGI Symbol;Acc:MGI:98385]	2.95440033438529	0.859431035690821	0.00145392118332906	0.0667178751217392	279	212	252	568	763	718.587	0.182619	0.097128	0.113532	0.26712	0.325185	0.182616
ENSMUSG00000025731	Mettl26	protein_coding	methyltransferase like 26 [Source:MGI Symbol;Acc:MGI:1915597]	6.20111213262491	-0.570225352886754	0.00145401044533189	0.0667178751217392	1189.473	4575.693	6683.708	1236.77	5579.001	5910.532	3.707985	9.842941	14.137668	2.768319	11.31065	6.98665
ENSMUSG00000104186	Gm37819	TEC	predicted gene, 37819 [Source:MGI Symbol;Acc:MGI:5611047]	4.0020233076771	0.62310194060952	0.00145819536498106	0.0667707960783946	389.198	736.927	643.542	1317.887	1065.539	1768.634	1.469178	1.927537	1.655026	3.517318	2.627252	2.538563
ENSMUSG00000061731	Ext1	protein_coding	exostosin glycosyltransferase 1 [Source:MGI Symbol;Acc:MGI:894663]	3.98408902435375	0.683095952309979	0.00147016482583664	0.0671792122179503	573.208	531	567	1353	1281	1427	0.593484	0.317595	0.443647	0.918745	0.859794	0.615454
ENSMUSG00000002835	Chaf1a	protein_coding	chromatin assembly factor 1, subunit A (p150) [Source:MGI Symbol;Acc:MGI:1351331]	6.76539834305713	-0.438553684121986	0.00147963605170001	0.067472016643256	5485.202	5559.465	5346.077	7528.693	5902.474	7980.443	3.683657	2.908253	2.643452	3.058238	2.822411	1.748832
ENSMUSG00000019989	Enpp3	protein_coding	ectonucleotide pyrophosphatase/phosphodiesterase 3 [Source:MGI Symbol;Acc:MGI:2143702]	-0.0995252133463534	1.66267363153041	0.00148446076473712	0.0675521659986262	18.238	19.184	33.567	77.827	97.001	81.11	0.01403	0.010226	0.033725	0.047639	0.12155	0.040586
ENSMUSG00000087544	Gm13923	lncRNA	predicted gene 13923 [Source:MGI Symbol;Acc:MGI:3650170]	-0.741599913845045	-1.43755313156856	0.00149956245327148	0.0680986866666069	38	42	40	18	28	21	2.770586	2.121835	1.986883	0.927876	1.333442	0.582174
ENSMUSG00000027272	Ubr1	protein_coding	ubiquitin protein ligase E3 component n-recognin 1 [Source:MGI Symbol;Acc:MGI:1277977]	5.45928516980898	-0.442054456125194	0.00150554420221985	0.0682296523742639	2437.003	1938.005	1789	3701.371	2243.001	3360.001	1.553323	0.809073	0.729095	1.487688	0.621933	0.538113
ENSMUSG00000034871	Fam151a	protein_coding	family with sequence simliarity 151, member A [Source:MGI Symbol;Acc:MGI:2657115]	-0.637559626787988	1.52031074658126	0.00150947948316542	0.0682675269337133	10	13	18	68	31	91	0.018401	0.016575	0.022565	0.088466	0.037259	0.063669
ENSMUSG00000047649	Cd3eap	protein_coding	CD3E antigen, epsilon polypeptide associated protein [Source:MGI Symbol;Acc:MGI:1917583]	3.00419132173184	0.678050413932647	0.00153142421848717	0.069016105142398	330.66	248.669	257.575	873.919	485.858	740.193	0.599448	0.266709	0.271625	1.089237	0.491223	0.45394
ENSMUSG00000085391	Gm16150	lncRNA	predicted gene 16150 [Source:MGI Symbol;Acc:MGI:3801827]	-1.70365350277756	-1.65910040246617	0.00153229854322963	0.069016105142398	23	17	21	11	8	12	0.185365	0.085576	0.103937	0.0565	0.037962	0.033148
ENSMUSG00000028420	Tmem38b	protein_coding	transmembrane protein 38B [Source:MGI Symbol;Acc:MGI:1098718]	6.13508849928515	-0.508448402614445	0.00153582050658787	0.0690335646073425	2903.067	4226.875	4595.972	2710.58	4842.156	4462.75	3.82829	3.701867	3.900794	2.900583	3.880064	2.241808
ENSMUSG00000115158	Gm48912	lncRNA	predicted gene, 48912 [Source:MGI Symbol;Acc:MGI:6118217]	-1.88311711842581	1.94797578884627	0.00155549911430289	0.0697756985591064	4	4	4	30	13	33	0.014098	0.009768	0.009604	0.074754	0.029926	0.044222
ENSMUSG00000078591	Hs3st4	protein_coding	heparan sulfate (glucosamine) 3-O-sulfotransferase 4 [Source:MGI Symbol;Acc:MGI:1333792]	2.18851609432173	0.842239020735051	0.00156125249755698	0.0698914354851474	137.147	151	154	430.792	390.844	386.076	0.143692	0.109622	0.109924	0.319112	0.267472	0.153803
ENSMUSG00000028933	Xrcc2	protein_coding	X-ray repair complementing defective repair in Chinese hamster cells 2 [Source:MGI Symbol;Acc:MGI:1927345]	4.87805367375292	0.499390837704272	0.0015884721148865	0.0709657166944732	1155.124	1203	914	2952.083	1791.016	2750.455	1.677293	1.21706	0.946877	2.945802	1.671802	1.52193
ENSMUSG00000039236	Isg20	protein_coding	interferon-stimulated protein [Source:MGI Symbol;Acc:MGI:1928895]	4.3955329268608	0.58239169020093	0.00160365675226201	0.071499068762289	664.999	745	922	1644	1704	1929.999	2.642678	2.03816	2.534751	4.623865	4.499077	3.021341
ENSMUSG00000045948	Mrps12	protein_coding	mitochondrial ribosomal protein S12 [Source:MGI Symbol;Acc:MGI:1346333]	3.92711770566047	0.609613788133205	0.00162104602930217	0.0721283612027886	504	515	582.001	1460	1056.001	1462	6.583757	4.032624	4.964617	12.346931	8.352221	6.282961
ENSMUSG00000097308	Gm6410	lncRNA	predicted gene 6410 [Source:MGI Symbol;Acc:MGI:3643419]	2.52613382590593	-0.720300258893801	0.00164752873149532	0.0731589119177103	377.363	300.471	315.074	361.993	229.72	352.903	1.357937	0.749198	0.772426	0.92098	0.539942	0.482861
ENSMUSG00000104684	5430427N15Rik	lncRNA	RIKEN cDNA 5430427N15 gene [Source:MGI Symbol;Acc:MGI:2441699]	1.37855748130026	0.918210352397614	0.00165841026163949	0.073493935639054	82	76	82	230	185	298	0.11781	0.075658	0.080262	0.233629	0.173608	0.162791
ENSMUSG00000021097	Clmn	protein_coding	calmin [Source:MGI Symbol;Acc:MGI:2136957]	3.65949779916989	-0.873085622070372	0.00167771202558053	0.0742000147859662	678.064	581.301	893.745	536.859	801.346	717.603	0.845627	0.500812	0.730044	0.339279	0.603104	0.332914
ENSMUSG00000095490	Gm7951	protein_coding	predicted gene 7951 [Source:MGI Symbol;Acc:MGI:3648771]	-0.92662988839858	3.55402453267609	0.0017079915278437	0.0753878024063274	33.483	0	0	55.911	47.376	40.219	0.088989	0	0	0.105061	0.082243	0.040643
ENSMUSG00000037331	Larp1	protein_coding	La ribonucleoprotein domain family, member 1 [Source:MGI Symbol;Acc:MGI:1890165]	8.30511157951797	-0.527965930653174	0.00172740899692082	0.0760319213967759	22186.581	15254.616	14735	16737.514	17064.931	20310.131	10.773341	5.147491	4.865878	5.831688	5.464513	3.787096
ENSMUSG00000075376	Rc3h2	protein_coding	ring finger and CCCH-type zinc finger domains 2 [Source:MGI Symbol;Acc:MGI:2442789]	6.78455560441999	0.433284176675671	0.00172948888171554	0.0760319213967759	5336.668	4619.07	4393.618	9614.064	6209.063	9149.254	2.597868	1.250896	1.18361	3.878048	1.633929	1.981767
ENSMUSG00000051910	Sox6	protein_coding	SRY (sex determining region Y)-box 6 [Source:MGI Symbol;Acc:MGI:98368]	6.28609195362066	-0.55295518117508	0.0017426891051656	0.0764596166160803	3310.001	4161.999	3621	5260	4910	6140	3.332843	1.700726	1.847768	1.844988	1.904566	1.268498
ENSMUSG00000074794	Arrdc3	protein_coding	arrestin domain containing 3 [Source:MGI Symbol;Acc:MGI:2145242]	6.93170615754532	0.365714418067817	0.00176384540996194	0.0772339863904807	4727.99	5490	4830	10800.001	7594.001	10595.993	4.033196	3.333545	2.922488	6.827614	4.512406	3.720343
ENSMUSG00000115217	Gm32729	lncRNA	predicted gene, 32729 [Source:MGI Symbol;Acc:MGI:5591888]	0.789965457600739	-1.0805798975917	0.00179743578680797	0.0785486571516776	109	112	106	78	86	69	0.940486	0.669605	0.623098	0.475828	0.484677	0.226371
ENSMUSG00000017607	Tns4	protein_coding	tensin 4 [Source:MGI Symbol;Acc:MGI:2144377]	0.0670471886302871	1.3199630200426	0.0018270019862265	0.0796826113794824	28.15	19.817	28.566	78.99	116.82	95.47	0.019243	0.009387	0.013304	0.038177	0.052161	0.024815
ENSMUSG00000016356	Col20a1	protein_coding	collagen, type XX, alpha 1 [Source:MGI Symbol;Acc:MGI:1920618]	2.89159917937777	-0.852610197215609	0.00183371139012043	0.0796912162598292	490.761	307.763	274.838	698.806	346.757	443.143	0.843958	0.31628	0.188224	0.35671	0.191382	0.17872
ENSMUSG00000058833	Rex1bd	protein_coding	required for excision 1-B domain containing [Source:MGI Symbol;Acc:MGI:1913712]	3.87033164176082	0.654324036556819	0.00183443571594703	0.0796912162598292	928	350	331	1692	748	1239	6.358529	1.736999	1.577811	8.324482	3.371292	3.320808
ENSMUSG00000078878	Gm14305	protein_coding	predicted gene 14305 [Source:MGI Symbol;Acc:MGI:3709632]	-1.01401660685453	1.79947727620148	0.00183998797340345	0.0797750691224624	0	9.365	26.788	23.619	52.137	55.943	0	0.021773	0.040241	0.045684	0.095077	0.071374
ENSMUSG00000019893	Ros1	protein_coding	Ros1 proto-oncogene [Source:MGI Symbol;Acc:MGI:97999]	0.456054231138226	-1.09173988404673	0.00186144148729673	0.0805466576772306	110	75	72	75	57	53	0.047218	0.022307	0.021915	0.022762	0.015981	0.00865
ENSMUSG00000109232	Gm44577	lncRNA	predicted gene 44577 [Source:MGI Symbol;Acc:MGI:5753153]	1.13819121201071	0.969220670940569	0.00186840682637662	0.0806895300998923	46.648	74.784	79.834	172.07	196.12	227.2	0.138831	0.154219	0.16187	0.362067	0.381244	0.257104
ENSMUSG00000055531	Cpsf6	protein_coding	cleavage and polyadenylation specific factor 6 [Source:MGI Symbol;Acc:MGI:1913948]	5.66672497057486	0.422537418205875	0.00191284217059385	0.0823654617349885	2233.999	2078.001	1909	4407.999	2999	4712.001	2.282706	1.633343	1.715164	3.660135	2.52777	2.275443
ENSMUSG00000079450	Cldn34c1	protein_coding	claudin 34C1 [Source:MGI Symbol;Acc:MGI:1920311]	1.01625845164383	-0.992411942698672	0.00191469313999156	0.0823654617349885	101.59	111.458	113.073	150.287	91.938	116.325	0.280349	0.090215	0.08834	0.121177	0.066042	0.048312
ENSMUSG00000113096	Gm40884	lncRNA	predicted gene, 40884 [Source:MGI Symbol;Acc:MGI:5623769]	2.07208966302313	0.780015291218696	0.00194119677027174	0.0833177347274137	139	145	133	435	277	413	1.466311	1.059873	0.955845	3.244368	1.90862	1.656561
ENSMUSG00000093617	4933438K21Rik	lncRNA	RIKEN cDNA 4933438K21 gene [Source:MGI Symbol;Acc:MGI:1918520]	3.36417395413815	0.809150270738776	0.00194644575121717	0.0833177347274137	600.141	211.745	253.233	1124.05	734.17	763.881	1.280208	0.312979	0.368021	1.695283	1.022945	0.619582
ENSMUSG00000064696	Gm24148	snoRNA	predicted gene, 24148 [Source:MGI Symbol;Acc:MGI:5453925]	-0.709174719700147	-1.8320243820173	0.00194817858726983	0.0833177347274137	17.272	79.547	31.407	2.009	38.641	23.034	13.088085	41.766614	16.213695	1.07622	19.125419	6.636468
ENSMUSG00000097134	1110002J07Rik	lncRNA	RIKEN cDNA 1110002J07 gene [Source:MGI Symbol;Acc:MGI:1915738]	-0.165522597171122	1.19719440281036	0.00200186147481957	0.0854476724474827	20.555	24	27	78.627	62.449	105.844	0.031978	0.025871	0.028617	0.086482	0.063458	0.070444
ENSMUSG00000032243	Itga11	protein_coding	integrin alpha 11 [Source:MGI Symbol;Acc:MGI:2442114]	1.74145179857243	0.871739196803921	0.00200711494844091	0.0854661330612793	108.709	103.867	104.528	275.957	288.179	329.06	0.070944	0.046968	0.046474	0.127328	0.122841	0.081653
ENSMUSG00000040495	Chrm4	protein_coding	cholinergic receptor, muscarinic 4 [Source:MGI Symbol;Acc:MGI:88399]	0.266601829776252	1.34930161268838	0.00201198756279565	0.0854661330612793	55	16	23	118	107	106	0.142248	0.028673	0.040526	0.215771	0.180757	0.10424
ENSMUSG00000026739	Bmi1	protein_coding	Bmi1 polycomb ring finger oncogene [Source:MGI Symbol;Acc:MGI:88174]	6.47261670740621	-0.401533038498685	0.00201393521265852	0.0854661330612793	3954.474	4202.544	4437	6619.27	4952	7153.998	6.045951	4.802942	5.156828	5.781653	4.641363	3.287019
ENSMUSG00000099747	1700025K24Rik	lncRNA	RIKEN cDNA 1700025K24 gene [Source:MGI Symbol;Acc:MGI:1916668]	1.85176096998161	0.826693044963287	0.00205400267512825	0.0869988633071148	95	134	125	312	296	350	0.595986	0.582495	0.534253	1.383875	1.212921	0.834885
ENSMUSG00000096451	Gm22645	snRNA	predicted gene, 22645 [Source:MGI Symbol;Acc:MGI:5452422]	-1.96714480233465	3.18342789995649	0.00207241352693837	0.0876101879670205	8.316	0	0	16.412	27.026	28.837	5.485636	0	0	7.654278	11.644365	7.232639
ENSMUSG00000022623	Shank3	protein_coding	SH3 and multiple ankyrin repeat domains 3 [Source:MGI Symbol;Acc:MGI:1930016]	0.802809388284403	-0.99588887406554	0.00207835555670686	0.0876930673112427	95	87.002	76.001	139.001	86	112.001	0.149722	0.057436	0.056599	0.067482	0.036309	0.034237
ENSMUSG00000101133	Gm29050	lncRNA	predicted gene 29050 [Source:MGI Symbol;Acc:MGI:5579756]	-0.996372281478435	1.39321844301926	0.00208575352683554	0.0878369434580358	19	19	16	41	31	41	0.025681	0.025294	0.022107	0.085094	0.083925	0.049878
ENSMUSG00000097651	4930461G14Rik	lncRNA	RIKEN cDNA 4930461G14 gene [Source:MGI Symbol;Acc:MGI:1922129]	3.17627603847978	0.765687933092924	0.00209923579673855	0.0881559449043514	332	262	309	653	818	896	1.721654	0.94142	1.091668	2.394145	2.770699	1.766695
ENSMUSG00000090843	Heatr4	protein_coding	HEAT repeat containing 4 [Source:MGI Symbol;Acc:MGI:4937307]	5.80517804205339	0.443365285919699	0.00210133353347489	0.0881559449043514	2191	2054	2255	4786	4020	4836	2.419848	1.571884	1.696745	3.737214	2.900013	2.03085
ENSMUSG00000096488	Gm10409	protein_coding	predicted gene 10409 [Source:MGI Symbol;Acc:MGI:3710610]	-0.000929301466286464	1.17724333762732	0.00211153170128802	0.0884153720929062	26.688	28.357	24.008	103.847	85.821	84.433	0.048816	0.035941	0.029918	0.1343	0.102535	0.058723
ENSMUSG00000022867	Usp25	protein_coding	ubiquitin specific peptidase 25 [Source:MGI Symbol;Acc:MGI:1353655]	6.51456094157829	0.501298755009275	0.00213817323155623	0.0893610349620985	3414	3169.001	3836	7278	7361	7768	3.506797	1.787286	2.341139	5.30087	4.158487	2.578521
ENSMUSG00000087097	4930586N03Rik	lncRNA	RIKEN cDNA 4930586N03 gene [Source:MGI Symbol;Acc:MGI:1923137]	1.89886080750837	0.842130349255947	0.00214958150653508	0.0896676755330209	137	121	102	313	305	374	0.667725	0.408636	0.338689	1.078577	0.970969	0.693098
ENSMUSG00000074146	4930579C12Rik	lncRNA	RIKEN cDNA 4930579C12 gene [Source:MGI Symbol;Acc:MGI:2441687]	2.18770939231722	1.04970000788009	0.00216652804020664	0.0902037430728756	255.605	124.817	117.273	434.527	382.363	279.771	0.3218	0.077737	0.158803	0.531849	0.417071	0.237565
ENSMUSG00000053093	Myh7	protein_coding	myosin, heavy polypeptide 7, cardiac muscle, beta [Source:MGI Symbol;Acc:MGI:2155600]	0.712442367310769	-1.58814020068657	0.00217833438643543	0.0905241789834723	67.709	70.996	82.215	126.961	105.096	110.172	0.116578	0.025744	0.141854	0.047529	0.037277	0.02207
ENSMUSG00000115727	4930432J09Rik	lncRNA	RIKEN cDNA 4930432J09 gene [Source:MGI Symbol;Acc:MGI:1921127]	-1.44623473883942	-2.64985036056585	0.00218787086244048	0.0906063089833265	41.227	19.523	21.204	2.004	13.27	11.345	0.122401	0.042491	0.04456	0.001514	0.025296	0.012775
ENSMUSG00000063239	Grm4	protein_coding	glutamate receptor, metabotropic 4 [Source:MGI Symbol;Acc:MGI:1351341]	-0.703855432401979	-1.65269665631583	0.00218853831460294	0.0906063089833265	26	30	43	35	22	46	0.048208	0.014693	0.058841	0.017491	0.012463	0.012363
ENSMUSG00000034248	Slc25a37	protein_coding	solute carrier family 25, member 37 [Source:MGI Symbol;Acc:MGI:1914962]	2.25156058382094	-1.55750144177816	0.00222442107544996	0.0917660724050034	255.887	173	216	327.999	348.822	316.251	0.480867	0.134049	0.9172	0.228819	0.231784	0.131696
ENSMUSG00000036743	Psma8	protein_coding	proteasome (prosome, macropain) subunit, alpha type, 8 [Source:MGI Symbol;Acc:MGI:1920927]	6.91590754910937	0.346226155402335	0.00222488457045502	0.0917660724050034	6013.999	4431.001	4114	13053	6212	9810	13.5896	7.000062	6.127517	19.994592	9.47841	8.615724
ENSMUSG00000028354	Fmn2	protein_coding	formin 2 [Source:MGI Symbol;Acc:MGI:1859252]	1.90060070979867	-0.956658501769876	0.00224805200079612	0.0924632011192959	177	220	179	246	206	253	0.476164	0.328952	0.13986	0.275889	0.145568	0.115922
ENSMUSG00000045662	Henmt1	protein_coding	HEN1 methyltransferase homolog 1 (Arabidopsis) [Source:MGI Symbol;Acc:MGI:1913965]	5.2762679949523	0.46106184394513	0.0022501827831983	0.0924632011192959	1275	1634	1545	3404.001	2381	3984	3.520988	3.057366	2.61609	6.256696	3.924051	4.053456
ENSMUSG00000055976	Cldn23	protein_coding	claudin 23 [Source:MGI Symbol;Acc:MGI:1919158]	-0.104952485439219	-2.74371285910073	0.00228540638226335	0.093735708695252	44	18	36	109	21	103	0.414831	0.024027	0.940466	0.148457	0.026424	0.075445
ENSMUSG00000100075	1700018L02Rik	lncRNA	RIKEN cDNA 1700018L02 gene [Source:MGI Symbol;Acc:MGI:1914579]	5.23163112325857	-0.471984092401596	0.00230232292612925	0.0942540194200683	1418	2405	2351	1852	2232	2634	1.953434	2.295683	2.206477	1.803819	2.008375	1.379698
ENSMUSG00000029123	Stk32b	protein_coding	serine/threonine kinase 32B [Source:MGI Symbol;Acc:MGI:1927552]	0.472186664747068	1.06353004791834	0.00231151284620132	0.0944546761365196	34	37	47	130	114	136	0.032636	0.024609	0.030736	0.088226	0.071476	0.049637
ENSMUSG00000048696	Mex3d	protein_coding	mex3 RNA binding family member D [Source:MGI Symbol;Acc:MGI:2681847]	5.60331518943603	-0.598278342835476	0.00234001873864892	0.0954424309606341	2314.009	2500	3251.995	2077.207	3166	3088	2.423086	1.985968	2.5466	1.53136	2.361024	1.297817
ENSMUSG00000036817	Sun1	protein_coding	Sad1 and UNC84 domain containing 1 [Source:MGI Symbol;Acc:MGI:1924303]	6.71217199615825	0.347545417498351	0.00237195130109565	0.0965660395686353	5101	4336.725	4183.005	9403.877	5878.001	8478.801	8.945986	6.243198	5.419392	13.918204	8.554123	7.143568
ENSMUSG00000045322	Tlr9	protein_coding	toll-like receptor 9 [Source:MGI Symbol;Acc:MGI:1932389]	-2.01439971997544	-1.72404311894988	0.00237936786194966	0.0965843502323429	19	13	17	10	6	7	0.018125	0.008593	0.011048	0.006745	0.003739	0.002539
ENSMUSG00000051586	Mical3	protein_coding	microtubule associated monooxygenase, calponin and LIM domain containing 3 [Source:MGI Symbol;Acc:MGI:2442733]	4.2430890384931	-0.842563842142001	0.00238117149494493	0.0965843502323429	1452	820.999	945	1037	938.999	1102.001	1.770294	0.795897	1.108442	0.634464	0.986258	0.588249
ENSMUSG00000096620	Gm5169	protein_coding	predicted gene 5169 [Source:MGI Symbol;Acc:MGI:3804938]	3.2684205566712	0.686207445874167	0.00242489847062925	0.0980716401132449	350.927	273.947	372.943	1033.281	669.822	809.361	1.686372	0.912172	1.220966	3.510622	2.102442	1.478852
ENSMUSG00000070489	4930527J03Rik	lncRNA	RIKEN cDNA 4930527J03 gene [Source:MGI Symbol;Acc:MGI:1922414]	3.52913846193012	-0.70533547472449	0.00242674432970345	0.0980716401132449	714	556	717	621	622	614	6.356476	3.429788	4.348721	3.908762	3.616902	2.078416
ENSMUSG00000114618	Gm41183	lncRNA	predicted gene, 41183 [Source:MGI Symbol;Acc:MGI:5624068]	-2.0777971933328	2.03009950682007	0.00248200839803127	0.100036117554912	4	3	3	18	26	19	0.005837	0.003033	0.002982	0.01857	0.02478	0.010542
ENSMUSG00000053293	Pom121	protein_coding	nuclear pore membrane protein 121 [Source:MGI Symbol;Acc:MGI:2137624]	5.8994011838198	-0.462636337923833	0.00248443842463278	0.100036117554912	2531	3574	3621	3266	3589	3813	1.462439	1.430917	1.425405	1.334232	1.354526	0.837719
ENSMUSG00000101158	Gm20894	protein_coding	predicted gene, 20894 [Source:MGI Symbol;Acc:MGI:5434250]	5.23547551830339	0.553663051047654	0.00252520691991171	0.101492121188057	1365.461	1281.087	1417.345	4816.862	2095.383	2864.01	6.24042	4.056835	4.413002	15.564244	6.254982	4.976852
ENSMUSG00000100528	Gm28881	lncRNA	predicted gene 28881 [Source:MGI Symbol;Acc:MGI:5579587]	-2.06263796997464	-1.87466242445948	0.00256389813915058	0.1028594836335	18	13	17	12	6	3	0.250885	0.125551	0.161427	0.118253	0.054624	0.015899
ENSMUSG00000047528	Flacc1	protein_coding	flagellum associated containing coiled-coil domains 1 [Source:MGI Symbol;Acc:MGI:1918359]	7.22983010810571	0.348284970047685	0.0025780882498486	0.103240715823482	5558.246	6655	6020.783	13297.061	9329.747	13510.101	13.747313	11.404879	10.140052	23.308647	15.127361	12.685476
ENSMUSG00000074519	Zfp971	protein_coding	zinc finger protein 971 [Source:MGI Symbol;Acc:MGI:1261426]	-0.132760045352421	1.1424665522964	0.00260984853496343	0.104322892890326	27.392	26.531	29.403	77.421	57.464	105.401	0.085179	0.051773	0.05747	0.183939	0.146119	0.139062
ENSMUSG00000096769	Gm21117	protein_coding	predicted gene, 21117 [Source:MGI Symbol;Acc:MGI:5434472]	4.42805726217693	0.496043525121389	0.00263406188999858	0.105100023781193	749.488	892.959	810.714	1999.839	1441.387	1932.362	3.41517	2.819377	2.516746	6.442761	4.289992	3.347973
ENSMUSG00000101234	1700007E05Rik	transcribed_processed_pseudogene	RIKEN cDNA 1700007E05 gene [Source:MGI Symbol;Acc:MGI:2149745]	2.59470949561062	0.695886021478369	0.00266122614304316	0.105991873057008	204.529	197.037	223.991	528.553	449.799	595.295	0.498427	0.332713	0.371879	0.910679	0.715968	0.551601
ENSMUSG00000039608	Olfr303	protein_coding	olfactory receptor 303 [Source:MGI Symbol;Acc:MGI:3030137]	-1.82576642906832	-1.7141548373665	0.00271869301077122	0.108085223036527	23	21	13	9	10	7	0.02132	0.013194	0.00821	0.00577	0.006055	0.002413
ENSMUSG00000064923	Gm22042	snRNA	predicted gene, 22042 [Source:MGI Symbol;Acc:MGI:5451819]	-2.06763338445302	-1.71066765677634	0.00275253025211536	0.109184686987205	15.906	15.918	15.145	9.27	3.973	9.332	7.027368	4.873102	4.558644	2.895602	1.146469	1.567614
ENSMUSG00000019850	Tnfaip3	protein_coding	tumor necrosis factor, alpha-induced protein 3 [Source:MGI Symbol;Acc:MGI:1196377]	1.13773330291745	0.910883146679189	0.00276091294124445	0.109184686987205	88	81	75	181.999	154.001	202.001	0.063849	0.052405	0.037716	0.133056	0.099469	0.087643
ENSMUSG00000112029	Gm33337	lncRNA	predicted gene, 33337 [Source:MGI Symbol;Acc:MGI:5592496]	-0.0125170395565195	1.32280033233512	0.00276122000689548	0.109184686987205	12	30	35	89	105	77	2.574162	4.45913	5.115015	13.498146	14.712013	6.280456
ENSMUSG00000039512	Uhrf1bp1	protein_coding	UHRF1 (ICBP90) binding protein 1 [Source:MGI Symbol;Acc:MGI:3041238]	4.39656559945883	-0.834246937500909	0.00277070099688805	0.109363242753511	1295	792	897	1829	1116	1383	1.080942	0.2016	0.491988	0.616164	0.267783	0.193179
ENSMUSG00000045693	Nlrp4e	protein_coding	NLR family, pyrin domain containing 4E [Source:MGI Symbol;Acc:MGI:3056600]	-0.347122780436882	1.60544382582215	0.00278521982744307	0.109739654202922	13.16	44.273	11.51	58.228	75.056	70.67	0.066595	0.149888	0.02652	0.288791	0.332714	0.187577
ENSMUSG00000094628	Gm3252	protein_coding	predicted gene 3252 [Source:MGI Symbol;Acc:MGI:3781430]	-0.780385291197596	1.92937285242332	0.00279433894049209	0.109902348507747	9.777	19.709	0	68.689	39.29	69.103	0.017716	0.024745	0	0.087996	0.0465	0.047609
ENSMUSG00000072739	Gm10408	protein_coding	predicted gene 10408 [Source:MGI Symbol;Acc:MGI:3704423]	-0.699894462919513	1.58750734500814	0.00281319413788364	0.110446703898195	17.201	15.315	6.414	60.033	70.497	39.935	0.041952	0.025882	0.010657	0.103517	0.112302	0.037033
ENSMUSG00000095785	Gm20924	protein_coding	predicted gene, 20924 [Source:MGI Symbol;Acc:MGI:5434280]	5.59887783574213	0.549261561522545	0.00282785714508465	0.11075552077406	1567.624	1542.198	2295.24	4252.197	3676.186	4225.117	4.922288	3.355365	4.909955	9.439915	7.539646	5.044404
ENSMUSG00000028073	Pear1	protein_coding	platelet endothelial aggregation receptor 1 [Source:MGI Symbol;Acc:MGI:1920432]	1.24516211770988	-0.953541250198204	0.00283111728471263	0.11075552077406	118.443	129.5	90.224	194.54	98.977	196.862	0.154759	0.104007	0.062568	0.088531	0.042214	0.051101
ENSMUSG00000035805	Mlc1	protein_coding	megalencephalic leukoencephalopathy with subcortical cysts 1 homolog (human) [Source:MGI Symbol;Acc:MGI:2157910]	6.51098922794275	0.35562120636423	0.00285817295987993	0.111537704625852	4116	3632	3208	8740	5007	8399	5.002697	3.059076	2.656723	7.507129	3.973912	3.881343
ENSMUSG00000028647	Mycbp	protein_coding	MYC binding protein [Source:MGI Symbol;Acc:MGI:1891750]	4.6537651163968	-0.593634062407074	0.00286123964193447	0.111537704625852	823	1349	1427	1582.999	1579.999	2126.999	7.047151	11.134965	9.723115	3.627415	9.847758	8.407172
ENSMUSG00000057113	Npm1	protein_coding	nucleophosmin 1 [Source:MGI Symbol;Acc:MGI:106184]	6.45772585873739	-0.404208931088745	0.002888606109938	0.11225703215587	3535.286	5363.001	5135.001	5119.25	5207.999	5901	8.72572	9.069624	8.46326	8.624282	8.27676	5.4171
ENSMUSG00000022003	Slc25a30	protein_coding	solute carrier family 25, member 30 [Source:MGI Symbol;Acc:MGI:1914804]	5.02400544891443	0.444391857484723	0.0028898859129343	0.11225703215587	1201.843	1332	1409.225	2781.682	1931.743	3162.241	1.269572	0.911564	0.885692	2.086083	1.325769	1.270153
ENSMUSG00000086391	1700042O10Rik	lncRNA	RIKEN cDNA 1700042O10 gene [Source:MGI Symbol;Acc:MGI:1920571]	0.46281742725958	1.33415456390567	0.00293733990117099	0.113759394885769	43	27	33	120	170	88	0.160355	0.069767	0.08384	0.316392	0.414087	0.124779
ENSMUSG00000096330	Gm21976	protein_coding	predicted gene 21976 [Source:MGI Symbol;Acc:MGI:5439445]	-1.2029316295093	1.56209585374921	0.00293889197230432	0.113759394885769	2	12	14	26	45	47	0.012421	0.044008	0.05048	0.098677	0.155565	0.09492
ENSMUSG00000093749	4921523L03Rik	lncRNA	RIKEN cDNA 4921523L03 gene [Source:MGI Symbol;Acc:MGI:1918163]	1.8437954631927	0.821930047802377	0.00294794075584552	0.113776302661993	135.194	115.956	98.192	307.778	238.99	422.987	0.44444	0.264133	0.219916	0.715354	0.513173	0.528722
ENSMUSG00000049249	Gm5316	transcribed_processed_pseudogene	predicted gene 5316 [Source:MGI Symbol;Acc:MGI:3645576]	-0.274941419137399	1.1818658955238	0.0029496603323495	0.113776302661993	19.73	25.97	19	69	74.263	82	0.021347	0.019469	0.014005	0.052782	0.052482	0.033734
ENSMUSG00000079659	Tmem243	protein_coding	transmembrane protein 243, mitochondrial [Source:MGI Symbol;Acc:MGI:3606159]	4.74439244816655	0.50450407053201	0.00298196389798711	0.114821249743297	965.102	1012.449	1105.375	2408.338	1924.53	2257.437	4.121634	2.959517	3.200527	7.353496	5.504419	3.722527
ENSMUSG00000063089	Klk1b8	protein_coding	kallikrein 1-related peptidase b8 [Source:MGI Symbol;Acc:MGI:892018]	0.420849985027998	-1.15711813780295	0.00299832177219509	0.115191308248091	106.341	62.849	85.855	46.419	62.134	65.823	0.536991	0.219907	0.29536	0.165727	0.204937	0.126383
ENSMUSG00000029423	Piwil1	protein_coding	piwi-like RNA-mediated gene silencing 1 [Source:MGI Symbol;Acc:MGI:1928897]	8.7791866469091	0.336501174697357	0.00300203454866763	0.115191308248091	25385.179	14749.828	12613.634	52841.454	19766.339	33216.843	21.187847	8.472957	7.114486	31.012986	10.697603	10.547172
ENSMUSG00000065947	mt-Nd4l	protein_coding	mitochondrially encoded NADH dehydrogenase 4L [Source:MGI Symbol;Acc:MGI:102497]	6.44282507656574	-0.470725330143861	0.00301054161594698	0.115316833202143	1482	6866	6664	2371	5955	6509	91.871578	294.924638	281.444117	103.91877	241.125369	153.423921
ENSMUSG00000117104	Gm49893	lncRNA	predicted gene, 49893 [Source:MGI Symbol;Acc:MGI:6270583]	0.377089184483425	-1.1255614717953	0.00303372230009068	0.116003009825516	98	73	75	47	64	60	1.359776	0.701841	0.708968	0.461072	0.580029	0.316547
ENSMUSG00000047293	Gpr15	protein_coding	G protein-coupled receptor 15 [Source:MGI Symbol;Acc:MGI:1918473]	1.44755983716725	0.861959630030163	0.00309855473242335	0.118204987733071	86	80	92	293	188	255	0.190717	0.12293	0.138997	0.459398	0.272319	0.21502
ENSMUSG00000045761	Togaram2	protein_coding	TOG array regulator of axonemal microtubules 2 [Source:MGI Symbol;Acc:MGI:2443498]	1.67241732565396	0.863363239624106	0.00310204235685427	0.118204987733071	93.999	83	122	281	260	319	0.096429	0.059179	0.086006	0.203523	0.165819	0.124998
ENSMUSG00000102834	1700029B24Rik	TEC	RIKEN cDNA 1700029B24 gene [Source:MGI Symbol;Acc:MGI:1919533]	-0.399134047363417	-1.29438000225109	0.00311023351187304	0.118312423314341	57	37	54	28	35	28	0.707974	0.318433	0.456941	0.245884	0.283948	0.132235
ENSMUSG00000108003	Gm35386	lncRNA	predicted gene, 35386 [Source:MGI Symbol;Acc:MGI:5594545]	1.12621118921157	-0.934787969162452	0.00314064256143837	0.119263193820138	119	123	154	81	91	160	0.964623	0.69086	0.850463	0.464221	0.481815	0.493147
ENSMUSG00000040586	Ofd1	protein_coding	OFD1, centriole and centriolar satellite protein [Source:MGI Symbol;Acc:MGI:1350328]	3.14621734748962	0.616743697759358	0.00315193410502057	0.119345341881003	360	301	290	847	549	892	0.263775	0.152817	0.144762	0.438778	0.262744	0.248509
ENSMUSG00000033111	3830406C13Rik	protein_coding	RIKEN cDNA 3830406C13 gene [Source:MGI Symbol;Acc:MGI:1917937]	5.5356421361291	0.413370586680234	0.00315364308625398	0.119345341881003	1572.284	2531.53	2179.173	3321.146	3041.597	3845.446	4.154414	3.42551	2.969801	5.89244	5.385258	4.283206
ENSMUSG00000025043	Dusp21	protein_coding	dual specificity phosphatase 21 [Source:MGI Symbol;Acc:MGI:1920797]	0.546133142421272	-1.09094413957978	0.00316874009801791	0.119710978831637	97	80	97	51	75	72	0.501325	0.286492	0.341542	0.186358	0.253185	0.14149
ENSMUSG00000030104	Edem1	protein_coding	ER degradation enhancer, mannosidase alpha-like 1 [Source:MGI Symbol;Acc:MGI:2180139]	4.41228292758022	0.474622758531732	0.00321421334393747	0.121119619780082	886	856	862	1853.999	1313.001	1892.001	0.502695	0.355866	0.316601	0.886762	0.510752	0.457267
ENSMUSG00000037822	Smim14	protein_coding	small integral membrane protein 14 [Source:MGI Symbol;Acc:MGI:1915802]	5.10748487612329	-0.851896284041021	0.00321702508836995	0.121119619780082	1241.868	2214	1950.999	2028.001	2006.999	2534.018	4.165714	7.655954	6.775963	6.288686	3.399824	2.407121
ENSMUSG00000108739	Gm45096	lncRNA	predicted gene 45096 [Source:MGI Symbol;Acc:MGI:5753672]	-0.02853062987867	1.18269505039044	0.00323375177049959	0.121541608780296	23	23	31	74	101	92	0.398017	0.275789	0.365477	0.90539	1.141626	0.605352
ENSMUSG00000101399	Gm28961	protein_coding	predicted gene 28961 [Source:MGI Symbol;Acc:MGI:5579667]	3.35075865506793	0.722180224753907	0.00326945633118979	0.122674234573177	261.696	304.386	494.701	911.811	735.608	1043.897	1.195999	0.963902	1.540285	2.946243	2.195882	1.814002
ENSMUSG00000018581	Dnah11	protein_coding	dynein, axonemal, heavy chain 11 [Source:MGI Symbol;Acc:MGI:1100864]	1.10818663402983	-1.37351217936759	0.00328960926746388	0.123101590534981	267	35	134	118	63	53	0.059498	0.005404	0.020343	0.018591	0.00917	0.004491
ENSMUSG00000040701	Ap1g2	protein_coding	adaptor protein complex AP-1, gamma 2 subunit [Source:MGI Symbol;Acc:MGI:1328307]	-0.841993825433747	-1.38199368354438	0.00329682731055325	0.123101590534981	23	23.999	23	41	25	51	0.066289	0.040898	0.08128	0.036766	0.020628	0.022948
ENSMUSG00000032293	Ireb2	protein_coding	iron responsive element binding protein 2 [Source:MGI Symbol;Acc:MGI:1928268]	6.85082416175359	0.37360009470173	0.00330026703973313	0.123101590534981	5733.076	4164.001	4546	10260.07	7076	9386.81	4.301036	2.126424	2.396289	5.862575	3.757134	2.973094
ENSMUSG00000037541	Shank2	protein_coding	SH3 and multiple ankyrin repeat domains 2 [Source:MGI Symbol;Acc:MGI:2671987]	0.852803873154286	-0.936136621023392	0.00330320272445739	0.123101590534981	97.153	104.994	60.226	128.429	91.673	138.089	0.057516	0.073609	0.055368	0.043038	0.035813	0.029922
ENSMUSG00000032175	Tyk2	protein_coding	tyrosine kinase 2 [Source:MGI Symbol;Acc:MGI:1929470]	5.29929063358917	0.434620576178981	0.00331491971417867	0.123329572136462	1799.947	1495.063	1312.048	3866.03	2135.071	3736.119	1.314163	0.807639	0.665601	2.043759	1.075579	1.079143
ENSMUSG00000041570	Camsap2	protein_coding	calmodulin regulated spectrin-associated protein family, member 2 [Source:MGI Symbol;Acc:MGI:1922434]	6.28522051018802	0.400809843759209	0.00333631727803248	0.123775513148126	3607	3147	2853	6519.001	5093	6687.001	1.691718	0.959908	0.88778	2.203505	1.67068	1.220304
ENSMUSG00000107988	Gm44006	lncRNA	predicted gene, 44006 [Source:MGI Symbol;Acc:MGI:5690398]	0.753402141055558	-1.25648888826486	0.00333860009022126	0.123775513148126	132	73	123	50	92	65	2.765992	1.059922	1.755926	0.740758	1.259195	0.517888
ENSMUSG00000079531	Gm5936	protein_coding	predicted gene 5936 [Source:MGI Symbol;Acc:MGI:3645575]	3.05221795155713	0.709969851630181	0.00334376528141361	0.123775513148126	325.186	222.359	306.54	710.262	648.698	794.117	0.384077	0.181977	0.24666	0.593109	0.500446	0.356629
ENSMUSG00000039208	Metrnl	protein_coding	meteorin, glial cell differentiation regulator-like [Source:MGI Symbol;Acc:MGI:2384806]	0.833157818798335	1.0962864959248	0.0033549359725621	0.123980645630336	58	37	54	121	155	221	0.19035	0.079358	0.102628	0.262888	0.323635	0.249179
ENSMUSG00000044072	Eml6	protein_coding	echinoderm microtubule associated protein like 6 [Source:MGI Symbol;Acc:MGI:2442895]	4.5852006712795	0.518709846695853	0.00336106540855465	0.123999104896844	1244	822	772	2335	1504	1915	0.6999	0.312602	0.262403	0.921622	0.561229	0.446484
ENSMUSG00000108194	1700097M23Rik	TEC	RIKEN cDNA 1700097M23 gene [Source:MGI Symbol;Acc:MGI:1920811]	6.948242959355	0.365004622379271	0.0033714472970059	0.124174124944072	4611	5693	4578	11293	7823	10698.987	11.157349	9.545119	7.546853	19.319891	12.364238	9.843609
ENSMUSG00000108660	Gm21284	lncRNA	predicted gene, 21284 [Source:MGI Symbol;Acc:MGI:5434639]	5.70656839972695	0.407299877033311	0.00337907942169286	0.124247452859408	2431.152	2058.43	1675.016	4892.161	3199.999	4604.159	2.147605	1.259948	1.008058	3.055431	1.846377	1.546459
ENSMUSG00000026646	Suv39h2	protein_coding	suppressor of variegation 3-9 2 [Source:MGI Symbol;Acc:MGI:1890396]	5.45452030115409	0.457061297844685	0.00341249222016105	0.125266901915078	1810.999	1541.001	1743	3866.001	3099.001	3714.999	2.453775	1.418846	1.618895	3.70009	2.790058	1.922199
ENSMUSG00000022283	Pabpc1	protein_coding	poly(A) binding protein, cytoplasmic 1 [Source:MGI Symbol;Acc:MGI:1349722]	10.325241429099	-0.388409333266732	0.0034273238437897	0.125602009416752	43000.287	83700.054	81547.5	60824.573	82925.36	88965.107	59.244555	71.482787	69.022755	60.562885	66.485928	43.250802
ENSMUSG00000038217	Tlcd2	protein_coding	TLC domain containing 2 [Source:MGI Symbol;Acc:MGI:1917141]	1.67058939891135	0.795252635973456	0.0034873133211106	0.127510692341771	103.6	105.665	109.171	307.055	190.729	353.965	0.437089	0.337662	0.307795	0.914751	0.608803	0.579486
ENSMUSG00000026384	Ptpn4	protein_coding	protein tyrosine phosphatase, non-receptor type 4 [Source:MGI Symbol;Acc:MGI:1099792]	7.40807211765951	0.339083679634994	0.00349098512972022	0.127510692341771	7606	7154	6482.001	15019.001	10250	14434	3.654677	2.878624	2.816672	5.276824	4.592785	3.352405
ENSMUSG00000075420	Smim6	protein_coding	small integral membrane protein 6 [Source:MGI Symbol;Acc:MGI:1915778]	2.95585435074852	0.684362988515551	0.00352283230062009	0.127997595220986	279	265	266	714	634	639	1.178884	0.775866	0.765725	2.133018	1.749783	1.026629
ENSMUSG00000033955	Tnks1bp1	protein_coding	tankyrase 1 binding protein 1 [Source:MGI Symbol;Acc:MGI:2446193]	2.55471668762464	-0.732616621718655	0.00352429931627128	0.127997595220986	452	204	183	629	229.999	327	0.731106	0.142667	0.133834	0.453487	0.124745	0.071754
ENSMUSG00000110519	Olfr839-ps1	protein_coding	olfactory receptor 839, pseudogene 1 [Source:MGI Symbol;Acc:MGI:3030673]	1.4571116386855	-1.14894529047503	0.00352558725423448	0.127997595220986	343.071	112.719	88.861	118.61	101.952	92.151	0.140714	0.032035	0.024831	0.034396	0.027314	0.014371
ENSMUSG00000085660	Gm12434	lncRNA	predicted gene 12434 [Source:MGI Symbol;Acc:MGI:3649453]	2.85011531498393	0.753429980711553	0.00353174734541178	0.127997595220986	199	261	272	525	721	608	1.517281	1.378884	1.412882	2.830099	3.590677	1.762635
ENSMUSG00000040596	Pogk	protein_coding	pogo transposable element with KRAB domain [Source:MGI Symbol;Acc:MGI:1918842]	5.66042365533874	0.388940110373877	0.00353337288964175	0.127997595220986	2151.551	2062.337	1929.633	4583.804	3065.983	4454.367	1.453879	0.953126	0.857423	2.289282	1.376144	1.154349
ENSMUSG00000039985	Sinhcaf	protein_coding	SIN3-HDAC complex associated factor [Source:MGI Symbol;Acc:MGI:1929091]	3.92787052181614	0.649068810804969	0.00356647846236707	0.128839483037986	729.001	772	686.999	1184	692	1325	1.596784	0.807631	0.942822	2.238897	1.474562	1.884644
ENSMUSG00000040715	Rsc1a1	protein_coding	regulatory solute carrier protein, family 1, member 1 [Source:MGI Symbol;Acc:MGI:3526447]	-0.00393254043274176	5.02620304829631	0.00356831258357192	0.128839483037986	50.549	0	0	182.499	111.152	0	0.103804	0	0	0.264968	0.14909	0
ENSMUSG00000103840	1700040K01Rik	TEC	RIKEN cDNA 1700040K01 gene [Source:MGI Symbol;Acc:MGI:1920517]	-0.0872843171484701	-1.16159790126309	0.00357859619880191	0.128999314694946	40	70	73	37	46	37	0.651917	0.790505	0.81055	0.426347	0.489687	0.229287
ENSMUSG00000005262	Ufd1	protein_coding	ubiquitin recognition factor in ER-associated degradation 1 [Source:MGI Symbol;Acc:MGI:109353]	4.91114632668964	-0.580317689548628	0.00358482078615958	0.129012545449616	1620.602	1389.279	1311.077	2492.581	1655.339	2008.583	10.802994	6.02087	7.497616	8.396921	6.523968	3.513627
ENSMUSG00000042535	Gtpbp1	protein_coding	GTP binding protein 1 [Source:MGI Symbol;Acc:MGI:109443]	4.92805396051184	0.477472959802669	0.00362046184528032	0.130082662548612	1574	1209	1087	2848.999	1670	2479	1.707821	0.847213	0.739043	2.342912	1.274097	1.31104
ENSMUSG00000102483	Catspere1	protein_coding	cation channel sperm associated auxiliary subunit epsilon 1 [Source:MGI Symbol;Acc:MGI:3647531]	6.51727243755219	0.354340561661606	0.0036357309038729	0.130418523058307	4037.084	3765.871	3154.698	9557.867	5013.114	7685.74	3.903159	2.522832	2.077928	6.533396	3.165806	2.825401
ENSMUSG00000110827	Gm32281	lncRNA	predicted gene, 32281 [Source:MGI Symbol;Acc:MGI:5591440]	-1.42194805799775	1.92681675958368	0.00365385467701261	0.130855527253988	6	1	10	18	47	41	0.041814	0.004829	0.047478	0.08869	0.213943	0.108643
ENSMUSG00000085471	4933423P22Rik	lncRNA	RIKEN cDNA 4933423P22 gene [Source:MGI Symbol;Acc:MGI:1918408]	3.64343948594759	0.613012604414893	0.00368507918739521	0.131759527763603	341	378	454	1233	1047	1143	0.454167	0.373627	0.421013	0.986249	0.726531	0.483919
ENSMUSG00000095969	Rnu1a1	snRNA	U1a1 small nuclear RNA [Source:MGI Symbol;Acc:MGI:97972]	11.4007982712793	-0.484208575102084	0.00370381693762844	0.131925450390243	124270.021	131911.203	176292.035	108435.396	147959.936	247391.154	55374.04557	40728.258943	53517.619303	34161.774505	43063.783472	41915.039543
ENSMUSG00000020741	Cluh	protein_coding	clustered mitochondria (cluA/CLU1) homolog [Source:MGI Symbol;Acc:MGI:1921398]	5.74959792837558	-0.40282987779882	0.00370647242507619	0.131925450390243	2461.001	2949.001	2852.999	3687	2775	4009	1.990633	1.662775	1.72706	2.022079	1.368329	1.222475
ENSMUSG00000069184	Zfp72	protein_coding	zinc finger protein 72 [Source:MGI Symbol;Acc:MGI:3033356]	3.58500763822399	0.634024147800764	0.00370768916193237	0.131925450390243	432.175	428.945	467.262	1123.084	904.435	968.343	0.532505	0.378931	0.404517	1.06646	0.806765	0.467905
ENSMUSG00000028163	Nfkb1	protein_coding	nuclear factor of kappa light polypeptide gene enhancer in B cells 1, p105 [Source:MGI Symbol;Acc:MGI:97312]	2.49107241570221	-0.707296856821834	0.00374306163075266	0.132965577390518	292.006	276	288.879	376.032	295.039	410	0.341174	0.235467	0.260379	0.259792	0.200204	0.124147
ENSMUSG00000078627	March10	protein_coding	membrane-associated ring finger (C3HC4) 10 [Source:MGI Symbol;Acc:MGI:2443469]	7.5134020175142	-0.365516557174902	0.00374899539430245	0.132965577390518	6564	10725.999	11389.001	9832	11145	13683	10.285647	12.340423	12.831942	10.30115	12.041366	8.293426
ENSMUSG00000030324	Rho	protein_coding	rhodopsin [Source:MGI Symbol;Acc:MGI:97914]	1.54127026547158	0.89635547146512	0.00377892281306853	0.133699315156424	115	88	93	296	190	271	0.115847	0.058412	0.067524	0.199166	0.18641	0.106578
ENSMUSG00000047104	Pbp2	protein_coding	phosphatidylethanolamine binding protein 2 [Source:MGI Symbol;Acc:MGI:1923650]	7.69668174410358	-0.332451503806627	0.00378182398830656	0.133699315156424	10199	11752	10212	12669	10176	17373	30.50104	24.352476	20.806167	26.787295	19.877526	19.755031
ENSMUSG00000015312	Gadd45b	protein_coding	growth arrest and DNA-damage-inducible 45 beta [Source:MGI Symbol;Acc:MGI:107776]	2.25967841677269	0.707312443707667	0.00378999067489748	0.133773308677271	205	146.001	135	538	274	456	0.616243	0.309572	0.277937	1.142473	0.532639	0.516018
ENSMUSG00000030545	Pex11a	protein_coding	peroxisomal biogenesis factor 11 alpha [Source:MGI Symbol;Acc:MGI:1338788]	4.98088023159087	0.42927594692419	0.00379646685585727	0.13378749200041	1247	1267.999	1230	2726	2045	2905.999	2.15864	1.630599	1.4834	3.511572	2.412736	2.051407
ENSMUSG00000052557	Gan	protein_coding	giant axonal neuropathy [Source:MGI Symbol;Acc:MGI:1890619]	4.98696311067775	0.437718868652409	0.00382896274014719	0.134717099603421	1280.588	1303.618	1117.42	2670.821	2024.438	3126.291	0.298562	0.210596	0.177487	0.442365	0.308289	0.277739
ENSMUSG00000015968	Cacna1d	protein_coding	calcium channel, voltage-dependent, L type, alpha 1D subunit [Source:MGI Symbol;Acc:MGI:88293]	2.48852746452008	-0.848203957458606	0.00385833276129338	0.135461436684911	319.549	246.264	234.334	428.597	321.92	389.766	0.246077	0.088178	0.164591	0.14682	0.101212	0.060571
ENSMUSG00000065228	Gm25789	snoRNA	predicted gene, 25789 [Source:MGI Symbol;Acc:MGI:5455566]	-0.398478096356216	-1.19987486732068	0.00386383264102379	0.135461436684911	15.869	59.752	71.82	10.4	42.505	44.309	12.25145	31.964649	37.775489	5.676656	21.434242	13.007077
ENSMUSG00000097908	4933404O12Rik	lncRNA	RIKEN cDNA 4933404O12 gene [Source:MGI Symbol;Acc:MGI:1914002]	6.00571034080234	0.377593519980193	0.00386856951985513	0.135461436684911	2515.811	2719.7	2465.23	5775.238	4091.55	5662.709	3.17883	2.580451	2.402464	5.419594	3.484932	3.118059
ENSMUSG00000028255	Clca1	protein_coding	chloride channel accessory 1 [Source:MGI Symbol;Acc:MGI:1346342]	-1.06135250606755	-2.42853689426528	0.00390629497555932	0.136362788856356	23	22	15	22	31	44	0.325708	0.013786	0.085791	0.014067	0.018312	0.020522
ENSMUSG00000095024	Gm5458	protein_coding	predicted gene 5458 [Source:MGI Symbol;Acc:MGI:3646663]	4.93498750543282	0.480257636216614	0.00390669329254759	0.136362788856356	1130.896	1109.374	1246.266	3077.86	2002.13	2527.743	4.657098	3.165519	3.496453	8.961299	5.38534	3.95796
ENSMUSG00000031358	Msl3	protein_coding	MSL complex subunit 3 [Source:MGI Symbol;Acc:MGI:1341851]	3.68924443948011	0.605006648002629	0.00395305909236027	0.137762858400688	443	462.999	541.001	1154.001	846	1256.964	0.644787	0.47088	0.644562	1.326478	0.951928	0.770042
ENSMUSG00000039375	Wdr17	protein_coding	WD repeat domain 17 [Source:MGI Symbol;Acc:MGI:1924662]	4.15724304177482	0.505331559593079	0.00395936795009216	0.137764737915924	837.013	796.017	754.469	1526.908	967.101	1457.548	1.099477	0.57639	0.47821	1.677413	0.865207	0.815162
ENSMUSG00000022177	Haus4	protein_coding	HAUS augmin-like complex, subunit 4 [Source:MGI Symbol;Acc:MGI:1261794]	4.88494174801979	-0.500440690381868	0.00396867234457234	0.137870675692754	1127	1782	1909	1671	1647.001	2030.999	3.258814	3.497052	3.785293	3.308135	2.996598	2.089655
ENSMUSG00000028813	CK137956	protein_coding	cDNA sequence CK137956 [Source:MGI Symbol;Acc:MGI:3616080]	6.86677844815139	-0.332683248631982	0.00404234149837739	0.140208774018523	5873.54	6255.496	5931.726	8379.18	5398.528	8819.307	8.74025	6.450004	6.013527	8.815661	5.247198	4.990042
ENSMUSG00000099872	1700074H08Rik	lncRNA	RIKEN cDNA 1700074H08 gene [Source:MGI Symbol;Acc:MGI:1920730]	0.471219201286246	-1.03562612097525	0.00407856318065606	0.14124269505338	61	110	89	43	80	69	0.614049	0.767255	0.610361	0.306035	0.526006	0.2641
ENSMUSG00000102482	Gm37924	TEC	predicted gene, 37924 [Source:MGI Symbol;Acc:MGI:5611152]	0.903907424032446	-0.990872607471224	0.00410179854314572	0.141824353081294	193.641	84.06	70.79	112.852	69.356	68.92	0.175537	0.0528	0.043719	0.072329	0.041066	0.023755
ENSMUSG00000052934	Fbxo31	protein_coding	F-box protein 31 [Source:MGI Symbol;Acc:MGI:1354708]	2.55910664382036	-0.714919162741947	0.00411274152262912	0.141979830777283	264	255	275	454	305	540	0.41374	0.261944	0.280283	0.405575	0.149343	0.153921
ENSMUSG00000064791	Snord14e	snoRNA	small nucleolar RNA, C/D box 14E [Source:MGI Symbol;Acc:MGI:3851606]	-0.349642395164321	-1.33036487854892	0.00412768511025295	0.142272714480941	19.144	75.141	65.195	12.964	50.072	26.495	13.81709	37.578094	32.057328	6.615138	23.605374	7.27115
ENSMUSG00000064844	Gm26202	snoRNA	predicted gene, 26202 [Source:MGI Symbol;Acc:MGI:5455979]	-0.683443561519971	-1.37425291011158	0.00419059622838101	0.144215440515768	21	52	50	9	40	24	17.030676	29.220673	27.625287	5.160414	21.188526	7.400646
ENSMUSG00000031634	Ufsp2	protein_coding	UFM1-specific peptidase 2 [Source:MGI Symbol;Acc:MGI:1913679]	5.75757628015186	0.382012824165478	0.004216516966049	0.144881101680545	2368	2248.999	1897	5391.999	2982.001	4723.001	5.709924	3.648163	3.074931	9.183508	4.806615	4.383205
ENSMUSG00000033502	Cdc14a	protein_coding	CDC14 cell division cycle 14A [Source:MGI Symbol;Acc:MGI:2442676]	4.68867379762538	-0.693064019593988	0.00425797136781733	0.145966151478094	1488.394	1199.003	1597.001	1239	1656.123	1433.99	3.02098	1.605617	2.170894	1.582454	2.046145	1.00168
ENSMUSG00000032409	Atr	protein_coding	ataxia telangiectasia and Rad3 related [Source:MGI Symbol;Acc:MGI:108028]	9.96024998098556	0.3147856368054	0.00426135007493368	0.145966151478094	50332.832	37945.493	32970.365	101084.273	54500.775	81924.454	20.621591	10.822183	9.229195	28.975056	14.662811	12.738928
ENSMUSG00000069441	Dsg1a	protein_coding	desmoglein 1 alpha [Source:MGI Symbol;Acc:MGI:94930]	3.68580487070172	-0.671008985147685	0.00427365689830767	0.146160393144762	795.813	739.182	665.113	677.976	755.899	644.322	0.450865	0.290175	0.256717	0.271568	0.279722	0.138798
ENSMUSG00000101928	Gm20824	protein_coding	predicted gene, 20824 [Source:MGI Symbol;Acc:MGI:5434180]	0.871505701499403	0.959616200592805	0.00428858848582366	0.146317469436308	44.907	45.936	74.354	159.13	144.913	193.043	0.206457	0.146333	0.232887	0.517252	0.435167	0.337459
ENSMUSG00000033060	Lmo7	protein_coding	LIM domain only 7 [Source:MGI Symbol;Acc:MGI:1353586]	1.64501783059557	-0.895906064699319	0.00429153622047015	0.146317469436308	92.001	242	222.001	151	185.999	154	0.069843	0.145169	0.180225	0.064937	0.099167	0.060619
ENSMUSG00000036676	Tmtc3	protein_coding	transmembrane and tetratricopeptide repeat containing 3 [Source:MGI Symbol;Acc:MGI:3036255]	4.24774220071119	0.540367544105346	0.00431771445845552	0.146982474416511	926.18	909.889	822.057	1590.686	921.252	1558.247	0.562549	0.412596	0.35225	1.052868	0.507255	0.623216
ENSMUSG00000030283	St8sia1	protein_coding	ST8 alpha-N-acetyl-neuraminide alpha-2,8-sialyltransferase 1 [Source:MGI Symbol;Acc:MGI:106011]	2.55973291233375	0.683090206019178	0.00433863037831748	0.147302756036963	262.644	234.003	238.926	553.128	310.114	513.59	0.148516	0.108214	0.103524	0.308161	0.216785	0.138204
ENSMUSG00000024727	Trpm6	protein_coding	transient receptor potential cation channel, subfamily M, member 6 [Source:MGI Symbol;Acc:MGI:2675603]	5.01107842237701	0.466601226569119	0.00434049891795637	0.147302756036963	1222	1170	1288	3024	2314	2608	1.273748	0.79903	0.892409	2.055223	1.522282	1.039145
ENSMUSG00000043122	A530016L24Rik	protein_coding	RIKEN cDNA A530016L24 gene [Source:MGI Symbol;Acc:MGI:2443020]	0.0412024431566951	-2.14704853099897	0.00438890350496978	0.148716307226091	135	3	76	88	4	14	0.214006	0.002682	0.072588	0.092408	0.005222	0.008245
ENSMUSG00000058290	Espl1	protein_coding	extra spindle pole bodies 1, separase [Source:MGI Symbol;Acc:MGI:2146156]	7.14374521956076	-0.380000063684062	0.00439927275418037	0.148838682658714	9235.041	6340.827	5822.683	12640.823	5511.646	9552.012	5.870496	2.920347	3.462294	5.868481	2.470049	2.549744
ENSMUSG00000054910	4931415C17Rik	lncRNA	RIKEN cDNA 4931415C17 gene [Source:MGI Symbol;Acc:MGI:1918216]	5.12557957939419	0.423678584700772	0.00443076558230218	0.14950184053257	1378	1485	1211	3289	2146	3182	2.428213	1.781265	1.449207	4.066088	2.397665	2.123788
ENSMUSG00000040899	Ccr6	protein_coding	chemokine (C-C motif) receptor 6 [Source:MGI Symbol;Acc:MGI:1333797]	0.565124731292196	1.16418604195439	0.00443244957401899	0.14950184053257	41	44	27	92	152	177	0.134227	0.082742	0.049921	0.176529	0.269445	0.182649
ENSMUSG00000014232	Cluap1	protein_coding	clusterin associated protein 1 [Source:MGI Symbol;Acc:MGI:1924029]	5.39383376159506	0.407474006728463	0.00444861302400159	0.149817586932164	1632	1732	1628.331	3510.591	2942	3695.091	3.428749	2.463859	2.342776	5.082528	4.098476	3.003312
ENSMUSG00000007033	Hspa1l	protein_coding	heat shock protein 1-like [Source:MGI Symbol;Acc:MGI:96231]	6.05964514337258	-0.645765528815246	0.0044561455449573	0.149842145996465	4524.974	2826.867	3910.347	3137.083	3999.36	3733.235	6.270049	2.714154	3.691428	3.073338	3.619707	1.966917
ENSMUSG00000072995	Cpxcr1	protein_coding	CPX chromosome region, candidate 1 [Source:MGI Symbol;Acc:MGI:2685989]	4.50003030705913	0.475328008975109	0.00447588886801747	0.150276604143422	787	879	935	2019	1566	2013	1.799705	1.392803	1.456674	3.264318	2.339088	1.750315
ENSMUSG00000002297	Dbf4	protein_coding	DBF4 zinc finger [Source:MGI Symbol;Acc:MGI:1351328]	6.93372413538098	0.322349974171922	0.00450771476652971	0.151114791069737	5180.467	4848.396	4917.426	11418.985	6985.286	10864.877	7.666797	4.978325	4.857365	11.892727	6.793064	6.116468
ENSMUSG00000055865	Tafa3	protein_coding	TAFA chemokine like family member 3 [Source:MGI Symbol;Acc:MGI:3046463]	2.27533495122695	0.794817934468242	0.00452277321710996	0.151389179493688	147.402	121.256	178	448.435	399.742	476	0.451805	0.318925	0.496936	1.021315	0.901723	0.578467
ENSMUSG00000086129	Gm13558	lncRNA	predicted gene 13558 [Source:MGI Symbol;Acc:MGI:3702047]	-0.90565002044105	1.52567387564171	0.00455881420654079	0.152364010468985	10	7	16	32	67	48	0.100994	0.048985	0.110088	0.228494	0.441975	0.184324
ENSMUSG00000101355	H3c10	protein_coding	H3 clustered histone 10 [Source:MGI Symbol;Acc:MGI:2448349]	3.12984870454885	1.48504853236735	0.00457835250400506	0.152785172576836	39.04	360.322	372.941	990.19	529.411	1069.933	0.742321	4.74728	4.831068	13.311507	6.575076	7.73538
ENSMUSG00000087002	Gm16277	lncRNA	predicted gene 16277 [Source:MGI Symbol;Acc:MGI:3826543]	1.23470013923349	0.882833433041053	0.00460330345357699	0.153310752586433	73	78	70	192	210	222	0.544461	0.4031	0.355686	1.012453	1.023038	0.629569
ENSMUSG00000115779	4930592A05Rik	lncRNA	RIKEN cDNA 4930592A05 gene [Source:MGI Symbol;Acc:MGI:1923130]	-0.175261175931401	1.1089771674984	0.00460802352836407	0.153310752586433	16	27	30	72	61	111	0.065106	0.076127	0.083166	0.207138	0.162127	0.171738
ENSMUSG00000087674	4930447M23Rik	lncRNA	RIKEN cDNA 4930447M23 gene [Source:MGI Symbol;Acc:MGI:1918902]	-2.15785555507015	-1.9232242303832	0.00465122015080216	0.154428924578859	16	15	11	6	11	5	0.061006	0.035934	0.03626	0.010589	0.0256	0.004746
ENSMUSG00000073460	Pnldc1	protein_coding	poly(A)-specific ribonuclease (PARN)-like domain containing 1 [Source:MGI Symbol;Acc:MGI:2685159]	2.30676859068229	-0.759578356468681	0.00465565520637288	0.154428924578859	273.401	246	212.035	404.012	242.001	334.516	0.860765	0.416397	0.493894	0.519076	0.405958	0.231458
ENSMUSG00000028591	Pramef12	protein_coding	PRAME family member 12 [Source:MGI Symbol;Acc:MGI:1924882]	1.61181310031658	0.825799016596378	0.00469276138677696	0.155425668486861	152	99	88	286	197	268	0.223297	0.106378	0.105508	0.336593	0.249972	0.22892
ENSMUSG00000093868	Gm20809	protein_coding	predicted gene, 20809 [Source:MGI Symbol;Acc:MGI:5434165]	4.51060926991074	0.498100069494508	0.00471071782991656	0.155786126432301	745.701	937.668	921.589	2061.197	1662.077	1915.186	2.355887	2.05264	1.983586	4.604035	3.429801	2.300629
ENSMUSG00000043583	4930470P17Rik	protein_coding	RIKEN cDNA 4930470P17 gene [Source:MGI Symbol;Acc:MGI:1914887]	1.6942873150294	0.781194721976182	0.00474002779058508	0.156520407927491	95	126	101	268	261	322	0.255348	0.234668	0.18495	0.5093	0.458225	0.329087
ENSMUSG00000015149	Sirt2	protein_coding	sirtuin 2 [Source:MGI Symbol;Acc:MGI:1927664]	6.57060495228029	0.346373873884632	0.00476350080384067	0.157060037731423	3291.398	4374.014	3914.104	8111.456	5688.149	9222.66	6.780929	6.172322	5.388143	11.728783	7.602278	7.084546
ENSMUSG00000011148	Adssl1	protein_coding	adenylosuccinate synthetase like 1 [Source:MGI Symbol;Acc:MGI:87947]	0.883698478156789	1.01804365692869	0.00481027229449061	0.158365093103372	34	56	80	128	189	170	0.120882	0.240188	0.287506	0.452688	0.619718	0.341996
ENSMUSG00000036377	C530008M17Rik	protein_coding	RIKEN cDNA C530008M17 gene [Source:MGI Symbol;Acc:MGI:2444817]	8.61677362438113	-0.321619264690369	0.00486728396059038	0.160002879450751	19262.005	20862.999	20084.999	27517.006	18812	30484.001	21.846371	16.508099	14.989768	22.421293	12.993294	12.901687
ENSMUSG00000102705	4632432E15Rik	TEC	RIKEN cDNA 4632432E15 gene [Source:MGI Symbol;Acc:MGI:1921296]	-1.83701151745676	1.61811031549623	0.00487924059198597	0.160090993470388	5.384	5.304	4.631	30.13	20.03	24.064	0.007573	0.005169	0.004438	0.029962	0.018401	0.012869
ENSMUSG00000086761	Cep112os1	lncRNA	centrosomal protein 112, opposite strand 1 [Source:MGI Symbol;Acc:MGI:3652256]	4.87856319467875	0.465137473174494	0.004884501594193	0.160090993470388	1043.084	1155.162	1199	2390.944	2236.206	2570.251	1.165828	0.894607	0.912974	1.889356	1.632507	1.092286
ENSMUSG00000104988	Gm43622	TEC	predicted gene 43622 [Source:MGI Symbol;Acc:MGI:5663759]	2.9617020216139	0.60934706280927	0.00489189977347314	0.160095234042713	362.023	255.499	221.325	844.86	447.997	706.394	0.630024	0.308095	0.262407	1.039526	0.509242	0.467427
ENSMUSG00000115229	Gm33525	lncRNA	predicted gene, 33525 [Source:MGI Symbol;Acc:MGI:5592684]	0.43815568829843	-0.981442137707346	0.00490592833186001	0.160299242681363	81	82	86	62	67	63	0.432418	0.303324	0.312782	0.234013	0.233626	0.127881
ENSMUSG00000034829	Nxnl1	protein_coding	nucleoredoxin-like 1 [Source:MGI Symbol;Acc:MGI:1924446]	-1.01069226728635	1.57980985808238	0.00491268961679545	0.160299242681363	19	1	11	63	35	40	0.02359	0.001048	0.009304	0.055302	0.028383	0.018883
ENSMUSG00000107142	4930566F21Rik	lncRNA	RIKEN cDNA 4930566F21 gene [Source:MGI Symbol;Acc:MGI:1923094]	0.549173674410181	1.03407146970266	0.0049515558645701	0.161141687920341	61.778	53.23	48.961	110.952	98.161	141.839	0.239834	0.088345	0.079897	0.359509	0.291838	0.187837
ENSMUSG00000101155	Sly	protein_coding	Sycp3 like Y-linked [Source:MGI Symbol;Acc:MGI:2687328]	4.41486630079503	0.474034668505233	0.004953140645724	0.161141687920341	751.952	787.552	838.33	2033.757	1341.124	2056.416	5.240449	3.748363	4.182783	9.716493	5.93515	5.246606
ENSMUSG00000091882	Gm6337	protein_coding	predicted gene 6337 [Source:MGI Symbol;Acc:MGI:3646283]	0.411141538723623	2.14932162745385	0.00497710784602208	0.161581671221583	0	28.048	61.973	133.452	142.656	113.42	0	0.080034	0.173867	0.375755	0.38128	0.177594
ENSMUSG00000096023	Gm3542	protein_coding	predicted gene 3542 [Source:MGI Symbol;Acc:MGI:3781719]	4.47298691291682	0.463558568227847	0.0049813373330059	0.161581671221583	823.361	833.407	897.72	2088.72	1380.816	2061.283	1.398128	0.980593	1.038538	2.507649	1.531514	1.330885
ENSMUSG00000045217	Ppp1r2-ps9	transcribed_processed_pseudogene	protein phosphatase 1, regulatory (inhibitor) subunit 2, pseudogene 9 [Source:MGI Symbol;Acc:MGI:1914645]	3.46798738841313	0.576389658841701	0.00502801428716268	0.162855903933468	315	431	481	906	824	1069	1.532855	1.453256	1.59463	3.117082	2.619063	1.977945
ENSMUSG00000114097	Gm35615	lncRNA	predicted gene, 35615 [Source:MGI Symbol;Acc:MGI:5594774]	0.592534037646928	0.950064553524947	0.0050628837523998	0.163744514899568	43	53	40	144	121	139	0.281816	0.240684	0.1786	0.66725	0.517976	0.346383
ENSMUSG00000079346	1700013D24Rik	lncRNA	RIKEN cDNA 1700013D24 gene [Source:MGI Symbol;Acc:MGI:1924171]	3.87158894285957	-0.635517584303105	0.00507452505791199	0.163880373021278	865	740	869	787	860	763	10.092679	5.982688	6.907714	6.49224	6.554159	3.385016
ENSMUSG00000037119	Fam91a1	protein_coding	family with sequence similarity 91, member A1 [Source:MGI Symbol;Acc:MGI:1277178]	5.77520995886313	0.368315730509508	0.00508555104292309	0.163995990805829	2556	2081	1958	5189	3156	4834.001	1.50584	0.836304	0.773668	2.171215	1.21285	1.08492
ENSMUSG00000091418	Gm3164	protein_coding	predicted gene 3164 [Source:MGI Symbol;Acc:MGI:3781343]	-0.865005818919352	1.8733754385034	0.00510160057667098	0.164273030264881	18.116	0	12.023	59.466	25.9	79.031	0.032903	0	0.014876	0.07636	0.030726	0.054577
ENSMUSG00000056832	Ttc26	protein_coding	tetratricopeptide repeat domain 26 [Source:MGI Symbol;Acc:MGI:2444853]	6.08808090170975	0.363096456018656	0.00511574134533549	0.164487887782502	3167.981	2750.99	2317	6679.102	3866.516	5767.36	2.472894	1.508008	1.232158	3.894967	1.971447	1.741901
ENSMUSG00000026526	Fh1	protein_coding	fumarate hydratase 1 [Source:MGI Symbol;Acc:MGI:95530]	4.58452636063645	0.627704572860868	0.00513868822819231	0.164688189178092	1212.994	835	871.001	1962	1665	1977	2.317368	0.750261	1.072116	2.821679	2.15325	1.601528
ENSMUSG00000034252	Senp6	protein_coding	SUMO/sentrin specific peptidase 6 [Source:MGI Symbol;Acc:MGI:1922075]	6.75404329755231	0.358320812091821	0.0051475708328956	0.164688189178092	5481	4107.001	3679	10421	6068	9008.001	6.372373	3.01326	3.017015	8.029207	5.157859	4.01469
ENSMUSG00000011008	Mcoln2	protein_coding	mucolipin 2 [Source:MGI Symbol;Acc:MGI:1915529]	-1.66589321559777	1.64718176369286	0.00514886045998153	0.164688189178092	12	5	7	25	24	28	0.016276	0.004699	0.014645	0.078794	0.021528	0.028686
ENSMUSG00000078786	BC024978	protein_coding	cDNA sequence BC024978 [Source:MGI Symbol;Acc:MGI:3041247]	3.05061454237428	-0.666701563737729	0.00515188024261999	0.164688189178092	419.493	445.076	407.553	495.648	520.217	545.547	0.482653	0.400047	0.413635	0.295198	0.391214	0.227782
ENSMUSG00000029094	Afap1	protein_coding	actin filament associated protein 1 [Source:MGI Symbol;Acc:MGI:1917542]	5.1052048514014	0.644872359936814	0.00518765430530111	0.165591429093126	1751.955	872.609	1157.104	3144.819	2397.065	3086.639	1.797957	0.520254	0.884809	2.336443	1.67975	1.189122
ENSMUSG00000021111	Papola	protein_coding	poly (A) polymerase alpha [Source:MGI Symbol;Acc:MGI:109301]	7.6125021464146	0.33538053114563	0.00520644117666363	0.165853517891028	8904.072	8491.779	8381.563	16862.303	10811.237	16453.656	19.845365	13.792807	15.363088	33.041183	20.371586	17.247928
ENSMUSG00000041747	Utp15	protein_coding	UTP15 small subunit processome component [Source:MGI Symbol;Acc:MGI:2145443]	3.67689202561452	0.522458703288853	0.00521092551103707	0.165853517891028	494	453	463	1272.999	772	1223	0.429298	0.262314	0.256816	0.735975	0.418711	0.379156
ENSMUSG00000110209	Gm45868	lncRNA	predicted gene 45868 [Source:MGI Symbol;Acc:MGI:5804983]	-1.57049842385325	2.03728789742202	0.00522920515103959	0.166195156495883	7	8	0	20	44	30	0.09626	0.076227	0	0.194449	0.395209	0.15686
ENSMUSG00000021508	Cxcl14	protein_coding	chemokine (C-X-C motif) ligand 14 [Source:MGI Symbol;Acc:MGI:1888514]	-0.556200513638025	1.28466142716917	0.00524785202171024	0.166397275018199	10	17	25	68	33	90	0.01952	0.022994	0.033247	0.093848	0.049803	0.0668
ENSMUSG00000061578	Ksr2	protein_coding	kinase suppressor of ras 2 [Source:MGI Symbol;Acc:MGI:3610315]	2.55711188660986	0.702330019611599	0.00525067451249255	0.166397275018199	212.47	180.88	214	513.246	490.828	506.822	0.050829	0.029983	0.034878	0.08681	0.076696	0.046101
ENSMUSG00000116750	4931420L22Rik	lncRNA	RIKEN cDNA 4931420L22 gene [Source:MGI Symbol;Acc:MGI:1918222]	-1.47221493695775	1.5105788335053	0.00526370794159892	0.166487648383603	6	9	7	24	38	34	0.035204	0.036589	0.027981	0.099558	0.145629	0.075851
ENSMUSG00000006435	Neurl1a	protein_coding	neuralized E3 ubiquitin protein ligase 1A [Source:MGI Symbol;Acc:MGI:1334263]	2.10736061963435	-0.85060742118236	0.00526864430980118	0.166487648383603	278.494	182.001	258.63	255.326	241.605	216	0.320498	0.115136	0.138994	0.142331	0.124454	0.064731
ENSMUSG00000055675	Kbtbd11	protein_coding	kelch repeat and BTB (POZ) domain containing 11 [Source:MGI Symbol;Acc:MGI:1922151]	4.60601513257219	-0.729922636899093	0.00528275827514367	0.166694485687736	1376.243	1047	1109.998	1970.275	1123.148	1908	1.195959	0.396455	0.895529	0.96857	0.396866	0.395539
ENSMUSG00000087460	4930401O12Rik	lncRNA	RIKEN cDNA 4930401O12 gene [Source:MGI Symbol;Acc:MGI:1921174]	2.72217159420589	0.755672056418033	0.00530818793012775	0.167098885276609	122	285	294	553	549	597	0.634793	1.027523	1.042183	2.034357	1.865834	1.181117
ENSMUSG00000030996	Art1	protein_coding	ADP-ribosyltransferase 1 [Source:MGI Symbol;Acc:MGI:107511]	2.58251743734067	0.702054791051589	0.00531074777269585	0.167098885276609	251.999	249.001	176	628.001	297	588	0.555194	0.347838	0.242924	1.124081	0.435167	0.552501
ENSMUSG00000052446	Zfp961	protein_coding	zinc finger protein 961 [Source:MGI Symbol;Acc:MGI:3583954]	2.99203690824075	-0.607301147314742	0.00532374039772125	0.167268733608859	371.002	499.004	449	401.015	379.01	636.016	0.761699	0.600835	0.505767	0.517169	0.416492	0.411877
ENSMUSG00000021175	Cdca7l	protein_coding	cell division cycle associated 7 like [Source:MGI Symbol;Acc:MGI:2384982]	3.69312421175163	0.634617284283981	0.00533893611760101	0.167507219359206	314	717	475	1027.253	915	1271	0.390135	0.629515	0.408302	1.020815	0.804538	0.648629
ENSMUSG00000021895	Arhgef3	protein_coding	Rho guanine nucleotide exchange factor (GEF) 3 [Source:MGI Symbol;Acc:MGI:1918954]	3.67787399467322	0.580470145690587	0.00534678600375552	0.16751488155436	637	407	372	1164	860	1179	0.601243	0.266023	0.238729	0.781191	0.528324	0.423207
ENSMUSG00000094021	Gm3685	protein_coding	predicted gene 3685 [Source:MGI Symbol;Acc:MGI:3781861]	0.715094267130806	1.3455050338297	0.00535633155481665	0.16757557172562	68.159	6.649	45.859	263.628	85.979	131.065	0.285646	0.019309	0.130934	0.78114	0.235358	0.208852
ENSMUSG00000043569	Cldn34c4	protein_coding	claudin 34C4 [Source:MGI Symbol;Acc:MGI:1921184]	2.94377054150569	0.641622034099017	0.00536606457003889	0.1676419463193	298.639	254	264.998	653.205	609.578	694	1.628141	0.95952	0.984265	2.517819	2.170719	1.438637
ENSMUSG00000113158	Gm31447	lncRNA	predicted gene, 31447 [Source:MGI Symbol;Acc:MGI:5590606]	0.93506482543393	-1.2420856321398	0.00538864288795672	0.168108866299217	162	59	117	211	46	30	3.696371	0.932796	1.81874	3.403866	0.685562	0.260272
ENSMUSG00000079269	Gm3676	protein_coding	predicted gene 3676 [Source:MGI Symbol;Acc:MGI:3781852]	4.34762785280867	0.530780610911485	0.00540570278682326	0.168402551456552	856.891	591.267	817.769	2029.358	1357.664	1713.219	4.060754	1.941506	2.640192	6.799377	4.202438	3.087021
ENSMUSG00000028207	Asph	protein_coding	aspartate-beta-hydroxylase [Source:MGI Symbol;Acc:MGI:1914186]	2.9326219021835	-0.677876820987774	0.00542331881589298	0.168580589719693	403.007	351.005	305.002	653.019	372.016	605.007	0.641334	0.298594	0.201752	0.367997	0.180763	0.195567
ENSMUSG00000028901	Gmeb1	protein_coding	glucocorticoid modulatory element binding protein 1 [Source:MGI Symbol;Acc:MGI:2135604]	3.84015597344466	0.505042283630395	0.0054267259074353	0.168580589719693	583.139	527.601	526.801	1252.503	973.967	1311.681	0.819878	0.540785	0.518482	1.29589	0.939251	0.735077
ENSMUSG00000105662	Gm6639	lncRNA	predicted gene 6639 [Source:MGI Symbol;Acc:MGI:3779620]	4.93592144806038	0.462721159681641	0.00544672192340182	0.168803582759112	1200.913	1318.935	1050.387	2964.887	1914.765	2654.473	2.976689	2.284664	1.644829	5.56941	3.014025	2.41126
ENSMUSG00000062825	Actg1	protein_coding	actin, gamma, cytoplasmic 1 [Source:MGI Symbol;Acc:MGI:87906]	8.30273076706358	-0.359945768569007	0.00545860912163856	0.168803582759112	11662.717	19693.112	19008.289	18433.75	18310.804	22121.664	21.405526	24.790228	23.62492	23.769582	21.855787	15.412469
ENSMUSG00000028551	Cdkn2c	protein_coding	cyclin dependent kinase inhibitor 2C [Source:MGI Symbol;Acc:MGI:105388]	7.22622265109667	-0.33644646664964	0.00546102304304812	0.168803582759112	7657	8254	7135	11125	6613	11536	11.891239	9.363877	7.825539	12.541181	6.885376	6.819358
ENSMUSG00000110866	Gm48362	lncRNA	predicted gene, 48362 [Source:MGI Symbol;Acc:MGI:6097831]	0.4271468609694	1.02106977503589	0.00546652479660296	0.168803582759112	44.868	25.321	45.709	130.952	102.05	132.392	0.046755	0.018283	0.03245	0.096479	0.069459	0.052456
ENSMUSG00000034739	Mfrp	protein_coding	membrane frizzled-related protein [Source:MGI Symbol;Acc:MGI:2385957]	-1.36550919497218	1.41900601139939	0.0054747854574419	0.168803582759112	7.149	8.385	9.172	45.121	25.551	34.47	0.005415	0.004401	0.004732	0.024162	0.01264	0.009927
ENSMUSG00000034243	Golgb1	protein_coding	golgi autoantigen, golgin subfamily b, macrogolgin 1 [Source:MGI Symbol;Acc:MGI:1099447]	6.16889379727133	0.356106354296917	0.00547988929274758	0.168803582759112	3966.984	2724.321	2294.558	6818.724	4230.423	5570.367	1.354767	0.542923	0.569434	1.949144	0.804753	0.764537
ENSMUSG00000104461	Gm37662	lncRNA	predicted gene, 37662 [Source:MGI Symbol;Acc:MGI:5610890]	-1.76101209309821	1.66317100563275	0.00552982452183222	0.170103889795188	6	4	6	22	31	25	0.044215	0.020425	0.030123	0.114623	0.149213	0.070049
ENSMUSG00000108788	4921513I08Rik	lncRNA	RIKEN cDNA 4921513I08 gene [Source:MGI Symbol;Acc:MGI:1918125]	2.13256811929856	-0.935226678513918	0.00560880100262152	0.172175910815478	114	332	406	208	181	226	0.569133	1.148475	1.380891	0.734179	0.590223	0.429006
ENSMUSG00000093445	Lrch4	protein_coding	leucine-rich repeats and calponin homology (CH) domain containing 4 [Source:MGI Symbol;Acc:MGI:1917193]	6.41348359708471	-0.584935890102962	0.00561281743316747	0.172175910815478	3706.865	4243.667	4375.398	5978.65	4775.663	6909.211	15.71012	11.055228	5.881418	9.13237	6.120586	7.675126
ENSMUSG00000031709	Tbc1d9	protein_coding	TBC1 domain family, member 9 [Source:MGI Symbol;Acc:MGI:1918560]	4.20975042591734	0.514200689024614	0.00564095619516188	0.172798414740529	649	867	855	1159.001	1450	1572	0.884091	0.710231	0.702037	1.349213	1.396323	0.911856
ENSMUSG00000030660	Pik3c2a	protein_coding	phosphatidylinositol-4-phosphate 3-kinase catalytic subunit type 2 alpha [Source:MGI Symbol;Acc:MGI:1203729]	6.54990418447396	0.327154325812292	0.00565055106706232	0.172851926738955	5096.584	3548.027	3091.305	9320.744	4954.713	7521.182	2.13526	1.011097	0.888901	2.879804	1.427861	1.257898
ENSMUSG00000052151	Plpp2	protein_coding	phospholipid phosphatase 2 [Source:MGI Symbol;Acc:MGI:1354945]	1.29537302180707	0.815537166024298	0.00571589365126248	0.174554877642483	68	94	79	230	173	249	0.152204	0.142797	0.117997	0.362081	0.251557	0.210995
ENSMUSG00000021823	Vcl	protein_coding	vinculin [Source:MGI Symbol;Acc:MGI:98927]	5.23142737267765	0.451849869391352	0.00572655445874157	0.174554877642483	1898	1356	1320	3559	2232	3094	1.641066	1.405343	0.99765	2.741158	2.04888	1.437435
ENSMUSG00000105973	Gm42881	TEC	predicted gene 42881 [Source:MGI Symbol;Acc:MGI:5663018]	1.44121004326859	-0.836355649251351	0.00572999666449557	0.174554877642483	145.125	162	175.962	112.849	149.635	153.256	0.144436	0.111718	0.11931	0.079407	0.097273	0.057996
ENSMUSG00000065258	Gm23969	snoRNA	predicted gene, 23969 [Source:MGI Symbol;Acc:MGI:5453746]	-0.584272964344888	-1.62848804675721	0.0057748740325959	0.175300172702703	26	52	53	3	50	25	20.258222	28.074085	28.133779	1.652642	25.446388	7.406514
ENSMUSG00000100759	1700029B22Rik	lncRNA	RIKEN cDNA 1700029B22 gene [Source:MGI Symbol;Acc:MGI:1916745]	-1.81755905376868	-2.15770746814765	0.00577828790484258	0.175300172702703	22	19	18	0	14	10	0.158354	0.092798	0.084885	0	0.064457	0.026801
ENSMUSG00000071591	Gm10339	lncRNA	predicted gene 10339 [Source:MGI Symbol;Acc:MGI:3704428]	5.7702625074515	0.366681989021157	0.00579004974258402	0.175300172702703	1943.412	2342.506	2035.398	4981.237	3326.909	5337.555	5.047537	3.468505	2.963007	7.526305	4.644188	4.337138
ENSMUSG00000026687	Aldh9a1	protein_coding	aldehyde dehydrogenase 9, subfamily A1 [Source:MGI Symbol;Acc:MGI:1861622]	5.94714139805477	0.35835403370548	0.00579150035390835	0.175300172702703	2277.997	2564	2582	5024	3814.999	6169	2.893337	2.161744	2.099423	4.330197	3.029817	2.869873
ENSMUSG00000024502	Jakmip2	protein_coding	janus kinase and microtubule interacting protein 2 [Source:MGI Symbol;Acc:MGI:1923467]	2.49734950025915	-0.668859481353708	0.00579425769478174	0.175300172702703	343.441	280.241	296.351	420.734	237.079	343.41	1.398377	0.826555	0.979152	1.190176	0.54306	0.591655
ENSMUSG00000108985	A930030B08Rik	TEC	RIKEN cDNA A930030B08 gene [Source:MGI Symbol;Acc:MGI:1924443]	1.53751415586448	1.44566286062501	0.00581804421799852	0.175419033733868	153	66	20	278	323	182	0.126826	0.037909	0.011295	0.162927	0.174884	0.057364
ENSMUSG00000086355	4933428C19Rik	lncRNA	RIKEN cDNA 4933428C19 gene [Source:MGI Symbol;Acc:MGI:1918543]	-0.842955785777685	1.26308614546071	0.00581997270193702	0.175419033733868	19	12	10	57	42.005	51	0.102857	0.045013	0.036881	0.218166	0.148529	0.104978
ENSMUSG00000111757	Gm46124	lncRNA	predicted gene, 46124 [Source:MGI Symbol;Acc:MGI:5825761]	-0.460869896533473	1.18734618106818	0.00582208007534427	0.175419033733868	13	17	27	52	71	72	0.068298	0.060809	0.09426	0.194837	0.239421	0.142161
ENSMUSG00000094616	Gm20888	protein_coding	predicted gene, 20888 [Source:MGI Symbol;Acc:MGI:5434244]	-1.15543445262	1.57336435984944	0.00587515444118662	0.176542746278749	19.093	6.845	3.467	61.262	36.792	21.867	0.087781	0.021806	0.01086	0.19913	0.110484	0.038226
ENSMUSG00000030532	Hddc3	protein_coding	HD domain containing 3 [Source:MGI Symbol;Acc:MGI:1915945]	2.95743490440202	-0.720859121126252	0.00587540672065031	0.176542746278749	288.727	527.179	574.72	488.474	302.471	463.591	1.311422	1.57335	1.821759	1.514513	0.914568	0.843436
ENSMUSG00000025747	Tyms	protein_coding	thymidylate synthase [Source:MGI Symbol;Acc:MGI:98878]	1.79263151919347	0.758707314133025	0.00589128863888245	0.176735292514654	208.624	148.442	116.778	268.815	181.417	283.372	0.290307	0.106178	0.127118	0.479799	0.257428	0.212881
ENSMUSG00000001741	Il16	protein_coding	interleukin 16 [Source:MGI Symbol;Acc:MGI:1270855]	1.98622097976828	-1.48939480220933	0.00589786333703841	0.176735292514654	66.021	430	383.999	161.357	99.031	167.999	0.053099	0.299847	0.263434	0.108412	0.055457	0.053621
ENSMUSG00000085754	Gm15886	lncRNA	predicted gene 15886 [Source:MGI Symbol;Acc:MGI:3801744]	1.63217164526806	0.751680935024905	0.00592797922402942	0.177396389143	105	107	124.999	222	275	264	0.500118	0.521993	0.528854	1.008773	1.025438	0.871804
ENSMUSG00000094556	Gm20821	protein_coding	predicted gene, 20821 [Source:MGI Symbol;Acc:MGI:5434177]	3.78457878270783	0.550437387161774	0.00594150586766575	0.177517249386092	374.781	561.089	619.009	1120.514	1044.975	1281.921	1.277038	1.324744	1.436968	2.699433	2.325734	1.66086
ENSMUSG00000030203	Dusp16	protein_coding	dual specificity phosphatase 16 [Source:MGI Symbol;Acc:MGI:1917936]	5.61152777670982	0.412965464685136	0.00594813757307315	0.177517249386092	2757.001	1655.999	1628	5063.999	2710.999	3606	2.335907	0.974848	1.055633	3.382309	1.805169	1.261743
ENSMUSG00000111410	Gm49337	protein_coding	predicted gene, 49337 [Source:MGI Symbol;Acc:MGI:6121526]	2.51447458166308	-0.755290119965573	0.00596526623877681	0.17778753573621	269.259	303.237	417.363	199.597	360.849	356.006	0.644945	0.503281	0.68107	0.338016	0.564556	0.324233
ENSMUSG00000037086	Prr32	protein_coding	proline rich 32 [Source:MGI Symbol;Acc:MGI:1916050]	2.47532531549758	0.639574996472081	0.00598498170382374	0.178134083819889	174	214	205	515	394	521	0.622501	0.530492	0.499654	1.30265	0.920694	0.70872
ENSMUSG00000089900	Tbc1d22bos	lncRNA	TBC1 domain family, member 22B, opposite strand [Source:MGI Symbol;Acc:MGI:1921342]	-0.890575437025831	-1.21371400795466	0.00601684350809681	0.178840726404632	32	38	32	30	17	22	0.089609	0.073733	0.061049	0.059395	0.031094	0.023424
ENSMUSG00000037622	Wdtc1	protein_coding	WD and tetratricopeptide repeats 1 [Source:MGI Symbol;Acc:MGI:2685541]	8.08203637369392	-0.47370023964887	0.00603294006753424	0.179077499983075	12901	15485	15260	10132	15799.001	23787.999	11.640889	9.714266	8.294958	6.21595	9.690035	7.878204
ENSMUSG00000110056	1700014L14Rik	lncRNA	RIKEN cDNA 1700014L14 gene [Source:MGI Symbol;Acc:MGI:1924173]	-0.0395553964258986	1.13117839071817	0.00609153523968694	0.180573436950343	30	30	19	82	96	83	0.398316	0.275995	0.171864	0.76975	0.832541	0.419016
ENSMUSG00000090691	Gm3667	protein_coding	predicted gene 3667 [Source:MGI Symbol;Acc:MGI:3781843]	-0.216816951245343	1.27819736605428	0.00610539087142192	0.180740905837457	41.182	7.399	19.551	96.163	50.567	89.725	0.070318	0.008754	0.022743	0.11609	0.056397	0.058253
ENSMUSG00000058006	Mdn1	protein_coding	midasin AAA ATPase 1 [Source:MGI Symbol;Acc:MGI:1926159]	7.05551886393705	-0.383741894880285	0.00613650151434238	0.181418048125357	9372.365	5217.059	4562.154	12542.297	5972.271	8477.325	2.49641	0.709829	0.81788	1.787375	0.749066	0.672257
ENSMUSG00000053873	Aym1	protein_coding	activator of yeast meiotic promoters 1 [Source:MGI Symbol;Acc:MGI:1891321]	2.23432896340537	0.670961015605691	0.00615097568749486	0.181602197744067	168	172	149	507	289	435	1.85481	1.315809	1.120729	3.95756	2.084088	1.826103
ENSMUSG00000021322	Aoah	protein_coding	acyloxyacyl hydrolase [Source:MGI Symbol;Acc:MGI:1350928]	-0.00850794560585915	1.14379992926458	0.00616917370009236	0.181895650260421	42.044	24.068	24	79.003	67.623	115.19	0.070076	0.022982	0.025497	0.096412	0.083494	0.077905
ENSMUSG00000038520	Tbc1d17	protein_coding	TBC1 domain family, member 17 [Source:MGI Symbol;Acc:MGI:2449973]	4.30201641307965	-0.713463663146839	0.00621169893549645	0.182904637773141	1016	945	822.001	1813.013	880.194	1497.024	2.967167	2.092843	3.404247	3.56351	1.412312	1.398109
ENSMUSG00000032047	Acat1	protein_coding	acetyl-Coenzyme A acetyltransferase 1 [Source:MGI Symbol;Acc:MGI:87870]	4.79066372984319	-0.61386601432886	0.00622301254051804	0.182993125774246	1418	1160	1035	2609	1428	2216	2.790642	1.499849	1.699908	1.800366	0.910361	1.506981
ENSMUSG00000091077	Gm21292	protein_coding	predicted gene, 21292 [Source:MGI Symbol;Acc:MGI:5434647]	3.57080581146541	0.563587843896102	0.00626153501646936	0.183880411650317	438.311	403.402	468.34	1079.948	876.955	1025.934	1.027498	0.655257	0.74797	1.797105	1.342778	0.916604
ENSMUSG00000100902	Gm20850	protein_coding	predicted gene, 20850 [Source:MGI Symbol;Acc:MGI:5434206]	4.80990083849824	0.552114202834059	0.00632423277254454	0.185474336638207	1171.374	1090.427	833.844	1877.794	2183.134	3018.797	5.345472	3.447953	2.592386	6.058538	6.507273	5.238057
ENSMUSG00000064841	Gm26205	snoRNA	predicted gene, 26205 [Source:MGI Symbol;Acc:MGI:5455982]	0.0998105273409299	-1.04115761462226	0.00644119068155978	0.188653224416694	97.381	62.683	39.55	58.091	31.655	57.55	54.43962	24.280732	15.062851	22.960231	11.558808	12.233026
ENSMUSG00000086477	Gm15506	transcribed_unitary_pseudogene	predicted gene 15506 [Source:MGI Symbol;Acc:MGI:3782954]	0.0668768650901167	-1.01440720392219	0.00647191599628864	0.189130665257146	63.355	47.485	53.56	66.908	51.023	66.165	0.106214	0.069046	0.090973	0.082838	0.040182	0.033494
ENSMUSG00000078554	Fam229a	protein_coding	family with sequence similarity 229, member A [Source:MGI Symbol;Acc:MGI:1915483]	4.3929211340816	-0.611597328063955	0.00648811555360011	0.189130665257146	714	1233	1570	618	1575	1375	6.976229	8.359474	10.547299	4.300257	10.095093	5.151466
ENSMUSG00000094575	Gm20738	protein_coding	predicted gene, 20738 [Source:MGI Symbol;Acc:MGI:5434094]	1.95869882817253	0.724820888355128	0.00648851310220727	0.189130665257146	115.598	139.203	140.902	408.591	256.987	358.5	0.364835	0.304416	0.302961	0.911723	0.529765	0.43021
ENSMUSG00000108263	1700051K13Rik	TEC	RIKEN cDNA 1700051K13 gene [Source:MGI Symbol;Acc:MGI:1920602]	2.56792922682315	-0.62645752515325	0.00649650774672541	0.189130665257146	288	406	314	329	278	404	1.984629	1.938595	1.474146	1.602921	1.251295	1.058556
ENSMUSG00000063663	Brwd3	protein_coding	bromodomain and WD repeat domain containing 3 [Source:MGI Symbol;Acc:MGI:3029414]	4.73607651452107	0.467238096866039	0.00650688327557828	0.189130665257146	1377.001	915.001	912.001	2556	1531	2283.999	0.531635	0.231243	0.281117	0.820112	0.4557	0.3372
ENSMUSG00000085889	1700054M17Rik	lncRNA	RIKEN cDNA 1700054M17 gene [Source:MGI Symbol;Acc:MGI:1920608]	-0.976194271701848	1.26938612812575	0.0065127793703415	0.189130665257146	12	12	12	35	38	66	0.18859	0.130675	0.128482	0.388898	0.390077	0.394392
ENSMUSG00000078496	Zfp982	protein_coding	zinc finger protein 982 [Source:MGI Symbol;Acc:MGI:3701121]	4.28239033539289	0.550032818475077	0.00651760158593296	0.189130665257146	1052.573	477.527	634.828	2220.916	1213.141	1381.981	2.902859	0.872934	1.166796	4.30754	2.118087	1.414694
ENSMUSG00000085158	Gm14264	lncRNA	predicted gene 14264 [Source:MGI Symbol;Acc:MGI:3649394]	-1.67667661691352	1.47779387021509	0.00654052937739252	0.189546262548777	5	7	7	28	22	33	0.009537	0.009251	0.009096	0.037758	0.027408	0.023932
ENSMUSG00000062773	Tex101	protein_coding	testis expressed gene 101 [Source:MGI Symbol;Acc:MGI:1930791]	8.0052677876633	0.334248691645799	0.00657042174188879	0.190162337536269	9642.725	11335.208	10331.413	23490.115	14001.103	24959.63	36.526436	29.77559	26.684206	63.002557	34.670555	36.013053
ENSMUSG00000052748	Swt1	protein_coding	SWT1 RNA endoribonuclease homolog (S. cerevisiae) [Source:MGI Symbol;Acc:MGI:1914125]	5.62631506396638	0.427401435057764	0.00662244695455985	0.191405918654635	2393.703	1551.853	1729.784	5089.854	3044.733	4006.383	2.954034	1.077376	1.170948	3.671422	2.05197	1.650399
ENSMUSG00000057130	Txnl4a	protein_coding	thioredoxin-like 4A [Source:MGI Symbol;Acc:MGI:1351613]	3.08149978139421	-1.05008825324987	0.00663077030345003	0.191405918654635	311.854	510.191	445.078	553.758	460.252	686.681	0.926613	1.230054	1.118539	1.109838	0.241843	0.5849
ENSMUSG00000103499	Gm6558	transcribed_unprocessed_pseudogene	predicted gene 6558 [Source:MGI Symbol;Acc:MGI:3779607]	-0.627434990233479	2.71395238596307	0.00667596216039475	0.19245820233337	34.268	19.605	18.912	42.657	55.961	43.183	3.125796	0.115271	0.10933	1.606379	2.44254	1.948356
ENSMUSG00000043945	Adam6a	protein_coding	a disintegrin and metallopeptidase domain 6A [Source:MGI Symbol;Acc:MGI:2676316]	5.35046962562536	0.530664638102031	0.00676880153669285	0.194655294129859	1835.612	1243.928	1497.801	3308.686	3326.432	3356.966	2.448789	1.149846	1.361284	3.120724	2.898526	1.702798
ENSMUSG00000040734	Ppp1r13l	protein_coding	protein phosphatase 1, regulatory subunit 13 like [Source:MGI Symbol;Acc:MGI:3525053]	5.74534558962498	-0.383061494311173	0.00677868743908569	0.194655294129859	2012	3346.999	3330.999	2935.999	2707	4324	3.653828	3.856226	3.580707	3.968772	2.919303	2.678758
ENSMUSG00000019883	Echdc1	protein_coding	enoyl Coenzyme A hydratase domain containing 1 [Source:MGI Symbol;Acc:MGI:1277169]	5.50689537148096	0.385304976540707	0.00677868833587294	0.194655294129859	2211	1921	1603	4516	2415	3646.999	3.620294	1.648277	1.414612	4.838189	2.490321	2.133754
ENSMUSG00000051890	Klhdc1	protein_coding	kelch domain containing 1 [Source:MGI Symbol;Acc:MGI:2672853]	4.41265234317196	-0.511088838909403	0.00681828069602972	0.195520538430178	1196	843.001	865	2197	988	1420	25.286614	15.957838	14.785891	24.209932	13.83961	8.088121
ENSMUSG00000109688	Gm34597	lncRNA	predicted gene, 34597 [Source:MGI Symbol;Acc:MGI:5593756]	-0.675538556934009	-1.42223833104815	0.00683017054344521	0.195520538430178	10	58	67	15	29	18	0.080216	0.322378	0.366153	0.085071	0.151946	0.054901
ENSMUSG00000085297	Gm11651	lncRNA	predicted gene 11651 [Source:MGI Symbol;Acc:MGI:3651203]	2.16622186955396	0.679675038434074	0.006842072253892	0.195520538430178	151	161	164	412	324	413	0.934269	0.721015	0.663848	1.713182	1.459305	0.991575
ENSMUSG00000090487	Gm2888	protein_coding	predicted gene 2888 [Source:MGI Symbol;Acc:MGI:3781066]	1.74849903939	0.764941022227347	0.00685190010273139	0.195520538430178	94.018	98.45	131.572	346.255	238.266	319.554	0.444831	0.374823	0.391544	1.160894	0.714364	0.529321
ENSMUSG00000087603	Gm11339	lncRNA	predicted gene 11339 [Source:MGI Symbol;Acc:MGI:3652101]	-1.73837443966443	1.65958467995338	0.00685320570570248	0.195520538430178	6	7	3	24	14	45	0.076688	0.061994	0.026123	0.216879	0.116878	0.218693
ENSMUSG00000035575	Utp6	protein_coding	UTP6 small subunit processome component [Source:MGI Symbol;Acc:MGI:2445193]	3.55209674761068	0.565807701178129	0.00690190322488656	0.196416442675619	678.988	459	359.994	1166.992	558	959.977	0.638475	0.270031	0.208231	1.11943	0.343601	0.40596
ENSMUSG00000096497	Olfr787	protein_coding	olfactory receptor 787 [Source:MGI Symbol;Acc:MGI:3030621]	-1.76651178409927	-1.46788898532125	0.00690244388789689	0.196416442675619	29.273	11.001	16	15.087	7	9	0.019148	0.004986	0.007131	0.006978	0.002991	0.002238
ENSMUSG00000011350	Gm5893	lncRNA	predicted gene 5893 [Source:MGI Symbol;Acc:MGI:3645761]	2.4157624019712	-1.3776672390108	0.00695180835907117	0.197565908527152	462	198	297	168	306	294.999	1.650493	0.288215	0.72402	0.222087	0.507057	0.252763
ENSMUSG00000025776	Crispld1	protein_coding	cysteine-rich secretory protein LCCL domain containing 1 [Source:MGI Symbol;Acc:MGI:1934666]	0.504717845088398	1.21947012648512	0.00698962224922434	0.19838457479274	76.391	32.78	31.046	103.104	126.368	124.047	0.078167	0.023873	0.022717	0.108	0.127208	0.046754
ENSMUSG00000050558	Prokr2	protein_coding	prokineticin receptor 2 [Source:MGI Symbol;Acc:MGI:2181363]	-2.27727484696442	1.88484368176613	0.00706305939276078	0.200210917793509	2.062	6	1	18.008	13	23	0.001735	0.00341	0.000588	0.010467	0.006992	0.007188
ENSMUSG00000073267	Gm1993	protein_coding	predicted gene 1993 [Source:MGI Symbol;Acc:MGI:3780163]	4.45648741261719	0.541284338593772	0.00708403548787681	0.20054740568186	684.63	768.186	989.809	2335.634	1398.1	1844.265	2.39101	1.858945	2.355057	5.767132	3.189276	2.449034
ENSMUSG00000094484	Gm21244	protein_coding	predicted gene, 21244 [Source:MGI Symbol;Acc:MGI:5434599]	4.52874481432011	0.460284008538511	0.00710329491514298	0.200834493589248	980.753	857.19	824.621	2036.779	1659.3	1932.065	1.05409	0.638365	0.603805	1.547716	1.164853	0.789561
ENSMUSG00000098086	1700120C18Rik	lncRNA	RIKEN cDNA 1700120C18 gene [Source:MGI Symbol;Acc:MGI:1923912]	0.63869439391547	-1.93128071018293	0.00720341215475306	0.203299930171888	45	174	80	0	90	128	0.188334	0.504592	0.228103	0	0.246029	0.203691
ENSMUSG00000068099	1500009C09Rik	protein_coding	RIKEN cDNA 1500009C09 gene [Source:MGI Symbol;Acc:MGI:1923755]	0.128998590480834	1.02326055945134	0.00721648183189576	0.203299930171888	35	21	37	113	76	108	0.082924	0.034547	0.059665	0.189068	0.117568	0.097105
ENSMUSG00000035314	Gdpd5	protein_coding	glycerophosphodiester phosphodiesterase domain containing 5 [Source:MGI Symbol;Acc:MGI:2686926]	3.59769293819572	0.586554851901274	0.00721818594299281	0.203299930171888	458.428	602.181	390	998.775	756	1182	0.478479	0.346293	0.208107	0.735822	0.518466	0.436898
ENSMUSG00000094488	Olfr393	protein_coding	olfactory receptor 393 [Source:MGI Symbol;Acc:MGI:3030227]	-1.08908645748938	-1.32805950081485	0.00725047771082992	0.203948622708849	54.945	15.725	21.347	23.474	9.527	20.047	0.044551	0.008835	0.011792	0.013457	0.005046	0.006181
ENSMUSG00000029428	Stx2	protein_coding	syntaxin 2 [Source:MGI Symbol;Acc:MGI:108059]	5.89842604233555	0.35442027980115	0.00727807546990015	0.204463791102743	2354.999	2385	2389	5317	3818	5293.999	3.562241	2.37236	2.393242	5.397144	3.689302	2.892229
ENSMUSG00000110383	Gm45580	lncRNA	predicted gene 45580 [Source:MGI Symbol;Acc:MGI:5791416]	-0.401005132686355	-1.17342753399566	0.00729819575001888	0.204549532289505	27.156	70.984	46.423	15.061	46.848	36.172	0.1307	0.236727	0.15222	0.051251	0.147277	0.066195
ENSMUSG00000014351	Gip	protein_coding	gastric inhibitory polypeptide [Source:MGI Symbol;Acc:MGI:107504]	-0.437776986065581	1.26172562838965	0.0072997018106493	0.204549532289505	14	24	15	33	94	74	0.120459	0.143086	0.087928	0.20075	0.528284	0.242097
ENSMUSG00000027985	Lef1	protein_coding	lymphoid enhancer binding factor 1 [Source:MGI Symbol;Acc:MGI:96770]	4.74032117608203	-0.435794761693078	0.00731351649062198	0.204676239778843	939.116	1708.431	1691.467	1389.474	1556.529	1935.124	1.491692	1.693234	1.661796	1.456906	1.463347	1.081206
ENSMUSG00000087700	Gm15283	lncRNA	predicted gene 15283 [Source:MGI Symbol;Acc:MGI:3705161]	-1.5097925051339	1.46848680045676	0.00734946799584041	0.205066209346287	5	6	16	25	22	42	0.020581	0.012629	0.029876	0.070865	0.062895	0.064054
ENSMUSG00000063129	Aldoart2	protein_coding	aldolase 1 A, retrogene 2 [Source:MGI Symbol;Acc:MGI:1931052]	4.13909513842769	-0.667431051314345	0.00735125421451912	0.205066209346287	548.731	1048.64	1467.112	579.462	1276.641	974.515	1.199617	1.588489	2.185097	0.895649	1.822973	0.810061
ENSMUSG00000028132	Tmem56	protein_coding	transmembrane protein 56 [Source:MGI Symbol;Acc:MGI:1923195]	2.85001004372184	-0.903063843720216	0.00736341202504846	0.205066209346287	452	306.001	402.999	404.999	377	500	1.004192	0.300641	0.461106	0.308189	0.39481	0.242421
ENSMUSG00000110464	1700061N14Rik	lncRNA	RIKEN cDNA 1700061N14 gene [Source:MGI Symbol;Acc:MGI:1920682]	4.16746674241983	0.545247342177305	0.00736469337538767	0.205066209346287	606	585	808	1433	1434	1616	8.722744	5.834594	7.923482	14.583312	13.482109	8.844386
ENSMUSG00000038518	Jarid2	protein_coding	jumonji, AT rich interactive domain 2 [Source:MGI Symbol;Acc:MGI:104813]	4.85302575337826	0.458044061715383	0.00745362932983941	0.20724730250784	1586.997	1058	989.001	2820.889	1617	2211.996	1.597185	0.685971	0.55161	2.07721	1.160132	0.889567
ENSMUSG00000024165	Jpt2	protein_coding	Jupiter microtubule associated homolog 2 [Source:MGI Symbol;Acc:MGI:1196260]	3.88082327801433	-0.550957132249686	0.00746184385419828	0.20724730250784	731.709	623.237	616.161	1279.86	776.695	1198.244	1.75962	0.976603	1.04948	1.978951	0.672515	0.589672
ENSMUSG00000099861	Gm29049	protein_coding	predicted gene 29049 [Source:MGI Symbol;Acc:MGI:5579755]	0.808061880307323	1.06579951757144	0.00748184972392952	0.207541234470463	83.961	43.724	28.403	141.586	136.717	194.362	0.265257	0.095715	0.061133	0.316257	0.282124	0.233478
ENSMUSG00000078695	Cisd3	protein_coding	CDGSH iron sulfur domain 3 [Source:MGI Symbol;Acc:MGI:101788]	1.50243327841984	-1.04878129741452	0.00751873679063259	0.207973049882263	118.001	170	117.999	163	178	236	2.598402	0.743529	1.920121	0.95874	0.986126	0.73888
ENSMUSG00000075318	Scn2a	protein_coding	sodium channel, voltage-gated, type II, alpha [Source:MGI Symbol;Acc:MGI:98248]	2.54319892964574	0.779173720150625	0.00751961860101529	0.207973049882263	151.7	207.383	183.727	463.392	639.247	442.721	0.06991	0.064277	0.059479	0.137028	0.169936	0.06898
ENSMUSG00000025257	Ribc1	protein_coding	RIB43A domain with coiled-coils 1 [Source:MGI Symbol;Acc:MGI:1913861]	4.59654470172614	0.595250311443787	0.00752594343351227	0.207973049882263	1088	947	1087	2071	1514	1878	2.661935	1.932022	2.812494	4.569967	5.301218	2.775814
ENSMUSG00000047654	Tssk6	protein_coding	testis-specific serine kinase 6 [Source:MGI Symbol;Acc:MGI:2148775]	4.0249893201632	-0.876424904754526	0.00754370512997439	0.207973049882263	1239	633	1033	579	1002	795	3.514275	1.244063	1.996131	1.161108	1.856352	0.857388
ENSMUSG00000110206	Flt3l	protein_coding	FMS-like tyrosine kinase 3 ligand [Source:MGI Symbol;Acc:MGI:95560]	-1.24652980428936	-2.51652010716546	0.00754462959618288	0.207973049882263	19	15.001	15	25	32	30	0.148368	1.401059	0.044753	0.103577	0.07085	0.053265
ENSMUSG00000085075	Gm15669	lncRNA	predicted gene 15669 [Source:MGI Symbol;Acc:MGI:3783111]	-0.724205369997072	-1.26648083822522	0.00756240943766049	0.20820258483059	33	46	38	17	35	21	0.366968	0.354443	0.287887	0.133657	0.254221	0.088793
ENSMUSG00000028854	Slc9a1	protein_coding	solute carrier family 9 (sodium/hydrogen exchanger), member 1 [Source:MGI Symbol;Acc:MGI:102462]	4.15642904478694	-0.569747386876326	0.00757775475301938	0.20836460478808	844.001	962	1008	992.001	986	1355	0.685122	0.477928	0.761109	0.589149	0.465963	0.405539
ENSMUSG00000025648	Pfkfb4	protein_coding	6-phosphofructo-2-kinase/fructose-2,6-biphosphatase 4 [Source:MGI Symbol;Acc:MGI:2687284]	5.44934648169713	-0.41901012230345	0.0076456225575562	0.209968624476528	2109	2208	1883.537	3542	2073	3677.003	2.877864	1.512951	1.868284	2.514742	1.348785	1.383589
ENSMUSG00000002028	Kmt2a	protein_coding	lysine (K)-specific methyltransferase 2A [Source:MGI Symbol;Acc:MGI:96995]	3.36107260157371	-0.748985483242042	0.00766348267379898	0.21019701854349	543	585	465	599	581	761	0.120737	0.15191	0.060191	0.094117	0.072104	0.054978
ENSMUSG00000029038	Ssu72	protein_coding	Ssu72 RNA polymerase II CTD phosphatase homolog (yeast) [Source:MGI Symbol;Acc:MGI:1916241]	5.11162546876796	0.432651838976302	0.00768815231255117	0.21061138642281	1505	1458	1156	3467	1767	3260.001	4.385561	2.928769	2.191362	7.377321	3.43333	3.717029
ENSMUSG00000033400	Agl	protein_coding	amylo-1,6-glucosidase, 4-alpha-glucanotransferase [Source:MGI Symbol;Acc:MGI:1924809]	4.47557784039793	0.438346950530534	0.00772108874010134	0.21125090621209	1007.385	814.364	749.504	2217.961	1251.059	2049.933	0.523431	0.276951	0.257403	0.796579	0.392466	0.401991
ENSMUSG00000113179	1700030L22Rik	lncRNA	RIKEN cDNA 1700030L22 gene [Source:MGI Symbol;Acc:MGI:1922826]	1.21329610685993	-0.968451117096126	0.00774688585699288	0.211409570281492	111	153	166	125	123	81	0.789946	0.729908	0.812772	0.628771	0.557765	0.210349
ENSMUSG00000074627	Mroh8	protein_coding	maestro heat-like repeat family member 8 [Source:MGI Symbol;Acc:MGI:3603828]	8.18423145935521	0.288256582857684	0.00775187520598837	0.211409570281492	12044	12188	11789	26824	16580	25698.001	12.503433	8.82177	8.255554	19.245097	11.821614	9.933976
ENSMUSG00000035171	1110059E24Rik	protein_coding	RIKEN cDNA 1110059E24 gene [Source:MGI Symbol;Acc:MGI:1913456]	4.72853766619541	0.437097846957474	0.00776519102462067	0.211409570281492	968	1049	1073	2535	1702	2284	2.207352	1.678229	1.678182	4.136821	2.535963	2.00442
ENSMUSG00000058022	Adtrp	protein_coding	androgen dependent TFPI regulating protein [Source:MGI Symbol;Acc:MGI:1924596]	3.72724010013991	0.635578473063191	0.00776528228638941	0.211409570281492	471.683	449.309	489.188	1097.268	1142.347	1113.628	1.951958	1.279586	1.329143	3.070701	3.274743	1.553107
ENSMUSG00000109049	4930479H17Rik	lncRNA	RIKEN cDNA 4930479H17 gene [Source:MGI Symbol;Acc:MGI:1925421]	-1.37328196381989	-1.80933661680116	0.00778630091335876	0.211720095823119	36	14	29	3	14	21	2.439246	0.657288	1.338676	0.143716	0.619597	0.541026
ENSMUSG00000095226	Gm10377	protein_coding	predicted gene 10377 [Source:MGI Symbol;Acc:MGI:3704431]	1.88390544379219	2.80092923177328	0.00782542600600757	0.212412296758662	0	123.963	0	0	575.969	720.523	0	0.407049	0	0	1.782823	1.298299
ENSMUSG00000030867	Plk1	protein_coding	polo like kinase 1 [Source:MGI Symbol;Acc:MGI:97621]	6.33555416698029	-0.350914974395263	0.00783104585552932	0.212412296758662	3928	4296	4343	6034	3504	6083	6.204848	4.702169	4.673839	6.738984	3.615363	3.659216
ENSMUSG00000025578	Cbx8	protein_coding	chromobox 8 [Source:MGI Symbol;Acc:MGI:1353589]	0.648121246091993	-1.00111855925657	0.00788352800859363	0.213337910801352	101	69	54	139	58	118	0.215587	0.044212	0.077875	0.090879	0.035033	0.04149
ENSMUSG00000041165	Spem1	protein_coding	sperm maturation 1 [Source:MGI Symbol;Acc:MGI:1921538]	4.30216746246091	-0.677271899888931	0.0078845429917049	0.213337910801352	1374	932	1049	840	1200	1135	5.343869	2.511651	2.779514	2.309819	3.048446	1.678459
ENSMUSG00000004105	Angptl2	protein_coding	angiopoietin-like 2 [Source:MGI Symbol;Acc:MGI:1347002]	1.24008571290478	0.891987224721591	0.00789946375508909	0.213479373258696	130	48	67	193	171	230	0.129478	0.033155	0.045502	0.186047	0.111342	0.087179
ENSMUSG00000090547	Gm8265	protein_coding	predicted gene 8265 [Source:MGI Symbol;Acc:MGI:3779792]	-1.08433619657738	1.33584886226336	0.00794564059307866	0.214464134880585	13.427	7.21	11.531	40.426	26.359	63.638	0.182999	0.068093	0.10707	0.389561	0.234663	0.3298
ENSMUSG00000056602	Fry	protein_coding	FRY microtubule binding protein [Source:MGI Symbol;Acc:MGI:2443895]	3.93219980292679	-0.592402442811266	0.00804163702396902	0.216789541558039	829.822	724.587	666.633	1113.939	848.711	1122.497	0.65839	0.608489	0.470568	0.798276	0.330106	0.287344
ENSMUSG00000094845	Tmem95	protein_coding	transmembrane protein 95 [Source:MGI Symbol;Acc:MGI:3779488]	1.92852413603071	0.755065277345481	0.00809282983146093	0.217890759699585	95	137	155	285	361	331	0.309989	0.309754	0.344571	0.657501	0.76941	0.410673
ENSMUSG00000055629	B4galnt4	protein_coding	beta-1,4-N-acetyl-galactosaminyl transferase 4 [Source:MGI Symbol;Acc:MGI:2652891]	0.0721131154843448	1.08326609814287	0.0081022716092604	0.217890759699585	49	23	28	85	98	79	0.045641	0.014844	0.017768	0.07865	0.063055	0.030703
ENSMUSG00000090505	Gm3486	protein_coding	predicted gene 3486 [Source:MGI Symbol;Acc:MGI:3781663]	4.46511047904534	0.446358470733642	0.0081512675552636	0.218273941839403	755.181	930.957	885.545	2065.609	1402.71	1993.345	3.669069	3.134071	2.931164	7.095493	4.451445	3.682421
ENSMUSG00000029074	Ttll10	protein_coding	tubulin tyrosine ligase-like family, member 10 [Source:MGI Symbol;Acc:MGI:1921855]	5.27500710551758	-0.61906941168413	0.00815471096017818	0.218273941839403	2282	1817.001	2176.999	2126	2407	2214	6.995179	2.244098	4.093484	4.882509	3.054632	1.733555
ENSMUSG00000040720	Virma	protein_coding	vir like m6A methyltransferase associated [Source:MGI Symbol;Acc:MGI:1913435]	6.47338359070601	0.308345778704422	0.00817833859158926	0.218273941839403	4585	3209	2978	8981	4991	7176.001	2.4276	1.184155	1.069537	3.320762	1.679539	1.427826
ENSMUSG00000078324	Btbd35f14	protein_coding	BTB domain containing 35, family member 14 [Source:MGI Symbol;Acc:MGI:3781111]	0.603663396606449	2.10410897712653	0.00818093234030248	0.218273941839403	0	55.39	47.737	188.192	95.276	185.57	0	0.08142	0.068993	0.282266	0.13202	0.149686
ENSMUSG00000030795	Fus	protein_coding	fused in sarcoma [Source:MGI Symbol;Acc:MGI:1353633]	5.91477701905736	-0.436105216139402	0.00818113988269565	0.218273941839403	3899.441	2643.805	2380.141	4908.017	2997.238	4022.611	8.327431	3.159525	4.292879	6.389172	3.686601	2.7185
ENSMUSG00000022485	Hoxc5	protein_coding	homeobox C5 [Source:MGI Symbol;Acc:MGI:96196]	-1.57761786220695	-1.7745914976556	0.00819096515342435	0.218273941839403	19	16	19.899	16	12	21	0.021887	0.012771	0.070596	0.013031	0.009029	0.009198
ENSMUSG00000086467	4930571N24Rik	lncRNA	RIKEN cDNA 4930571N24 gene [Source:MGI Symbol;Acc:MGI:1925474]	0.286820801282596	-1.10952609793403	0.00819402204269674	0.218273941839403	99	35	89	95	36	41	0.884862	0.224333	0.55403	0.593782	0.216584	0.141231
ENSMUSG00000095872	Gm15128	protein_coding	predicted gene 15128 [Source:MGI Symbol;Acc:MGI:3712219]	0.210707014568844	-1.0277101336891	0.00819580249267588	0.218273941839403	91.058	69.515	47.878	94.977	39.754	32.354	0.157755	0.083448	0.05651	0.116335	0.044985	0.021313
ENSMUSG00000046519	Golph3l	protein_coding	golgi phosphoprotein 3-like [Source:MGI Symbol;Acc:MGI:1917129]	4.53000302801504	0.421136649521931	0.00825518841088741	0.219590005736468	958.014	929.84	832.865	2177.335	1383.015	2096.535	1.242525	0.850189	0.735095	2.032374	1.197502	1.04526
ENSMUSG00000038602	Slc35f1	protein_coding	solute carrier family 35, member F1 [Source:MGI Symbol;Acc:MGI:2139810]	-1.07286727138901	1.25778552860562	0.00828705039788334	0.220112513259834	7.01	16.041	12	39	40	47.009	0.004602	0.007297	0.005367	0.018102	0.017152	0.011734
ENSMUSG00000018882	Mrpl45	protein_coding	mitochondrial ribosomal protein L45 [Source:MGI Symbol;Acc:MGI:1914286]	5.21535218217336	0.41463687943369	0.00830296222583712	0.220112513259834	1643.104	1788	1318.991	3287.977	1965.267	3390.758	3.262084	1.748966	1.777119	4.665755	2.526035	2.745724
ENSMUSG00000027215	Cd82	protein_coding	CD82 antigen [Source:MGI Symbol;Acc:MGI:104651]	4.176243216868	0.496258444300113	0.00830481264558104	0.220112513259834	679	643	772	1842	1082	1546.999	1.595056	1.006478	1.21472	3.116287	1.758005	1.38245
ENSMUSG00000040010	Slc7a5	protein_coding	solute carrier family 7 (cationic amino acid transporter, y+ system), member 5 [Source:MGI Symbol;Acc:MGI:1298205]	6.24678038992163	-0.422816002939026	0.00834625030618815	0.220944907444464	3167	4004	3879	5097	4208	6416	5.559669	2.615054	2.499153	3.405061	2.611936	2.304128
ENSMUSG00000029153	Ociad2	protein_coding	OCIA domain containing 2 [Source:MGI Symbol;Acc:MGI:1916377]	0.507099657203427	-0.883894525730085	0.00835835900208366	0.220999828356414	68.766	88.463	85.885	79.291	54.23	101.451	0.144358	0.088436	0.084418	0.080881	0.05051	0.05572
ENSMUSG00000064494	Gm22063	snRNA	predicted gene, 22063 [Source:MGI Symbol;Acc:MGI:5451840]	5.39618580888394	0.703450262739378	0.00837024352818046	0.221048697491816	574.658	1395.044	2757.167	2341.6	4107.05	4022.434	379.068537	637.632138	1239.068296	1092.069071	1769.563011	1008.887306
ENSMUSG00000091022	Gm3115	protein_coding	predicted gene 3115 [Source:MGI Symbol;Acc:MGI:3781291]	-0.466434689805806	1.17280452219306	0.00839746027473679	0.221501871318656	27.373	9.955	19.658	71.173	54.48	69.122	0.054468	0.013726	0.026649	0.100131	0.07081	0.052298
ENSMUSG00000069895	Atxn1l	protein_coding	ataxin 1-like [Source:MGI Symbol;Acc:MGI:3694797]	7.30108176365427	0.313264381678864	0.00841877582513955	0.221734471606387	6899	6565	6388	13578	9240	14040	3.378253	1.929392	1.844616	4.56373	2.557805	2.670941
ENSMUSG00000026254	Eif4e2	protein_coding	eukaryotic translation initiation factor 4E member 2 [Source:MGI Symbol;Acc:MGI:1914440]	6.45749899386469	-0.348852937540947	0.00842996618527309	0.221734471606387	3202.364	5344.389	5050.215	4712.23	5664.49	6478.376	4.36937	5.761471	5.283512	4.418094	5.409231	3.615499
ENSMUSG00000100314	1700010J16Rik	lncRNA	RIKEN cDNA 1700010J16 gene [Source:MGI Symbol;Acc:MGI:1916605]	1.016092715932	0.918855153197782	0.00843648069040421	0.221734471606387	54	75	82	135	194	173	0.41661	0.249731	0.30391	0.678104	0.886461	0.457323
ENSMUSG00000036862	Dchs1	protein_coding	dachsous cadherin related 1 [Source:MGI Symbol;Acc:MGI:2685011]	3.90159917992322	0.720519589179719	0.00845711029843151	0.221942759434542	594	653	267	1371	1087	1519	0.196055	0.132674	0.053338	0.284227	0.208188	0.169356
ENSMUSG00000027577	Chrna4	protein_coding	cholinergic receptor, nicotinic, alpha polypeptide 4 [Source:MGI Symbol;Acc:MGI:87888]	-1.27456742198322	-1.39025644526145	0.00846455927014827	0.221942759434542	37	21	10	34	10	18	0.026407	0.010385	0.023304	0.017156	0.004662	0.004885
ENSMUSG00000025597	Klhl4	protein_coding	kelch-like 4 [Source:MGI Symbol;Acc:MGI:2442829]	-0.134668592373083	-1.19774402101211	0.00847882940960255	0.222052577582041	75	48	34	105	18	17	0.069648	0.030886	0.021511	0.068939	0.010918	0.006003
ENSMUSG00000032594	Ip6k1	protein_coding	inositol hexaphosphate kinase 1 [Source:MGI Symbol;Acc:MGI:1351633]	7.4095032093906	-0.42346408520911	0.00849432618086454	0.222194221061213	8972.313	8317.163	7838.768	12943.527	8774.763	12461.669	14.60822	5.808546	8.628536	12.103164	7.076771	5.056217
ENSMUSG00000085961	Gm15904	lncRNA	predicted gene 15904 [Source:MGI Symbol;Acc:MGI:3801803]	2.25816024234147	0.670054004545457	0.00859774201671828	0.224632583532883	176	144	176	519.973	321	398	2.277876	1.29138	1.551866	4.75803	2.713629	1.958602
ENSMUSG00000021831	Ero1l	protein_coding	ERO1-like (S. cerevisiae) [Source:MGI Symbol;Acc:MGI:1354385]	4.36188969503848	-0.487171400474255	0.00862891021339531	0.224927692904078	978.311	1006.904	979.001	1442.238	1126	1685.241	2.295864	1.177701	1.12179	1.428021	1.082079	0.969924
ENSMUSG00000031214	Ophn1	protein_coding	oligophrenin 1 [Source:MGI Symbol;Acc:MGI:2151070]	2.21747849715668	-0.845356301947208	0.00863235171229489	0.224927692904078	268.047	248	225	284	260.999	289	0.505703	0.221552	0.150226	0.194361	0.193027	0.101507
ENSMUSG00000037708	Spag6	protein_coding	sperm associated antigen 6 [Source:MGI Symbol;Acc:MGI:3040687]	6.6263324272951	-0.338201853126217	0.00863967437897161	0.224927692904078	5183.146	4936.213	5361.709	6904.317	5168.452	6425.838	7.693573	5.137992	5.652483	7.651181	5.238799	3.756518
ENSMUSG00000073530	Pappa2	protein_coding	pappalysin 2 [Source:MGI Symbol;Acc:MGI:3051647]	-2.0150705254588	-1.79120607398996	0.00869875694370091	0.225567651026957	12.161	12.005	15.018	10.072	13.006	11.01	0.01526	0.01267	0.0034	0.002366	0.002823	0.003655
ENSMUSG00000077345	Snord70	snoRNA	small nucleolar RNA, C/D box 70 [Source:MGI Symbol;Acc:MGI:3819553]	-1.97892250346886	-1.59471769256151	0.00872347632031969	0.225567651026957	10	22	18	5	13	6	7.325928	11.167593	8.983785	2.589775	6.220627	1.67132
ENSMUSG00000027439	Gzf1	protein_coding	GDNF-inducible zinc finger protein 1 [Source:MGI Symbol;Acc:MGI:1921783]	5.44485009111791	0.363640839609983	0.00872514288248334	0.225567651026957	2071	1702	1441	4399	2416	3714	1.659394	0.933793	0.799029	2.493691	1.248503	1.155351
ENSMUSG00000096798	Gm6309	protein_coding	predicted gene 6309 [Source:MGI Symbol;Acc:MGI:3643357]	-0.330717133770109	1.18073640328077	0.00875156169678995	0.225567651026957	32.658	18.799	12.195	93.578	67.975	49.085	0.111157	0.044335	0.028278	0.22519	0.15112	0.063524
ENSMUSG00000116870	Gm49696	lncRNA	predicted gene, 49696 [Source:MGI Symbol;Acc:MGI:6215152]	-0.0656324749383597	1.06175919810009	0.00875200083616607	0.225567651026957	20	29	32	76	97	79	0.28654	0.287891	0.312342	0.769837	0.907728	0.430357
ENSMUSG00000031698	Mylk3	protein_coding	myosin light chain kinase 3 [Source:MGI Symbol;Acc:MGI:2443063]	-0.178806416471788	1.24746998386205	0.00876738522525811	0.225567651026957	45	31	23	82	41	85	0.11127	0.021722	0.016893	0.125709	0.089456	0.069554
ENSMUSG00000102416	4933424G06Rik	protein_coding	RIKEN cDNA 4933424G06 gene [Source:MGI Symbol;Acc:MGI:1918416]	4.86441868931473	0.434325413081394	0.00877073800819411	0.225567651026957	1121	1069	1153	2536	2142	2467.001	4.394271	2.800891	2.916158	6.744978	5.117842	3.458841
ENSMUSG00000059436	Max	protein_coding	Max protein [Source:MGI Symbol;Acc:MGI:96921]	3.63329793591474	0.581954584245394	0.00877517099820393	0.225567651026957	520	574	584	950	708	1071	2.175582	2.562574	2.622275	5.707903	3.707525	3.17866
ENSMUSG00000052099	Prss51	protein_coding	protease, serine 51 [Source:MGI Symbol;Acc:MGI:1921465]	0.250851279297986	-1.13502169891673	0.00877744400743555	0.225567651026957	100	47	65	45	64	62	0.459693	0.140719	0.228934	0.124257	0.163248	0.096854
ENSMUSG00000040481	Bptf	protein_coding	bromodomain PHD finger transcription factor [Source:MGI Symbol;Acc:MGI:2444008]	6.11162895375405	-0.337828019215179	0.00877777852936286	0.225567651026957	3894.001	3327.002	3191	5373.999	3512.001	4647.001	1.477296	1.000993	0.814566	1.449988	0.837838	0.671128
ENSMUSG00000022708	Zbtb20	protein_coding	zinc finger and BTB domain containing 20 [Source:MGI Symbol;Acc:MGI:1929213]	5.95591826136757	0.388065476498021	0.00877985572150887	0.225567651026957	3595.645	2286.523	2138.642	5820.065	3280.341	4927.109	0.938692	0.514878	0.641031	1.313645	0.930815	0.790713
ENSMUSG00000085807	Ube4bos2	lncRNA	ubiquitination factor E4B, opposite strand 2 [Source:MGI Symbol;Acc:MGI:3651969]	-1.85863196312468	1.50740087720413	0.00878715298892753	0.225567651026957	4	7	5	15	24	33	0.180501	0.218872	0.153714	0.478563	0.707389	0.566211
ENSMUSG00000033444	Specc1l	protein_coding	sperm antigen with calponin homology and coiled-coil domains 1-like [Source:MGI Symbol;Acc:MGI:1921642]	5.77694923174535	-0.350662229641325	0.00881049830946365	0.225903638260695	2805.477	3136.95	2490.814	3458.582	3024.962	4060.447	1.498616	1.201357	1.032296	1.347325	1.079264	0.839462
ENSMUSG00000026182	Tnp1	protein_coding	transition protein 1 [Source:MGI Symbol;Acc:MGI:98784]	6.67559383847569	-0.731127682921127	0.00882431105587514	0.225994710471686	8017	3689	5983	4301	6162	5251	131.355515	41.881224	66.78511	49.823627	65.94567	32.713294
ENSMUSG00000047989	Ino80c	protein_coding	INO80 complex subunit C [Source:MGI Symbol;Acc:MGI:2443014]	6.77448599720505	0.332869150422322	0.00884585568618591	0.226283358290644	3713	5172	4650	9420	6284	10633	5.24443	5.059798	4.424468	9.364402	5.936144	5.743575
ENSMUSG00000112303	Gm48759	lncRNA	predicted gene, 48759 [Source:MGI Symbol;Acc:MGI:6098440]	-0.337037800899133	1.14029668316462	0.00886632704528902	0.226325467936382	22	19	20	44	77	95	0.057478	0.034396	0.035599	0.081276	0.131401	0.094373
ENSMUSG00000113358	1700112M02Rik	lncRNA	RIKEN cDNA 1700112M02 gene [Source:MGI Symbol;Acc:MGI:1920833]	1.38280867852079	0.806673426591181	0.00886805352231997	0.226325467936382	89	74	91	231	221	228	2.769048	1.595315	1.928884	5.081383	4.491184	2.69725
ENSMUSG00000108207	1810059H22Rik	lncRNA	RIKEN cDNA 1810059H22 gene [Source:MGI Symbol;Acc:MGI:1917070]	-1.0122194033923	1.38848181053549	0.00889640452798284	0.226410473519374	11.9	10.318	17	38.188	43.929	45.563	0.034598	0.014856	0.034715	0.100152	0.10629	0.043485
ENSMUSG00000109524	Gm44691	lncRNA	predicted gene 44691 [Source:MGI Symbol;Acc:MGI:5753267]	-0.560910912373187	1.11047869151587	0.00889980367438576	0.226410473519374	17	23	14	50	56	76	0.697108	0.653512	0.391114	1.449609	1.499918	1.184979
ENSMUSG00000044444	Pfn3	protein_coding	profilin 3 [Source:MGI Symbol;Acc:MGI:2178800]	2.52057507358044	-0.591471031475631	0.00890222338559718	0.226410473519374	309	334	316	346	274	368	3.215593	2.408371	2.24034	2.545705	1.862436	1.456117
ENSMUSG00000114052	Gm48616	lncRNA	predicted gene, 48616 [Source:MGI Symbol;Acc:MGI:6098208]	0.590463933646444	0.900419070882527	0.00893211784145935	0.226908760620695	31	62	49	120	130	146	0.348502	0.482958	0.375287	0.953794	0.954586	0.624083
ENSMUSG00000046748	Tmem45a2	protein_coding	transmembrane protein 45A2 [Source:MGI Symbol;Acc:MGI:1916707]	0.451327197509138	0.992001786533038	0.00897831835962254	0.227688592650321	33	44	42.999	109.999	107	155.999	0.065216	0.033255	0.043371	0.117375	0.072864	0.110548
ENSMUSG00000043909	Trp53bp1	protein_coding	transformation related protein 53 binding protein 1 [Source:MGI Symbol;Acc:MGI:1351320]	5.89498588716389	0.37019276646301	0.00898349089730436	0.227688592650321	3244.999	2387.999	2303	5211.999	3436	4382.001	3.674834	1.892264	1.844893	4.97684	3.260423	2.308246
ENSMUSG00000118114	Gm50332	lncRNA	predicted gene, 50332 [Source:MGI Symbol;Acc:MGI:6303200]	-1.02584465909531	1.32931140552368	0.00902541007262742	0.228399239702828	9	17	8	49	24	64	0.034396	0.045018	0.020829	0.132399	0.05991	0.093
ENSMUSG00000064294	Aox3	protein_coding	aldehyde oxidase 3 [Source:MGI Symbol;Acc:MGI:1918974]	4.94147087168106	0.604017238254014	0.00904876283177697	0.228399239702828	1077	1138	1127	2861	2797	1945	0.775706	0.560042	0.546436	1.446862	1.299723	0.524983
ENSMUSG00000065905	Gm26110	snRNA	predicted gene, 26110 [Source:MGI Symbol;Acc:MGI:5455887]	-0.869650272696641	-1.55778976599582	0.00905252324740413	0.228399239702828	27.951	25.958	50.008	3.15	23.407	43.702	12.349124	7.946503	15.052033	0.983923	6.75463	7.341447
ENSMUSG00000041187	Prkd2	protein_coding	protein kinase D2 [Source:MGI Symbol;Acc:MGI:2141917]	1.56119657118914	0.756791715013006	0.0090530095918533	0.228399239702828	83.009	90.429	91	351.37	220	241.222	0.120608	0.070502	0.061212	0.28694	0.132215	0.089194
ENSMUSG00000079593	Gm14597	protein_coding	predicted gene 14597 [Source:MGI Symbol;Acc:MGI:3711766]	1.57322012601886	0.743332359961692	0.00920205632995228	0.231893925248512	91	91	119	242	210	331	0.60152	0.416796	0.535895	1.130976	0.936715	0.831921
ENSMUSG00000055700	4933401B06Rik	transcribed_processed_pseudogene	RIKEN cDNA 4933401B06 gene [Source:MGI Symbol;Acc:MGI:1918261]	2.46717000129497	0.647761971350994	0.00921662825146229	0.231995699701094	215	169	199	437	432	544	0.682749	0.371863	0.430526	0.981146	0.896055	0.656852
ENSMUSG00000096685	Gm3642	protein_coding	predicted gene 3642 [Source:MGI Symbol;Acc:MGI:3781818]	-0.464558024820802	1.28895915425824	0.00923239318416887	0.232127237307442	8.062	13.768	33.524	70.718	48.913	81.814	0.016413	0.019423	0.046499	0.101792	0.065044	0.063333
ENSMUSG00000020542	Myocd	protein_coding	myocardin [Source:MGI Symbol;Acc:MGI:2137495]	-0.320908561893301	-1.83704136551204	0.00928371383047648	0.232915952504588	38.108	51.948	23.98	56.035	47.02	50.098	0.074112	0.158955	0.010584	0.025932	0.035619	0.012256
ENSMUSG00000063522	Ly6m	protein_coding	lymphocyte antigen 6 complex, locus M [Source:MGI Symbol;Acc:MGI:1914288]	2.66876914027908	0.632458291773472	0.00928491288531343	0.232915952504588	329.199	180.174	201.561	594.523	430.745	536.629	0.492345	0.199835	0.224443	0.688764	0.47412	0.347205
ENSMUSG00000073856	Iqck	protein_coding	IQ motif containing K [Source:MGI Symbol;Acc:MGI:3612188]	4.19410037722159	0.518926007050211	0.00930259497067948	0.233094032115148	798	762	495	1703	1094.001	1838	1.790251	1.188567	0.74371	2.577991	1.62671	1.569252
ENSMUSG00000008734	Gprc5b	protein_coding	G protein-coupled receptor, family C, group 5, member B [Source:MGI Symbol;Acc:MGI:1927596]	5.121448353504	-0.4152841357527	0.00933602996525922	0.233665977255494	1628	1733	1687.001	2645	1638.001	2981	2.257542	1.429337	1.756912	1.909312	1.407842	1.235188
ENSMUSG00000093923	Gm5935	protein_coding	predicted gene 5935 [Source:MGI Symbol;Acc:MGI:3646322]	1.54998420522036	0.745593658396055	0.00937574962211838	0.234088186024298	81.677	100.476	113.805	240.954	238.633	280.409	0.401901	0.342577	0.381508	0.838271	0.766971	0.524635
ENSMUSG00000030351	Tspan11	protein_coding	tetraspanin 11 [Source:MGI Symbol;Acc:MGI:1915748]	1.7203282188017	-1.05653219510629	0.00938665126638536	0.234088186024298	115	192	175	202	156	323	0.139056	0.334502	0.240209	0.089071	0.063549	0.205187
ENSMUSG00000024295	Cyp4f41-ps	transcribed_unprocessed_pseudogene	cytochrome P450, family 4, subfamily f, polypeptide 41 pseudogene [Source:MGI Symbol;Acc:MGI:1925125]	1.90419917036235	0.753276727134292	0.00939412396928801	0.234088186024298	128	206.999	159	299	224	309	0.626329	0.757237	0.485263	1.644675	1.209392	0.770444
ENSMUSG00000049252	Lrp1b	protein_coding	low density lipoprotein-related protein 1B [Source:MGI Symbol;Acc:MGI:2151136]	0.594910456351746	1.08430971752059	0.00939541232442587	0.234088186024298	30	40	69	95	142	163	0.009147	0.005321	0.011165	0.015475	0.017806	0.02695
ENSMUSG00000099665	Gm29482	lncRNA	predicted gene 29482 [Source:MGI Symbol;Acc:MGI:5580188]	-2.21552454565335	-1.72073740741968	0.00945784251066636	0.235377379997092	12	11	18	12	2	7	2.49716	1.586105	2.551889	1.765533	0.271846	0.553871
ENSMUSG00000079033	Mef2b	protein_coding	myocyte enhancer factor 2B [Source:MGI Symbol;Acc:MGI:104526]	1.35870072933922	0.786649939856636	0.00949542126628248	0.236045884187214	137	56	63	307.708	151.469	205.384	0.392573	0.112441	0.124373	0.617906	0.286691	0.223829
ENSMUSG00000032826	Ank2	protein_coding	ankyrin 2, brain [Source:MGI Symbol;Acc:MGI:88025]	6.46391692071888	0.465965207071229	0.0095107754055386	0.236161024021407	4047.33	3369.908	3306.214	7482.169	6504.217	6627.222	4.355594	1.85869	2.523121	5.551702	4.648004	2.86124
ENSMUSG00000053868	Gm5142	protein_coding	predicted gene 5142 [Source:MGI Symbol;Acc:MGI:3647352]	4.46423547607236	-0.448322175555008	0.00956063689416974	0.237131787831181	830	1361	1417	1212	1252	1515	6.781582	7.705225	7.887638	7.001402	6.681676	4.706644
ENSMUSG00000024081	Cebpz	protein_coding	CCAAT/enhancer binding protein zeta [Source:MGI Symbol;Acc:MGI:109386]	5.00911601963859	0.385855165419378	0.00959351557934197	0.2376796182621	1439	1274	1135	3096	1989	2658.999	1.349001	0.761433	0.681534	2.009908	1.149982	0.920549
ENSMUSG00000073985	Gm10602	lncRNA	predicted gene 10602 [Source:MGI Symbol;Acc:MGI:3708759]	2.68765342934826	0.77037871442518	0.00965287308225887	0.238881493973878	292.6	267.335	112.438	586.255	418.275	677.863	0.482685	0.300152	0.126962	0.707434	0.459791	0.445449
ENSMUSG00000055357	4933400A11Rik	protein_coding	RIKEN cDNA 4933400A11 gene [Source:MGI Symbol;Acc:MGI:1913997]	3.19821936433916	0.614002579929539	0.0097083464485882	0.239984658283002	326.068	313.13	345.109	666.229	822.107	817.074	1.033741	0.687365	0.744918	1.4924	1.701367	0.985342
ENSMUSG00000079031	BB287469	protein_coding	expressed sequence BB287469 [Source:MGI Symbol;Acc:MGI:3034635]	1.68751622047767	0.857248865081703	0.00980014913632656	0.24195169884994	23.02	197.227	115.837	95.495	374.256	346.836	0.044262	0.262768	0.151741	0.12982	0.470033	0.253572
ENSMUSG00000035491	Fthl17a	protein_coding	ferritin, heavy polypeptide-like 17, member A [Source:MGI Symbol;Acc:MGI:1919246]	2.5972735994686	0.648941906519181	0.00981055167996409	0.24195169884994	158	231	261	571	441	539	0.830527	0.841362	0.934677	2.122082	1.514131	1.077287
ENSMUSG00000097638	Carlr	protein_coding	cardiac and apoptosis-related long non-coding RNA [Source:MGI Symbol;Acc:MGI:1914024]	2.56002781797899	-0.613814068453706	0.00982087712925523	0.24195169884994	347	308	334	346	303	345	0.459728	0.282746	0.301469	0.324098	0.262206	0.173795
ENSMUSG00000093867	Gsdmcl2	transcribed_unprocessed_pseudogene	gasdermin C-like 2 [Source:MGI Symbol;Acc:MGI:1925409]	4.63756502117318	0.422858363048721	0.00986396385600352	0.24255225029609	1010.53	986.888	811.307	2367.305	1440.873	2507.742	3.124012	2.166848	1.772317	4.944324	2.80582	2.833337
ENSMUSG00000020740	Gga3	protein_coding	golgi associated, gamma adaptin ear containing, ARF binding protein 3 [Source:MGI Symbol;Acc:MGI:2384159]	2.64511978891602	-0.624818924562281	0.00986977843509647	0.24255225029609	278.376	297.765	304.593	426.675	385.916	490.825	0.569956	0.328296	0.403679	0.433937	0.320155	0.201338
ENSMUSG00000023307	March5	protein_coding	membrane-associated ring finger (C3HC4) 5 [Source:MGI Symbol;Acc:MGI:1915207]	5.7443546845963	0.347397237924435	0.00987829141955019	0.24255225029609	2518	2127	1896.999	4796	3142.001	4838	5.124823	2.994311	2.590743	7.01658	4.239222	3.757816
ENSMUSG00000106594	4930432H08Rik	lncRNA	RIKEN cDNA 4930432H08 gene [Source:MGI Symbol;Acc:MGI:1921031]	-1.24163158705011	-1.25070849850897	0.00992108067825595	0.243331627993972	21	25	34	18	10	25	0.062499	0.051555	0.068938	0.037875	0.019439	0.02829
ENSMUSG00000036099	Vezt	protein_coding	vezatin, adherens junctions transmembrane protein [Source:MGI Symbol;Acc:MGI:2143698]	4.73926969460876	0.475494119140984	0.00993486675589353	0.243398710009516	1181.91	1009.815	1039.858	2485.822	1670.358	2199.554	2.338225	1.098721	1.496098	3.680169	2.344693	1.67575
ENSMUSG00000058799	Nap1l1	protein_coding	nucleosome assembly protein 1-like 1 [Source:MGI Symbol;Acc:MGI:1855693]	6.86297807638876	0.297673017281697	0.00995710712747389	0.243575202435452	5029.759	5063.68	4588.555	10337.192	6997.478	9731.235	6.786945	5.165881	4.738854	10.103758	7.336972	5.655726
ENSMUSG00000028240	Cyp7a1	protein_coding	cytochrome P450, family 7, subfamily a, polypeptide 1 [Source:MGI Symbol;Acc:MGI:106091]	-0.667237281135745	1.95581897121833	0.00996418875797239	0.243575202435452	23	14	24	37	40	79	0.018059	0.007617	0.012838	0.02054	0.160121	0.023586
ENSMUSG00000107573	Olfr1389	protein_coding	olfactory receptor 1389 [Source:MGI Symbol;Acc:MGI:3031223]	-1.5019123396517	1.35562911509057	0.00998054999443307	0.24370467142726	8.021	6.009	9	35.078	21	38.058	0.007487	0.003887	0.005723	0.023149	0.012803	0.013507
ENSMUSG00000043929	Klhl15	protein_coding	kelch-like 15 [Source:MGI Symbol;Acc:MGI:1923400]	4.32050406847895	0.434796529219455	0.00999595756728191	0.24381059293398	850	867.001	839.999	1687.001	1174	1735.001	0.751602	0.710037	0.661003	1.334145	1.01248	0.879116
ENSMUSG00000005506	Celf1	protein_coding	CUGBP, Elav-like family member 1 [Source:MGI Symbol;Acc:MGI:1342295]	5.53942625776398	-0.385947565076025	0.0100287927071853	0.244109157334607	2785	1928	1821.001	3983.459	2340	3431	2.35093	1.091034	0.884465	1.740048	0.939214	0.852161
ENSMUSG00000085016	Gm11335	lncRNA	predicted gene 11335 [Source:MGI Symbol;Acc:MGI:3705194]	3.05658991080382	0.542498299046334	0.0100310426009205	0.244109157334607	306	322	295	792	520	799	1.134265	0.827034	0.744971	2.07562	1.258997	1.126123
ENSMUSG00000116894	4930547E14Rik	lncRNA	RIKEN cDNA 4930547E14 gene [Source:MGI Symbol;Acc:MGI:1922395]	2.83833783528601	0.577437361819381	0.0100414481972828	0.244109157334607	265	248	266	604	541	657	2.371019	1.536599	1.642879	3.804528	3.176237	2.235182
ENSMUSG00000045114	Prrt2	protein_coding	proline-rich transmembrane protein 2 [Source:MGI Symbol;Acc:MGI:1916267]	-1.37575882172863	-1.37151390633668	0.0100744430902399	0.244641244831901	29.074	16.78	5.782	22.558	11.412	38.614	0.03517	0.045993	0.042843	0.021815	0.010196	0.019011
ENSMUSG00000028869	Gnl2	protein_coding	guanine nucleotide binding protein-like 2 (nucleolar) [Source:MGI Symbol;Acc:MGI:2385207]	6.21890211672028	0.33500181563935	0.0101014308992747	0.245026448850798	3258	2988.999	2504.001	7342.999	4254	6732.001	6.103965	4.392787	3.512601	10.159414	5.346749	4.766035
ENSMUSG00000114575	Gm47814	lncRNA	predicted gene, 47814 [Source:MGI Symbol;Acc:MGI:6096999]	0.669514283952903	0.83114247825713	0.0101331490252241	0.245525420550672	44.943	58	49	152.992	109.939	158.077	1.073169	0.959637	0.797122	2.582865	1.714681	1.435218
ENSMUSG00000111429	Gm32511	lncRNA	predicted gene, 32511 [Source:MGI Symbol;Acc:MGI:5591670]	2.44168030642958	0.705798754714283	0.0101499154079178	0.245661414131198	215	157	218	517	346	518	0.387573	0.196446	0.333134	0.845653	0.419454	0.453304
ENSMUSG00000000817	Fasl	protein_coding	Fas ligand (TNF superfamily, member 6) [Source:MGI Symbol;Acc:MGI:99255]	-0.0678441494140546	1.23591160301568	0.010180852704276	0.246139715490318	15	16	22	88	100	101	0.103971	0.020231	0.027351	0.113536	0.119193	0.070079
ENSMUSG00000071573	Rnls	polymorphic_pseudogene	renalase, FAD-dependent amine oxidase [Source:MGI Symbol;Acc:MGI:1915045]	7.48427643077828	0.320691423668042	0.0102164445865647	0.246729377213911	6906.385	6915.734	8049.807	16033.135	10184.946	16947.789	18.843048	13.074133	14.962703	30.927745	18.150443	17.581633
ENSMUSG00000049323	Smcr8	protein_coding	Smith-Magenis syndrome chromosome region, candidate 8 homolog (human) [Source:MGI Symbol;Acc:MGI:2444720]	5.26464170102184	0.379300797007174	0.010310442399267	0.248726718339382	1637	1552	1362	3592	2105	3772	0.768259	0.486995	0.426334	1.145745	0.636442	0.651899
ENSMUSG00000000606	Vmn2r88	protein_coding	vomeronasal 2, receptor 88 [Source:MGI Symbol;Acc:MGI:1316662]	-0.298107717993721	0.991581100252567	0.0103886817895886	0.250339952314758	36.525	24.994	29.862	63.391	56.956	65.385	0.027359	0.013034	0.014942	0.051708	0.038409	0.029467
ENSMUSG00000091754	Gm3636	protein_coding	predicted gene 3636 [Source:MGI Symbol;Acc:MGI:3781812]	1.36391106544003	0.88693595353231	0.0105113301502386	0.252544439836595	129.78	53.314	64.144	307.18	203.738	152.697	0.267042	0.076013	0.089919	0.446884	0.273825	0.119467
ENSMUSG00000051896	Tex37	protein_coding	testis expressed 37 [Source:MGI Symbol;Acc:MGI:1921471]	1.72316429193003	-0.949823964629364	0.0105193072273144	0.252544439836595	231	147	218	105	202	169	1.259383	0.555313	0.809704	0.404729	0.719325	0.350331
ENSMUSG00000092545	Gm20319	lncRNA	predicted gene, 20319 [Source:MGI Symbol;Acc:MGI:5012504]	-2.03668804946339	-1.55779173566148	0.0105217341760051	0.252544439836595	14	23	10	6	10	8	0.082614	0.094043	0.040202	0.025033	0.038544	0.01795
ENSMUSG00000091605	Gm8256	transcribed_unprocessed_pseudogene	predicted gene 8256 [Source:MGI Symbol;Acc:MGI:3779791]	-1.30921902849802	1.33295735454118	0.0105364457686378	0.252544439836595	11.926	12.026	8.167	38.727	32.905	29.031	0.063447	0.050293	0.035913	0.205423	0.165681	0.069602
ENSMUSG00000030677	Kif22	protein_coding	kinesin family member 22 [Source:MGI Symbol;Acc:MGI:109233]	3.2673149420893	-0.687247309731075	0.0105374955827392	0.252544439836595	648.999	456	481	764.999	393	513	1.616865	1.349151	1.534818	1.727728	1.090139	0.54732
ENSMUSG00000105297	1700052H01Rik	lncRNA	RIKEN cDNA 1700052H01 gene [Source:MGI Symbol;Acc:MGI:1920712]	1.16363249001274	0.925307069841603	0.0105516015101753	0.252607633980013	83	46	56	177	205	244	1.098346	0.329009	0.396487	1.330347	1.17555	0.87556
ENSMUSG00000100892	Gm20897	protein_coding	predicted gene, 20897 [Source:MGI Symbol;Acc:MGI:5434253]	0.36168273888621	1.20228587188421	0.0105799535767443	0.253011376251676	24.519	65.349	13.849	121.487	80.492	167.433	0.112057	0.206941	0.043118	0.392549	0.24028	0.290952
ENSMUSG00000044244	Il20rb	protein_coding	interleukin 20 receptor beta [Source:MGI Symbol;Acc:MGI:2143266]	0.831296229649147	0.927850147766804	0.0106905276871548	0.255378386452912	77	36	57.999	220	94	157	0.104236	0.030203	0.060163	0.237012	0.082817	0.099594
ENSMUSG00000075042	4930431P03Rik	lncRNA	RIKEN cDNA 4930431P03 gene [Source:MGI Symbol;Acc:MGI:1921145]	1.10425012532119	1.16509710069425	0.0107387746388938	0.256087190144936	153.525	42.472	20.45	141.679	217.028	164.864	0.15074	0.036948	0.026375	0.157052	0.174961	0.080517
ENSMUSG00000100724	Gm28533	transcribed_unprocessed_pseudogene	predicted gene 28533 [Source:MGI Symbol;Acc:MGI:5579239]	3.14971424377544	-0.529393224235134	0.0107434535161825	0.256087190144936	450.028	519.254	491.667	542.679	442.667	581.427	1.263652	1.01028	0.940553	1.077359	0.811882	0.620767
ENSMUSG00000079620	Muc4	protein_coding	mucin 4 [Source:MGI Symbol;Acc:MGI:2153525]	4.08758420388519	0.454412597436949	0.0108437874449442	0.257819652770206	572.001	641.999	789	1280.001	1260.999	1578	2.198321	1.495243	1.548205	3.391483	2.602374	2.023646
ENSMUSG00000096917	2500002B13Rik	lncRNA	RIKEN cDNA 2500002B13 gene [Source:MGI Symbol;Acc:MGI:1925603]	-0.00411392751210005	1.05052983069998	0.0108508020450651	0.257819652770206	42.535	32.219	30.274	79.677	70.694	90.88	0.055306	0.029028	0.067481	0.135657	0.107235	0.100222
ENSMUSG00000101062	Gm28821	lncRNA	predicted gene 28821 [Source:MGI Symbol;Acc:MGI:5579527]	-1.6045434656556	1.43280164584037	0.0108512516739151	0.257819652770206	7	7	6	17	32	38	0.059729	0.041387	0.034879	0.102557	0.178347	0.123287
ENSMUSG00000026028	Trak2	protein_coding	trafficking protein, kinesin binding 2 [Source:MGI Symbol;Acc:MGI:1918077]	4.11298464037586	-0.695285761630685	0.0109100824255212	0.25893810929106	837	736	675	1564	879	1503	1.253035	0.528567	0.242402	0.588466	0.305149	0.318378
ENSMUSG00000060311	Mucl1	protein_coding	mucin-like 1 [Source:MGI Symbol;Acc:MGI:98393]	-0.412070044050416	-1.04123804537698	0.0109610870537447	0.259868613949114	40	55	44	41	32	30.02	0.242068	0.230628	0.181407	0.175424	0.12649	0.069077
ENSMUSG00000094354	Gm21882	protein_coding	predicted gene, 21882 [Source:MGI Symbol;Acc:MGI:5434046]	1.64692619152247	0.740187092627119	0.0109887114789962	0.260243408951496	103.513	109.98	102.528	255.105	273.877	276.212	0.382318	0.281459	0.257984	0.666157	0.660712	0.387898
ENSMUSG00000030630	Fah	protein_coding	fumarylacetoacetate hydrolase [Source:MGI Symbol;Acc:MGI:95482]	0.940679103590113	-0.886784166585422	0.0110673227748748	0.261823613444273	85	118	141	126	58	119	0.202537	0.193157	0.225885	0.205394	0.087346	0.104323
ENSMUSG00000108505	1700095K22Rik	lncRNA	RIKEN cDNA 1700095K22 gene [Source:MGI Symbol;Acc:MGI:1915478]	-0.209003689949562	-1.13995800598686	0.0111170278851585	0.262716971575364	64	32	67	34	42	36	5.223075	1.80955	3.725163	1.9618	2.238843	1.117107
ENSMUSG00000079389	Gm3149	protein_coding	predicted gene 3149 [Source:MGI Symbol;Acc:MGI:3781328]	4.51231859136103	0.601377984908171	0.0111298104385998	0.262716971575364	794.572	559.181	1097.116	2443.917	1405.43	2073.008	3.272095	1.595584	3.078005	7.112545	3.780334	3.245932
ENSMUSG00000095754	Spin2f	protein_coding	spindlin family, member 2F [Source:MGI Symbol;Acc:MGI:3780958]	0.459665459038833	0.947738826228611	0.0111408695324127	0.262716971575364	59.808	44.665	19.999	164.654	75.885	130.274	0.232904	0.120519	0.053059	0.453335	0.19302	0.193619
ENSMUSG00000109215	4930453L07Rik	lncRNA	RIKEN cDNA 4930453L07 gene [Source:MGI Symbol;Acc:MGI:1921938]	0.649103305274979	1.22682334126516	0.0111580271184213	0.262726003998966	87	32	19	129	155	126	0.225199	0.057395	0.033506	0.236084	0.262064	0.124012
ENSMUSG00000101334	1700028M03Rik	lncRNA	RIKEN cDNA 1700028M03 gene [Source:MGI Symbol;Acc:MGI:1916710]	-1.21453982618094	1.28912953544954	0.01116510963646	0.262726003998966	9	14	7	27	42	45	0.122127	0.131635	0.064713	0.259037	0.37226	0.232181
ENSMUSG00000026616	Cr2	protein_coding	complement receptor 2 [Source:MGI Symbol;Acc:MGI:88489]	-0.636716312884893	-1.7230608967445	0.0112019913294544	0.263312549659802	35	26	27	52.001	40	31	0.326508	0.012926	0.081549	0.047217	0.029568	0.017708
ENSMUSG00000067441	H2ab1	protein_coding	H2A.B variant histone 1 [Source:MGI Symbol;Acc:MGI:3642445]	-1.6945359210173	1.7761110158802	0.0113867754915084	0.267157526608951	8.632	1.622	5.896	19.653	39.488	22.678	0.268559	0.034958	0.124977	0.432318	0.802487	0.268284
ENSMUSG00000042846	Lrrtm3	protein_coding	leucine rich repeat transmembrane neuronal 3 [Source:MGI Symbol;Acc:MGI:2389177]	-0.0716740380688959	-1.23396672357696	0.011410041189537	0.267157526608951	33.841	40.007	60.044	73.011	65.081	46.019	0.179985	0.172717	0.1703	0.207904	0.035904	0.068342
ENSMUSG00000115257	Gm30467	lncRNA	predicted gene, 30467 [Source:MGI Symbol;Acc:MGI:5589626]	-1.2027196441437	1.46943399121473	0.0114114399944417	0.267157526608951	17.473	6.454	5.23	30.584	40.083	45.134	0.049743	0.012731	0.010144	0.061559	0.074535	0.048856
ENSMUSG00000032252	Glce	protein_coding	glucuronyl C5-epimerase [Source:MGI Symbol;Acc:MGI:2136405]	4.0192134424109	0.459078514972719	0.0114140854728274	0.267157526608951	795	778	659	1346	804	1373.105	0.76799	0.495072	0.420391	1.28896	0.648909	0.671917
ENSMUSG00000030672	Mylpf	protein_coding	myosin light chain, phosphorylatable, fast skeletal muscle [Source:MGI Symbol;Acc:MGI:97273]	0.193721412042699	-1.05586744596052	0.0114412041844023	0.267507985309406	62	43	51	108	56	69	1.332186	0.224697	0.506389	0.562649	0.260568	0.182416
ENSMUSG00000026969	Fam166a	protein_coding	family with sequence similarity 166, member A [Source:MGI Symbol;Acc:MGI:3605773]	4.81830066205632	-0.724170647664396	0.0114952967031666	0.268228356497022	1711	1178	1465	1740	1696	1809	46.077047	10.312182	9.216305	15.389744	11.851041	6.798019
ENSMUSG00000086916	Gm15903	lncRNA	predicted gene 15903 [Source:MGI Symbol;Acc:MGI:3802037]	-1.06205833047275	-1.40914613429132	0.0115011767819561	0.268228356497022	23	24	16	24	22	49	0.218314	0.383395	0.178136	0.087591	0.207203	0.055694
ENSMUSG00000093848	Gm20865	protein_coding	predicted gene, 20865 [Source:MGI Symbol;Acc:MGI:5434221]	2.45282513994189	0.654437020772812	0.011508549234492	0.268228356497022	171.041	241.585	169.416	511.468	438.145	441.746	0.539814	0.528311	0.36427	1.14128	0.903213	0.530106
ENSMUSG00000075044	Slc22a29	protein_coding	solute carrier family 22. member 29 [Source:MGI Symbol;Acc:MGI:3605624]	-1.91745128319743	-1.43624880405996	0.0115840041247987	0.268996690713861	11	14	18	23	5	9	0.037652	0.014778	0.018681	0.024773	0.004975	0.005213
ENSMUSG00000101750	Olfr1392	protein_coding	olfactory receptor 1392 [Source:MGI Symbol;Acc:MGI:3031226]	0.684604237801256	0.858595059233577	0.0115855406780092	0.268996690713861	62.894	40.091	53.136	155.23	121.994	136.868	0.058853	0.025013	0.032595	0.109481	0.074293	0.049009
ENSMUSG00000024940	Ltbp3	protein_coding	latent transforming growth factor beta binding protein 3 [Source:MGI Symbol;Acc:MGI:1101355]	1.82061461521047	-0.722594494787772	0.0115859797104794	0.268996690713861	146.999	202.001	167	241	188.999	286	0.361329	0.131394	0.155627	0.18047	0.119259	0.104577
ENSMUSG00000096861	Vmn2r68	protein_coding	vomeronasal 2, receptor 68 [Source:MGI Symbol;Acc:MGI:3648297]	0.633457872317509	-1.2408577725838	0.011590368194663	0.268996690713861	41.931	150.947	125.796	77.206	22.022	101.943	0.033839	0.090043	0.069162	0.044051	0.012887	0.031281
ENSMUSG00000031375	Bgn	protein_coding	biglycan [Source:MGI Symbol;Acc:MGI:88158]	3.99002815768196	-0.554870653745606	0.0116578869448668	0.270278905221779	651.271	971.2	1040.677	1123.769	711.361	957.303	0.926163	0.954837	1.01239	1.139004	0.659461	0.516577
ENSMUSG00000086021	Gm15767	lncRNA	predicted gene 15767 [Source:MGI Symbol;Acc:MGI:3783209]	1.41344174953193	-0.738036202936394	0.0117043292391462	0.271070295995999	144	169	141	116	125	205	1.663593	1.77357	1.307915	1.012321	1.046477	1.068069
ENSMUSG00000087004	Gm14154	lncRNA	predicted gene 14154 [Source:MGI Symbol;Acc:MGI:3649354]	-0.348924564697845	1.06186257512915	0.0117550560287157	0.271959148143344	22	22	21	63	77	66	0.205354	0.142291	0.133544	0.415767	0.469461	0.234245
ENSMUSG00000096793	Gm3002	protein_coding	predicted gene 3002 [Source:MGI Symbol;Acc:MGI:3781180]	0.869402768387748	0.841092127501124	0.0117820244138216	0.27229704901828	68.469	41.695	60.298	225.388	90.511	180.2	0.123625	0.052164	0.074173	0.287724	0.106744	0.123713
ENSMUSG00000086912	4930505O20Rik	lncRNA	RIKEN cDNA 4930505O20 gene [Source:MGI Symbol;Acc:MGI:1921959]	0.448522592089873	-0.956184264530018	0.0118127109108793	0.272720081564063	92	98	53	111	32	68	0.187799	0.138613	0.073706	0.160198	0.042666	0.052779
ENSMUSG00000115485	Gm49126	lncRNA	predicted gene, 49126 [Source:MGI Symbol;Acc:MGI:6118532]	-2.14593803981627	1.62428627252368	0.0118512655470213	0.272976082714669	5	3	4	20	20	17	0.03263	0.013566	0.017784	0.092281	0.085253	0.042184
ENSMUSG00000080542	Gm22710	snRNA	predicted gene, 22710 [Source:MGI Symbol;Acc:MGI:5452487]	2.3601604140938	-1.86665365767443	0.0118513390870377	0.272976082714669	70.686	438.347	410.562	0	391.09	425.65	41.902737	180.052722	165.809621	0	151.43023	95.941204
ENSMUSG00000030921	Trim30a	protein_coding	tripartite motif-containing 30A [Source:MGI Symbol;Acc:MGI:98178]	-0.333302900424838	1.1160952527889	0.0118727557758389	0.272976082714669	26.508	39.748	14	68.712	58.411	66.473	0.033364	0.024088	0.015109	0.067586	0.077424	0.031656
ENSMUSG00000087088	Gm16638	lncRNA	predicted gene, 16638 [Source:MGI Symbol;Acc:MGI:4439562]	0.633338531799221	0.822068915848846	0.0118733751301091	0.272976082714669	52.755	72.58	43.772	127.641	98.077	158.326	0.023737	0.019974	0.01485	0.050391	0.033903	0.03162
ENSMUSG00000062232	Rapgef2	protein_coding	Rap guanine nucleotide exchange factor (GEF) 2 [Source:MGI Symbol;Acc:MGI:2659071]	2.929082266401	0.593214159592351	0.011888228174043	0.273032560514387	377.519	198.719	235.4	799.128	480.96	663.956	0.195311	0.06659	0.080712	0.272797	0.15183	0.121412
ENSMUSG00000071890	Mroh9	protein_coding	maestro heat-like repeat family member 9 [Source:MGI Symbol;Acc:MGI:1925508]	5.46931599934506	0.381596942914903	0.0119304327573851	0.273716439043131	1821	1689	1771	3809	3164	3612	2.072125	1.331711	1.372931	3.064407	2.351639	1.562786
ENSMUSG00000000049	Apoh	protein_coding	apolipoprotein H [Source:MGI Symbol;Acc:MGI:88058]	3.59038961814879	0.55218342325746	0.0119932704861696	0.274850411549793	478	428.001	558.001	1016	815	1011	1.955274	1.463626	1.903637	3.874366	3.03377	2.017281
ENSMUSG00000027425	Kat14	protein_coding	lysine acetyltransferase 14 [Source:MGI Symbol;Acc:MGI:1917264]	3.42393318979593	-0.632326618209808	0.0120048170674643	0.274850411549793	571	540.001	444	864	503	843	1.095126	0.712605	0.415054	1.118415	0.299131	0.361861
ENSMUSG00000111078	Gm35028	lncRNA	predicted gene, 35028 [Source:MGI Symbol;Acc:MGI:5594187]	0.383430084020947	-1.06711916482531	0.0120769669785224	0.276107785436418	81	82	81	45	84	44	0.106717	0.074858	0.072704	0.041917	0.072287	0.022042
ENSMUSG00000087495	Gm14152	lncRNA	predicted gene 14152 [Source:MGI Symbol;Acc:MGI:3702162]	4.89361072705054	0.397540842757157	0.0120848084068425	0.276107785436418	1141.492	1335.491	1068.602	2815.477	1650.895	2831.516	8.034447	6.45498	5.052941	13.838465	8.211019	7.235768
ENSMUSG00000027513	Pck1	protein_coding	phosphoenolpyruvate carboxykinase 1, cytosolic [Source:MGI Symbol;Acc:MGI:97501]	-2.32318801733792	1.73167797007168	0.0121071661206825	0.276159445804441	1.013	6.018	3.062	16.008	15.007	19.044	0.001293	0.005326	0.002664	0.014454	0.012518	0.009247
ENSMUSG00000021255	Esrrb	protein_coding	estrogen related receptor, beta [Source:MGI Symbol;Acc:MGI:1346832]	1.59168966095544	0.950260660116748	0.0121121464084944	0.276159445804441	110	72	98	283	276	239	0.111286	0.052397	0.073572	0.220614	0.224585	0.070514
ENSMUSG00000111854	Gm48740	lncRNA	predicted gene, 48740 [Source:MGI Symbol;Acc:MGI:6098406]	0.139247382711839	1.0468289063848	0.0121483474890606	0.276698400668624	42.384	31.404	20.006	92.027	107.749	90.933	0.070764	0.037505	0.022799	0.109653	0.115339	0.057975
ENSMUSG00000031292	Cdkl5	protein_coding	cyclin-dependent kinase-like 5 [Source:MGI Symbol;Acc:MGI:1278336]	3.67063925647592	0.536578639840023	0.0121611456688744	0.276703753467932	549.309	479	551.031	973.606	899.157	1070.999	0.358607	0.24263	0.315675	0.596182	0.544234	0.355422
ENSMUSG00000042423	Fbrs	protein_coding	fibrosin [Source:MGI Symbol;Acc:MGI:104648]	4.99418593516134	-0.423480945811281	0.012215638235012	0.277656792699835	1423.688	1872.111	1576.153	2019.389	1862.216	2295.236	2.040732	1.249494	1.519534	1.551056	1.202074	1.188478
ENSMUSG00000072769	Gm10419	lncRNA	predicted gene 10419 [Source:MGI Symbol;Acc:MGI:3642823]	0.218369840731016	-0.991405419271904	0.0122547023395919	0.277982499917763	55.171	65.993	54.371	81.427	50.195	88.641	0.118286	0.053374	0.113001	0.073842	0.045396	0.040846
ENSMUSG00000038025	Phf2	protein_coding	PHD finger protein 2 [Source:MGI Symbol;Acc:MGI:1338034]	5.89001053751057	-0.344216299424332	0.0122552103255459	0.277982499917763	2645.003	3569.014	3071.766	3869.498	3213.004	4170.02	1.55337	1.45235	1.229026	1.606693	1.232503	0.931178
ENSMUSG00000032566	Nudt16l2	protein_coding	nudix (nucleoside diphosphate linked moiety X)-type motif 16-like 2 [Source:MGI Symbol;Acc:MGI:1920782]	1.14348166792591	-1.1336474527688	0.0123512160818746	0.279699768545324	234	69	120	66	102	109	1.304633	0.266674	0.461051	0.260964	0.349789	0.235093
ENSMUSG00000114916	4930572O13Rik	lncRNA	RIKEN cDNA 4930572O13 gene [Source:MGI Symbol;Acc:MGI:1923112]	1.4814442865736	0.74603731378449	0.0123685403202157	0.279699768545324	110	91	80	247	223	249	0.645398	0.369956	0.319778	1.024617	0.85461	0.555495
ENSMUSG00000034687	Fras1	protein_coding	Fraser extracellular matrix complex subunit 1 [Source:MGI Symbol;Acc:MGI:2385368]	2.4552700820092	-1.1378169210351	0.0123690158711984	0.279699768545324	503	347	64	730	83	118	0.099327	0.047479	0.009662	0.10305	0.010705	0.00886
ENSMUSG00000086824	4930448D08Rik	lncRNA	RIKEN cDNA 4930448D08 gene [Source:MGI Symbol;Acc:MGI:1921921]	-0.716689506472222	-1.25155903339354	0.0124077779931979	0.279861617636004	43	35	39	31	30	12	0.132719	0.074852	0.082007	0.067648	0.06048	0.014083
ENSMUSG00000091061	4930445B16Rik	lncRNA	RIKEN cDNA 4930445B16 gene [Source:MGI Symbol;Acc:MGI:1922130]	0.0592689903472109	1.11054597552088	0.0124078276093247	0.279861617636004	35	25	24	62	117	100	0.123353	0.061052	0.057626	0.154491	0.269338	0.134007
ENSMUSG00000058571	Gpc6	protein_coding	glypican 6 [Source:MGI Symbol;Acc:MGI:1346322]	-0.357130132735884	1.40778363192432	0.0124142928685755	0.279861617636004	26	11	9	106	20	116	0.041279	0.008219	0.008179	0.070898	0.013673	0.049279
ENSMUSG00000027323	Rad51	protein_coding	RAD51 recombinase [Source:MGI Symbol;Acc:MGI:97890]	2.94342345681836	-0.632745212159212	0.0125026043506252	0.281429632400135	376	332	358.001	591.001	420	627.304	0.66776	0.535003	0.564425	0.484518	0.304364	0.464897
ENSMUSG00000114134	Gm47408	lncRNA	predicted gene, 47408 [Source:MGI Symbol;Acc:MGI:6096341]	0.646287738617982	-1.67906738690768	0.0125094034106575	0.281429632400135	192.167	59.039	64.992	123.298	0	61.211	1.766969	0.376153	0.407132	0.801561	0	0.214006
ENSMUSG00000002068	Ccne1	protein_coding	cyclin E1 [Source:MGI Symbol;Acc:MGI:88316]	3.43468215459764	0.489257852931803	0.0125398300791052	0.2818262831554	464	393	384	1046.999	623	1018	0.841031	0.494524	0.472654	1.340709	0.803471	0.688803
ENSMUSG00000027070	Lrp2	protein_coding	low density lipoprotein receptor-related protein 2 [Source:MGI Symbol;Acc:MGI:95794]	1.15791682426193	0.80399643411382	0.0126100666715321	0.282943363292017	74	70	78	201.003	187.02	185	0.014985	0.011278	0.010761	0.030291	0.027945	0.014846
ENSMUSG00000033220	Rac2	protein_coding	Rac family small GTPase 2 [Source:MGI Symbol;Acc:MGI:97846]	1.57970322806039	1.62850138923782	0.0126152273667542	0.282943363292017	94.357	170.179	123.399	190.658	170.43	320.295	0.104212	0.130235	0.298249	1.26346	0.122948	0.668651
ENSMUSG00000094004	Gm5128	protein_coding	predicted gene 5128 [Source:MGI Symbol;Acc:MGI:3647038]	5.29989240077576	0.357251772592002	0.0126849071938191	0.284216765965276	1601.4	1577.679	1563.476	3408.502	2559.819	3484.072	1.37519	0.938763	0.914699	2.069455	1.435821	1.137617
ENSMUSG00000020459	Mtif2	protein_coding	mitochondrial translational initiation factor 2 [Source:MGI Symbol;Acc:MGI:1924034]	5.419673098346	0.441878703232833	0.0127191763106121	0.284622655170606	1802.055	1828.938	1647.178	3939.923	2292.582	4015.802	3.765989	1.786552	2.564231	5.904874	3.110715	3.319819
ENSMUSG00000102004	4933402C06Rik	lncRNA	RIKEN cDNA 4933402C06 gene [Source:MGI Symbol;Acc:MGI:1918279]	2.44986149314959	0.58574394984001	0.0127554344461787	0.284622655170606	204	194	198	488	401	483	0.672936	0.44381	0.443379	1.152521	0.865593	0.607499
ENSMUSG00000095253	Zfp799	protein_coding	zinc finger protein 799 [Source:MGI Symbol;Acc:MGI:2443934]	1.56093295040496	-1.06527704032912	0.0127572618612475	0.284622655170606	196.164	104.531	123.836	263.869	126.516	201.814	0.222712	0.038714	0.142631	0.099716	0.065818	0.041015
ENSMUSG00000030020	Prickle2	protein_coding	prickle planar cell polarity protein 2 [Source:MGI Symbol;Acc:MGI:1925144]	1.79459531079236	0.666205950916971	0.0127818403335984	0.284622655170606	161	142	128	308	218	266	0.071414	0.040791	0.036058	0.116616	0.080666	0.060921
ENSMUSG00000115304	4930434J06Rik	lncRNA	RIKEN cDNA 4930434J06 gene [Source:MGI Symbol;Acc:MGI:1921917]	1.56429300704705	1.07516664459476	0.0127843454401191	0.284622655170606	113	131	131	231	218.999	207	2.004921	0.414112	0.775792	2.026973	2.659096	1.584487
ENSMUSG00000113834	Gm34022	lncRNA	predicted gene, 34022 [Source:MGI Symbol;Acc:MGI:5593181]	-0.260222396447181	1.02125466562832	0.0127907538279156	0.284622655170606	16	30	26	58	86	73	0.102464	0.13312	0.113435	0.262607	0.359729	0.177753
ENSMUSG00000087337	Gm14144	lncRNA	predicted gene 14144 [Source:MGI Symbol;Acc:MGI:3702160]	5.38625945617012	0.415823495098906	0.0128081960351306	0.284622655170606	1474.72	1972.529	1482.559	4072.47	2260.864	4090.01	3.086001	2.860119	2.113599	6.025233	3.090218	3.254293
ENSMUSG00000055305	Zfp93	protein_coding	zinc finger protein 93 [Source:MGI Symbol;Acc:MGI:107611]	4.31822874222776	-1.17990712264434	0.0128138100335259	0.284622655170606	1024.77	969.544	862.379	1829.05	880.756	1466.478	1.197024	0.775195	3.409431	1.526009	0.651557	0.665858
ENSMUSG00000086211	Gm12462	lncRNA	predicted gene 12462 [Source:MGI Symbol;Acc:MGI:3650646]	7.03360272921173	0.287908984851253	0.0128193268526329	0.284622655170606	5347	5665	5204	11845	7348	12050	5.867621	4.307508	3.890571	9.190019	5.266829	5.027878
ENSMUSG00000049354	Dcaf7	protein_coding	DDB1 and CUL4 associated factor 7 [Source:MGI Symbol;Acc:MGI:1919083]	6.95699914087025	-0.297745941183221	0.0128542917454128	0.284823698798085	5890	6362	6172	9042	6408	9660	3.369406	3.423446	3.515796	3.660516	3.138915	2.596303
ENSMUSG00000108841	Frmpd2	protein_coding	FERM and PDZ domain containing 2 [Source:MGI Symbol;Acc:MGI:2685472]	-1.08064132354822	1.2413644204598	0.0128632666533176	0.284823698798085	23	14	9	38	32	41	0.014333	0.006045	0.004928	0.02241	0.016972	0.021519
ENSMUSG00000029478	Ncor2	protein_coding	nuclear receptor co-repressor 2 [Source:MGI Symbol;Acc:MGI:1337080]	3.56436910073157	-0.544274636528077	0.0128671773123312	0.284823698798085	653.292	671.088	646.038	694	600.998	746.071	0.377924	0.316766	0.390785	0.286103	0.338753	0.211158
ENSMUSG00000079800	AC125149.3	protein_coding		-2.50249566167583	2.41050522146717	0.0129133321062295	0.285558373132234	8.773	0	0	18.245	13.484	10.318	0.026442	0	0	0.038878	0.026546	0.011824
ENSMUSG00000049489	Ccnq	protein_coding	cyclin Q [Source:MGI Symbol;Acc:MGI:1916359]	2.89559017344325	0.542732238620462	0.0129542064886745	0.285937175051344	292	259	270	753	430	713	0.922513	0.566975	0.581136	1.681954	0.887332	0.856495
ENSMUSG00000118071	Gm50455	lncRNA	predicted gene, 50455 [Source:MGI Symbol;Acc:MGI:6324718]	5.31360645574651	0.354058111109197	0.0129564268195796	0.285937175051344	1609.305	1663.543	1519.217	3584.15	2340.103	3707.153	1.862193	1.333812	1.197651	2.932256	1.76868	1.63107
ENSMUSG00000037572	Wdhd1	protein_coding	WD repeat and HMG-box DNA binding protein 1 [Source:MGI Symbol;Acc:MGI:2443514]	3.67208497963871	-1.23016917473969	0.01299280934164	0.286453078828449	865.084	451.441	401	1361.618	572.395	813.048	0.71812	0.242121	1.387779	0.755109	0.293926	0.239488
ENSMUSG00000031118	1700080O16Rik	protein_coding	RIKEN cDNA 1700080O16 gene [Source:MGI Symbol;Acc:MGI:1921529]	3.53470550673321	0.487899194594734	0.0130241366923966	0.28662718861349	414	430	473	961	806	1117	1.079714	0.779306	0.843886	1.768029	1.375902	1.103029
ENSMUSG00000023984	Gm20517	protein_coding	predicted gene 20517 [Source:MGI Symbol;Acc:MGI:5141982]	3.826927916874	-0.454094825722936	0.0130267339751239	0.28662718861349	816.528	661.547	643.829	1082.149	722.644	982.373	0.752694	0.48068	0.398156	0.641285	0.347944	0.341774
ENSMUSG00000027522	Stx16	protein_coding	syntaxin 16 [Source:MGI Symbol;Acc:MGI:1923396]	4.15050784661756	0.557003543948963	0.0130484201901273	0.286817819049455	1119.589	790.434	689.701	1388.328	897.733	1267.815	1.329955	1.331606	0.698636	2.81152	1.631439	1.256648
ENSMUSG00000030641	Ddias	protein_coding	DNA damage-induced apoptosis suppressor [Source:MGI Symbol;Acc:MGI:1921291]	6.91621305426446	0.294618547574436	0.0130763684555279	0.286892295768005	4212	6030	4801	9394.999	7958.001	11200	4.841136	4.730516	3.804328	7.582039	5.904343	4.919607
ENSMUSG00000040657	1700063H04Rik	lncRNA	RIKEN cDNA 1700063H04 gene [Source:MGI Symbol;Acc:MGI:1921519]	2.68748132396068	-0.558167476706936	0.0130778599296743	0.286892295768005	316	406	349	410	304	413	1.713693	1.52562	1.289424	1.572024	1.076831	0.851612
ENSMUSG00000034892	Rps29	protein_coding	ribosomal protein S29 [Source:MGI Symbol;Acc:MGI:107681]	5.76711574464631	-0.389102075235366	0.0131431948666639	0.287829993106199	1391	3860	3726	2135	3591	4070	27.039554	52.011399	48.808111	29.913032	45.590122	30.142641
ENSMUSG00000068349	Gml	protein_coding	glycosylphosphatidylinositol anchored molecule like [Source:MGI Symbol;Acc:MGI:3644767]	5.72554959990813	0.371512156312481	0.013146741115316	0.287829993106199	2010.312	2221.31	2089.037	5129.726	2755.312	5167.375	9.515607	7.26736	6.726431	17.137491	8.50368	9.291957
ENSMUSG00000102053	Gm4064	protein_coding	predicted gene 4064 [Source:MGI Symbol;Acc:MGI:3782239]	2.36337063197223	0.722898988978565	0.013190168461864	0.288494002356063	368.678	123.126	74.857	645.778	260.505	360.699	0.865581	0.200301	0.119734	1.071946	0.399489	0.321997
ENSMUSG00000028088	Fmo5	protein_coding	flavin containing monooxygenase 5 [Source:MGI Symbol;Acc:MGI:1310004]	-0.607990274357728	-1.12930266449059	0.0132101691766641	0.288644817575423	35.084	27.27	35.083	64.535	21.005	34.221	0.051694	0.020672	0.026273	0.050753	0.008541	0.0081
ENSMUSG00000021259	Cyp46a1	protein_coding	cytochrome P450, family 46, subfamily a, polypeptide 1 [Source:MGI Symbol;Acc:MGI:1341877]	3.1337383636227	-0.641169979560367	0.0132477304751111	0.289178655812013	577	305	591	620.999	332	542	1.024825	0.380169	0.685198	0.756789	0.383435	0.367492
ENSMUSG00000052921	Arhgef15	protein_coding	Rho guanine nucleotide exchange factor (GEF) 15 [Source:MGI Symbol;Acc:MGI:3045246]	3.45885401518496	0.509890421910267	0.0132967526843672	0.289961364230878	383.479	438.627	413.175	1081.241	603.482	1124.85	0.310771	0.242486	0.223532	0.61097	0.314719	0.340198
ENSMUSG00000108848	4933430N04Rik	lncRNA	RIKEN cDNA 4933430N04 gene [Source:MGI Symbol;Acc:MGI:1918499]	-1.89526203362734	-1.85399155582848	0.0133122472536578	0.290012112524049	19	15	15	4	16	10	0.062602	0.035692	0.033369	0.003325	0.0301	0.013057
ENSMUSG00000093570	Gm20714	lncRNA	predicted gene 20714 [Source:MGI Symbol;Acc:MGI:5313161]	-0.178485290887063	-1.03717146379394	0.0133386923058303	0.290301085015723	51	60	40	32	55	49	1.640236	2.633577	1.289616	0.85238	1.42408	0.745835
ENSMUSG00000003518	Dusp3	protein_coding	dual specificity phosphatase 3 (vaccinia virus phosphatase VH1-related) [Source:MGI Symbol;Acc:MGI:1919599]	4.52603626840566	-0.543122099077208	0.0134386780659194	0.292188434750124	1363.215	1108.001	1074	1616.661	1194.148	1563.696	6.458301	3.152056	4.226683	3.832413	4.070009	2.430695
ENSMUSG00000084980	Slc36a1os	lncRNA	solute carrier family 36 (proton/amino acid symporter), member 1, opposite strand [Source:MGI Symbol;Acc:MGI:1921295]	-0.82660305840192	1.37146600927123	0.0134633808729827	0.29243684785744	18.26	22.025	25.665	28.477	48.72	43.171	0.0365	0.030506	0.116694	0.125077	0.259538	0.124058
ENSMUSG00000041426	Hibch	protein_coding	3-hydroxyisobutyryl-Coenzyme A hydrolase [Source:MGI Symbol;Acc:MGI:1923792]	2.94168149713881	0.539718556593743	0.0135283962577728	0.293559534559059	335.456	270.114	284.739	820.752	399.492	676.606	0.634735	0.367481	0.368735	1.249937	0.564774	0.509351
ENSMUSG00000108490	1700110I07Rik	lncRNA	RIKEN cDNA 1700110I07 gene [Source:MGI Symbol;Acc:MGI:1924251]	2.25814716982938	0.612309955296379	0.0135454002969461	0.293639214114408	162.899	216.577	174.194	411.761	307.054	456.182	1.370836	1.224934	0.884518	2.432867	1.932182	1.562184
ENSMUSG00000113257	Gm30409	lncRNA	predicted gene, 30409 [Source:MGI Symbol;Acc:MGI:5589568]	-1.84608069445455	-1.45526632596188	0.0136205616778825	0.294716321944217	13	13	26	4	12	15	2.74683	1.903295	3.742708	0.597555	1.656143	1.205107
ENSMUSG00000087393	1700023C21Rik	lncRNA	RIKEN cDNA 1700023C21 gene [Source:MGI Symbol;Acc:MGI:1920507]	1.13663677100978	-0.746621048058635	0.0136218486147202	0.294716321944217	125	126	130	135	99	118	2.750276	1.920928	1.94865	2.100049	1.422753	0.987175
ENSMUSG00000116554	4930563N14Rik	lncRNA	RIKEN cDNA 4930563N14 gene [Source:MGI Symbol;Acc:MGI:1914918]	1.88013743193629	-0.786753088545978	0.0137490796656165	0.296773314874962	259	158	228	180	206	175	1.006053	0.425258	0.603365	0.494337	0.522657	0.258467
ENSMUSG00000020077	Srgn	protein_coding	serglycin [Source:MGI Symbol;Acc:MGI:97756]	2.09376945165058	0.699616460259377	0.0137501562467909	0.296773314874962	142.039	129	167.999	329.017	378	384	0.769416	0.418907	0.521337	1.188617	1.190511	0.680591
ENSMUSG00000074454	Defb33	protein_coding	defensin beta 33 [Source:MGI Symbol;Acc:MGI:3647176]	0.149972961397229	-1.20492852276805	0.0137573464012411	0.296773314874962	95	49	66	23	57	64	1.672168	0.597622	0.791452	0.286229	0.655329	0.428333
ENSMUSG00000021991	Cacna2d3	protein_coding	calcium channel, voltage-dependent, alpha2/delta subunit 3 [Source:MGI Symbol;Acc:MGI:1338890]	0.316347391102138	1.06022413359824	0.0138239126645938	0.297917491621995	50.271	41.362	44	102.722	102.065	90	0.085753	0.025681	0.045586	0.132456	0.145797	0.062987
ENSMUSG00000026114	Cnga3	protein_coding	cyclic nucleotide gated channel alpha 3 [Source:MGI Symbol;Acc:MGI:1341818]	-1.44928013358933	1.3575656905855	0.0138750810769874	0.298727918593009	10.005	7	5.001	32.535	27	40.192	0.013546	0.004521	0.003175	0.021439	0.016437	0.014243
ENSMUSG00000062257	Opcml	protein_coding	opioid binding protein/cell adhesion molecule-like [Source:MGI Symbol;Acc:MGI:97397]	-1.34925592749654	-1.69237269638022	0.0139120021664314	0.299230320034816	37.889	14.268	12.038	14.003	26.997	14.893	0.115846	0.04336	0.00829	0.016097	0.015271	0.009852
ENSMUSG00000044624	Gm4922	protein_coding	predicted gene 4922 [Source:MGI Symbol;Acc:MGI:3644318]	2.32354663684133	0.590750827500049	0.0139886312090756	0.30037195332723	183.68	179.488	179	446.256	351.718	470.557	0.268402	0.181733	0.178197	0.461039	0.335696	0.261446
ENSMUSG00000019122	Ccl9	protein_coding	chemokine (C-C motif) ligand 9 [Source:MGI Symbol;Acc:MGI:104533]	-1.51151036824124	1.8274522405968	0.0139923552378541	0.30037195332723	14.166	8.125	4.008	21.561	27.105	39.621	0.015827	0.00629	0.003051	0.017032	0.019781	0.051043
ENSMUSG00000032118	Fez1	protein_coding	fasciculation and elongation protein zeta 1 (zygin I) [Source:MGI Symbol;Acc:MGI:2670976]	0.878331589680286	1.46239256106208	0.0140272289729805	0.300827378899605	114.001	40	84	130	121.001	141	0.826876	0.066092	0.160385	1.02109	0.221455	0.835756
ENSMUSG00000048939	Atp13a5	protein_coding	ATPase type 13A5 [Source:MGI Symbol;Acc:MGI:2444068]	-2.22669852595505	1.78717243065607	0.014057446834468	0.301182165884396	4	6	0	16	12	28	0.002833	0.002962	0	0.00806	0.005585	0.007541
ENSMUSG00000098875	Gm27211	lncRNA	predicted gene 27211 [Source:MGI Symbol;Acc:MGI:5521054]	1.82151841022587	0.713919619059194	0.0140865119728474	0.301511590089372	110	97	154	317	271	328	0.887	0.541972	0.846011	1.807256	1.427343	1.005659
ENSMUSG00000055239	Kcmf1	protein_coding	potassium channel modulatory factor 1 [Source:MGI Symbol;Acc:MGI:1921537]	6.6477445460064	-0.293564018094918	0.0141031961519453	0.301540549646788	3171.999	6092	6102	5056	6305	8334	6.315219	9.2879	8.873821	6.65633	8.764872	6.580971
ENSMUSG00000038668	Lpar1	protein_coding	lysophosphatidic acid receptor 1 [Source:MGI Symbol;Acc:MGI:108429]	4.64961063385465	0.395453506670872	0.014115246614567	0.301540549646788	1054	995	997	2157	1578.999	2256	1.13587	0.926993	0.743253	1.788407	1.288313	1.058132
ENSMUSG00000114619	Gm49141	transcribed_processed_pseudogene	predicted gene, 49141 [Source:MGI Symbol;Acc:MGI:6118553]	-0.120032326632902	1.04606783523011	0.0141516573320528	0.301757545921314	32.85	42.87	22.634	96.178	58.617	65.77	0.102005	0.125039	0.047881	0.33271	0.186547	0.138863
ENSMUSG00000022455	Wbp2nl	protein_coding	WBP2 N-terminal like [Source:MGI Symbol;Acc:MGI:1921966]	2.43186338009548	-0.845416647587948	0.0141528056724957	0.301757545921314	427	213	319	208	317	268	1.129976	0.390567	0.575117	0.389165	0.547935	0.269663
ENSMUSG00000060780	Lrrtm1	protein_coding	leucine rich repeat transmembrane neuronal 1 [Source:MGI Symbol;Acc:MGI:2389173]	-0.507599406137293	1.09188410377749	0.0142027660875807	0.302529906265923	21	25	12	62	64	58	0.023878	0.022881	0.011099	0.057417	0.053545	0.027922
ENSMUSG00000030889	Vwa3a	protein_coding	von Willebrand factor A domain containing 3A [Source:MGI Symbol;Acc:MGI:3041229]	3.53868800744205	-0.785904908015568	0.0142800871354979	0.303883013680523	612.974	452.012	619.821	695.124	822	778.997	1.752338	0.558228	1.219829	0.852236	0.910738	0.45006
ENSMUSG00000097622	A330033J07Rik	lncRNA	RIKEN cDNA A330033J07 gene [Source:MGI Symbol;Acc:MGI:2444369]	-1.50561710398148	1.35905364417628	0.0143991721013165	0.305668332418811	5.695	5.099	11.851	17.504	32.881	42.773	0.006834	0.00424	0.009689	0.01485	0.025771	0.019516
ENSMUSG00000029559	2210016L21Rik	protein_coding	RIKEN cDNA 2210016L21 gene [Source:MGI Symbol;Acc:MGI:1919607]	1.86100614998056	-0.759726280119038	0.0144148195495437	0.305668332418811	161	171	161	331	169	291	0.452037	0.264034	0.345998	0.505511	0.1442	0.159993
ENSMUSG00000004371	Il11	protein_coding	interleukin 11 [Source:MGI Symbol;Acc:MGI:107613]	2.17013644088097	0.626462948624437	0.0144166095450052	0.305668332418811	193.779	156.857	162.109	327.347	308.896	468.293	0.391397	0.236215	0.234603	0.55553	0.463049	0.423553
ENSMUSG00000094195	Gm6509	protein_coding	predicted gene 6509 [Source:MGI Symbol;Acc:MGI:3779602]	-2.0605800035704	2.22977648388097	0.0144343191303614	0.305668332418811	10.2	2.029	0	20.478	29.656	10.222	0.02357	0.003249	0	0.033456	0.044761	0.008981
ENSMUSG00000026934	Lhx3	protein_coding	LIM homeobox protein 3 [Source:MGI Symbol;Acc:MGI:102673]	-1.61974128212648	1.33927926320425	0.0144361213864649	0.305668332418811	9	10	7	31	17	32	0.014327	0.01103	0.007592	0.03596	0.040284	0.019369
ENSMUSG00000034659	Tmem109	protein_coding	transmembrane protein 109 [Source:MGI Symbol;Acc:MGI:1915789]	3.6791172367358	0.503975118238675	0.0144472523971842	0.305668332418811	632.999	481.999	507	1185	693.999	1074.999	1.507766	0.623193	0.77791	2.111317	1.313429	1.046889
ENSMUSG00000044145	1810024B03Rik	protein_coding	RIKEN cDNA 1810024B03 gene [Source:MGI Symbol;Acc:MGI:1925560]	0.500853447000247	0.878991585313844	0.0144809336734909	0.306086913779882	61	33	41	130	109	126	0.178345	0.067052	0.06985	0.270536	0.198973	0.133986
ENSMUSG00000064351	mt-Co1	protein_coding	mitochondrially encoded cytochrome c oxidase I [Source:MGI Symbol;Acc:MGI:102504]	11.0268012968315	-0.346080687939691	0.0145029194514961	0.306257719002111	35113	163047	147426	59013	145734	173171	83.455933	268.519836	238.719323	99.166833	226.244656	156.498535
ENSMUSG00000045587	Lypd10	protein_coding	Ly6/PLAUR domain containing 10 [Source:MGI Symbol;Acc:MGI:2681843]	6.43722455808058	0.315309229292907	0.0145234917956201	0.306398378159514	3229.076	4095.661	3508.82	7742.553	4963.417	7842.096	13.602244	12.304103	10.640788	24.027247	14.390852	13.524576
ENSMUSG00000079534	Gm5640	protein_coding	predicted gene 5640 [Source:MGI Symbol;Acc:MGI:3645126]	2.70954516282178	0.577820312120822	0.0146058201893046	0.307420523732277	206.841	258.811	247.734	692.077	407.459	574.323	0.243926	0.211484	0.199035	0.577039	0.313858	0.257527
ENSMUSG00000094679	Gm21721	protein_coding	predicted gene, 21721 [Source:MGI Symbol;Acc:MGI:5433885]	0.536434555206188	0.90775314289207	0.0146126736426054	0.307420523732277	33.205	43.456	55.013	175.205	84.431	134.902	0.104797	0.095032	0.118287	0.390949	0.17405	0.161885
ENSMUSG00000042265	Trem1	protein_coding	triggering receptor expressed on myeloid cells 1 [Source:MGI Symbol;Acc:MGI:1930005]	1.1511705451439	0.829778569841609	0.0146212746260557	0.307420523732277	81.548	59.001	73	185.005	205.025	184.052	0.091543	0.045893	0.055829	0.146833	0.15033	0.078559
ENSMUSG00000030636	1700010L04Rik	lncRNA	RIKEN cDNA 1700010L04 gene [Source:MGI Symbol;Acc:MGI:1916583]	-2.01993306307318	-1.44236634190009	0.014627773388033	0.307420523732277	14	16	15	4	7	17	0.07173	0.05478	0.055071	0.016222	0.020626	0.032415
ENSMUSG00000085221	Gm11309	lncRNA	predicted gene 11309 [Source:MGI Symbol;Acc:MGI:3650169]	-1.50313711363069	1.34343783086887	0.0146602209375584	0.307808737988296	14	5	5	43	15	35	0.118473	0.029318	0.028826	0.257271	0.082911	0.112618
ENSMUSG00000027552	E2f5	protein_coding	E2F transcription factor 5 [Source:MGI Symbol;Acc:MGI:105091]	5.10765399153233	0.394899897736222	0.0146757016328175	0.307840312821718	1461	1169	1443	3167	2259	2909	2.941393	1.630766	1.979483	4.507963	2.970621	2.226857
ENSMUSG00000022637	Cblb	protein_coding	Casitas B-lineage lymphoma b [Source:MGI Symbol;Acc:MGI:2146430]	5.8440727897738	-0.401875693829035	0.0147120080356308	0.30817886583738	2905.001	2941	2539.001	4658	2794	4335	1.828727	1.34988	1.76362	2.027269	1.242197	1.05073
ENSMUSG00000050211	Pla2g4e	protein_coding	phospholipase A2, group IVE [Source:MGI Symbol;Acc:MGI:1919144]	1.71602479436726	-1.82003026495987	0.0147390755881417	0.30817886583738	221.001	391	21	361	41.818	59	0.196111	0.238008	0.0169	0.247744	0.019936	0.02039
ENSMUSG00000005505	Kbtbd4	protein_coding	kelch repeat and BTB (POZ) domain containing 4 [Source:MGI Symbol;Acc:MGI:1914386]	5.09919543914974	0.371459245684624	0.0147393725520544	0.30817886583738	1341.001	1340	1297	3248	2209.999	2985	3.535062	2.352353	2.127917	5.263802	3.709556	2.653349
ENSMUSG00000111627	Gm48749	lncRNA	predicted gene, 48749 [Source:MGI Symbol;Acc:MGI:6098424]	-0.975390229655344	1.28534982935892	0.0147478104241816	0.30817886583738	22	8	8	40	38	57	0.193619	0.048785	0.047967	0.248895	0.218443	0.190742
ENSMUSG00000039756	Dnttip2	protein_coding	deoxynucleotidyltransferase, terminal, interacting protein 2 [Source:MGI Symbol;Acc:MGI:1923173]	5.67640594375709	0.326072578720382	0.0147832658329156	0.308510169483251	2336	1988	1900	4883	3071	4202	3.312716	1.96538	1.837066	4.907501	2.855964	2.289027
ENSMUSG00000028433	Ubap2	protein_coding	ubiquitin-associated protein 2 [Source:MGI Symbol;Acc:MGI:1916176]	6.68753450146163	-0.382458793397641	0.0147916794085954	0.308510169483251	3529	6434	6621	4986	6676.001	7202	3.621573	3.863769	3.651489	4.113096	3.532815	2.092267
ENSMUSG00000031176	Dynlt3	protein_coding	dynein light chain Tctex-type 3 [Source:MGI Symbol;Acc:MGI:1914367]	4.33268562689821	0.482342469387043	0.0148376547176924	0.309176296269797	831	951	849	1613	1133	1850	1.681293	1.074481	1.501395	2.999032	2.2163	1.561277
ENSMUSG00000043832	Clec4a3	protein_coding	C-type lectin domain family 4, member a3 [Source:MGI Symbol;Acc:MGI:1920399]	-1.47066983023236	1.25734326471548	0.0148791242392886	0.309713584426444	6	10	11.595	36.999	20.003	34.897	0.020177	0.022501	0.026564	0.084837	0.055473	0.051277
ENSMUSG00000059713	Rcan3	protein_coding	regulator of calcineurin 3 [Source:MGI Symbol;Acc:MGI:1858220]	2.06075528765628	0.669065195158359	0.0148920427754368	0.309713584426444	207	195	155	344	202	376	0.292207	0.085603	0.08994	0.40256	0.163815	0.18434
ENSMUSG00000019899	Lama2	protein_coding	laminin, alpha 2 [Source:MGI Symbol;Acc:MGI:99912]	4.95724271416938	-0.379887507681963	0.0149056254025894	0.309713584426444	1700	1578	1367	2531.999	1494.999	2137.001	0.617321	0.588706	0.493922	0.644811	0.447849	0.385175
ENSMUSG00000064080	Fbln2	protein_coding	fibulin 2 [Source:MGI Symbol;Acc:MGI:95488]	0.469010181895305	1.73061359440986	0.0149462065237787	0.310264089242437	73	55	52	87	100	105	0.051163	0.02671	0.024829	0.052167	0.045779	0.285344
ENSMUSG00000109715	Gm45606	lncRNA	predicted gene 45606 [Source:MGI Symbol;Acc:MGI:5791442]	2.29611667102258	-0.66970190365167	0.0149897022197371	0.310874003191817	99	396	394	146	309	312	0.119776	0.331975	0.324755	0.124887	0.244187	0.143528
ENSMUSG00000114273	Gm34585	lncRNA	predicted gene, 34585 [Source:MGI Symbol;Acc:MGI:5593744]	2.66868502376506	0.562399615701365	0.0150126109779704	0.31105621523029	331.661	193.328	179.376	657.76	379.997	547.995	1.619044	0.653934	0.59656	2.270189	1.211638	1.017156
ENSMUSG00000110462	Gm35572	lncRNA	predicted gene, 35572 [Source:MGI Symbol;Acc:MGI:5594731]	-0.531664084727349	-1.23943789741815	0.0150330292932385	0.311186532127422	28	60	37	6	30	66	0.041848	0.062136	0.037674	0.00634	0.029286	0.037506
ENSMUSG00000107195	4930589O11Rik	TEC	RIKEN cDNA 4930589O11 gene [Source:MGI Symbol;Acc:MGI:1925464]	0.222383847955911	0.863771748217361	0.0151001659228804	0.312282774132808	26	44	40	99	89	117	0.119356	0.139958	0.1251	0.321319	0.266864	0.204222
ENSMUSG00000085500	Gm16976	transcribed_unprocessed_pseudogene	predicted gene, 16976 [Source:MGI Symbol;Acc:MGI:4439900]	5.1906483487368	0.370680813965291	0.0151884822470909	0.313618368797115	1486.938	1624.876	1286.734	3396.499	2228.024	3178.845	2.324113	1.707025	1.293261	3.694343	2.236575	1.847374
ENSMUSG00000061186	Sfmbt2	protein_coding	Scm-like with four mbt domains 2 [Source:MGI Symbol;Acc:MGI:2447794]	7.59538076186888	0.275758127240719	0.0151932258572768	0.313618368797115	7235.001	8471.001	7783	17596.993	10925	18444	3.410912	2.522345	2.230959	5.2641	2.994266	2.935635
ENSMUSG00000097717	1700066J03Rik	lncRNA	RIKEN cDNA 1700066J03 gene [Source:MGI Symbol;Acc:MGI:1914589]	0.821239688562164	-0.769317696945296	0.0152149551871954	0.3137728352041	119.068	97	89	94.102	77.366	110.054	1.923869	1.078702	0.980474	1.058159	0.791274	0.670787
ENSMUSG00000037921	Ddx60	protein_coding	DEAD (Asp-Glu-Ala-Asp) box polypeptide 60 [Source:MGI Symbol;Acc:MGI:2384570]	2.2254703945928	0.678479684534341	0.0152516344507367	0.314235031597265	203	151	125	438.001	298.001	493	0.203211	0.051271	0.041731	0.244007	0.103646	0.096969
ENSMUSG00000009681	Bcr	protein_coding	BCR activator of RhoGEF and GTPase [Source:MGI Symbol;Acc:MGI:88141]	3.64577779942967	0.501837686091628	0.0152854718069549	0.314567094357098	772	490	474	1162	578	914	0.506173	0.255108	0.205247	0.654121	0.45036	0.350981
ENSMUSG00000037316	Bag4	protein_coding	BCL2-associated athanogene 4 [Source:MGI Symbol;Acc:MGI:1914634]	6.07538910746805	-0.375048590891901	0.0152963159162975	0.314567094357098	3395.001	3064	2895.001	5840	3289	5423	3.158774	1.418151	1.896404	2.762921	1.438766	1.375987
ENSMUSG00000021509	Slc25a48	protein_coding	solute carrier family 25, member 48 [Source:MGI Symbol;Acc:MGI:2145373]	-0.704334728891818	1.09828553712871	0.0153346546294363	0.315061350945274	20.404	14.041	13.709	73.408	25.103	69.111	0.020112	0.00959	0.009206	0.051159	0.016162	0.025902
ENSMUSG00000046186	Cd109	protein_coding	CD109 antigen [Source:MGI Symbol;Acc:MGI:2445221]	3.80062816418365	0.696077309017058	0.0153501398569904	0.315085582805419	631	320	500	1047	1334	1116	0.349145	0.128662	0.187003	0.410401	0.48661	0.235333
ENSMUSG00000116871	Gm33912	lncRNA	predicted gene, 33912 [Source:MGI Symbol;Acc:MGI:5593071]	-0.536308714111989	-1.03535791265205	0.0154506735562115	0.316660348050404	38.204	43.098	45.379	27.693	37.186	28.182	0.244655	0.191242	0.197982	0.125384	0.155544	0.068622
ENSMUSG00000099393	Gm28179	transcribed_processed_pseudogene	predicted gene 28179 [Source:MGI Symbol;Acc:MGI:5578885]	-2.56953128002938	2.55209497210887	0.0154556129014386	0.316660348050404	8.809	0	0	14.132	17.185	7.269	0.197242	0	0	0.244064	0.307193	0.109037
ENSMUSG00000109510	Gm42417	protein_coding	predicted gene, 42417 [Source:MGI Symbol;Acc:MGI:5649003]	-0.737134530215878	-1.0978449988646	0.0154795636851208	0.316856310562069	31.404	48.99	31.03	31.201	13.439	38.345	0.048199	0.052099	0.032445	0.033857	0.013473	0.022377
ENSMUSG00000074733	Zfp950	protein_coding	zinc finger protein 950 [Source:MGI Symbol;Acc:MGI:2652824]	1.96204582734414	-2.26523650353602	0.0155002000244353	0.31698412770491	198.825	169.701	178.481	313.818	208.005	287.606	0.481629	0.40473	4.937856	0.846169	0.166897	0.36535
ENSMUSG00000114486	Gm48447	lncRNA	predicted gene, 48447 [Source:MGI Symbol;Acc:MGI:6097958]	-0.818862285789703	1.07548135207247	0.0155834534009547	0.318391058586296	11	16	19	45	47	56	0.101752	0.102552	0.119737	0.294301	0.283972	0.196963
ENSMUSG00000060639	H4c9	protein_coding	H4 clustered histone 9 [Source:MGI Symbol;Acc:MGI:2448432]	4.46620591725057	0.529752206596601	0.0156559489281704	0.319528553268402	621.424	961.733	908.567	2369.594	1114.169	2233.917	4.004556	4.294326	3.988849	10.796174	4.689704	5.473677
ENSMUSG00000055932	Fto	protein_coding	fat mass and obesity associated [Source:MGI Symbol;Acc:MGI:1347093]	5.67999947403266	-0.362499709235492	0.0156681424531157	0.319528553268402	2576.001	2657.999	2335.001	3770.546	2749	3804.999	3.446519	1.786989	2.112771	3.18188	1.907634	1.384469
ENSMUSG00000039536	Stau1	protein_coding	staufen double-stranded RNA binding protein 1 [Source:MGI Symbol;Acc:MGI:1338864]	5.38683664158056	0.340944850756648	0.0157105323022259	0.319968390007418	1496	1868	1727	3557.001	2665	3826	1.581337	1.343526	1.228659	2.58606	1.827528	1.530183
ENSMUSG00000086275	1700121C08Rik	lncRNA	RIKEN cDNA 1700121C08 gene [Source:MGI Symbol;Acc:MGI:1925891]	1.64723142214533	0.692647766330004	0.015718764948378	0.319968390007418	89	127	108	323	200	295	0.640532	0.633328	0.52954	1.643548	0.940175	0.807269
ENSMUSG00000101894	1700016P04Rik	lncRNA	RIKEN cDNA 1700016P04 gene [Source:MGI Symbol;Acc:MGI:1916663]	1.63084050511826	-0.776425653337676	0.0157440365521827	0.320087394917061	202	151	186	131	179	171	3.456791	1.790495	2.168498	1.584975	2.000797	1.112663
ENSMUSG00000115540	4930597G03Rik	lncRNA	RIKEN cDNA 4930597G03 gene [Source:MGI Symbol;Acc:MGI:1922627]	-1.66307971061787	1.33544801485524	0.0157536770074957	0.320087394917061	10	7	4	31	23	27	0.034571	0.016768	0.009421	0.075772	0.051936	0.035492
ENSMUSG00000005566	Trim28	protein_coding	tripartite motif-containing 28 [Source:MGI Symbol;Acc:MGI:109274]	7.49646853249735	-0.267173085842449	0.0158512672741487	0.321773420933755	7817	9625	9477	12146	9847.001	14380.001	9.087998	9.122276	8.667549	9.138789	8.861458	6.923729
ENSMUSG00000023073	Slc10a2	protein_coding	solute carrier family 10, member 2 [Source:MGI Symbol;Acc:MGI:1201406]	0.0684635900292726	-1.00000166372532	0.0160023300232134	0.324540809172445	65.028	71.902	55.564	38.855	63.448	41.906	0.051322	0.03932	0.029875	0.021681	0.032707	0.012575
ENSMUSG00000006281	Tep1	protein_coding	telomerase associated protein 1 [Source:MGI Symbol;Acc:MGI:109573]	5.21138725199331	-0.455371684492564	0.0160448627483439	0.325104049707704	2187	1659	1524	3241.001	1637	2731	1.656728	0.446972	0.420077	0.943293	0.429164	0.404948
ENSMUSG00000050671	Ism2	protein_coding	isthmin 2 [Source:MGI Symbol;Acc:MGI:2685110]	-2.19232304543948	1.49564035683874	0.0160833321735581	0.325133702678259	8	7	3	19	13	16	0.010822	0.006562	0.002765	0.026274	0.022229	0.013243
ENSMUSG00000117384	C330024C12Rik	lncRNA	RIKEN cDNA C330024C12 gene [Source:MGI Symbol;Acc:MGI:3026976]	-2.09327442972208	1.73907961310018	0.0161018989413526	0.325133702678259	6	6	0	18	23	19	0.016113	0.011165	0	0.034177	0.040345	0.019401
ENSMUSG00000030978	Rrm1	protein_coding	ribonucleotide reductase M1 [Source:MGI Symbol;Acc:MGI:98180]	7.28993667288322	-0.375090029171936	0.0161043891664226	0.325133702678259	8266.639	8023.721	8291.273	13429.437	6165.548	10191.234	7.389189	4.626059	5.29705	9.089719	3.393711	3.668823
ENSMUSG00000115761	1700015H07Rik	lncRNA	RIKEN cDNA 1700015H07 gene [Source:MGI Symbol;Acc:MGI:1922777]	0.496828042043708	-0.869235748836499	0.0161053743301694	0.325133702678259	90	70	90	57	73	82	0.891408	0.480404	0.607296	0.399152	0.472264	0.308812
ENSMUSG00000023951	Vegfa	protein_coding	vascular endothelial growth factor A [Source:MGI Symbol;Acc:MGI:103178]	1.08002459272036	0.763862493288175	0.016147055035518	0.32567663659092	105.274	80.304	94.687	172.131	104.444	183.33	0.113261	0.053528	0.079341	0.231394	0.12898	0.112566
ENSMUSG00000099853	Gm29328	lncRNA	predicted gene 29328 [Source:MGI Symbol;Acc:MGI:5580034]	-1.06220957508891	-1.51046745559593	0.0161640761673183	0.325721662932466	39.381	30	25.001	5	30.001	17	0.353544	0.192105	0.153545	0.034774	0.175387	0.061113
ENSMUSG00000027469	Tpx2	protein_coding	TPX2, microtubule-associated [Source:MGI Symbol;Acc:MGI:1919369]	5.30769390049824	-0.427541385359043	0.0162301083249134	0.326753323451753	2078	1910	1639	3538	1801.001	3019.001	2.909799	1.460586	2.002259	2.93489	1.267129	1.316614
ENSMUSG00000038886	Man2a2	protein_coding	mannosidase 2, alpha 2 [Source:MGI Symbol;Acc:MGI:2150656]	7.12950647070529	-0.495184856354024	0.0162662259116537	0.327181393337145	6180.58	8254.323	6957.938	10781.784	6427.592	10539.956	5.592006	6.854701	4.482663	7.851585	3.262176	3.366973
ENSMUSG00000111419	Gm47568	lncRNA	predicted gene, 47568 [Source:MGI Symbol;Acc:MGI:6096596]	-0.927986074232027	1.31141340512873	0.0162906407139463	0.327373505223237	14.879	4	17.875	40	48	54	0.064828	0.012076	0.053058	0.123215	0.136598	0.089457
ENSMUSG00000072980	Oip5	protein_coding	Opa interacting protein 5 [Source:MGI Symbol;Acc:MGI:1917895]	4.24433300854597	0.41210664663496	0.0163383215010825	0.328032389299309	823	772.969	691	1670.961	1096	1804.979	1.979748	1.240856	1.132894	2.875354	1.792349	1.729438
ENSMUSG00000042700	Sipa1l1	protein_coding	signal-induced proliferation-associated 1 like 1 [Source:MGI Symbol;Acc:MGI:2443679]	5.64616071203121	0.37831291542959	0.0164126869164207	0.329225345477382	2553.006	1705.001	1710.002	4440.314	3384.998	4080.431	1.565913	0.815465	0.742053	2.109668	1.443272	0.910187
ENSMUSG00000041708	Mpped1	protein_coding	metallophosphoesterase domain containing 1 [Source:MGI Symbol;Acc:MGI:106316]	2.68364667519778	-0.711260728036078	0.0164612674596641	0.329659287284747	160	387	455	404	402	414	0.296718	0.278921	0.485198	0.298698	0.274518	0.163349
ENSMUSG00000024393	Prrc2a	protein_coding	proline-rich coiled-coil 2A [Source:MGI Symbol;Acc:MGI:1915467]	8.41146765491135	-0.278081337812223	0.0164642549835742	0.329659287284747	13324.001	20288	20348.001	16595.999	20666.001	26538	8.841103	6.829398	7.296527	8.617775	7.157389	5.467494
ENSMUSG00000058301	Upf1	protein_coding	UPF1 regulator of nonsense transcripts homolog (yeast) [Source:MGI Symbol;Acc:MGI:107995]	5.40296537216654	-0.34450418627088	0.0165008943998209	0.330092823938287	2040.755	2391.715	2162.973	2535.831	2430.51	3027.01	1.462818	1.19103	1.05503	1.289941	1.140511	0.826313
ENSMUSG00000094813	Gm20777	protein_coding	predicted gene, 20777 [Source:MGI Symbol;Acc:MGI:5434133]	1.1733465816443	0.952686807538702	0.0165643102710621	0.331060738403033	41.947	97.913	91.427	224.517	153.284	209.617	0.118324	0.191376	0.175699	0.667187	0.282421	0.224825
ENSMUSG00000112985	Gm48556	lncRNA	predicted gene, 48556 [Source:MGI Symbol;Acc:MGI:6098110]	-2.11333970616274	1.55766845545646	0.0165891682983749	0.33125696443491	2.844	6.592	3	26.761	10.929	22.11	0.042736	0.068628	0.03071	0.2843	0.107265	0.126321
ENSMUSG00000109770	Gm30085	lncRNA	predicted gene, 30085 [Source:MGI Symbol;Acc:MGI:5589244]	-1.04997627588731	-1.76348599958103	0.0166217960378864	0.331317425356096	10	42	42	25	12	23	1.739443	1.531456	0.255475	0.973432	0.069982	0.35225
ENSMUSG00000065126	Snord104	snoRNA	small nucleolar RNA, C/D box 104 [Source:MGI Symbol;Acc:MGI:3819515]	2.54816604339768	-0.59688622237175	0.0166222817261514	0.331317425356096	223	424	351	277	351	352	176.916753	233.079585	189.712272	155.372208	181.886044	106.182413
ENSMUSG00000020893	Per1	protein_coding	period circadian clock 1 [Source:MGI Symbol;Acc:MGI:1098283]	5.35555753057595	-0.349086984502834	0.0166668140442473	0.331628110197658	2369	1951	1755	3308	1936	2939	1.952112	1.128475	0.957689	1.667091	1.042435	0.800515
ENSMUSG00000099923	1700105P06Rik	lncRNA	RIKEN cDNA 1700105P06 gene [Source:MGI Symbol;Acc:MGI:1915479]	1.71598061451046	-0.691858180590466	0.0166679826555645	0.331628110197658	185	186	191	158	187	187	0.734352	0.511587	0.516524	0.443424	0.484844	0.282241
ENSMUSG00000030321	Efcab12	protein_coding	EF-hand calcium binding domain 12 [Source:MGI Symbol;Acc:MGI:2681834]	3.63476543003177	0.494257685814115	0.0166984325434463	0.331934094557224	474	451	485	1036	967	1040	0.634954	0.418157	0.44222	0.980204	0.845258	0.529254
ENSMUSG00000114163	Gm32296	lncRNA	predicted gene, 32296 [Source:MGI Symbol;Acc:MGI:5591455]	-1.37839637402896	-1.21881231060627	0.0167478041660349	0.332348401742621	25	19	27	14	9	26	0.095307	0.050189	0.070125	0.037735	0.022411	0.037688
ENSMUSG00000052533	Nup188	protein_coding	nucleoporin 188 [Source:MGI Symbol;Acc:MGI:2446190]	8.02442443846095	-0.261220845169911	0.0167626140648559	0.332348401742621	13562	13759.999	13093	18784	13024	17857	11.028694	6.696199	5.8804	11.451824	5.825055	5.15778
ENSMUSG00000079701	Ssxb3	protein_coding	synovial sarcoma, X member B3 [Source:MGI Symbol;Acc:MGI:2446772]	0.0680745788289864	-0.865322413217697	0.0167775949635994	0.332348401742621	67.018	55.828	61.881	65.682	43.787	48.266	0.359017	0.207229	0.225843	0.248771	0.153214	0.098314
ENSMUSG00000027803	Wwtr1	protein_coding	WW domain containing transcription regulator 1 [Source:MGI Symbol;Acc:MGI:1917649]	4.76692665693747	0.410116307583707	0.0167796332684583	0.332348401742621	1152.161	962	1089	2352.241	1942.212	2257.169	0.801558	0.462129	0.517997	1.157303	0.883917	0.596749
ENSMUSG00000034485	Uaca	protein_coding	uveal autoantigen with coiled-coil domains and ankyrin repeats [Source:MGI Symbol;Acc:MGI:1919815]	4.8300850637006	0.378651392865603	0.0168598247518819	0.333204366097743	1154	1078	1161	2395	1954.999	2478	0.857319	0.561174	0.591462	1.265925	0.94985	0.708403
ENSMUSG00000027520	Zdbf2	protein_coding	zinc finger, DBF-type containing 2 [Source:MGI Symbol;Acc:MGI:1921134]	5.68781838768595	0.448295157612143	0.0168740396471079	0.333204366097743	2307	2105	2198	3987	3520	4155	1.945103	1.373995	2.002396	2.941345	3.235915	1.987955
ENSMUSG00000028116	Myoz2	protein_coding	myozenin 2 [Source:MGI Symbol;Acc:MGI:1913063]	0.38658431025242	0.851052463330077	0.0168799959997625	0.333204366097743	40.959	46.215	34	146.624	79	123	0.118437	0.115786	0.077109	0.33389	0.169673	0.152602
ENSMUSG00000020633	Dcdc2c	protein_coding	doublecortin domain containing 2C [Source:MGI Symbol;Acc:MGI:1915761]	2.11079084717677	-1.19077569362422	0.016883363113057	0.333204366097743	358.832	138.19	215.656	157.133	292.392	250.179	2.199292	0.297177	1.038116	0.416915	0.588812	0.444159
ENSMUSG00000028251	Tstd3	protein_coding	thiosulfate sulfurtransferase (rhodanese)-like domain containing 3 [Source:MGI Symbol;Acc:MGI:1924282]	1.09218650832836	0.787179122351576	0.0169103874129041	0.333438928172976	77.177	71.551	59.445	156.217	189.426	206.041	0.177542	0.114051	0.093165	0.25408	0.284631	0.180224
ENSMUSG00000041258	Zfp236	protein_coding	zinc finger protein 236 [Source:MGI Symbol;Acc:MGI:1926950]	6.37240159768262	-1.09207477307069	0.0169559982177015	0.334039231435489	4305.001	3517	3186.999	7236	4590	6538.001	3.002959	1.702088	8.888632	3.538396	2.081484	1.736095
ENSMUSG00000026094	Stk17b	protein_coding	serine/threonine kinase 17b (apoptosis-inducing) [Source:MGI Symbol;Acc:MGI:2138162]	6.06556874823363	0.305516070925803	0.0170052472833147	0.334710072756931	3403	2517	2275	6793	3787	5240	3.456235	1.766276	1.574919	4.874946	2.50853	2.02223
ENSMUSG00000033644	Piwil2	protein_coding	piwi-like RNA-mediated gene silencing 2 [Source:MGI Symbol;Acc:MGI:1930036]	7.42947773729025	0.26024484352418	0.0170325321443555	0.334947786142348	8639	6526.001	5926	17440	9197	14393	6.868362	3.40619	3.046941	9.456235	4.383648	4.025425
ENSMUSG00000032806	Slc10a3	protein_coding	solute carrier family 10 (sodium/bile acid cotransporter family), member 3 [Source:MGI Symbol;Acc:MGI:95048]	3.00302572393408	0.515976766819772	0.0171613208822945	0.337179386648115	300	281	325.961	744	514.92	739.772	0.523316	0.341467	0.385594	0.920471	0.59692	0.504721
ENSMUSG00000046245	Pilra	protein_coding	paired immunoglobin-like type 2 receptor alpha [Source:MGI Symbol;Acc:MGI:2450529]	-2.10662664155759	1.89148398575291	0.0171918859213496	0.337442226761559	8.503	8.15	2.215	15.123	22.819	13	0.011246	0.007469	0.001996	0.014142	0.019713	0.056686
ENSMUSG00000050106	Tmc8	protein_coding	transmembrane channel-like gene family 8 [Source:MGI Symbol;Acc:MGI:2669037]	-0.193301940552254	0.903446190426415	0.0172053403247778	0.337442226761559	32.073	34.212	28.085	72.603	59	76.303	0.039725	0.034753	0.024407	0.088424	0.068581	0.050552
ENSMUSG00000030465	Psd3	protein_coding	pleckstrin and Sec7 domain containing 3 [Source:MGI Symbol;Acc:MGI:1918215]	5.67703727032105	0.362396202979792	0.0172283209041333	0.337592320207771	2476.462	2081.893	2187.084	4088.545	3363.912	3820.526	2.992329	1.80405	1.976882	4.194415	3.294922	2.21831
ENSMUSG00000021492	F12	protein_coding	coagulation factor XII (Hageman factor) [Source:MGI Symbol;Acc:MGI:1891012]	0.237405102998889	0.886254770381257	0.0173033172272497	0.338760499493489	45	29	37	93	71	148	0.081013	0.036176	0.045381	0.135005	0.083489	0.10131
ENSMUSG00000113640	Adat3	protein_coding	adenosine deaminase, tRNA-specific 3 [Source:MGI Symbol;Acc:MGI:1924344]	2.45369426927314	-0.549436034880466	0.0173275032279508	0.338932734099126	267.019	306.865	263.67	353.641	261.632	452.16	1.179724	0.891831	0.803296	0.979353	0.600919	0.618484
ENSMUSG00000105987	AI506816	lncRNA	expressed sequence AI506816 [Source:MGI Symbol;Acc:MGI:2140929]	2.01470931933386	-0.688754344006122	0.0173547072994864	0.339163645316051	158.761	225.463	243.425	237.573	219.202	311.462	0.453115	0.188344	0.221143	0.215239	0.198833	0.142776
ENSMUSG00000020515	Cnot8	protein_coding	CCR4-NOT transcription complex, subunit 8 [Source:MGI Symbol;Acc:MGI:1916375]	3.80999384029318	-0.640389601734424	0.0173855026862736	0.33946427009324	775	553.001	548	1296	657	1151	4.948901	1.045406	0.669291	2.065986	0.768099	0.797836
ENSMUSG00000091345	Col6a5	protein_coding	collagen, type VI, alpha 5 [Source:MGI Symbol;Acc:MGI:3648134]	2.66890885195411	-0.792127175537281	0.0174480613434821	0.340384013365982	370.433	243.673	284.002	554.802	398.685	327.4	0.235733	0.057532	0.128658	0.133658	0.088733	0.042418
ENSMUSG00000027297	Ltk	protein_coding	leukocyte tyrosine kinase [Source:MGI Symbol;Acc:MGI:96840]	0.728262933200852	-2.30856190374121	0.0174961449907053	0.340710404940001	101	187	9	236	11	13	0.145719	0.188819	0.009486	0.237024	0.011116	0.006757
ENSMUSG00000034602	Mon2	protein_coding	MON2 homolog, regulator of endosome to Golgi trafficking [Source:MGI Symbol;Acc:MGI:1914324]	6.78133382118748	0.26869210548389	0.017514907344621	0.340710404940001	5672.008	4162.001	3775	10757.003	5929.167	9227.002	4.641569	2.517243	2.238851	6.475677	3.354771	2.871582
ENSMUSG00000055061	4931431C16Rik	lncRNA	RIKEN cDNA 4931431C16 gene [Source:MGI Symbol;Acc:MGI:1921614]	2.9080372250878	-0.55059384229973	0.0175310477397387	0.340710404940001	367	463	410	549	293	502	0.454736	0.39751	0.3461	0.480945	0.237131	0.236506
ENSMUSG00000004668	Abca13	protein_coding	ATP-binding cassette, sub-family A (ABC1), member 13 [Source:MGI Symbol;Acc:MGI:2388707]	-0.460957889208731	1.14221900931757	0.0175498326778202	0.340710404940001	20	26	12	59	80	51	0.003909	0.003521	0.001598	0.008152	0.010212	0.00379
ENSMUSG00000107528	Gm44442	lncRNA	predicted gene, 44442 [Source:MGI Symbol;Acc:MGI:5690834]	-2.12214674131269	-1.47692586192723	0.0175523385024987	0.340710404940001	16	14	13	5	11	7	0.32639	0.191266	0.18067	0.072114	0.146568	0.054295
ENSMUSG00000041399	1700013G24Rik	protein_coding	RIKEN cDNA 1700013G24 gene [Source:MGI Symbol;Acc:MGI:1916630]	4.46948894562091	-0.538001680674231	0.0175634323271085	0.340710404940001	627	1336	1766	748	1654	1351	2.417214	3.56885	4.638338	2.038819	4.164963	1.980381
ENSMUSG00000087691	Cd55os	lncRNA	CD55 molecule, opposite strand sequence [Source:MGI Symbol;Acc:MGI:3783116]	3.18872016362236	0.501276976994626	0.0175747295581923	0.340710404940001	274	431	339	717	659.964	886.935	0.385566	0.420243	0.324992	0.713341	0.606593	0.474555
ENSMUSG00000104800	Gm36017	lncRNA	predicted gene, 36017 [Source:MGI Symbol;Acc:MGI:5595176]	-0.732513489690231	1.08038715218429	0.0175885462164259	0.340710404940001	20	18	9	82	27	54	0.091404	0.057001	0.028022	0.264958	0.080598	0.093837
ENSMUSG00000026761	Orc4	protein_coding	origin recognition complex, subunit 4 [Source:MGI Symbol;Acc:MGI:1347043]	4.74008107367052	0.397680681497756	0.0176056193981493	0.340741447490543	1323	1169.999	956	2472.019	1429.001	2198.02	3.054832	2.084653	1.458215	4.979442	2.631971	2.249986
ENSMUSG00000099856	Gm20906	protein_coding	predicted gene, 20906 [Source:MGI Symbol;Acc:MGI:5434262]	1.74047240968616	1.30985021350487	0.0176525443707889	0.34134968372838	27.958	88.028	170.895	405.226	345.624	165.143	0.127774	0.278758	0.532094	1.309366	1.031731	0.286973
ENSMUSG00000007850	Hnrnph1	protein_coding	heterogeneous nuclear ribonucleoprotein H1 [Source:MGI Symbol;Acc:MGI:1891925]	6.87370789070686	-0.530955197223381	0.0177075394366298	0.342112768501554	7889.214	4576.425	3827.007	11207.762	5622.55	7830.013	11.955283	4.952476	10.24647	12.082591	5.611301	4.722344
ENSMUSG00000079396	Gm3411	protein_coding	predicted gene 3411 [Source:MGI Symbol;Acc:MGI:3781589]	2.27795137072036	0.664426808402468	0.01775317659232	0.342693877691366	226.263	188.705	98.25	493.091	303.625	449.339	0.400093	0.231208	0.11836	0.616456	0.350681	0.302111
ENSMUSG00000038418	Egr1	protein_coding	early growth response 1 [Source:MGI Symbol;Acc:MGI:95295]	2.43646116912823	0.5949627777491	0.0177940273329406	0.343181656749578	171	239	184	410	454	485	0.153773	0.169021	0.114796	0.274046	0.283205	0.181129
ENSMUSG00000094706	Gm10338	protein_coding	predicted gene 10338 [Source:MGI Symbol;Acc:MGI:3642676]	-2.08384284950555	2.58852598698199	0.0178266795059363	0.343510600278431	15.516	0	0	20.283	20.108	15.679	0.065027	0	0	0.0601	0.055043	0.024985
ENSMUSG00000003863	Ppfia3	protein_coding	protein tyrosine phosphatase, receptor type, f polypeptide (PTPRF), interacting protein (liprin), alpha 3 [Source:MGI Symbol;Acc:MGI:1924037]	0.0598053460428261	-0.848193613670541	0.0180559203688244	0.346891354019787	45	40	38	96	52	92	0.072279	0.04113	0.044103	0.048349	0.024241	0.025663
ENSMUSG00000040760	Appl1	protein_coding	adaptor protein, phosphotyrosine interaction, PH domain and leucine zipper containing 1 [Source:MGI Symbol;Acc:MGI:1920243]	5.7554922184351	0.379451329006636	0.0180769949929338	0.346891354019787	2931.621	2103.839	1919.439	5007.382	2832.869	4478.787	2.105036	1.016738	1.093218	2.677067	1.990365	1.301825
ENSMUSG00000057074	Ces1g	protein_coding	carboxylesterase 1G [Source:MGI Symbol;Acc:MGI:88378]	-2.09199932913282	1.64411619366125	0.0180813139792228	0.346891354019787	8.001	5	0	23.043	12.973	24.058	0.011522	0.004989	0	0.023462	0.012203	0.013173
ENSMUSG00000106547	B230303O12Rik	lncRNA	RIKEN cDNA B230303O12 gene [Source:MGI Symbol;Acc:MGI:2442644]	-1.91192613948407	-1.38686070339584	0.0180864533774788	0.346891354019787	19	10	19	18	5	8	0.017234	0.006285	0.011741	0.011543	0.002962	0.002759
ENSMUSG00000055204	Ankrd17	protein_coding	ankyrin repeat domain 17 [Source:MGI Symbol;Acc:MGI:1932101]	6.39906578676297	0.283228590300208	0.0180956843975866	0.346891354019787	4297.75	3472.896	2967.233	8076.91	4640.655	6696.463	1.837471	0.899188	0.811109	2.448728	1.291506	1.040603
ENSMUSG00000026341	Actr3	protein_coding	ARP3 actin-related protein 3 [Source:MGI Symbol;Acc:MGI:1921367]	4.96396800157636	0.357534639288858	0.0181229527881196	0.346891354019787	1220.999	1269	1293.999	2549	1934.999	3030	1.689432	1.192355	1.247798	2.520323	1.792863	1.600047
ENSMUSG00000000552	Zfp385a	protein_coding	zinc finger protein 385A [Source:MGI Symbol;Acc:MGI:1352495]	5.63061745162834	-0.331003045006895	0.0181301423001467	0.346891354019787	2215	2813	2685	3338	2605	3535	3.417324	2.977498	2.799684	3.638931	2.598695	2.060636
ENSMUSG00000072923	Gm10439	protein_coding	predicted gene 10439 [Source:MGI Symbol;Acc:MGI:3710525]	0.0372227884488769	0.900660770815435	0.0181377560563621	0.346891354019787	52.82	24.007	18.919	120.116	62.122	82.07	0.094156	0.029652	0.022976	0.151384	0.072331	0.055627
ENSMUSG00000109703	Gm45299	transcribed_processed_pseudogene	predicted gene 45299 [Source:MGI Symbol;Acc:MGI:5791135]	-1.99118390153622	1.39736374125455	0.0181556308042763	0.346891354019787	6	4	5	31	14	19	0.035818	0.016545	0.020335	0.130839	0.054588	0.043126
ENSMUSG00000038121	Fam210a	protein_coding	family with sequence similarity 210, member A [Source:MGI Symbol;Acc:MGI:1914000]	4.29391981660654	0.440579853696559	0.0181596245713877	0.346891354019787	968	760	715	1871	1123	1574	0.414905	0.243635	0.177314	0.804815	0.278422	0.274519
ENSMUSG00000020375	Rufy1	protein_coding	RUN and FYVE domain containing 1 [Source:MGI Symbol;Acc:MGI:2429762]	2.664658689993	0.547124819601765	0.0182122369774046	0.347385572181685	295	223	198	651	406	502	0.477866	0.226759	0.186424	0.697503	0.405575	0.305088
ENSMUSG00000103585	Pcdhgb4	protein_coding	protocadherin gamma subfamily B, 4 [Source:MGI Symbol;Acc:MGI:1935173]	-1.55229113080828	-1.18950283292232	0.0182272460457373	0.347385572181685	28.599	19.128	15.244	17.526	11.258	11.859	0.025661	0.010684	0.009318	0.011118	0.006598	0.004046
ENSMUSG00000103616	1700018A14Rik	TEC	RIKEN cDNA 1700018A14 gene [Source:MGI Symbol;Acc:MGI:1916641]	-0.136032002241299	1.00990651820783	0.0182328136863577	0.347385572181685	35	27	17	79	85	72	0.233357	0.124736	0.077219	0.372399	0.370168	0.182528
ENSMUSG00000051198	4930548G14Rik	lncRNA	RIKEN cDNA 4930548G14 gene [Source:MGI Symbol;Acc:MGI:1922531]	1.84776412529406	0.726873430321295	0.0182709360514578	0.347811034168849	126	95	143	279	329	312	0.414657	0.216629	0.320611	0.649161	0.7072	0.390408
ENSMUSG00000045268	Zfp691	protein_coding	zinc finger protein 691 [Source:MGI Symbol;Acc:MGI:3041163]	4.32258996381648	-0.73688236287131	0.0182938716263008	0.347946910681586	853.431	958.054	969.632	1563.237	1097.811	1643.712	3.813185	1.462662	3.97543	3.820345	1.612915	1.390823
ENSMUSG00000043003	Rasef	protein_coding	RAS and EF hand domain containing [Source:MGI Symbol;Acc:MGI:2448565]	5.21356440602851	0.339446964069523	0.0183249539807157	0.348237369650788	1779	1417	1345	3626	2044	3152.001	1.582811	0.89111	0.839624	2.349213	1.279236	1.088339
ENSMUSG00000089865	Gm44503	protein_coding	predicted readthrough transcript (NMD candidate), 44503 [Source:MGI Symbol;Acc:MGI:5141975]	0.925386408140089	5.23768985849069	0.0184794578582235	0.350576994714689	239.529	0	0	220.633	0	206.823	0.178477	0	0	0.116232	0	0.058596
ENSMUSG00000009900	Wnt3a	protein_coding	wingless-type MMTV integration site family, member 3A [Source:MGI Symbol;Acc:MGI:98956]	-1.31035896788117	1.36553075377914	0.01847990423899	0.350576994714689	15	4	9	36	40	28	0.018394	0.003399	0.007519	0.031211	0.032038	0.013055
ENSMUSG00000091148	Gm3182	protein_coding	predicted gene 3182 [Source:MGI Symbol;Acc:MGI:3781361]	5.13244636584402	0.475520971117926	0.018536235334009	0.351343014829216	1301.915	1004.699	1687.097	3485.018	2231.14	3030.137	5.361365	2.866837	4.733223	10.146755	6.001331	4.744612
ENSMUSG00000102096	1700101O22Rik	lncRNA	RIKEN cDNA 1700101O22 gene [Source:MGI Symbol;Acc:MGI:1920825]	2.26007100833803	-0.856519586630311	0.0187438058136511	0.354971902876754	346	209	294	170	314	220	11.839914	4.955563	6.853998	4.112925	7.018273	2.86247
ENSMUSG00000101012	1700008K24Rik	lncRNA	RIKEN cDNA 1700008K24 gene [Source:MGI Symbol;Acc:MGI:1916561]	7.89828859466494	-0.279110364641024	0.0188590299595691	0.356614471566868	9387	14280.001	13255	15182.001	11975	19616.001	55.795532	59.076746	53.697206	64.16845	47.219216	44.516282
ENSMUSG00000029122	Evc	protein_coding	EvC ciliary complex subunit 1 [Source:MGI Symbol;Acc:MGI:1890596]	0.142393708004805	0.988303370617324	0.0188762226884886	0.356614471566868	47	52	38	89	55.999	102.001	0.036661	0.027229	0.020533	0.06442	0.092284	0.033499
ENSMUSG00000032305	Fam219b	protein_coding	family with sequence similarity 219, member B [Source:MGI Symbol;Acc:MGI:1925573]	2.99515678397466	-0.601219025661348	0.0188791134550269	0.356614471566868	498.661	353.584	311.054	670.879	315.617	639.564	1.256263	0.617921	0.348866	0.900078	0.447995	0.271207
ENSMUSG00000100900	Gm28850	lncRNA	predicted gene 28850 [Source:MGI Symbol;Acc:MGI:5579556]	-2.12462612833395	2.69546861110817	0.0189383029233679	0.356831328951521	12.043	0	0	37.489	0	22.587	0.099453	0	0	0.218885	0	0.070922
ENSMUSG00000110000	Gm33501	lncRNA	predicted gene, 33501 [Source:MGI Symbol;Acc:MGI:5592660]	0.0842911092634831	0.862098232973957	0.0189384258194805	0.356831328951521	29	33	42	85	87	95	0.136855	0.101204	0.135633	0.338176	0.225028	0.209628
ENSMUSG00000028492	Saxo1	protein_coding	stabilizer of axonemal microtubules 1 [Source:MGI Symbol;Acc:MGI:1923061]	3.52937316440577	-0.721582987247871	0.0189470860357906	0.356831328951521	603.999	476	654.001	565	862	758	3.53991	1.283862	2.107846	1.400917	1.92831	1.103812
ENSMUSG00000086898	Itpr3os	lncRNA	inositol 1,4,5-triphosphate receptor 3, opposite strand [Source:MGI Symbol;Acc:MGI:3704472]	-1.9736266883087	-1.57733038102691	0.018955398632158	0.356831328951521	15	8	26	5	13	7	0.084779	0.03133	0.100114	0.01998	0.047992	0.015043
ENSMUSG00000051437	Ubqlnl	protein_coding	ubiquilin-like [Source:MGI Symbol;Acc:MGI:2685336]	3.29225995665652	-0.779318280422467	0.0190047231646295	0.357454336209192	812	398	508	371	583	515	1.220698	0.414581	0.520284	0.394326	0.572465	0.294378
ENSMUSG00000091154	Proscos	lncRNA	proline synthetase co-transcribed, opposite strand [Source:MGI Symbol;Acc:MGI:3704307]	1.93606671190166	-0.646463898151693	0.0190942207194925	0.358549406457878	115	274	269	118	262	250	0.849486	1.402436	1.353738	0.616268	1.264118	0.702173
ENSMUSG00000115492	Gm41277	lncRNA	predicted gene, 41277 [Source:MGI Symbol;Acc:MGI:5624162]	-0.0804948842025595	0.887455381935143	0.0190955030090847	0.358549406457878	23	28	35	66	81	99	0.113537	0.095773	0.117707	0.230347	0.26117	0.185819
ENSMUSG00000042041	2010003K11Rik	protein_coding	RIKEN cDNA 2010003K11 gene [Source:MGI Symbol;Acc:MGI:1917111]	-0.218054615433011	0.899230872472891	0.0191884051161664	0.359986901774757	28	23	26	73	58	95	0.093953	0.053475	0.059436	0.173182	0.127118	0.121205
ENSMUSG00000061928	Dsg1b	protein_coding	desmoglein 1 beta [Source:MGI Symbol;Acc:MGI:2664357]	2.19794006833835	0.724794155068284	0.0192173873678033	0.360223793000738	174.248	112.145	178.82	345.117	426.383	399.909	0.14444	0.064413	0.100985	0.202262	0.230859	0.126045
ENSMUSG00000024350	Dnajc18	protein_coding	DnaJ heat shock protein family (Hsp40) member C18 [Source:MGI Symbol;Acc:MGI:1923844]	6.60769272682717	0.284001187451759	0.0192635434966313	0.360767327997733	3860.137	4354	4021	8273.669	6133.097	8395.442	11.561466	9.603063	9.181231	18.573132	13.260942	10.150251
ENSMUSG00000098630	Gm27198	lncRNA	predicted gene 27198 [Source:MGI Symbol;Acc:MGI:5521041]	-0.812382187495441	-1.0893274240362	0.0192802713210713	0.360767327997733	46	30	29	21	27	26	0.111746	0.050498	0.047995	0.036068	0.042842	0.024016
ENSMUSG00000116982	4930567J20Rik	lncRNA	RIKEN cDNA 4930567J20 gene [Source:MGI Symbol;Acc:MGI:1925471]	0.549046907410366	0.852572563692548	0.0193043199498145	0.360767327997733	44	62	32	112	125	146	0.282362	0.275689	0.139903	0.50816	0.523952	0.356247
ENSMUSG00000038583	Pln	protein_coding	phospholamban [Source:MGI Symbol;Acc:MGI:97622]	3.0859317584354	0.574885321905772	0.0193119037325461	0.360767327997733	240	334	403	616	735.999	701	1.239329	1.083005	1.370348	2.421572	2.452434	1.367368
ENSMUSG00000037001	Zfp39	protein_coding	zinc finger protein 39 [Source:MGI Symbol;Acc:MGI:99183]	7.62586188083146	-0.251848997964451	0.0193652194871529	0.361456745088596	10041.09	10117.306	9603.089	14098.541	9857.451	15232.459	8.494826	5.930793	5.534887	8.432906	5.447113	4.899925
ENSMUSG00000001630	Stk38l	protein_coding	serine/threonine kinase 38 like [Source:MGI Symbol;Acc:MGI:1922250]	3.61044666152451	0.524577195218691	0.0194033237861959	0.361580032515906	597	449	345	1054	857	1080	0.770467	0.395965	0.269467	1.000848	0.701485	0.481696
ENSMUSG00000030067	Foxp1	protein_coding	forkhead box P1 [Source:MGI Symbol;Acc:MGI:1914004]	4.85267613832968	0.377672108953817	0.0194046582716822	0.361580032515906	1118.7	1383.619	1342.939	2207.819	1785.804	2450.508	1.437173	1.07744	1.182209	2.175875	1.844202	1.3657
ENSMUSG00000046573	Lyrm4	protein_coding	LYR motif containing 4 [Source:MGI Symbol;Acc:MGI:2683538]	3.76925537749653	0.427552249192046	0.0194660336927321	0.361828268900798	551	529	511	1212	887	1235	0.923925	0.614632	0.583754	1.436869	0.971487	0.787405
ENSMUSG00000046886	Zfp474	protein_coding	zinc finger protein 474 [Source:MGI Symbol;Acc:MGI:1914008]	5.28191495663775	-0.390697040992365	0.01948050540385	0.361828268900798	1699	2037	2333.999	2489	2230	2633.001	3.815615	3.383054	3.65133	3.844425	3.396755	2.145953
ENSMUSG00000105900	Gm43240	lncRNA	predicted gene 43240 [Source:MGI Symbol;Acc:MGI:5663377]	-2.03002300188602	1.71892434029028	0.0194822272823062	0.361828268900798	0	7.075	7.504	20.367	24.962	15.671	0	0.039632	0.041333	0.11642	0.131819	0.048175
ENSMUSG00000112202	Gm31181	lncRNA	predicted gene, 31181 [Source:MGI Symbol;Acc:MGI:5590340]	4.75344126693557	0.382643712982435	0.0194836924820135	0.361828268900798	1144.916	1149.067	917.971	2504.871	1774.686	2205.417	1.733871	1.205765	0.947102	2.681997	1.755469	1.26993
ENSMUSG00000037594	Clba1	protein_coding	clathrin binding box of aftiphilin containing 1 [Source:MGI Symbol;Acc:MGI:2443738]	5.28208888675372	0.385401116752973	0.0195923499953437	0.363249710080469	1253	1983	1459	3359	2365	3776	2.255773	2.473667	1.789467	4.285729	2.781017	2.584771
ENSMUSG00000027944	Hax1	protein_coding	HCLS1 associated X-1 [Source:MGI Symbol;Acc:MGI:1346319]	5.31535083177267	-0.355965348382822	0.019593219322388	0.363249710080469	1983.999	1917.001	1759	3370.999	1961.001	3048	7.504272	6.032949	5.338754	8.348674	4.471421	4.202036
ENSMUSG00000037664	Cdkn1c	protein_coding	cyclin-dependent kinase inhibitor 1C (P57) [Source:MGI Symbol;Acc:MGI:104564]	1.71403841250522	0.805986933644036	0.0196629964384852	0.363829610112605	161	102	78.999	271	208.001	368	0.475069	0.132692	0.201784	0.540479	0.4738	0.380471
ENSMUSG00000035429	Ptprh	protein_coding	protein tyrosine phosphatase, receptor type, H [Source:MGI Symbol;Acc:MGI:3026877]	0.513258486943613	0.91249945242427	0.0196916976696758	0.363829610112605	76	26	34	137	102	129	0.072121	0.017096	0.021689	0.089924	0.063156	0.046036
ENSMUSG00000027868	Tbx15	protein_coding	T-box 15 [Source:MGI Symbol;Acc:MGI:1277234]	-2.05537638469212	1.74272983989205	0.0197107138010567	0.363829610112605	5.046	2.007	12.021	13.107	22.037	19.19	0.004686	0.001292	0.007605	0.008606	0.013367	0.033772
ENSMUSG00000044348	Slc25a53	protein_coding	solute carrier family 25, member 53 [Source:MGI Symbol;Acc:MGI:1914312]	1.47558099056062	1.08851655941717	0.019721782962247	0.363829610112605	157.008	129.066	110.104	250.999	115	206	0.220633	0.132166	0.116085	0.445725	0.587522	0.098666
ENSMUSG00000031789	Cngb1	protein_coding	cyclic nucleotide gated channel beta 1 [Source:MGI Symbol;Acc:MGI:2664102]	1.2342194407461	-0.714894059469801	0.0197224247580948	0.363829610112605	97.249	92.443	99	223.849	131.264	188.271	0.376449	0.233482	0.177531	0.22214	0.141374	0.152266
ENSMUSG00000030111	A2m	protein_coding	alpha-2-macroglobulin [Source:MGI Symbol;Acc:MGI:2449119]	1.43241122372483	0.711574119259307	0.0197389490450323	0.363829610112605	85	120	95	185	234	237	0.076141	0.136567	0.078537	0.149173	0.212808	0.161268
ENSMUSG00000087433	Gm14167	lncRNA	predicted gene 14167 [Source:MGI Symbol;Acc:MGI:3651481]	0.39568169710333	-0.804049379062977	0.0197401309459506	0.363829610112605	70	89	71	88	48	72	1.171857	1.032383	0.809765	1.04157	0.524863	0.458305
ENSMUSG00000093903	Gm21454	protein_coding	predicted gene, 21454 [Source:MGI Symbol;Acc:MGI:5434809]	3.33109414013379	0.473941196287019	0.0197648948431284	0.363981445585204	386.404	360.422	401.393	947.441	636.921	915.615	1.087975	0.703173	0.769965	1.886074	1.171361	0.980247
ENSMUSG00000039137	Whrn	protein_coding	whirlin [Source:MGI Symbol;Acc:MGI:2682003]	2.99481733421056	-0.511626798769528	0.0198081560259595	0.364473380511076	275.001	416	494.999	408	554.001	612.999	0.443892	0.590677	0.557512	0.432037	0.464026	0.342893
ENSMUSG00000040435	Ppp1r15a	protein_coding	protein phosphatase 1, regulatory subunit 15A [Source:MGI Symbol;Acc:MGI:1927072]	2.3178970254107	-0.744408332589874	0.0198827947699211	0.365541364613949	226	213	196	469	233	451	0.795755	0.216998	0.480963	0.48827	0.224524	0.253216
ENSMUSG00000038187	Btbd10	protein_coding	BTB (POZ) domain containing 10 [Source:MGI Symbol;Acc:MGI:1916065]	6.75208293694104	0.294470514655536	0.0199263497597106	0.366036575027211	5163.3	4497.999	3726.011	9318.478	6730.28	9138.035	7.996699	4.916618	3.967965	9.931734	7.07228	5.602844
ENSMUSG00000049800	Sertad2	protein_coding	SERTA domain containing 2 [Source:MGI Symbol;Acc:MGI:1931026]	7.0145653686014	-0.316397070087191	0.0199893406542335	0.366887689924577	5299	7164	7259	8423	7386.999	9486	3.834455	4.117071	4.400379	4.058052	4.250996	2.807463
ENSMUSG00000031783	Polr2c	protein_coding	polymerase (RNA) II (DNA directed) polypeptide C [Source:MGI Symbol;Acc:MGI:109299]	5.50372491330837	0.349209037442084	0.0200369060181391	0.367454500457546	1966.066	2020.77	1899.755	4176.308	2391.638	3836.068	5.466042	3.707772	3.342392	7.837285	4.571537	5.226944
ENSMUSG00000087331	1810021B22Rik	lncRNA	RIKEN cDNA 1810021B22 gene [Source:MGI Symbol;Acc:MGI:1916370]	0.145415412932597	0.949566882780215	0.0200728872148918	0.367808103916798	41	32	27.999	100	95	91.001	0.860847	0.386799	0.31708	1.132462	1.262451	0.714681
ENSMUSG00000087250	Usp46os1	lncRNA	ubiquitin specific peptidase 46, opposite strand 1 [Source:MGI Symbol;Acc:MGI:1921549]	-1.78295507465303	-1.45417597503238	0.0201454227517383	0.368830370828792	28	18	10	6	12	12	0.333006	0.148334	0.081025	0.050452	0.093219	0.054265
ENSMUSG00000026923	Notch1	protein_coding	notch 1 [Source:MGI Symbol;Acc:MGI:97363]	3.33062281379838	1.01401526216329	0.0202422104496736	0.370294588998389	531	474	453	808	483	773	0.177521	0.110194	0.103228	0.255908	0.106153	0.463148
ENSMUSG00000006356	Crip2	protein_coding	cysteine rich protein 2 [Source:MGI Symbol;Acc:MGI:1915587]	5.10738338320032	0.372651150021456	0.0203111261339035	0.371161443357745	1173	1360	1574	2543	2596	3152	3.260981	2.447671	2.775724	4.793053	4.403414	3.105854
ENSMUSG00000024976	Shoc2	protein_coding	Shoc2, leucine rich repeat scaffold protein [Source:MGI Symbol;Acc:MGI:1927197]	5.72708798634173	0.390686899444145	0.020329089254718	0.371161443357745	2272	2176	1902	4893.001	3081	4881.001	2.466932	1.301653	1.539572	3.914678	1.730849	2.192956
ENSMUSG00000021287	Xrcc3	protein_coding	X-ray repair complementing defective repair in Chinese hamster cells 3 [Source:MGI Symbol;Acc:MGI:1921585]	2.98620949641068	0.547724550747588	0.0203401526507513	0.371161443357745	288.916	377.054	282.632	708.668	486.117	719.39	0.417544	0.538711	0.471022	1.022756	0.709435	0.62423
ENSMUSG00000018381	Abi3	protein_coding	ABI gene family, member 3 [Source:MGI Symbol;Acc:MGI:1913860]	-1.8201419815927	-1.88425316446564	0.0203760615176384	0.371508903084426	15	10	16	15	16	14.001	0.110564	0.013621	0.045099	0.008695	0.008568	0.025161
ENSMUSG00000085779	Atcayos	lncRNA	ataxia, cerebellar, Cayman type, opposite strand [Source:MGI Symbol;Acc:MGI:1916928]	0.743321892473004	0.898189071479055	0.0204167137938133	0.371727385748522	79.038	52.181	31.072	142.173	145.518	138.783	0.186311	0.085807	0.047553	0.235419	0.221084	0.137651
ENSMUSG00000020948	Klhl28	protein_coding	kelch-like 28 [Source:MGI Symbol;Acc:MGI:1913939]	4.49087106301335	0.37966181268897	0.020421799625685	0.371727385748522	1027.001	931	893	1918	1349	1916	0.838528	0.532636	0.55079	1.190752	0.884471	0.702531
ENSMUSG00000021911	Parg	protein_coding	poly (ADP-ribose) glycohydrolase [Source:MGI Symbol;Acc:MGI:1347094]	5.74594842672186	-0.335218752583383	0.0204698578642622	0.372294483452002	3332.001	2181	1867.001	5289	2449	3768	3.843331	1.394192	1.648607	3.350559	1.408792	1.287718
ENSMUSG00000048922	Cdca2	protein_coding	cell division cycle associated 2 [Source:MGI Symbol;Acc:MGI:1919787]	6.44064789277903	-0.2954167740843	0.0205083886236736	0.372687507785818	4759.6	4045.868	4273.135	5883.098	4885.242	6159.415	5.168702	3.113832	3.254321	4.33453	3.385011	2.635585
ENSMUSG00000044471	Lncpint	lncRNA	long non-protein coding RNA, Trp53 induced transcript [Source:MGI Symbol;Acc:MGI:2673128]	1.04985315234132	-0.748909847850918	0.0205907818217278	0.373876314611339	111	106.001	84	192.001	77	148	1.320526	0.292398	0.268781	0.666292	0.196111	0.224507
ENSMUSG00000104188	Gm37821	lncRNA	predicted gene, 37821 [Source:MGI Symbol;Acc:MGI:5611049]	0.0815966936668273	0.851381800153885	0.0206289536899317	0.374072947981465	41	26	31	116	73	85.083	0.07923	0.034814	0.040812	0.158487	0.092142	0.062517
ENSMUSG00000108364	Gm38997	lncRNA	predicted gene, 38997 [Source:MGI Symbol;Acc:MGI:5621882]	-1.69632457791991	1.28472344159312	0.0206355791962533	0.374072947981465	9.586	4.272	6.986	28.526	21.535	28.576	0.527868	0.163007	0.262084	1.110561	0.77452	0.598305
ENSMUSG00000045215	Asxl3	protein_coding	additional sex combs like 3, transcriptional regulator [Source:MGI Symbol;Acc:MGI:2685175]	1.49263317435077	0.692331925118433	0.0206731634359852	0.374276685134052	86.567	99.104	97.018	236.163	248.318	238.51	0.027449	0.019881	0.018783	0.048124	0.045221	0.026134
ENSMUSG00000039384	Dusp10	protein_coding	dual specificity phosphatase 10 [Source:MGI Symbol;Acc:MGI:1927070]	3.62470348001279	0.563109042938132	0.0206808048040019	0.374276685134052	492	356	521	873	1079.762	1075.771	0.670728	0.388201	0.533528	0.90099	1.08452	0.623754
ENSMUSG00000032116	Stt3a	protein_coding	STT3, subunit of the oligosaccharyltransferase complex, homolog A (S. cerevisiae) [Source:MGI Symbol;Acc:MGI:105124]	5.92073899199099	-0.374009347015896	0.0207340001784519	0.374772654065917	2115.151	3267.001	3204.062	3922	3657.361	5316.241	4.400041	3.995629	5.433306	4.635029	3.954542	3.385296
ENSMUSG00000053641	Dennd4a	protein_coding	DENN/MADD domain containing 4A [Source:MGI Symbol;Acc:MGI:2142979]	5.29512925520667	0.397913451120561	0.0207422413305949	0.374772654065917	1841.857	1393.466	1367.389	3778.301	2480.658	3273.882	1.138868	0.605087	0.401429	1.501818	0.889533	0.659435
ENSMUSG00000096645	Spin2e	protein_coding	spindlin family, member 2E [Source:MGI Symbol;Acc:MGI:5434847]	2.95309755635036	0.601763727205793	0.020816878865092	0.375796987123985	339.762	303.714	181.17	950.881	330.597	762.568	1.321211	0.816916	0.480842	2.615616	0.838177	1.126924
ENSMUSG00000075020	Mir670hg	lncRNA	MIR670 host gene (non-protein coding) [Source:MGI Symbol;Acc:MGI:3041234]	3.03765014089947	-0.507848937868629	0.0208330588548643	0.375796987123985	459.039	416.019	448.136	571.596	412	487.052	2.352829	1.496091	1.598394	2.065343	1.363976	0.941162
ENSMUSG00000018733	Pex12	protein_coding	peroxisomal biogenesis factor 12 [Source:MGI Symbol;Acc:MGI:2144177]	5.10731324864668	0.337026695570344	0.020902007067955	0.376732165034132	1236	1482.001	1476	2819	2277.999	3151	2.3567	1.799882	1.765764	3.51488	2.640851	2.218507
ENSMUSG00000037876	Jmjd1c	protein_coding	jumonji domain containing 1C [Source:MGI Symbol;Acc:MGI:1918614]	6.66321765017557	0.263228746873116	0.0209738186931713	0.377419592372281	5337.104	3796.999	3483.999	9898.001	5768	7920	2.503501	1.154646	1.041678	3.27396	1.601425	1.354293
ENSMUSG00000070425	Xntrpc	protein_coding	Xndc1-transient receptor potential cation channel, subfamily C, member 2 readthrough [Source:MGI Symbol;Acc:MGI:5546370]	1.28915576088746	0.786826809339975	0.0209744191175333	0.377419592372281	108.156	96.791	42.882	238.173	152.686	245.386	0.076061	0.04493	0.019572	0.122396	0.071227	0.062506
ENSMUSG00000030123	Plxnd1	protein_coding	plexin D1 [Source:MGI Symbol;Acc:MGI:2154244]	3.53683587494116	-0.490734499838858	0.0210169042440832	0.377875359980354	580	594	541.51	840	565	944	0.268336	0.289491	0.201238	0.274764	0.170737	0.166061
ENSMUSG00000112578	Gm33308	lncRNA	predicted gene, 33308 [Source:MGI Symbol;Acc:MGI:5592467]	-0.00104513943851104	-0.8699124827354	0.0210863552632134	0.378814824365641	52	50	76	58	42	49	0.985876	0.664847	0.936157	0.763069	0.519171	0.357918
ENSMUSG00000042050	Wdr60	protein_coding	WD repeat domain 60 [Source:MGI Symbol;Acc:MGI:2445085]	5.59781124787347	0.500551494697859	0.0211363762272552	0.379403982400404	2147.001	2292.985	2062.001	3954.023	3044.002	3604.147	4.754212	6.225467	6.919338	13.349529	9.56372	6.156969
ENSMUSG00000042129	Rassf4	protein_coding	Ras association (RalGDS/AF-6) domain family member 4 [Source:MGI Symbol;Acc:MGI:2386853]	3.303094064722	0.4754307869585	0.0211585535991489	0.379492787476591	339.999	501.999	509	650.999	631	863	0.928815	0.930302	0.876462	1.551205	1.597855	1.109221
ENSMUSG00000024294	Mib1	protein_coding	mindbomb E3 ubiquitin protein ligase 1 [Source:MGI Symbol;Acc:MGI:2443157]	7.00980452037104	-0.25896534358647	0.0211902761627214	0.379752508123628	7313.504	5911.061	5767.089	10269.189	6265.493	9421.151	7.683412	4.340921	4.20154	7.203568	4.248208	3.64565
ENSMUSG00000035131	Brinp3	protein_coding	bone morphogenetic protein/retinoic acid inducible neural specific 3 [Source:MGI Symbol;Acc:MGI:2443035]	1.60857176372411	0.703649029538565	0.0212115858786106	0.3798253487613	106	81	125	238.001	250	294.001	0.126828	0.068262	0.103084	0.204792	0.199863	0.134299
ENSMUSG00000073085	Cldn34b4	protein_coding	claudin 34B4 [Source:MGI Symbol;Acc:MGI:3588232]	3.70044008943138	0.44557343405848	0.0213278321305257	0.38088489111334	473	504	527	1265	828	1111	1.706073	1.259625	1.295004	3.225941	1.95072	1.523689
ENSMUSG00000025340	Rabgef1	protein_coding	RAB guanine nucleotide exchange factor (GEF) 1 [Source:MGI Symbol;Acc:MGI:1929459]	3.66617983607799	0.433373481920644	0.021333023451667	0.38088489111334	583	449	444.999	1276	709.001	1137	0.890744	0.493418	0.487887	1.369124	0.77437	0.679987
ENSMUSG00000024587	Nars	protein_coding	asparaginyl-tRNA synthetase [Source:MGI Symbol;Acc:MGI:1917473]	4.30029369544234	0.384986525158658	0.0213339422846622	0.38088489111334	1052	711	666.001	2021.999	1063.001	1530.999	1.39668	0.638671	0.614884	2.08487	0.964354	0.82899
ENSMUSG00000113261	Gm47404	lncRNA	predicted gene, 47404 [Source:MGI Symbol;Acc:MGI:6096334]	-0.889243435274714	3.73213148277272	0.021349096868693	0.38088489111334	54.45	0	0	25.465	23.402	78.927	0.068291	0	0	0.022581	0.019171	0.037639
ENSMUSG00000027703	Lrriq4	protein_coding	leucine-rich repeats and IQ motif containing 4 [Source:MGI Symbol;Acc:MGI:1915557]	4.10496000866777	-0.451703262842184	0.0213572231793405	0.38088489111334	1269	682	794	1289	811	965	2.010776	0.743753	0.8614	1.435336	0.833235	0.576307
ENSMUSG00000008813	Tppp2	protein_coding	tubulin polymerization-promoting protein family member 2 [Source:MGI Symbol;Acc:MGI:2684923]	2.75360234283125	-0.709241516344481	0.0213937841492624	0.381228232918693	455	297	401	274	428	366	3.375427	1.55089	2.004687	1.419265	2.083337	1.05119
ENSMUSG00000025950	Idh1	protein_coding	isocitrate dehydrogenase 1 (NADP+), soluble [Source:MGI Symbol;Acc:MGI:96413]	4.81711238628568	-0.392142783378697	0.0214519667830121	0.381955997086372	1784	1247	1202	2845.999	1069	1634	2.854026	1.427435	1.505199	3.27752	1.127663	1.001029
ENSMUSG00000041718	Alg13	protein_coding	asparagine-linked glycosylation 13 [Source:MGI Symbol;Acc:MGI:1914824]	4.5984699295078	-0.47688123984554	0.0215069776853778	0.38262615793251	1330.971	1028.153	1317.371	1927.671	1233.243	1516.34	1.92262	0.769685	1.200182	1.634179	0.714827	0.807013
ENSMUSG00000036391	Sec24a	protein_coding	Sec24 related gene family, member A (S. cerevisiae) [Source:MGI Symbol;Acc:MGI:1924621]	4.4184087409425	-0.371716303764324	0.0215947243598156	0.383581137397328	978.153	1186.477	1121.504	1353.265	1185.105	1590.833	0.556512	0.541609	0.510135	0.5313	0.486519	0.37336
ENSMUSG00000035696	Rnf38	protein_coding	ring finger protein 38 [Source:MGI Symbol;Acc:MGI:1920719]	6.78285175919289	-0.311823910051198	0.0215954874176021	0.383581137397328	4163.464	5911.259	6232.202	6348.08	7161.789	8611.491	8.258403	6.647051	7.54962	6.793666	7.750024	5.620699
ENSMUSG00000104191	Gm30737	protein_coding	predicted gene, 30737 [Source:MGI Symbol;Acc:MGI:5589896]	4.17138540169813	0.434399449648591	0.0216762954487713	0.384706210523116	781.802	706.073	614.288	1560.945	1325.951	1453.224	3.572985	2.23593	1.912629	5.043727	3.958131	2.525299
ENSMUSG00000030741	Spns1	protein_coding	spinster homolog 1 [Source:MGI Symbol;Acc:MGI:1920908]	3.9103722224389	-0.455591240821153	0.0217633593061449	0.385629659519018	629	699	805	1151.001	764	1277	1.215279	1.306247	1.250526	1.404998	0.904136	0.826884
ENSMUSG00000002266	Zim1	protein_coding	zinc finger, imprinted 1 [Source:MGI Symbol;Acc:MGI:1341879]	-1.88568445588447	-1.23017387654702	0.0217742035154797	0.385629659519018	16.908	9.05	17.296	11.153	10.125	17.081	0.006997	0.007112	0.004876	0.003263	0.002737	0.002687
ENSMUSG00000069922	Ces3a	protein_coding	carboxylesterase 3A [Source:MGI Symbol;Acc:MGI:102773]	-1.47503166403261	1.64871024843364	0.0217808534139232	0.385629659519018	11.72	0	10.359	24.507	38.451	31.852	0.021826	0	0.013143	0.032268	0.046773	0.031257
ENSMUSG00000104776	Gm43691	lncRNA	predicted gene 43691 [Source:MGI Symbol;Acc:MGI:5663828]	0.18820925405626	-0.977535843657833	0.0218999305729033	0.387426482625056	28	117	76	39	65	46	0.192519	0.557412	0.356003	0.189588	0.291916	0.12026
ENSMUSG00000033685	Ucp2	protein_coding	uncoupling protein 2 (mitochondrial, proton carrier) [Source:MGI Symbol;Acc:MGI:109354]	4.44068825014031	-0.405777940524849	0.0220583965397191	0.389916680407153	818.161	1423	1469.999	1132.069	1017.168	1612	2.417177	2.894975	3.013531	2.68777	2.092749	2.191994
ENSMUSG00000040550	Otud6b	protein_coding	OTU domain containing 6B [Source:MGI Symbol;Acc:MGI:1919451]	4.75934630065725	0.362599481896233	0.0220869336164122	0.390108029592204	1196	1048	1018	2353	1771	2335	1.312262	0.783247	0.721918	1.800697	1.238474	0.962243
ENSMUSG00000043067	Dpy19l1	protein_coding	dpy-19-like 1 (C. elegans) [Source:MGI Symbol;Acc:MGI:1915685]	6.79643920642638	0.263074543130533	0.022122297039873	0.390419545114746	4590.493	4748	4625.595	9737.115	6644.075	9632.049	4.195151	3.023605	2.931729	6.37712	4.068014	3.377324
ENSMUSG00000045022	1700024P04Rik	protein_coding	RIKEN cDNA 1700024P04 gene [Source:MGI Symbol;Acc:MGI:1916632]	3.52798985020271	-0.505331435721266	0.0222510983356715	0.392378255278755	716	555	604	667	650	696	9.506471	5.105915	5.463456	6.261258	5.636997	3.513673
ENSMUSG00000096950	Gm9530	lncRNA	predicted gene 9530 [Source:MGI Symbol;Acc:MGI:3779939]	-0.594076600119838	1.0374914830612	0.022351781136329	0.393359805760336	20.559	17.59	16.947	55.225	65.402	49.577	0.020887	0.012382	0.01173	0.039667	0.043399	0.019151
ENSMUSG00000085053	Gm14809	lncRNA	predicted gene 14809 [Source:MGI Symbol;Acc:MGI:3705177]	-0.0600626344986648	0.875826592656041	0.0223562574460075	0.393359805760336	36	25	27	85	76	86	0.248635	0.119639	0.127042	0.415057	0.342848	0.225841
ENSMUSG00000059991	Nptx2	protein_coding	neuronal pentraxin 2 [Source:MGI Symbol;Acc:MGI:1858209]	3.86749885058906	0.433169293984773	0.0223603394693276	0.393359805760336	567	580	547	1433	768	1451	0.76368	0.54129	0.501926	1.364595	0.675643	0.74309
ENSMUSG00000115286	4930429C20Rik	lncRNA	RIKEN cDNA 4930429C20 gene [Source:MGI Symbol;Acc:MGI:1921107]	-0.900513974114913	-1.14985550611344	0.0223879657270998	0.393531480558158	50	28	23	23	26	16	0.60636	0.235284	0.190026	0.197205	0.20595	0.073778
ENSMUSG00000117000	Gm32509	lncRNA	predicted gene, 32509 [Source:MGI Symbol;Acc:MGI:5591668]	-0.839947684366054	-1.04416379568167	0.0225200431494146	0.395384179316929	17	34	35	27	33	36	0.08795	0.162466	0.145281	0.071747	0.094045	0.047449
ENSMUSG00000113017	Gm46401	lncRNA	predicted gene, 46401 [Source:MGI Symbol;Acc:MGI:5826038]	-0.497811867956226	1.18239223677345	0.0225466217574212	0.395384179316929	29	11	15	55	76	55	0.145216	0.035726	0.052507	0.177073	0.238546	0.103216
ENSMUSG00000090827	Gm8297	protein_coding	predicted gene 8297 [Source:MGI Symbol;Acc:MGI:3643799]	4.50779829732629	0.403240948766416	0.0225472203960074	0.395384179316929	1105.47	736.652	842.521	2175.37	1501.032	1770.134	4.495204	2.098854	2.351883	6.296245	4.029636	2.74953
ENSMUSG00000061740	Cyp2d22	protein_coding	cytochrome P450, family 2, subfamily d, polypeptide 22 [Source:MGI Symbol;Acc:MGI:1929474]	1.37483024148356	-0.661899510942078	0.0225972038990546	0.395553991233615	134.9	119.295	118.533	212.928	127.416	183.861	0.26238	0.162477	0.125393	0.1803	0.117698	0.087175
ENSMUSG00000053070	Cfap300	protein_coding	cilia and flagella associated protein 300 [Source:MGI Symbol;Acc:MGI:3045346]	6.45624651568842	0.273001822553159	0.0226008333430509	0.395553991233615	3528.047	3871	3453	7887.356	5068.076	7964	8.2476	6.256604	5.541081	13.000963	7.592584	6.963205
ENSMUSG00000069223	4930451E10Rik	lncRNA	RIKEN cDNA 4930451E10 gene [Source:MGI Symbol;Acc:MGI:1925361]	2.45241702697578	0.600886135387529	0.0226107820641599	0.395553991233615	168	174	240	375	507	493	2.52829	1.834273	2.341461	3.904512	4.762086	2.734354
ENSMUSG00000064871	Snord58b	snoRNA	small nucleolar RNA, C/D box 58B [Source:MGI Symbol;Acc:MGI:3819545]	-0.461187823289155	-1.19821613873769	0.0226649161875079	0.395727712808283	18	72	48	8	60	24	14.534389	40.283858	26.405216	4.567134	31.644898	7.368538
ENSMUSG00000033373	Fntb	protein_coding	farnesyltransferase, CAAX box, beta [Source:MGI Symbol;Acc:MGI:1861305]	4.76373399076112	-0.468718509003173	0.0226662910177365	0.395727712808283	1001.461	1795.017	1601.002	1668.264	1624.663	1631	1.54625	1.82146	1.611482	1.780447	1.50665	0.832063
ENSMUSG00000031700	Gpt2	protein_coding	glutamic pyruvate transaminase (alanine aminotransferase) 2 [Source:MGI Symbol;Acc:MGI:1915391]	5.59043467459044	0.325047197983955	0.0226746140097186	0.395727712808283	2862.999	1489.999	1477	5925.682	2003.006	3614	2.646182	0.938581	0.915242	3.80924	1.223585	1.29449
ENSMUSG00000089901	Gm8113	protein_coding	predicted gene 8113 [Source:MGI Symbol;Acc:MGI:3648791]	0.411149265530441	-0.816649076962598	0.0227517890100579	0.39676021610968	101.098	53.813	75.268	96.98	34.587	79.499	0.125976	0.046463	0.063897	0.085439	0.028151	0.037666
ENSMUSG00000058441	Panx2	protein_coding	pannexin 2 [Source:MGI Symbol;Acc:MGI:1890615]	-1.90418426108502	-1.85653542834916	0.0228118451913647	0.397260080732496	10	13	10	12	16	21	0.013767	0.100164	0.006679	0.008318	0.010246	0.008728
ENSMUSG00000072692	Rpl37rt	transcribed_processed_pseudogene	ribosomal protein L37, retrotransposed [Source:MGI Symbol;Acc:MGI:3651519]	1.11653331330365	-1.14660223365382	0.0228165267707881	0.397260080732496	219.961	28.414	162.322	138.854	73.675	67.034	1.600388	0.140062	0.786699	0.698382	0.342338	0.181322
ENSMUSG00000113765	Gm47549	lncRNA	predicted gene, 47549 [Source:MGI Symbol;Acc:MGI:6096565]	-1.90477147514136	-1.33411600290078	0.0228600172068535	0.397583560251153	17.855	16.368	15.231	9.026	13.278	6.728	0.104364	0.066289	0.060651	0.037299	0.050694	0.014952
ENSMUSG00000047025	Ccer1	protein_coding	coiled-coil glutamate-rich protein 1 [Source:MGI Symbol;Acc:MGI:1913966]	7.27481507379335	-0.34903369164355	0.022871208664618	0.397583560251153	8022	7256	8786	9642	9511	9698	15.290989	9.583507	11.409545	12.994199	11.841515	7.028796
ENSMUSG00000048930	Tada3	protein_coding	transcriptional adaptor 3 [Source:MGI Symbol;Acc:MGI:1915724]	5.22000692736356	-0.370593115509129	0.0228997387189123	0.39776557199057	1403.065	2135.064	2102.999	2438.014	1916.053	3124.009	2.988018	2.481224	2.740782	3.04227	1.944684	2.151168
ENSMUSG00000108836	Gm44813	lncRNA	predicted gene 44813 [Source:MGI Symbol;Acc:MGI:5753389]	-1.54259875478506	-2.13302183535758	0.0229461526402162	0.398180249565619	52.352	6.597	19.89	5.617	14.074	0	1.439831	0.125714	0.372674	0.10923	0.252822	0
ENSMUSG00000097834	Gm26911	lncRNA	predicted gene, 26911 [Source:MGI Symbol;Acc:MGI:5477405]	1.7677015762325	0.705450308113769	0.0229768596564885	0.398180249565619	110	136	128.999	228.001	339.001	253	0.756731	0.564348	0.775594	1.331861	1.681428	0.836819
ENSMUSG00000054822	1700041G16Rik	lncRNA	RIKEN cDNA 1700041G16 gene [Source:MGI Symbol;Acc:MGI:1920549]	0.0449788063555002	-0.909182191432857	0.0229849791152299	0.398180249565619	58	46	38	88	47	74	0.287997	0.062337	0.102798	0.121682	0.06004	0.055029
ENSMUSG00000026499	Acbd3	protein_coding	acyl-Coenzyme A binding domain containing 3 [Source:MGI Symbol;Acc:MGI:2181074]	5.38611072501199	0.333217011481054	0.0229959263313266	0.398180249565619	1955.431	1491.489	1619	3948.237	2601.261	3371.142	1.86812	0.987866	1.054348	2.668138	1.623926	1.225247
ENSMUSG00000027746	Ufm1	protein_coding	ubiquitin-fold modifier 1 [Source:MGI Symbol;Acc:MGI:1915140]	3.95878226479273	-0.629738758394447	0.0231111737326246	0.399276941828876	673.122	768	669	1197	876	1342.001	1.498045	1.131486	2.169643	0.766969	1.712509	1.143428
ENSMUSG00000070424	Art5	protein_coding	ADP-ribosyltransferase 5 [Source:MGI Symbol;Acc:MGI:107948]	6.02065908582908	-0.352278042443622	0.0231160594419285	0.399276941828876	3246	3712	3013	5625.001	2686	4414	7.686629	6.285629	4.902809	9.183224	4.145671	4.089613
ENSMUSG00000064968	Snord47	snoRNA	small nucleolar RNA, C/D box 47 [Source:MGI Symbol;Acc:MGI:3819537]	-1.38746552823947	-1.24798490575286	0.0231354908110185	0.399276941828876	9.386	34	31.647	15.157	15.193	12.77	7.212962	18.104421	16.568761	8.235174	7.62622	3.731233
ENSMUSG00000111334	Gm30015	lncRNA	predicted gene, 30015 [Source:MGI Symbol;Acc:MGI:5589174]	-1.64505756990706	-1.4151005102953	0.0231400783873356	0.399276941828876	17.001	13	22	21	8	18	0.177436	0.042736	0.147578	0.090096	0.021079	0.046387
ENSMUSG00000112674	Gm47459	lncRNA	predicted gene, 47459 [Source:MGI Symbol;Acc:MGI:6096421]	-0.568993190599965	-1.07271472452393	0.0231830282244165	0.399276941828876	73.33	29.981	24.036	32.49	28.428	22.23	0.224979	0.063735	0.05024	0.070477	0.056968	0.025932
ENSMUSG00000030161	Gabarapl1	protein_coding	gamma-aminobutyric acid (GABA) A receptor-associated protein-like 1 [Source:MGI Symbol;Acc:MGI:1914980]	6.20611014449976	-0.333748933323645	0.0231897854952545	0.399276941828876	3433	3708	3456	5772.999	3922.999	5694.999	10.487566	6.407431	6.570937	8.055289	7.317089	5.051685
ENSMUSG00000034312	Iqsec1	protein_coding	IQ motif and Sec7 domain 1 [Source:MGI Symbol;Acc:MGI:1196356]	5.43136314861062	-0.406093715193379	0.0232105019747953	0.399276941828876	1963.587	2464.713	2210.639	2826.149	2461.16	3013.154	2.321027	1.952857	2.140532	2.40818	1.308922	1.737987
ENSMUSG00000079808	AC168977.1	protein_coding	sp110 nuclear body protein-like [Source:NCBI gene;Acc:102638047]	-1.23859056341134	1.44202653101672	0.0232212841337416	0.399276941828876	11.955	5.727	10.325	36.966	55.216	17.241	0.02217	0.00736	0.013045	0.048468	0.066883	0.012157
ENSMUSG00000025903	Lypla1	protein_coding	lysophospholipase 1 [Source:MGI Symbol;Acc:MGI:1344588]	5.89937685313476	0.346278063363867	0.0232224182739065	0.399276941828876	2382.942	2397.07	2446.239	5189.522	3776.38	5353.86	3.877902	2.627014	3.37539	6.231349	4.496193	3.518342
ENSMUSG00000101337	Dnah7c	protein_coding	dynein, axonemal, heavy chain 7C [Source:MGI Symbol;Acc:MGI:3639762]	8.06753367945609	0.248678099211688	0.0232594400230126	0.399601533936702	13969.597	10341.534	9100.409	27470.872	14517.288	20679.842	3.888055	1.928851	1.64188	5.178038	2.554722	2.131484
ENSMUSG00000024712	Rfk	protein_coding	riboflavin kinase [Source:MGI Symbol;Acc:MGI:1914688]	3.92481228850899	0.466243997206116	0.0233109270555722	0.400173942633653	515.501	675	688	1146.678	1062.184	1359.262	1.03284	1.024407	0.995857	1.693509	1.950981	1.099637
ENSMUSG00000026605	Cenpf	protein_coding	centromere protein F [Source:MGI Symbol;Acc:MGI:1313302]	7.6807808382495	-0.246736741047448	0.0233442255565621	0.400433464083551	11383.665	9691.083	8936.66	16203.574	10687.202	14597.646	4.041262	2.231423	1.982885	3.969996	2.120649	1.732646
ENSMUSG00000106969	Gm42882	lncRNA	predicted gene 42882 [Source:MGI Symbol;Acc:MGI:5663019]	0.601319971805212	0.756772461826985	0.0234211724010461	0.401297309200354	48	50	51	136	89	175	0.575311	0.415246	0.416443	1.15247	0.696754	0.797526
ENSMUSG00000068917	Clk2	protein_coding	CDC-like kinase 2 [Source:MGI Symbol;Acc:MGI:1098669]	4.34610580126179	-0.432172283014378	0.0234310256359435	0.401297309200354	933.34	1013.003	988.007	1517.073	1044.003	1670.002	2.118332	1.19428	1.664402	1.879368	1.165074	1.106153
ENSMUSG00000078500	Zfp986	protein_coding	zinc finger protein 986 [Source:MGI Symbol;Acc:MGI:3649925]	-0.98573801478108	1.47366015421305	0.0234757906501152	0.401748631138265	22.573	23.142	7.225	49.024	32.536	33.21	0.059024	0.041931	0.012871	0.668738	0.05557	0.033019
ENSMUSG00000019487	Trip10	protein_coding	thyroid hormone receptor interactor 10 [Source:MGI Symbol;Acc:MGI:2146901]	2.71372007064153	0.535658145496868	0.0234938586563489	0.401748631138265	280.999	182	238	632	423	627	0.488959	0.219523	0.289723	0.748125	0.441582	0.403264
ENSMUSG00000073568	Arl14epl	protein_coding	ADP-ribosylation factor-like 14 effector protein-like [Source:MGI Symbol;Acc:MGI:2685795]	5.63568560278094	0.310746726975276	0.0235285460915902	0.40177902442125	2131.112	2125.92	1835	4571	3061.973	4153.985	3.269164	2.259705	1.917745	4.957597	3.068033	2.422933
ENSMUSG00000096024	Gm17174	protein_coding	predicted gene 17174 [Source:MGI Symbol;Acc:MGI:4938001]	-2.07602017440654	1.70958258670883	0.0235321199320505	0.40177902442125	11.247	0	3.047	22.311	12.288	24.839	0.082095	0	0.015152	0.115139	0.058587	0.068938
ENSMUSG00000059626	Rhox3e	protein_coding	reproductive homeobox 3E [Source:MGI Symbol;Acc:MGI:3770274]	-0.235583116466555	1.46419365164261	0.0235821373677163	0.402321127439156	0	24.441	71.574	28.494	81.916	85.038	0	0.127547	0.367241	0.151723	0.722859	0.243518
ENSMUSG00000036744	Olfr701	protein_coding	olfactory receptor 701 [Source:MGI Symbol;Acc:MGI:3030535]	3.28330356648353	-0.501394004606953	0.0236118155562108	0.40251566379686	474.977	525.372	615.998	574.953	522.979	587.978	0.872108	0.643343	0.785785	0.758538	0.65315	0.42832
ENSMUSG00000101678	Gm29609	protein_coding	predicted gene 29609 [Source:MGI Symbol;Acc:MGI:5580315]	3.41148198687611	-0.539648901751813	0.0237124636663363	0.403918802978389	541.887	531.017	661.27	465.713	473.517	1009.372	0.561258	0.381097	0.466613	0.341037	0.320345	0.397512
ENSMUSG00000031864	Ints10	protein_coding	integrator complex subunit 10 [Source:MGI Symbol;Acc:MGI:1918135]	6.91569406100486	-0.32109764193409	0.0238136103119699	0.405328258980785	3394.371	7899.51	7965.335	6279.504	6891.418	9750.289	4.764843	6.896785	6.955099	6.059534	5.574747	4.756251
ENSMUSG00000044854	1700056E22Rik	protein_coding	RIKEN cDNA 1700056E22 gene [Source:MGI Symbol;Acc:MGI:1920613]	3.14982981249671	-0.610581291298547	0.0239013674662622	0.406507813470598	508	385	606	434	504	534	1.8453	0.875745	1.436088	1.109008	1.182582	0.710232
ENSMUSG00000027230	Creb3l1	protein_coding	cAMP responsive element binding protein 3-like 1 [Source:MGI Symbol;Acc:MGI:1347062]	0.748659173817104	-0.734474023979378	0.0239670047870913	0.407309629965806	71	117	106	88	82	97	0.092907	0.106084	0.094497	0.081414	0.070086	0.048262
ENSMUSG00000108382	4930448A20Rik	lncRNA	RIKEN cDNA 4930448A20 gene [Source:MGI Symbol;Acc:MGI:1921243]	1.96704755579177	0.626285104680189	0.0240114465857762	0.407750278374496	98	138	187	304	310	373	0.384548	0.375213	0.499908	0.843389	0.794538	0.556518
ENSMUSG00000111645	Gm32171	lncRNA	predicted gene, 32171 [Source:MGI Symbol;Acc:MGI:5591330]	0.0683355285895187	0.851173083596607	0.0240810427420998	0.408545942330324	37	23	37	98	71	105	0.143541	0.061827	0.097791	0.2688	0.179912	0.154885
ENSMUSG00000056494	Cngb3	protein_coding	cyclic nucleotide gated channel beta 3 [Source:MGI Symbol;Acc:MGI:1353562]	3.22362795547829	0.500253418005743	0.0241251586156965	0.408545942330324	349	354	353	714	763	809	0.241092	0.169447	0.166133	0.348726	0.344278	0.212496
ENSMUSG00000004085	Map3k20	protein_coding	mitogen-activated protein kinase kinase kinase 20 [Source:MGI Symbol;Acc:MGI:2443258]	4.21189020242296	0.392889532168369	0.0241322586861038	0.408545942330324	827.85	772.38	708.579	1616.579	1100.244	1622.21	0.492815	0.267802	0.245213	0.674886	0.421991	0.350916
ENSMUSG00000117264	4930452A19Rik	lncRNA	RIKEN cDNA 4930452A19 gene [Source:MGI Symbol;Acc:MGI:1925363]	1.73927874872507	0.626811917811171	0.024132498114495	0.408545942330324	131	136	110	238	259	315	0.867178	0.731914	0.561349	1.332541	1.359027	0.99145
ENSMUSG00000014402	Tsg101	protein_coding	tumor susceptibility gene 101 [Source:MGI Symbol;Acc:MGI:106581]	5.8300230623129	0.308575876362932	0.0241651248987313	0.408784082868323	2035.001	2591	2386.001	5085.999	3343.001	5189	4.378694	3.858466	3.691231	7.414459	4.882415	4.460452
ENSMUSG00000030884	Uqcrc2	protein_coding	ubiquinol cytochrome c reductase core protein 2 [Source:MGI Symbol;Acc:MGI:1914253]	6.97464540968279	0.269273404634025	0.0244062897814498	0.412546839935864	6007	5275	4414	12546.999	6495.001	10616	11.266125	6.996982	5.884441	17.635283	8.01731	7.816745
ENSMUSG00000078897	Gm4724	protein_coding	predicted gene 4724 [Source:MGI Symbol;Acc:MGI:3782904]	-1.63804347589173	1.57100330499575	0.0245042434777887	0.413434694665602	20.591	3.729	0	40.718	13.585	25.19	0.11226	0.014086	0	0.156952	0.048377	0.052218
ENSMUSG00000115469	Gm49227	lncRNA	predicted gene, 49227 [Source:MGI Symbol;Acc:MGI:6118687]	-1.06905585872892	-1.13930143554021	0.0245154925311023	0.413434694665602	26	41	22	23	23	14	0.106927	0.116834	0.06164	0.066876	0.061783	0.021892
ENSMUSG00000026155	Smap1	protein_coding	small ArfGAP 1 [Source:MGI Symbol;Acc:MGI:2138261]	5.92889583843905	-0.328035314343069	0.0245333915384624	0.413434694665602	2359.001	3242	3733.001	3263	3848.999	4682.999	4.547041	4.391521	4.985932	4.285567	4.792609	3.337011
ENSMUSG00000038023	Atp6v0a2	protein_coding	ATPase, H+ transporting, lysosomal V0 subunit A2 [Source:MGI Symbol;Acc:MGI:104855]	4.69456117967725	-0.947722427323089	0.0245338999286239	0.413434694665602	1178.377	1197.808	1174.48	2104.572	1383.926	2150.777	0.787412	0.564576	2.253885	0.987958	0.567823	0.561339
ENSMUSG00000050685	Ccdc54	protein_coding	coiled-coil domain containing 54 [Source:MGI Symbol;Acc:MGI:1916589]	6.0006601676299	-0.367046126511939	0.0246469658149378	0.415022493940371	3165	3042	3811	3949	3841	4106	9.293783	6.189453	7.623984	8.198519	7.36701	4.584411
ENSMUSG00000022821	Hgd	protein_coding	homogentisate 1, 2-dioxygenase [Source:MGI Symbol;Acc:MGI:96078]	-1.63029035452606	-1.43682627129517	0.0247042558416083	0.41566939259849	20	10	19	22	17	11	0.081664	0.014689	0.063529	0.032975	0.02354	0.008867
ENSMUSG00000062397	Zfp706	protein_coding	zinc finger protein 706 [Source:MGI Symbol;Acc:MGI:1915286]	4.6621565254438	-0.367895020878099	0.0247600424026176	0.416138374966469	926.094	1422.606	1356.164	1565.079	1516.119	2120.583	1.542049	1.925651	1.800075	1.48425	1.460107	1.549174
ENSMUSG00000084940	Gm15935	lncRNA	predicted gene 15935 [Source:MGI Symbol;Acc:MGI:3801894]	0.49035395752257	-0.78680695370786	0.0247699164395478	0.416138374966469	94	64	84.001	90	54	79	0.996853	0.435301	0.651603	0.646152	0.401727	0.304335
ENSMUSG00000028370	Pappa	protein_coding	pregnancy-associated plasma protein A [Source:MGI Symbol;Acc:MGI:97479]	3.58279765959135	0.56080647277883	0.0249417186503967	0.418705299752277	399.146	399	514	787.996	1158	1006	0.114074	0.079014	0.100079	0.159224	0.216169	0.10932
ENSMUSG00000055235	Wdr86	protein_coding	WD repeat domain 86 [Source:MGI Symbol;Acc:MGI:1915466]	-0.190366824570761	-0.907175697087069	0.0250390953968693	0.419924463949417	45	43	30.001	76	32	74	0.122501	0.06024	0.068924	0.070704	0.028348	0.046806
ENSMUSG00000103144	Pcdhga1	protein_coding	protocadherin gamma subfamily A, 1 [Source:MGI Symbol;Acc:MGI:1935212]	-0.548451192814438	-0.961269761122152	0.0250524742624079	0.419924463949417	39.326	59.427	29.876	22.998	17.996	53.142	0.028396	0.031808	0.016386	0.016706	0.012077	0.014009
ENSMUSG00000034145	Tmem63c	protein_coding	transmembrane protein 63c [Source:MGI Symbol;Acc:MGI:2444386]	2.79185931905858	0.501269297540948	0.0250731904784007	0.419952106681958	288	242	246	695.999	463.001	556	0.285308	0.162247	0.161137	0.478332	0.293511	0.203621
ENSMUSG00000028127	Abcd3	protein_coding	ATP-binding cassette, sub-family D (ALD), member 3 [Source:MGI Symbol;Acc:MGI:1349216]	3.008086564295	-0.472894076290588	0.02513213890572	0.420619574011006	443.153	423.073	396.362	541.089	392.861	569.509	0.565187	0.336044	0.333818	0.458443	0.289619	0.24378
ENSMUSG00000052551	Adarb2	protein_coding	adenosine deaminase, RNA-specific, B2 [Source:MGI Symbol;Acc:MGI:2151118]	-0.581453148654204	-0.977535938573078	0.0252372018831173	0.422057229670204	65.062	32.483	24.337	35.451	24.999	29.428	0.049253	0.017039	0.012551	0.018974	0.012361	0.008471
ENSMUSG00000028944	Prkag2	protein_coding	protein kinase, AMP-activated, gamma 2 non-catalytic subunit [Source:MGI Symbol;Acc:MGI:1336153]	6.09434575608479	-0.312132428162702	0.0253323998852276	0.42332785088933	2288	4260.999	4218	3285	4216.001	5470.001	3.249894	4.13412	3.624166	3.363779	3.844205	2.653745
ENSMUSG00000025610	Map3k7cl	protein_coding	Map3k7 C-terminal like [Source:MGI Symbol;Acc:MGI:2446584]	1.51027749128429	0.6834701114942	0.025397222447625	0.424089328589038	69	89	140	217	203	318	0.151491	0.135394	0.209406	0.336842	0.291112	0.265466
ENSMUSG00000054162	Spock3	protein_coding	sparc/osteonectin, cwcv and kazal-like domains proteoglycan 3 [Source:MGI Symbol;Acc:MGI:1920152]	-0.900962165473459	1.13567077159242	0.0255160892182483	0.425568624900325	20.016	15	7.026	41	48	50.001	0.023809	0.012358	0.005686	0.034257	0.037063	0.022471
ENSMUSG00000099840	Gm21409	protein_coding	predicted gene, 21409 [Source:MGI Symbol;Acc:MGI:5434764]	2.14468989630523	0.870513853545801	0.025524456458267	0.425568624900325	188.056	52.418	182.421	401.979	339.74	438.812	0.859451	0.165993	0.567979	1.298876	1.014166	0.762533
ENSMUSG00000039976	Tbc1d16	protein_coding	TBC1 domain family, member 16 [Source:MGI Symbol;Acc:MGI:2652878]	2.08259843816778	0.820560433777303	0.0256030188014943	0.425575072099861	212	170	151	411	211	353	0.110122	0.053858	0.047036	0.144305	0.192458	0.061369
ENSMUSG00000040467	4921522P10Rik	lncRNA	RIKEN cDNA 4921522P10 gene [Source:MGI Symbol;Acc:MGI:1913969]	4.20080658873163	-0.429749886228844	0.0256223606100661	0.425575072099861	710	1123	1151	1191	906	1282	1.180896	1.294218	1.304226	1.400537	0.98426	0.81075
ENSMUSG00000105577	Gm34599	lncRNA	predicted gene, 34599 [Source:MGI Symbol;Acc:MGI:5593758]	0.814833251108922	-0.74310378100459	0.0256282840996729	0.425575072099861	81	106	119	79	103	94	5.905723	5.355108	5.910976	4.072345	4.905163	2.605924
ENSMUSG00000067206	Lrrc66	protein_coding	leucine rich repeat containing 66 [Source:MGI Symbol;Acc:MGI:2387634]	1.21602971446332	0.851760606321516	0.0256610005239957	0.425575072099861	63	57	102	185	247	164	0.065805	0.041254	0.072585	0.136622	0.168517	0.065134
ENSMUSG00000030980	Knop1	protein_coding	lysine rich nucleolar protein 1 [Source:MGI Symbol;Acc:MGI:1913606]	6.77659714859357	0.36462695243896	0.0256679966799717	0.425575072099861	5672.674	4617.592	4176.107	9266.831	6415.078	8683.864	9.383349	4.901543	3.319322	10.924292	7.735778	5.309049
ENSMUSG00000085749	Gm12843	lncRNA	predicted gene 12843 [Source:MGI Symbol;Acc:MGI:3651051]	-0.141364149059902	0.902547879134544	0.0256777039346699	0.425575072099861	31	26	25	64	79	91	0.338333	0.20142	0.191485	0.474366	0.612221	0.396885
ENSMUSG00000062296	Trank1	protein_coding	tetratricopeptide repeat and ankyrin repeat containing 1 [Source:MGI Symbol;Acc:MGI:1341834]	5.76579394436815	-0.2994098548502	0.0256783621329012	0.425575072099861	4290.907	1876.734	1480.009	5859	2202.961	3156.249	1.764817	0.556077	0.535626	1.540663	0.547023	0.457166
ENSMUSG00000025277	Abhd6	protein_coding	abhydrolase domain containing 6 [Source:MGI Symbol;Acc:MGI:1913332]	3.59487438706022	0.435183765556309	0.025684445547757	0.425575072099861	483	476	430	1167	686	1165	0.788837	0.528107	0.484506	1.341591	0.703686	0.714932
ENSMUSG00000026162	Nhej1	protein_coding	non-homologous end joining factor 1 [Source:MGI Symbol;Acc:MGI:1922820]	3.5293024402089	0.455034095002325	0.0257135255038937	0.425575072099861	502	551	473	1007	633	947	9.187657	8.733387	6.733548	17.565139	10.546636	10.279742
ENSMUSG00000110760	Gm39456	lncRNA	predicted gene, 39456 [Source:MGI Symbol;Acc:MGI:5622341]	0.68747855204906	0.728681563617017	0.0257180667861482	0.425575072099861	54.363	48.822	53.594	151.251	98.717	175.065	1.59478	0.992397	1.071113	3.101255	1.776109	1.894938
ENSMUSG00000021994	Wnt5a	protein_coding	wingless-type MMTV integration site family, member 5A [Source:MGI Symbol;Acc:MGI:98958]	1.88072040925145	-0.594601822377204	0.0258161184144551	0.426876882941722	214.834	202.316	149.8	255.153	165.68	280.546	0.11468	0.078801	0.054147	0.082189	0.049304	0.0486
ENSMUSG00000027398	Il1b	protein_coding	interleukin 1 beta [Source:MGI Symbol;Acc:MGI:96543]	-0.637833176848195	1.00988518580861	0.0258900953538918	0.427778957366441	22	18	14	49	60	56	0.061217	0.034705	0.02654	0.096399	0.10905	0.059249
ENSMUSG00000036169	Sostdc1	protein_coding	sclerostin domain containing 1 [Source:MGI Symbol;Acc:MGI:1913292]	0.190636638516693	0.86238325638667	0.0259329973062023	0.427964705655473	41	30	35	115	98	79	0.082436	0.041796	0.047943	0.163479	0.128703	0.060396
ENSMUSG00000027973	1700006A11Rik	protein_coding	RIKEN cDNA 1700006A11 gene [Source:MGI Symbol;Acc:MGI:1919074]	7.22001696228041	0.318090915427419	0.025948384434541	0.427964705655473	5603	7579	5288	13173	9637	12396	9.968113	9.341458	6.224874	16.613051	11.25494	8.362916
ENSMUSG00000022723	Crybg3	protein_coding	beta-gamma crystallin domain containing 3 [Source:MGI Symbol;Acc:MGI:2676311]	7.66609142107284	-0.253119418324174	0.0259673868473298	0.427964705655473	9998.937	10770.854	9476.963	15210.662	10629.668	14829.932	4.583838	3.460247	2.768352	4.481767	3.128862	2.532153
ENSMUSG00000091472	Gm3739	protein_coding	predicted gene 3739 [Source:MGI Symbol;Acc:MGI:3781914]	0.0677014873520106	0.85238180150112	0.0259945517709591	0.427964705655473	36.215	39.63	21.547	87.483	70.319	117.567	0.06331	0.048004	0.025663	0.108129	0.080295	0.078148
ENSMUSG00000068600	Gml2	protein_coding	glycosylphosphatidylinositol anchored molecule like 2 [Source:MGI Symbol;Acc:MGI:1341831]	4.91141057837306	0.364471195725034	0.0259984915399329	0.427964705655473	1186.688	1260.69	1163.963	2878.273	1571.688	2929.625	6.785526	5.002318	4.511893	11.724496	5.859343	6.393808
ENSMUSG00000030982	Vps35l	protein_coding	VPS35 endosomal protein sorting factor like [Source:MGI Symbol;Acc:MGI:1918767]	5.31108927754871	0.391359996397907	0.0260464671243259	0.428434233318355	1839.409	1745.754	1444.007	3401.636	2075.89	3829.25	2.776082	1.780816	1.122319	3.852416	2.074003	2.19147
ENSMUSG00000025702	March8	protein_coding	membrane-associated ring finger (C3HC4) 8 [Source:MGI Symbol;Acc:MGI:1919029]	4.76231403592914	0.395928129131585	0.0260946709418684	0.428573099725365	1373.415	1182	1190	2193.011	1346.001	2342.999	1.314473	0.750006	0.863619	1.63903	1.260467	1.285494
ENSMUSG00000078956	Gm14221	lncRNA	predicted gene 14221 [Source:MGI Symbol;Acc:MGI:3650696]	-0.820791609252932	1.09495328998178	0.0260979198467431	0.428573099725365	28.943	35.129	11.097	47.944	18.285	48.296	0.075044	0.063113	0.019602	0.220462	0.075273	0.094261
ENSMUSG00000052384	Nrros	protein_coding	negative regulator of reactive oxygen species [Source:MGI Symbol;Acc:MGI:2445095]	1.79106208369725	0.642741904881355	0.0261132848958656	0.428573099725365	116	117.02	134	296.01	293.007	277.014	0.153814	0.107392	0.120609	0.278151	0.255446	0.140151
ENSMUSG00000055053	Nfic	protein_coding	nuclear factor I/C [Source:MGI Symbol;Acc:MGI:109591]	3.34767414137102	-0.454779167300814	0.0261664793008583	0.429126363813407	386	638	596	501	622.997	762	0.214397	0.281429	0.269367	0.19106	0.252561	0.176821
ENSMUSG00000115383	Gm49216	lncRNA	predicted gene, 49216 [Source:MGI Symbol;Acc:MGI:6118670]	1.38517845538685	-0.810779943466867	0.0262314465246897	0.429871733412419	182.798	132.818	139.29	92.774	93.653	239.505	2.132861	1.073792	1.107218	0.765328	0.713742	1.062554
ENSMUSG00000002603	Tgfb1	protein_coding	transforming growth factor, beta 1 [Source:MGI Symbol;Acc:MGI:98725]	2.0819182966087	-0.668623041191433	0.0262618629666717	0.429996115464653	211.036	267.281	219.17	210.159	209.083	329.994	0.859402	0.287034	0.232056	0.375311	0.212319	0.237253
ENSMUSG00000071015	Gm136	protein_coding	predicted gene 136 [Source:MGI Symbol;Acc:MGI:2684982]	1.21801753407653	-0.98051696815719	0.0263005771790449	0.429996115464653	152	107	164	72	168	82	0.440873	0.215044	0.324069	0.147649	0.318278	0.090434
ENSMUSG00000053461	Hhipl2	protein_coding	hedgehog interacting protein-like 2 [Source:MGI Symbol;Acc:MGI:1926022]	-0.204718242605072	-1.6642189172193	0.0263061348934231	0.429996115464653	60	27	38	78	44	40	0.435568	0.38727	0.037937	0.568795	0.042645	0.026631
ENSMUSG00000033720	Sfxn5	protein_coding	sideroflexin 5 [Source:MGI Symbol;Acc:MGI:2137681]	0.924983702210252	-0.873763069536713	0.0263360196638782	0.429996115464653	120.007	89	79.999	166	63	133	0.107967	0.069985	0.128746	0.115904	0.037204	0.050639
ENSMUSG00000074113	Gm10629	lncRNA	predicted gene 10629 [Source:MGI Symbol;Acc:MGI:3642307]	0.28702344589059	0.796184553078049	0.0263662959493658	0.429996115464653	39.072	38.01	40.019	117.083	98	96.703	0.068189	0.045964	0.047582	0.144469	0.111713	0.064171
ENSMUSG00000020961	Ston2	protein_coding	stonin 2 [Source:MGI Symbol;Acc:MGI:1918272]	5.24745791498912	0.336428414513061	0.0263692462974642	0.429996115464653	1363.518	1554.785	1509.096	3135.857	2616.57	3596.152	0.771649	0.777208	0.77849	1.159101	1.246094	0.879846
ENSMUSG00000109842	Gm45502	lncRNA	predicted gene 45502 [Source:MGI Symbol;Acc:MGI:5791338]	-2.01370115163809	-1.42395380785823	0.026380619713892	0.429996115464653	9	21	17	5	15	5	1.296321	2.095866	1.66818	0.509178	1.411202	0.273833
ENSMUSG00000040034	Nup43	protein_coding	nucleoporin 43 [Source:MGI Symbol;Acc:MGI:1917162]	4.36944423074002	0.369775067109781	0.0263952212534942	0.429996115464653	880	817	778	1792	1366	1793	2.64348	1.6796	1.57353	3.782604	2.657436	2.038831
ENSMUSG00000071424	Grid2	protein_coding	glutamate receptor, ionotropic, delta 2 [Source:MGI Symbol;Acc:MGI:95813]	-2.02640546094833	1.36468571034276	0.0264818993037389	0.431089306847634	7.002	4	5	15.008	21	24	0.004322	0.001522	0.00187	0.006745	0.00787	0.005876
ENSMUSG00000109946	Brd3os	protein_coding	bromodomain containing 3, opposite strand [Source:MGI Symbol;Acc:MGI:106557]	1.93912868387229	0.577443917607279	0.0266392968579821	0.433331250588668	117	145	157	346	254	372	0.218554	0.187679	0.199801	0.456961	0.30991	0.264218
ENSMUSG00000034640	Tiparp	protein_coding	TCDD-inducible poly(ADP-ribose) polymerase [Source:MGI Symbol;Acc:MGI:2159210]	5.47138607694243	0.303260672921973	0.0267186702620268	0.434046622450861	2058	1806	1549	4224	2459	3928	1.608137	0.977844	0.855424	2.333625	1.264623	1.167065
ENSMUSG00000039176	Polg	protein_coding	polymerase (DNA directed), gamma [Source:MGI Symbol;Acc:MGI:1196389]	7.38943359813377	-0.525503548217419	0.0267226887647386	0.434046622450861	8910.999	8141	7106.999	14966	7442.001	12536.999	11.103119	4.214877	9.397266	11.234453	4.638475	4.626167
ENSMUSG00000073925	Olfr654	protein_coding	olfactory receptor 654 [Source:MGI Symbol;Acc:MGI:3030488]	-2.08695029964405	1.79257941201518	0.0268811444177664	0.436298604127712	3	8	1	14.009	24.016	22.643	0.0102	0.018826	0.000746	0.026655	0.046909	0.027139
ENSMUSG00000002280	Ciao3	protein_coding	cytosolic iron-sulfur assembly component 3 [Source:MGI Symbol;Acc:MGI:1914813]	4.46013234800156	-0.661532209617519	0.027129562251699	0.438876145149805	980	1140	1074.001	1691.001	1115.999	1753.999	1.413873	1.161298	2.606834	1.78324	1.026989	0.973982
ENSMUSG00000072726	Gm5797	protein_coding	predicted gene 5797 [Source:MGI Symbol;Acc:MGI:3646487]	5.03761670880665	0.331744505716798	0.0271584903797395	0.438876145149805	1398.395	1341.675	1237.832	3187.456	1981.619	2680.381	5.758674	3.828372	3.472791	9.280393	5.330168	4.196962
ENSMUSG00000112654	4930455C13Rik	lncRNA	RIKEN cDNA 4930455C13 gene [Source:MGI Symbol;Acc:MGI:1921240]	2.39569047689437	0.654405948211097	0.0271662178160411	0.438876145149805	222	142	185	341	450	550	0.889244	0.394122	0.504852	0.965721	1.177358	0.837677
ENSMUSG00000100002	Gm29642	lncRNA	predicted gene 29642 [Source:MGI Symbol;Acc:MGI:5580348]	-1.70645016236184	1.63443481060067	0.0271710215455664	0.438876145149805	10	1	6	14	34	33	0.045838	0.003176	0.018737	0.045371	0.101796	0.057515
ENSMUSG00000113654	Gm30893	lncRNA	predicted gene, 30893 [Source:MGI Symbol;Acc:MGI:5590052]	1.24031495769477	0.848102810918623	0.0271901912139071	0.438876145149805	98	42	78	215	230	171	0.596476	0.182129	0.358182	0.927569	0.877163	0.397384
ENSMUSG00000021953	Tdh	protein_coding	L-threonine dehydrogenase [Source:MGI Symbol;Acc:MGI:1926231]	-0.835613504708731	1.04293746404669	0.0272121414936313	0.438876145149805	18	21	8	62	31	53	0.033974	0.027464	0.010287	0.088496	0.038218	0.041133
ENSMUSG00000041134	Cyyr1	protein_coding	cysteine and tyrosine-rich protein 1 [Source:MGI Symbol;Acc:MGI:2152187]	0.936234695423439	-0.911811145336758	0.027239496500073	0.438876145149805	86.271	96.477	111.483	105.137	133.932	109.09	0.055755	0.181019	0.171408	0.081386	0.05702	0.076213
ENSMUSG00000094973	Eif4a3l1	protein_coding	eukaryotic translation initiation factor 4A3 like 1 [Source:MGI Symbol;Acc:MGI:3644226]	-1.39919309591392	1.66775865976883	0.0272398977563612	0.438876145149805	19.058	7.149	0	40.476	38.75	16.819	0.044338	0.011525	0	0.066579	0.058885	0.014879
ENSMUSG00000035355	Kcnh4	protein_coding	potassium voltage-gated channel, subfamily H (eag-related), member 4 [Source:MGI Symbol;Acc:MGI:2156184]	-1.35160309336351	1.10172180816353	0.0272523626077456	0.438876145149805	12	8	10	36	31	32	0.009993	0.004819	0.005998	0.022407	0.016862	0.01061
ENSMUSG00000025059	Gk	protein_coding	glycerol kinase [Source:MGI Symbol;Acc:MGI:106594]	0.199298890115685	-0.813058719761508	0.0272592981665187	0.438876145149805	61.809	38.06	36.415	106.931	56.52	99.631	0.080079	0.066094	0.070066	0.074092	0.041427	0.029556
ENSMUSG00000086951	1700051A21Rik	lncRNA	RIKEN cDNA 1700051A21 gene [Source:MGI Symbol;Acc:MGI:1920616]	6.06741127883112	-0.295356205765547	0.0272694246587391	0.438876145149805	2705.794	3941.959	3755.127	4247.466	3596.525	5133.322	6.92131	7.031658	6.613714	7.753135	6.076181	5.042487
ENSMUSG00000031490	Eif4ebp1	protein_coding	eukaryotic translation initiation factor 4E binding protein 1 [Source:MGI Symbol;Acc:MGI:103267]	2.6959608064635	0.486866725345547	0.0272968230428154	0.438876145149805	267.191	267.792	248.454	540.78	381.385	629.069	0.74648	0.503508	0.457429	1.142667	0.805264	0.701602
ENSMUSG00000058019	Ces5a	protein_coding	carboxylesterase 5A [Source:MGI Symbol;Acc:MGI:1915185]	1.15669109463461	0.716909517240661	0.0272989929105668	0.438876145149805	67.142	76.044	87.294	204.089	181.953	176.419	0.231627	0.182486	0.203591	0.525479	0.418237	0.229183
ENSMUSG00000015597	Zfp318	protein_coding	zinc finger protein 318 [Source:MGI Symbol;Acc:MGI:1889348]	8.98437254174181	0.249012607467875	0.0273406961435941	0.439074589377245	23467.616	21881.294	17744.936	48524.426	27475.323	43578.133	18.610296	11.974755	9.48119	26.728866	14.224061	12.787958
ENSMUSG00000044279	Crb3	protein_coding	crumbs family member 3 [Source:MGI Symbol;Acc:MGI:2670904]	-0.920831898738159	1.15861005555316	0.0273512071112636	0.439074589377245	22	16	9	39	33	60.999	0.11041	0.056944	0.019736	0.15449	0.120905	0.124273
ENSMUSG00000096828	Gm3618	transcribed_unprocessed_pseudogene	predicted gene 3618 [Source:MGI Symbol;Acc:MGI:3781794]	6.05686676115715	0.312327516295876	0.027427653324639	0.439922610436034	2393.755	2673.003	2730.253	6459.351	3647.053	6515.62	9.126327	6.968927	6.914817	15.641413	8.360465	8.712365
ENSMUSG00000086112	4930563I02Rik	lncRNA	RIKEN cDNA 4930563I02 gene [Source:MGI Symbol;Acc:MGI:1914909]	2.81581374453603	0.519567651114174	0.027443980328677	0.439922610436034	241	260	274	529.866	601.774	613.922	1.169405	0.841606	0.882549	1.848791	1.749039	1.049325
ENSMUSG00000044308	Ubr3	protein_coding	ubiquitin protein ligase E3 component n-recognin 3 [Source:MGI Symbol;Acc:MGI:1861100]	5.44721629108553	-0.386043658594412	0.0274905992139999	0.440049695712571	2644	1960	1762.999	3674.999	2152.999	2968.999	1.918898	0.608931	0.692441	1.258928	0.721804	0.547241
ENSMUSG00000073130	Gm1141	protein_coding	predicted gene 1141 [Source:MGI Symbol;Acc:MGI:2685987]	5.8906975568781	0.294306986644986	0.0274918674824289	0.440049695712571	2737	2180	2334	5878	3437	4754	3.313069	1.831232	1.925029	4.978199	2.713861	2.178703
ENSMUSG00000025968	Ndufs1	protein_coding	NADH:ubiquinone oxidoreductase core subunit S1 [Source:MGI Symbol;Acc:MGI:2443241]	6.51170301589556	-0.263113288723704	0.0275128799165457	0.440066216530079	5454.533	3960.005	3614.197	8929.148	3883.066	6185.501	9.325206	3.765226	3.745134	9.040899	3.424211	3.341843
ENSMUSG00000097071	4930544I03Rik	lncRNA	RIKEN cDNA 4930544I03 gene [Source:MGI Symbol;Acc:MGI:1925447]	-0.775772239994557	-1.21033995191343	0.0275534920972471	0.440395982178424	36.989	26.575	30	28.578	37.892	26.377	0.42427	0.156941	0.418461	0.183096	0.23441	0.068722
ENSMUSG00000109858	Pfn5	protein_coding	profilin 5 [Source:MGI Symbol;Acc:MGI:5804915]	1.8646782871224	-0.571213349925755	0.0276163916952514	0.440815462029117	192	198	213	229	168	236	1.311351	0.937038	0.991109	1.105816	0.749472	0.61288
ENSMUSG00000068479	Mfap1a	protein_coding	microfibrillar-associated protein 1A [Source:MGI Symbol;Acc:MGI:1914782]	5.11125760605973	0.324945522361198	0.027619765611813	0.440815462029117	1543.907	1400.029	1258.658	3238.336	1904.231	3168.46	1.204282	0.756691	0.668866	1.785906	0.970186	0.939726
ENSMUSG00000017119	Nbr1	protein_coding	NBR1, autophagy cargo receptor [Source:MGI Symbol;Acc:MGI:108498]	7.52033187786403	0.329674763424432	0.0276458299689447	0.440911951532228	8528.001	6528.001	7617.001	14786	12759.999	15119	15.839	7.537291	9.059253	20.793582	14.944695	9.325364
ENSMUSG00000049904	Tmem17	protein_coding	transmembrane protein 17 [Source:MGI Symbol;Acc:MGI:2144205]	2.23962341553415	0.552732193152966	0.027719546410019	0.441767734935361	165	203	153	451	320	415	0.385331	0.328488	0.243425	0.744656	0.488121	0.368505
ENSMUSG00000062127	Cttnbp2nl	protein_coding	CTTNBP2 N-terminal like [Source:MGI Symbol;Acc:MGI:1933137]	5.40945347682529	0.335632436597083	0.0277407612337875	0.441786164984938	1450.035	1809.051	1936.022	3467.044	2790	3904.013	1.293452	1.031597	1.207604	2.223155	1.543407	1.304485
ENSMUSG00000118471	Gm50461	protein_coding	predicted gene, 50461 [Source:MGI Symbol;Acc:MGI:6324726]	-0.648762771150109	-1.6794134305403	0.027789618300489	0.442244467534877	17.69	32.48	64.127	0	13.386	85.293	0.072171	0.091819	0.178243	0	0.035672	0.132314
ENSMUSG00000095510	Rhox3f	protein_coding	reproductive homeobox 3F [Source:MGI Symbol;Acc:MGI:3770277]	-0.154548215624319	0.842588699844094	0.0278448759965367	0.442803894457559	25.08	24.486	33.577	73.333	68.093	90.441	0.132284	0.089491	0.120654	0.273472	0.234592	0.181382
ENSMUSG00000061603	Akap6	protein_coding	A kinase (PRKA) anchor protein 6 [Source:MGI Symbol;Acc:MGI:3050566]	2.83458742280968	0.494047067783282	0.0278782048749971	0.442865664988234	256.519	273.067	279.607	615.685	531.323	604.662	0.054128	0.039925	0.040195	0.091852	0.07323	0.048513
ENSMUSG00000030726	Pold3	protein_coding	polymerase (DNA-directed), delta 3, accessory subunit [Source:MGI Symbol;Acc:MGI:1915217]	6.88517328967746	0.265746950562908	0.0278889751345599	0.442865664988234	5428.275	4981	4533.001	10712.876	6957	9713	9.106238	5.479272	4.487847	11.687515	7.600425	5.982008
ENSMUSG00000101348	Gm7135	transcribed_unprocessed_pseudogene	predicted gene 7135 [Source:MGI Symbol;Acc:MGI:3647710]	3.42745233255944	0.437667119394629	0.0279726619505725	0.443874552926051	424	409	410	1083	634	943	3.065847	2.04919	2.019727	5.536593	2.994347	2.59264
ENSMUSG00000117752	Gm35554	lncRNA	predicted gene, 35554 [Source:MGI Symbol;Acc:MGI:5594713]	3.95151628380922	0.444525829164418	0.0280110237358605	0.443911166819208	636	575	708.001	1215.001	1164	1173	2.483941	1.89766	2.137094	4.153383	3.676062	2.219658
ENSMUSG00000102045	Gm21294	protein_coding	predicted gene, 21294 [Source:MGI Symbol;Acc:MGI:5434649]	0.647428915944415	0.746008666796268	0.0280152790864336	0.443911166819208	63.507	55.693	36.711	145.903	113.63	140.916	0.285578	0.173533	0.112466	0.463873	0.333754	0.240941
ENSMUSG00000068923	Syt11	protein_coding	synaptotagmin XI [Source:MGI Symbol;Acc:MGI:1859547]	6.81088232038952	0.248480544994166	0.0280413598694605	0.443958549323853	4698.433	4951.037	4136.989	10285.178	6381.875	10206.114	4.591074	3.203234	2.94874	6.683026	4.029377	3.677373
ENSMUSG00000040296	Ddx58	protein_coding	DEAD (Asp-Glu-Ala-Asp) box polypeptide 58 [Source:MGI Symbol;Acc:MGI:2442858]	1.45888000375202	-0.740390165600917	0.0280585834578344	0.443958549323853	111.948	184.521	126.228	102.363	189.001	225.868	0.518841	0.302303	0.220722	0.202291	0.258346	0.18859
ENSMUSG00000072962	Gm16401	lncRNA	predicted gene 16401 [Source:MGI Symbol;Acc:MGI:3648398]	1.47400786392055	0.632831318955531	0.0280955158946223	0.444223788642539	96	95	101	276	158	286	0.162033	0.111104	0.116139	0.329359	0.174187	0.183545
ENSMUSG00000042790	Rnf214	protein_coding	ring finger protein 214 [Source:MGI Symbol;Acc:MGI:2444451]	5.55935784822432	0.310221381421653	0.0282823700999781	0.446811614367538	1819.264	1860.033	2026	3849	3038.448	4447.272	2.637866	1.644436	1.781837	3.544495	2.625255	2.170536
ENSMUSG00000021376	Tpmt	protein_coding	thiopurine methyltransferase [Source:MGI Symbol;Acc:MGI:98812]	2.02046341349457	-0.604293387691328	0.028299759457104	0.446811614367538	216.784	190.219	149.074	381.599	157.037	342.148	0.788971	0.373718	0.210302	0.600657	0.211034	0.199611
ENSMUSG00000000131	Xpo6	protein_coding	exportin 6 [Source:MGI Symbol;Acc:MGI:2429950]	7.72226761021057	-0.237379533096758	0.0283434347453669	0.447180623400219	9206.207	10895.917	11079.273	13811.698	12141.132	16799.892	12.342852	6.726136	6.449766	12.454966	6.586356	5.430146
ENSMUSG00000094634	Gm3468	protein_coding	predicted gene 3468 [Source:MGI Symbol;Acc:MGI:3781644]	-2.07424522285144	2.02642905458303	0.02841792604747	0.447801291175527	0	11.364	0	25.398	11.168	27.388	0	0.014217	0	0.032422	0.01317	0.018803
ENSMUSG00000041164	Zmiz2	protein_coding	zinc finger, MIZ-type containing 2 [Source:MGI Symbol;Acc:MGI:106374]	5.91291342423774	-0.316186735182167	0.0284383123630929	0.447801291175527	2181.952	3805.943	3634.785	2761.904	3960.852	4382.866	1.697869	2.073149	1.944665	1.73344	2.035164	1.347872
ENSMUSG00000021260	Hhipl1	protein_coding	hedgehog interacting protein-like 1 [Source:MGI Symbol;Acc:MGI:1919265]	-0.403121494602783	-1.03451537184627	0.0284437687334648	0.447801291175527	88.237	16.026	35.097	57.782	24.084	16.045	0.055187	0.008671	0.014955	0.025551	0.011559	0.003816
ENSMUSG00000109695	Gm31166	transcribed_processed_pseudogene	predicted gene, 31166 [Source:MGI Symbol;Acc:MGI:5590325]	5.22945899948918	-0.329069069190306	0.028490826317561	0.448221749745915	2062	1969	1774	2661	1978	2471	7.405919	4.820723	4.41433	6.476818	4.780921	3.477154
ENSMUSG00000099083	Atf7	protein_coding	activating transcription factor 7 [Source:MGI Symbol;Acc:MGI:2443472]	5.30295738541367	0.321037635714902	0.0285121299047111	0.448236731728239	1804.72	1915.489	1836.675	2953.092	2149.552	3292.578	2.922662	1.736301	1.553922	3.860171	2.626964	2.063527
ENSMUSG00000019841	Rev3l	protein_coding	REV3 like, DNA directed polymerase zeta catalytic subunit [Source:MGI Symbol;Acc:MGI:1337131]	7.08757457471982	0.283160715085839	0.0286354109608488	0.449853727826458	6206.999	5179	5439	12024.001	8980	10678	2.007479	1.144683	1.223037	2.742355	1.912622	1.304491
ENSMUSG00000070639	Lrrc8b	protein_coding	leucine rich repeat containing 8 family, member B [Source:MGI Symbol;Acc:MGI:2141353]	7.70681171704658	0.302599323280403	0.0287008365983461	0.450319900535671	7923	8007	9797	15066	15621	18196	3.767993	2.638545	3.174225	5.065797	4.852409	3.29035
ENSMUSG00000029647	Pan3	protein_coding	PAN3 poly(A) specific ribonuclease subunit [Source:MGI Symbol;Acc:MGI:1919837]	7.03728862464867	-0.286642939608172	0.0287059768604805	0.450319900535671	5491.303	6484.001	7022.06	8500.31	8083.758	10457.495	9.01575	7.177783	7.564665	10.760637	6.530826	5.251668
ENSMUSG00000117632	Gm50049	lncRNA	predicted gene, 50049 [Source:MGI Symbol;Acc:MGI:6275360]	-1.68621656745684	1.19260437372246	0.0288242621865714	0.450487194219509	8	9	5	29	23	26	0.105762	0.082443	0.045033	0.27106	0.198607	0.130695
ENSMUSG00000078796	Zfp541	protein_coding	zinc finger protein 541 [Source:MGI Symbol;Acc:MGI:3647699]	7.4749945683956	-0.244212159677014	0.0288331208841269	0.450487194219509	7840	9700	9315	12161	9635	13488	5.408148	4.606357	4.381501	5.919014	4.294056	3.521738
ENSMUSG00000112319	Gm47221	lncRNA	predicted gene, 47221 [Source:MGI Symbol;Acc:MGI:6096031]	3.27241475354563	-0.655481801869232	0.0288589575099569	0.450487194219509	1063.333	361.511	282.136	596.688	415.11	395.86	1.607162	0.378605	0.290518	0.637627	0.409809	0.227498
ENSMUSG00000095730	Vmn2r29	protein_coding	vomeronasal 2, receptor 29 [Source:MGI Symbol;Acc:MGI:1923479]	-1.09316684878359	-1.86932328950118	0.0288617712644627	0.450487194219509	28.206	17.912	25.959	59.917	11.954	5.928	0.146617	0.015856	0.077187	0.227701	0.010412	0.002465
ENSMUSG00000061702	Tmem91	protein_coding	transmembrane protein 91 [Source:MGI Symbol;Acc:MGI:2443589]	-0.116785603166378	-1.14541725671155	0.0288699133065409	0.450487194219509	61.895	30.001	32	65	52	69.001	0.865016	0.099375	0.45565	0.333533	0.171062	0.135831
ENSMUSG00000022912	Pros1	protein_coding	protein S (alpha) [Source:MGI Symbol;Acc:MGI:1095733]	3.96634633499629	-0.427923401517525	0.0288900356039838	0.450487194219509	658	794	755	1275	754	1318	0.805779	0.712386	0.720763	0.909211	0.501971	0.50546
ENSMUSG00000059429	Olfr365	protein_coding	olfactory receptor 365 [Source:MGI Symbol;Acc:MGI:3030199]	-0.0378246564150938	-0.857400693737971	0.0289128028599616	0.450487194219509	105.881	34.706	34.335	65.268	31.748	39.883	0.064152	0.01457	0.014173	0.027959	0.012564	0.009188
ENSMUSG00000027574	Nkain4	protein_coding	Na+/K+ transporting ATPase interacting 4 [Source:MGI Symbol;Acc:MGI:1915372]	0.208406141697988	-0.90133478150523	0.0289197874818384	0.450487194219509	49	56	54	76	64	97	0.437425	0.170506	0.407094	0.236113	0.18369	0.170012
ENSMUSG00000019842	Traf3ip2	protein_coding	TRAF3 interacting protein 2 [Source:MGI Symbol;Acc:MGI:2143599]	-0.711288626930546	1.21544122374078	0.0289219239566262	0.450487194219509	27	36	15	40	40	45	0.031768	0.02935	0.016127	0.042021	0.138097	0.038146
ENSMUSG00000031229	Atrx	protein_coding	ATRX, chromatin remodeler [Source:MGI Symbol;Acc:MGI:103067]	2.81674629219962	-0.487576685569968	0.028941104250475	0.450487194219509	462.602	295	225.17	662.731	323.016	488.001	0.307842	0.151147	0.114066	0.231768	0.117863	0.097573
ENSMUSG00000040514	Tex47	protein_coding	testis expressed 47 [Source:MGI Symbol;Acc:MGI:1918170]	5.40440376704722	-0.323598640502017	0.0289416290497437	0.450487194219509	1971.999	2333	2302	2936	2325	2741	4.936403	4.309364	4.09922	5.35479	3.937878	2.856477
ENSMUSG00000022533	Atp13a3	protein_coding	ATPase type 13A3 [Source:MGI Symbol;Acc:MGI:2685387]	6.17990860820898	0.556561981776738	0.0289879995277388	0.450890317513027	3432	2609.983	2386	6978.998	4342.988	6510.999	2.748437	1.147394	2.034784	3.847559	4.026048	1.782979
ENSMUSG00000100448	H2al1k	protein_coding	H2A histone family member L1K [Source:MGI Symbol;Acc:MGI:3710586]	2.19921591764895	-0.647183174443976	0.0290517087257339	0.45147665485825	269.509	192.769	309.807	215.709	264.265	280.999	3.180728	1.576393	2.490975	1.799917	2.03714	1.260967
ENSMUSG00000029699	Ssc4d	protein_coding	scavenger receptor cysteine rich family, 4 domains [Source:MGI Symbol;Acc:MGI:1924709]	-0.902360465330893	1.02715023773701	0.0290761164562921	0.45147665485825	22	17	20	48	30.001	42	0.038557	0.014537	0.026774	0.080442	0.061911	0.037401
ENSMUSG00000046856	Gpr1	protein_coding	G protein-coupled receptor 1 [Source:MGI Symbol;Acc:MGI:2385324]	-1.29355552665822	1.1785048296338	0.0290871906126609	0.45147665485825	6	16	11	38	33	31	0.01093	0.023494	0.013651	0.059135	0.045152	0.023459
ENSMUSG00000049550	Clip1	protein_coding	CAP-GLY domain containing linker protein 1 [Source:MGI Symbol;Acc:MGI:1928401]	7.05397829216659	0.328565021040202	0.0292415338582541	0.453349153429782	5834.815	4969.123	5330.016	10479.91	9964.156	10685.216	6.147131	3.723773	3.892208	7.746598	7.088956	4.250294
ENSMUSG00000073471	Rsph3a	protein_coding	radial spoke 3A homolog (Chlamydomonas) [Source:MGI Symbol;Acc:MGI:1914082]	8.22818946395501	0.285031721030218	0.0292489964596468	0.453349153429782	10687.884	15705.925	13853.027	22918.622	17485.222	26886.917	38.869893	24.452721	22.367783	54.247617	28.027893	33.596185
ENSMUSG00000089636	1700058P15Rik	lncRNA	RIKEN cDNA 1700058P15 gene [Source:MGI Symbol;Acc:MGI:1920627]	1.47097206305948	0.660775258384991	0.0292735799139194	0.453411109426213	71	106	116	265	193	251	1.333548	1.379528	1.484337	3.519053	2.36775	1.792545
ENSMUSG00000110629	4930567H12Rik	lncRNA	RIKEN cDNA 4930567H12 gene [Source:MGI Symbol;Acc:MGI:1923181]	1.17210993951902	0.815235121050315	0.029399856019705	0.454483665668161	76.001	72	70	121	246.001	209	0.425075	0.267391	0.272784	0.497457	0.938122	0.448374
ENSMUSG00000068270	Shroom4	protein_coding	shroom family member 4 [Source:MGI Symbol;Acc:MGI:2685570]	1.2557402881637	-0.728192189611382	0.0294085232132111	0.454483665668161	136.261	125.16	75.051	230.778	110.153	148.27	0.062604	0.063574	0.050529	0.073163	0.033197	0.024566
ENSMUSG00000091114	Gm3138	protein_coding	predicted gene 3138 [Source:MGI Symbol;Acc:MGI:3781317]	-1.62269364240712	1.16605607494344	0.0294189008030089	0.454483665668161	10.052	6.24	6.629	39.714	14.758	28.825	0.020491	0.008814	0.009206	0.057241	0.019651	0.022344
ENSMUSG00000033182	Kbtbd12	protein_coding	kelch repeat and BTB (POZ) domain containing 12 [Source:MGI Symbol;Acc:MGI:1918481]	1.2179741454086	-0.863977798719733	0.0294253669576752	0.454483665668161	115	119	101	155	129.001	184	0.253534	0.183588	0.493316	0.236506	0.178922	0.152923
ENSMUSG00000096221	1500002C15Rik	lncRNA	RIKEN cDNA 1500002C15 gene [Source:MGI Symbol;Acc:MGI:1916196]	3.79494217963671	0.397818529085114	0.0294807064107178	0.454837298312456	553	548	539	1185	845	1365	0.880771	0.604773	0.584858	1.334399	0.879068	0.82664
ENSMUSG00000110381	Gm34370	lncRNA	predicted gene, 34370 [Source:MGI Symbol;Acc:MGI:5593529]	-1.30372280753872	1.22423966947012	0.0294895646760584	0.454837298312456	7	5	17	44	29	33	0.018572	0.009192	0.030728	0.082536	0.050256	0.033291
ENSMUSG00000111082	Gm30934	lncRNA	predicted gene, 30934 [Source:MGI Symbol;Acc:MGI:5590093]	3.11709788089002	0.487251596481196	0.029559751347828	0.455600786169287	310	296	380	698	652	784	1.687095	1.116205	1.408918	2.685732	2.317681	1.622332
ENSMUSG00000002948	Map2k7	protein_coding	mitogen-activated protein kinase kinase 7 [Source:MGI Symbol;Acc:MGI:1346871]	6.35816562496191	-0.268444731740071	0.0296173826407842	0.456169827037253	4350.823	3991	3636.644	6638.961	3972.071	6168.416	14.203898	8.256912	6.488861	14.494212	6.973407	5.910325
ENSMUSG00000031328	Flna	protein_coding	filamin, alpha [Source:MGI Symbol;Acc:MGI:95556]	4.4009920193234	0.49069431253848	0.0296956846967226	0.457056223232226	1370	797	563	2469	1004.999	1243	0.531968	0.208848	0.222818	0.836105	0.47831	0.212007
ENSMUSG00000021188	Trip11	protein_coding	thyroid hormone receptor interactor 11 [Source:MGI Symbol;Acc:MGI:1924393]	5.63342554890938	-0.36122734343852	0.0298074887412154	0.458456661679657	2478	2329	2193	3711	3027.001	3606.001	1.455588	0.910754	0.621628	1.147989	0.821067	0.568054
ENSMUSG00000098457	Mir8097	miRNA	microRNA 8097 [Source:MGI Symbol;Acc:MGI:5530879]	-1.50418743088257	-3.3212787516203	0.0298365416465312	0.458466305257512	27.13	0	22.889	60.691	0	0	16.690264	0	9.593084	26.397297	0	0
ENSMUSG00000041014	Nrg3	protein_coding	neuregulin 3 [Source:MGI Symbol;Acc:MGI:1097165]	1.54103649032234	0.659068466818013	0.02984974718453	0.458466305257512	98.315	89	128.997	208.127	215.028	306.192	0.096751	0.054533	0.085308	0.161228	0.140819	0.113211
ENSMUSG00000090210	Itga10	protein_coding	integrin, alpha 10 [Source:MGI Symbol;Acc:MGI:2153482]	0.785301679654026	0.693009542600388	0.0299032616389343	0.458763503378029	73.64	61.806	46.745	157.712	111.548	162	0.047306	0.027511	0.020458	0.08436	0.046805	0.03957
ENSMUSG00000055926	Gm14137	protein_coding	predicted gene 14137 [Source:MGI Symbol;Acc:MGI:3651144]	0.035544890617525	1.31286399504067	0.0299281664739002	0.458763503378029	65.574	12.964	13.314	68.196	105.709	84.506	0.071678	0.009819	0.009915	0.052704	0.075473	0.035123
ENSMUSG00000035776	Cd99l2	protein_coding	CD99 antigen-like 2 [Source:MGI Symbol;Acc:MGI:2177151]	3.60093953777989	-1.06696440928614	0.0299315847606914	0.458763503378029	593.158	478.999	494.014	989.593	575.621	1239.004	0.587914	2.08102	0.329458	0.690375	0.371022	0.456112
ENSMUSG00000053091	Lins1	protein_coding	lines homolog 1 [Source:MGI Symbol;Acc:MGI:1919885]	4.16309022007884	0.376134855640274	0.0299731008116307	0.459080351443788	846	761	674	1599	935	1623	1.042905	0.809424	0.666964	1.6999	1.068091	0.926777
ENSMUSG00000095384	1700001F09Rik	protein_coding	RIKEN cDNA 1700001F09 gene [Source:MGI Symbol;Acc:MGI:1919076]	6.63549882718167	0.546355942131212	0.0301006682424696	0.460345459655559	2636.695	5373.505	3272.31	10804.678	7569.963	6292.72	12.790292	18.061444	10.814318	37.056282	23.985151	11.606594
ENSMUSG00000035274	Tpbg	protein_coding	trophoblast glycoprotein [Source:MGI Symbol;Acc:MGI:1341264]	-0.537739460791656	-1.19315834484972	0.0301135606756907	0.460345459655559	31	34	40	36	27	62	0.029545	0.021636	0.088306	0.024258	0.016808	0.022468
ENSMUSG00000113093	Gm36862	lncRNA	predicted gene, 36862 [Source:MGI Symbol;Acc:MGI:5596021]	-1.21698154852488	1.9084053601852	0.03011840215045	0.460345459655559	41	0	1	67	20	10	0.239645	0	0.003982	0.276878	0.079975	0.014622
ENSMUSG00000086074	Gm13274	lncRNA	predicted gene 13274 [Source:MGI Symbol;Acc:MGI:3649443]	-1.61447528147061	-1.93393755902813	0.0302514126081883	0.460938944426682	18	10	17	13	23	20	0.04612	0.009884	0.312438	0.017556	0.027253	0.04673
ENSMUSG00000110343	Gm45751	TEC	predicted gene 45751 [Source:MGI Symbol;Acc:MGI:5804866]	2.34607760392329	0.6127650764284	0.0302573876003815	0.460938944426682	221.267	154.717	171.207	419.403	442.071	393.274	0.514781	0.249414	0.271364	0.68987	0.671779	0.347895
ENSMUSG00000030045	Mrpl19	protein_coding	mitochondrial ribosomal protein L19 [Source:MGI Symbol;Acc:MGI:1926274]	3.16489538288623	0.453360998230793	0.0302617727945935	0.460938944426682	510.371	375.337	325.431	797.743	425.285	737.186	0.497766	0.223029	0.20173	0.820956	0.363049	0.261711
ENSMUSG00000039347	Atp6v0e2	protein_coding	ATPase, H+ transporting, lysosomal V0 subunit E2 [Source:MGI Symbol;Acc:MGI:1923502]	2.71079480225334	-0.579324769422485	0.030267575017633	0.460938944426682	353.912	265.086	468	452.507	255.012	441.045	0.759545	0.372784	0.63774	0.673083	0.335429	0.354016
ENSMUSG00000050821	Fam131a	protein_coding	family with sequence similarity 131, member A [Source:MGI Symbol;Acc:MGI:1925658]	5.04717464463641	0.324315443843391	0.0302688843114623	0.460938944426682	1449	1277.001	1311	3184.001	1770	2981	3.171998	2.093745	2.020916	4.97772	2.720751	2.642088
ENSMUSG00000040761	Spen	protein_coding	spen family transcription repressor [Source:MGI Symbol;Acc:MGI:1891706]	6.28770922374268	-0.264371906728528	0.0302868994468537	0.460938944426682	4098.468	4068.099	4125.003	5034.013	4240.251	5272.006	1.996384	1.073112	0.956324	1.816765	1.020418	0.869671
ENSMUSG00000032261	Sh3bgrl2	protein_coding	SH3 domain binding glutamic acid-rich protein like 2 [Source:MGI Symbol;Acc:MGI:1915350]	4.84421725993781	0.370461153694094	0.0303037271977224	0.460938944426682	1369.999	1197	1084.001	2741	1554.999	2340	0.98911	0.64457	0.562899	1.432993	1.070557	0.674489
ENSMUSG00000080727	C920021L13Rik	lncRNA	RIKEN cDNA C920021L13 gene [Source:MGI Symbol;Acc:MGI:1923991]	3.40133868179216	0.439515087170608	0.0305105874213764	0.463765140066125	337.644	502.831	414.768	880.512	672.846	1029.797	1.058219	1.030305	0.862118	1.971186	1.324238	1.228468
ENSMUSG00000021803	Cdhr1	protein_coding	cadherin-related family member 1 [Source:MGI Symbol;Acc:MGI:2157782]	0.174505385659801	0.92528625816938	0.0306308054507443	0.465271372450099	45	20	37	86	107	98	0.033949	0.010455	0.019017	0.045871	0.052726	0.028112
ENSMUSG00000041144	Dnah7b	protein_coding	dynein, axonemal, heavy chain 7B [Source:MGI Symbol;Acc:MGI:2684953]	7.98083505565389	0.242875017752578	0.0307447860096814	0.466672596618312	13352.089	10658.112	9290.473	23515.518	14898.048	17410.276	5.631902	2.732043	2.509516	7.505987	3.901525	2.966162
ENSMUSG00000006262	Mob1b	protein_coding	MOB kinase activator 1B [Source:MGI Symbol;Acc:MGI:1915723]	5.84644376145713	0.284654166969967	0.0307717035953864	0.466672596618312	2821.258	2639.718	2229.84	5091.438	3029.618	4669.958	2.109054	1.181631	0.985789	2.934138	1.554762	1.330873
ENSMUSG00000075591	Gm10874	lncRNA	predicted gene 10874 [Source:MGI Symbol;Acc:MGI:3704261]	1.23412794682195	0.663493089373643	0.0307866189732762	0.466672596618312	77.595	85.636	81.367	186.479	197.578	208.631	0.113493	0.086789	0.081079	0.192839	0.188757	0.116028
ENSMUSG00000055401	Fbxo6	protein_coding	F-box protein 6 [Source:MGI Symbol;Acc:MGI:1354743]	4.29705208221568	0.373908289052478	0.0308356364604829	0.467094149272446	905.999	708	741	1925.001	1033	1814	2.766124	1.485971	1.561778	4.207259	2.103421	2.14404
ENSMUSG00000042353	Frem3	protein_coding	Fras1 related extracellular matrix protein 3 [Source:MGI Symbol;Acc:MGI:2685641]	-0.468397530921278	0.942480029003654	0.0310169030484546	0.469476242831369	19	19	25	51	73	60	0.00954	0.00661	0.008552	0.018104	0.02394	0.011455
ENSMUSG00000086866	4930512H18Rik	lncRNA	RIKEN cDNA 4930512H18 gene [Source:MGI Symbol;Acc:MGI:1922361]	-1.8926469100707	-1.49699659631883	0.031035523703177	0.469476242831369	26	12	13	3	12	13	0.070687	0.022606	0.024079	0.005767	0.02131	0.013063
ENSMUSG00000020401	Fam71b	protein_coding	family with sequence similarity 71, member B [Source:MGI Symbol;Acc:MGI:3650836]	3.8741281824205	-0.783287291715555	0.0311009805467644	0.470143511696971	1137	527	886	504	988	712	1.809045	0.580997	0.960388	0.566955	1.026772	0.43074
ENSMUSG00000004633	Chn2	protein_coding	chimerin 2 [Source:MGI Symbol;Acc:MGI:1917243]	5.25027010880377	-0.536140805016925	0.0311563221040188	0.47053085048305	2416.001	1557	2155.001	2001	2444.999	2172.008	7.824853	3.256555	4.523076	4.039715	4.917979	2.508607
ENSMUSG00000069072	Slc7a14	protein_coding	solute carrier family 7 (cationic amino acid transporter, y+ system), member 14 [Source:MGI Symbol;Acc:MGI:3040688]	1.6126013213034	0.640863519052401	0.0311693307993085	0.47053085048305	135.363	119.415	112.792	248.97	217.221	242.619	0.06461	0.043982	0.035654	0.100475	0.094904	0.053161
ENSMUSG00000097248	Gm2694	lncRNA	predicted gene 2694 [Source:MGI Symbol;Acc:MGI:3780864]	4.35810511384878	0.472019503342827	0.031246065144802	0.47116489644604	931.837	548.15	868.001	2444.002	991	1690.384	10.285566	4.247809	6.866572	20.587839	7.401051	7.651736
ENSMUSG00000090440	1700049E17Rik2	protein_coding	tandem duplication of RIKEN cDNA 1700049E17 gene, gene 2 [Source:MGI Symbol;Acc:MGI:3796510]	0.190361154802989	6.30948411866493	0.031254116399894	0.47116489644604	71.47	0	0	0	153.84	175.286	0.905961	0	0	0	1.273757	0.844853
ENSMUSG00000111504	Gm48284	lncRNA	predicted gene, 48284 [Source:MGI Symbol;Acc:MGI:6097718]	-2.10220483520389	1.40941621330664	0.0313315379882785	0.471797437137487	5	8	1	19	17	22	0.005442	0.006034	0.000742	0.014621	0.012086	0.009105
[truncated: 20,563 more rows]

## Sheet: RNA-DE-only
gene_id	gene_name	gene_biotype	description	logCPM	logFC	PValue	PValueAdj	MiwiHet.P24.1-counts	MiwiHet.P24.2-counts	MiwiHet.P24.3-counts	MiwiRK.P24.1-counts	MiwiRK.P24.2-counts	MiwiRK.P24.3-counts	MiwiHet.P24.1-abundance	MiwiHet.P24.2-abundance	MiwiHet.P24.3-abundance	MiwiRK.P24.1-abundance	MiwiRK.P24.2-abundance	MiwiRK.P24.3-abundance
[truncated: 251 more rows]

[truncated: 2 more sheets: RNA-DE-upregulated, RNA-DE-downregulated]
