# Supplementary material for: MIWI N-terminal arginines orchestrate generation of functional pachytene piRNAs and spermiogenesis
Source: Nucleic Acids Res. 2024 Mar 23;52(11):6558–70. doi: 10.1093/nar/gkae193 (PMC11194079; doi:10.1093/nar/gkae193)
Supplement: gkae193_Supplemental_Files [file gkae193_supplemental_files.zip › Supplemental Table 11.xlsx]

## Sheet: Translation-DE-description
Supplementary Table 11: Differential ribosome occupancy
Differential expression was calculated using Salmon expression estimates loaded by tximport in edgeR (likelihood test)
Ribosome expression estimates were normalized to RNA expression estimates during the calculation
Only genes with absolute log2 Fold change >= 1 (Fold change 2x) and adjusted p-value < 0.05 vere considered statistically significant
List description:
DE-complete-table	All results from the differential occupancy calculation
DE-only	Only results with absolute log2 Fold change >= 1 (Fold change 2x) and adjusted p-value < 0.05
DE-upregulated	Only results with log2 Fold change >= 1 (Fold change 2x) and adjusted p-value < 0.05
DE-downregulated	Only results with log2 Fold change <= -1 (Fold change 2x) and adjusted p-value < 0.05
Column description:
gene_id	Ensembl gene ID
gene_name	Ensembl gene name
gene_biotype	Ensemble gene biotype
description	Ensemble gene description
logCPM	Average log2 counts-per-million over all samples
logFC	log2 Fold change
PValue	Raw p-value
PValueAdj	Benjamini-Hochberg procedure corrected p-value
*-counts	Gene ribosome (Ribo)/RNA (RNA) counts from Salmon as imported by tximport
*-abundance	Gene ribosome (Ribo)/RNA (RNA) abundances from Salmon as imported by tximport
Sample name:
MiwiHet.P24.1, .2, .3	Miwi [+/RK]; P24 - postnatal day 24; .1, .2, .3 - biological replicates
MiwiRK.P24.1, .2, .3	Miwi [RK/RK]; P24 - postnatal day 24; .1, .2, .3 - biological replicates

## Sheet: Translation-DE-complete-table
gene_id	gene_name	gene_biotype	description	logCPM	logFC	PValue	PValueAdj	RNA.MiwiHet.P24.1-counts	RNA.MiwiHet.P24.2-counts	RNA.MiwiHet.P24.3-counts	RNA.MiwiRK.P24.1-counts	RNA.MiwiRK.P24.2-counts	RNA.MiwiRK.P24.3-counts	Ribo.MiwiHet.P24.1-counts	Ribo.MiwiHet.P24.2-counts	Ribo.MiwiHet.P24.3-counts	Ribo.MiwiRK.P24.1-counts	Ribo.MiwiRK.P24.2-counts	Ribo.MiwiRK.P24.3-counts	RNA.MiwiHet.P24.1-abundance	RNA.MiwiHet.P24.2-abundance	RNA.MiwiHet.P24.3-abundance	RNA.MiwiRK.P24.1-abundance	RNA.MiwiRK.P24.2-abundance	RNA.MiwiRK.P24.3-abundance	Ribo.MiwiHet.P24.1-abundance	Ribo.MiwiHet.P24.2-abundance	Ribo.MiwiHet.P24.3-abundance	Ribo.MiwiRK.P24.1-abundance	Ribo.MiwiRK.P24.2-abundance	Ribo.MiwiRK.P24.3-abundance
ENSMUSG00000095710	Gm8871	protein_coding	predicted pseudogene 8871 [Source:MGI Symbol;Acc:MGI:3645635]	0.275455773957651	-9.91186214697696	2.29697677695817e-11	4.79585781261097e-07	81.236	38.174	47.89	210.6	61.665	194.978	34.678	8.152	18.576	0	0	0	0.285653	0.093011	0.114726	0.523574	0.141631	0.260689	0.077456	0.013874	0.03128	0	0	0
ENSMUSG00000091049	Gm1979	protein_coding	predicted gene 1979 [Source:MGI Symbol;Acc:MGI:3780148]	-0.277375304774685	10.5824437660813	2.25308486114144e-09	2.35210794078861e-05	44.324	43.199	81.026	78.464	34.222	94.034	0	0	0	20.516	21.693	13.323	0.076876	0.051916	0.169159	0.096217	0.038769	0.062013	0	0	0	0.019298	0.05099	0.036646
ENSMUSG00000093833	Gm7970	protein_coding	predicted gene 7970 [Source:MGI Symbol;Acc:MGI:3644387]	4.8039041575525	5.9725752021831	2.23517865911683e-08	0.000155560984079001	6.584	18.859	2.116	0	0	0	494.238	1346.249	1314.286	752.135	2105.992	1459.584	0.017574	0.034881	0.003848	0	0	0	0.837976	1.73919	1.679974	1.088799	1.788731	1.450729
ENSMUSG00000095681	Gm8281	protein_coding	predicted gene, 8281 [Source:MGI Symbol;Acc:MGI:3647811]	0.131132457478312	-5.93792634438718	1.3552780694846e-07	0.000707421270319224	16.621	20.617	50.628	212.727	172.331	216.306	0	13.668	3.295	0	3.461	2.548	0.030028	0.025809	0.062315	0.914122	0.720095	0.47013	0	0.011951	0.002851	0	0.001989	0.001714
ENSMUSG00000098650	Gm28048	protein_coding	predicted gene, 28048 [Source:MGI Symbol;Acc:MGI:5547784]	1.20774068723025	8.53719793742849	2.44639500211624e-07	0.0010215656249837	185.996	176.335	121.196	397.107	187.602	355.352	0	0	0	15.248	39.59	9.619	0.229445	0.150726	0.101857	0.346348	0.151161	0.166679	0	0	0	0.010201	0.01554	0.004418
ENSMUSG00000101928	Gm20824	protein_coding	predicted gene, 20824 [Source:MGI Symbol;Acc:MGI:5434180]	0.134430887148601	-8.52119963283653	7.90840980704243e-07	0.00275199480602065	44.907	45.936	74.354	159.13	144.913	193.043	9.421	0	10.338	0	0	0	0.206457	0.146333	0.232887	0.517252	0.435167	0.337459	0.027512	0	0.02276	0	0	0
ENSMUSG00000073198	Bnip3l-ps	transcribed_processed_pseudogene	BCL2/adenovirus E1B interacting protein 3-like, pseudogene [Source:MGI Symbol;Acc:MGI:3642435]	1.99867541310411	-6.48833300974207	9.45107651873427e-07	0.00281898609478075	0	0	0	0	37.023	73.076	79.712	166.831	127.073	86.327	327.669	274.829	0	0	0	0	0.084359	0.096929	0.17663	0.281673	0.212281	0.163322	0.363722	0.356997
ENSMUSG00000097767	Miat	lncRNA	myocardial infarction associated transcript (non-protein coding) [Source:MGI Symbol;Acc:MGI:2444886]	-1.22385465983646	-4.67529693932356	1.53809447779784e-06	0.00328149929605415	13.61	11	16	20	41	34	18.25	3.023	2.673	11.118	6.071	3.333	0.004703	0.002759	0.003946	0.005119	0.009695	0.004467	0.053879	0.006152	0.025025	0.002084	0.000667	0.002114
ENSMUSG00000065309	Gm23244	snRNA	predicted gene, 23244 [Source:MGI Symbol;Acc:MGI:5453021]	8.66453161302096	6.07817542176909	1.55120991037817e-06	0.00328149929605415	34.575	0	0	0	0	0	31379.279	4384.975	4074.494	31775.962	13840.179	5698.92	24.70364	0	0	0	0	0	14241.337948	1516.357217	1394.115989	12312.981855	3146.60876	1516.221077
ENSMUSG00000094596	Btbd35f20	protein_coding	BTB domain containing 35, family member 20 [Source:MGI Symbol;Acc:MGI:3709274]	1.95718362705667	-9.9287304150387	1.57167455148913e-06	0.00328149929605415	78.088	118.191	240.188	1047.291	550.693	800.936	0	0	24.057	0	0	0	0.140581	0.147436	0.294591	1.333034	0.647563	0.548262	0	0	0.02074	0	0	0
ENSMUSG00000080486	Snord100	snoRNA	small nucleolar RNA, C/D box 100 [Source:MGI Symbol;Acc:MGI:3819514]	1.62644911032557	5.96399585009917	1.9670403147835e-06	0.00373362133930589	15.289	0	23.627	0	0	0	167.467	99.523	104.918	168.668	110.299	83.407	11.91274	0	12.541685	0	0	0	82.882828	37.530402	39.14716	71.272673	27.346282	24.199184
ENSMUSG00000117809	Gm50478	protein_coding	predicted gene, 50478 [Source:MGI Symbol;Acc:MGI:6324750]	1.04828281275156	7.44569846779389	2.32938363470056e-06	0.00405293340907609	179.526	0	0	0	0	0	161.613	12.015	10.869	160.597	19.6	13.999	10.568372	0	0	0	0	0	6.043157	0.34233	0.306395	5.127208	0.367135	0.306874
ENSMUSG00000067919	Rex2	protein_coding	reduced expression 2 [Source:MGI Symbol;Acc:MGI:1328322]	-0.175699932577027	-8.2221456336068	9.05606972885379e-06	0.0136459223951542	35.376	71.106	66.588	126.245	56.643	123.115	14.217	0	14.413	0	0	0	0.029105	0.040536	0.037323	0.073435	0.030439	0.038514	0.00743	0	0.005679	0	0	0
ENSMUSG00000100456	Gm21868	transcribed_unprocessed_pseudogene	predicted gene, 21868 [Source:MGI Symbol;Acc:MGI:5434032]	2.56505656095418	7.54569589105927	9.15000304287367e-06	0.0136459223951542	455.061	662.688	545.651	775.622	674.95	869.704	0	0	0	10.192	6.271	6.558	1.428877	1.441813	1.167252	1.721887	1.384284	1.038347	0	0	0	0.017356	0.006265	0.007667
ENSMUSG00000096650	Gm20896	protein_coding	predicted gene, 20896 [Source:MGI Symbol;Acc:MGI:5434252]	0.0955573391388795	-11.5990825002936	1.16379464874136e-05	0.0161992456473806	48.045	33.371	0	106.473	36.911	134.886	0	49.594	87.933	0	0	0	0.220228	0.105991	0	0.345061	0.110513	0.235091	0	0.110025	0.19302	0	0	0
ENSMUSG00000090512	Gm3424	protein_coding	predicted gene 3424 [Source:MGI Symbol;Acc:MGI:3781602]	0.575363418166243	9.72543755139256	1.43358259002163e-05	0.0185481712135985	44.926	54.733	114.338	133.244	71.614	152.968	0	0	0	105.868	0	37.449	0.375034	0.316586	0.650254	0.786402	0.390474	0.485529	0	0	0	0.479288	0	0.054923
ENSMUSG00000038775	Vill	protein_coding	villin-like [Source:MGI Symbol;Acc:MGI:1201781]	2.16061708331939	-4.74375684315428	1.56272885636716e-05	0.0185481712135985	324.001	239	262	752	296	625	56.097	40.219	28	49.07	34.178	15.975	0.832823	0.270457	0.513268	1.043921	0.569179	0.721259	0.101673	0.794533	0.276719	0.050628	0.021497	0.005017
ENSMUSG00000093895	Gm21865	protein_coding	predicted gene, 21865 [Source:MGI Symbol;Acc:MGI:5434029]	1.20132602575808	9.09550763930086	1.59905686021732e-05	0.0185481712135985	146.332	165.658	228.331	364.502	170.887	263.35	0	0	0	0	26.137	58.83	0.668766	0.524591	0.710923	1.177778	0.510119	0.457629	0	0	0	0	0.038009	0.100116
ENSMUSG00000095557	Gm3415	protein_coding	predicted gene 3415 [Source:MGI Symbol;Acc:MGI:3781593]	-0.959552587365218	-11.2632827050581	2.0439650181353e-05	0.0224610240071826	0	37.139	0	0	50.384	106.331	11.131	17.066	21.953	0	0	0	0	0.087588	0	0	0.112013	0.137611	0.024065	0.028113	0.035781	0	0	0
ENSMUSG00000095550	Gm21671	protein_coding	predicted gene, 21671 [Source:MGI Symbol;Acc:MGI:5435026]	-0.8251487593379	8.72138191057981	2.27425215773678e-05	0.0237420554006931	31.119	26.115	33.737	48.475	35.646	32.567	0	0	0	0	37.623	21.815	0.044132	0.025663	0.032596	0.048606	0.03302	0.017561	0	0	0	0	0.016978	0.01152
ENSMUSG00000100153	Ppp1ccb	transcribed_processed_pseudogene	protein phosphatase 1 catalytic subunit gamma B [Source:MGI Symbol;Acc:MGI:3647492]	3.1766021977464	-8.13590977653564	2.44759705614316e-05	0.0243349423501014	386.481	644.555	1088.092	1484.416	1069.698	1792.867	0	19.921	0	0	0	0	1.002088	1.15801	1.922064	2.721215	1.81162	1.767551	0	0.024999	0	0	0	0
ENSMUSG00000085939	Cd63-ps	transcribed_processed_pseudogene	CD63 antigen, pseudogene [Source:MGI Symbol;Acc:MGI:105972]	-0.339351473808583	9.19671760066231	3.07083202791312e-05	0.0282417084923785	5.775	18.88	28.475	23.864	40.48	24.166	0	0	0	0	66.946	99.941	0.029021	0.065736	0.09748	0.084784	0.132861	0.046173	0	0	0	0	0.107043	0.187001
ENSMUSG00000073876	Gm13305	protein_coding	predicted gene 13305 [Source:MGI Symbol;Acc:MGI:3801997]	0.52275140814524	4.49299020227507	3.1110651627219e-05	0.0282417084923785	164.687	7.841	154.986	18.47	22.046	9.772	62.65	10.116	17.049	54.66	10.742	13.725	0.488053	0.04641	0.466601	0.050826	0.019062	0.004918	0.129363	0.00885	0.014758	0.08623	0.030759	0.009018
ENSMUSG00000078735	Il11ra2	protein_coding	interleukin 11 receptor, alpha chain 2 [Source:MGI Symbol;Acc:MGI:109123]	0.828679173045268	-12.7531887704886	3.59091469849694e-05	0.0312394616624657	0	181.339	0	383.391	273.51	327.013	0	13.534	24.064	0	0	0	0	0.227005	0	0.489712	0.322754	0.224637	0	0.019215	0.033806	0	0	0
ENSMUSG00000100892	Gm20897	protein_coding	predicted gene, 20897 [Source:MGI Symbol;Acc:MGI:5434253]	-0.189001200776306	-9.83994115612237	4.39398773472949e-05	0.0366968279653668	24.519	65.349	13.849	121.487	80.492	167.433	0	41.769	0	0	0	0	0.112057	0.206941	0.043118	0.392549	0.24028	0.290952	0	0.092389	0	0	0	0
ENSMUSG00000025059	Gk	protein_coding	glycerol kinase [Source:MGI Symbol;Acc:MGI:106594]	-0.0189153160505779	2.88641902847163	5.29041061084501e-05	0.0424840319783973	61.809	38.06	36.415	106.931	56.52	99.631	17.127	12.205	11.805	13.563	17.593	19.279	0.080079	0.066094	0.070066	0.074092	0.041427	0.029556	0.011166	0.004826	0.004626	0.017005	0.037723	0.024336
ENSMUSG00000025279	Dnase1l3	protein_coding	deoxyribonuclease 1-like 3 [Source:MGI Symbol;Acc:MGI:1314633]	0.122750731257409	2.93529153821224	5.70677989585895e-05	0.0441303175724589	70.803	55.672	77.74	112.569	89.196	94.959	20.37	6.002	3.03	19.394	15.313	4.126	0.069518	0.026417	0.03627	0.054503	0.039898	0.024726	0.008861	0.001989	0.000994	0.033809	0.015107	0.013624
ENSMUSG00000110469	Gm10358	protein_coding	predicted gene 10358 [Source:MGI Symbol;Acc:MGI:3708786]	-0.82628281892608	-8.43009048579179	6.07892638307612e-05	0.0453292514115165	47.687	29.036	8.568	108.758	39.673	47.91	0	7.884	12.12	0	0	0	0.146744	0.061912	0.017963	0.23662	0.079742	0.056058	0	0.011742	0.01786	0	0	0
ENSMUSG00000051323	Pcdh19	protein_coding	protocadherin 19 [Source:MGI Symbol;Acc:MGI:2685563]	-0.31649288021917	-3.44001173278849	6.92798758784981e-05	0.0498791216712814	11.073	7.249	9.059	30.003	18	14.999	14.502	43.778	31.488	15.97	39.105	33.728	0.003397	0.001541	0.001894	0.007833	0.045689	0.026789	0.002826	0.006501	0.004626	0.002657	0.003818	0.003853
ENSMUSG00000061392	Mageb5	protein_coding	melanoma antigen, family B, 5 [Source:MGI Symbol;Acc:MGI:2148169]	2.11349605648674	-2.57295340450778	7.32605219832218e-05	0.050986881282923	254.121	366.143	393.095	579.412	359.977	583.712	37.369	55	36.372	6.781	17.322	4.661	0.706472	0.705309	0.744519	1.138864	0.653669	0.61702	0.06599	0.074003	0.048422	0.010224	0.015323	0.004825
ENSMUSG00000074519	Zfp971	protein_coding	zinc finger protein 971 [Source:MGI Symbol;Acc:MGI:1261426]	-0.696984376153856	-3.86591919026466	8.21073717221991e-05	0.0553006391673482	27.392	26.531	29.403	77.421	57.464	105.401	6.609	1.517	9.061	1.498	0	1.744	0.085179	0.051773	0.05747	0.183939	0.146119	0.139062	0.013554	0.001943	0.011482	0.00215	0	0.001718
ENSMUSG00000099570	Gm29000	transcribed_unprocessed_pseudogene	predicted gene 29000 [Source:MGI Symbol;Acc:MGI:5579706]	-0.443724454784826	-8.13719237208995	8.74334689443188e-05	0.0570476061902635	50.464	53.948	5.621	162.891	65.535	68.007	2.394	8.344	7.53	0	0	0	0.170631	0.149699	0.008732	0.389405	0.132152	0.087433	0.005141	0.013655	0.008221	0	0	0
ENSMUSG00000103949	Gm38226	TEC	predicted gene, 38226 [Source:MGI Symbol;Acc:MGI:5611454]	-0.472897368414313	-8.74312611125259	9.67659956746074e-05	0.0612235522330342	69.489	3.917	31.453	36.296	45.978	14.91	71.479	8.126	0	0	0	0	0.786938	0.030733	0.242666	0.290612	0.340098	0.064204	0.514177	0.044539	0	0	0	0
ENSMUSG00000108234	Gm44428	TEC	predicted gene, 44428 [Source:MGI Symbol;Acc:MGI:5690820]	-1.05701242712325	-7.19643786853427	0.000113429528162057	0.0696557387792818	46.03	23.707	22.987	41.596	30.881	34.509	20.909	0	3.702	0	0	0	0.226857	0.080961	0.077182	0.144941	0.099411	0.064668	0.065457	0	0.008738	0	0	0
ENSMUSG00000073257	Gm10488	protein_coding	predicted gene 10488 [Source:MGI Symbol;Acc:MGI:3710522]	0.592813429982553	7.49671432324735	0.000135618884108609	0.0809024766086756	81.3	98.888	102.075	309.087	121.241	213.488	0	0	0	14.156	21.701	0	0.400686	0.337702	0.342734	1.077023	0.390295	0.400069	0	0	0	0.037838	0.034032	0
ENSMUSG00000029212	Gabrb1	protein_coding	gamma-aminobutyric acid (GABA) A receptor, subunit beta 1 [Source:MGI Symbol;Acc:MGI:95619]	-0.661503279268553	-2.6225062455228	0.000160820185985438	0.0932712406441656	18	20	22	41	24	39	23.545	14.109	5.055	20.568	16.957	11.075	0.004111	0.003165	0.003423	0.00662	0.00358	0.003387	0.009717	0.011077	0.005317	0.002547	0.001232	0.000942
ENSMUSG00000110206	Flt3l	protein_coding	FMS-like tyrosine kinase 3 ligand [Source:MGI Symbol;Acc:MGI:95560]	-1.18506321532611	6.22211781782039	0.00017764338183069	0.10024368024981	19	15.001	15	25	32	30	10.85	2.127	2.044	13.52	16.145	5.082	0.148368	1.401059	0.044753	0.103577	0.07085	0.053265	0.02421	0.003932	0.003932	0.376124	0.023613	0.006119
ENSMUSG00000028255	Clca1	protein_coding	chloride channel accessory 1 [Source:MGI Symbol;Acc:MGI:1346342]	-1.23695484393682	5.66464162976459	0.000194326784349563	0.106772340274593	23	22	15	22	31	44	3	5	6	3.01	15.059	4.965	0.325708	0.013786	0.085791	0.014067	0.018312	0.020522	0.001723	0.002189	0.002599	0.001476	0.039623	0.004353
ENSMUSG00000042129	Rassf4	protein_coding	Ras association (RalGDS/AF-6) domain family member 4 [Source:MGI Symbol;Acc:MGI:2386853]	2.59808044687021	-2.09766565120927	0.000212986647428962	0.114024313119726	339.999	501.999	509	650.999	631	863	67.83	37.546	20.087	51.302	35.249	29.298	0.928815	0.930302	0.876462	1.551205	1.597855	1.109221	0.16332	0.056928	0.08855	0.043889	0.031961	0.017531
ENSMUSG00000058883	Zfp708	protein_coding	zinc finger protein 708 [Source:MGI Symbol;Acc:MGI:3040674]	0.00689014533481113	-7.00406497362964	0.000241179673493811	0.125299711234137	98.807	109.41	39.822	146.896	74.633	95.895	9.086	0	7.822	0	0	0	0.135059	0.107762	0.038564	0.148089	0.069344	0.05207	0.008242	0	0.005349	0	0	0
ENSMUSG00000039062	Anpep	protein_coding	alanyl (membrane) aminopeptidase [Source:MGI Symbol;Acc:MGI:5000466]	-0.15569078539855	-4.31557175439928	0.000249229305690075	0.125299711234137	13	17	19	28	19	27	22.072	35	31.059	12.275	50.008	41.015	0.011286	0.010227	0.011238	0.017187	0.010774	0.008913	0.763703	0.027821	0.388242	0.00578	0.027338	0.013259
ENSMUSG00000116299	Gm29904	lncRNA	predicted gene, 29904 [Source:MGI Symbol;Acc:MGI:5589063]	-0.645850567347213	-7.03325007039209	0.000252051720476735	0.125299711234137	24.804	49.006	38.499	58.861	91.961	92.176	0	7.594	1.563	0	0	0	0.092053	0.126021	0.097339	0.154444	0.222919	0.13007	0	0.013641	0.002778	0	0	0
ENSMUSG00000030672	Mylpf	protein_coding	myosin light chain, phosphorylatable, fast skeletal muscle [Source:MGI Symbol;Acc:MGI:97273]	-0.123964806400755	3.37048821138627	0.000289164796295273	0.13528071240656	62	43	51	108	56	69	12	8	5	12	12	23.28	1.332186	0.224697	0.506389	0.562649	0.260568	0.182416	0.072452	0.035817	0.014266	0.284087	0.037518	0.210108
ENSMUSG00000093183	Gm25687	misc_RNA	predicted gene, 25687 [Source:MGI Symbol;Acc:MGI:5455464]	6.05421979173593	6.08745196158801	0.00029543638075502	0.13528071240656	83.925	57.078	78.16	108.858	93.44	142.587	47.735	6.409	9.546	13134.889	187.793	11.098	14.640018	6.899082	9.288748	13.425799	10.646652	9.457486	5.289277	0.541125	0.797398	1242.624635	10.423906	0.720865
ENSMUSG00000027070	Lrp2	protein_coding	low density lipoprotein receptor-related protein 2 [Source:MGI Symbol;Acc:MGI:95794]	0.815949564232055	-3.44403655936501	0.000302125103204046	0.13528071240656	74	70	78	201.003	187.02	185	26.411	18.279	25.145	23.027	29.037	24.699	0.014985	0.011278	0.010761	0.030291	0.027945	0.014846	0.007354	0.003233	0.031916	0.002529	0.001871	0.001862
ENSMUSG00000113123	Gm40864	lncRNA	predicted gene, 40864 [Source:MGI Symbol;Acc:MGI:5623749]	-2.01309707163734	3.73368670690666	0.000302796617249859	0.13528071240656	12.212	10.189	14.033	4.452	3.026	5.009	5.613	1.451	5.854	2.331	9.851	10.326	0.203272	0.114755	0.1048	0.01999	0.033883	0.012096	0.022643	0.027015	0.017805	0.00803	0.059129	0.048802
ENSMUSG00000100632	9430060I03Rik	lncRNA	RIKEN cDNA 9430060I03 gene [Source:MGI Symbol;Acc:MGI:3702484]	-1.65995154640674	-6.75268863440746	0.000304525766708575	0.13528071240656	14	17	17	36	23	32	7	2	1	0	0	0	0.030348	0.025534	0.025106	0.055174	0.032565	0.026375	0.009638	0.002098	0.001038	0	0	0
ENSMUSG00000113225	Gm36074	lncRNA	predicted gene, 36074 [Source:MGI Symbol;Acc:MGI:5595233]	-0.872316565275612	-2.89721023674441	0.000378190872174774	0.164505150419523	9	16	14	56	83	89	6	3.041	7.065	2	6	3	0.081061	0.099853	0.085905	0.356604	0.488286	0.304792	0.034326	0.013254	0.03047	0.009769	0.017196	0.010061
ENSMUSG00000095253	Zfp799	protein_coding	zinc finger protein 799 [Source:MGI Symbol;Acc:MGI:2443934]	1.17342285703211	2.80342658761925	0.000426337426059513	0.181663247320338	196.164	104.531	123.836	263.869	126.516	201.814	32.808	14.768	25.785	31.178	42.351	32.235	0.222712	0.038714	0.142631	0.099716	0.065818	0.041015	0.011138	0.010064	0.006811	0.036797	0.039704	0.014633
ENSMUSG00000065905	Gm26110	snRNA	predicted gene, 26110 [Source:MGI Symbol;Acc:MGI:5455887]	4.5171343482409	3.12416248312164	0.000451606518606645	0.185517693091875	27.951	25.958	50.008	3.15	23.407	43.702	51.173	914.934	783.615	175.935	3286.124	1569.431	12.349124	7.946503	15.052033	0.983923	6.75463	7.341447	14.360884	195.640055	165.791323	42.155036	461.975163	258.193915
ENSMUSG00000031278	Acsl4	protein_coding	acyl-CoA synthetase long-chain family member 4 [Source:MGI Symbol;Acc:MGI:1354713]	4.01599499562849	2.07818955034656	0.000453153999122832	0.185517693091875	1449	990	735	2271	951	1711	166.137	141.392	145.038	175.556	314.36	248.676	0.911364	0.431022	0.31598	1.009927	0.391714	0.407285	0.154792	0.041898	0.04318	0.28184	0.137613	0.321932
ENSMUSG00000057710	9630041A04Rik	protein_coding	RIKEN cDNA 9630041A04 gene [Source:MGI Symbol;Acc:MGI:3045242]	-1.47653540326223	4.89872079397061	0.000472452075980176	0.186658069752801	0	20	2	0	0	0	18.189	14.709	8.251	10.052	18.511	13.916	0	0.054172	0.005326	0	0	0	0.049087	0.030246	0.016787	0.023162	0.025026	0.022015
ENSMUSG00000020515	Cnot8	protein_coding	CCR4-NOT transcription complex, subunit 8 [Source:MGI Symbol;Acc:MGI:1916375]	3.50650920361994	3.75169431306951	0.000474662148163105	0.186658069752801	775	553.001	548	1296	657	1151	168.999	142.893	153.486	147.016	265.002	222.338	4.948901	1.045406	0.669291	2.065986	0.768099	0.797836	0.191475	0.124277	0.125953	0.144755	0.46495	1.846534
ENSMUSG00000101053	Gm20815	protein_coding	predicted gene, 20815 [Source:MGI Symbol;Acc:MGI:5434171]	0.119428217959432	-8.36296515421849	0.000484718415565567	0.186658069752801	41.774	0	83.925	182.328	152.584	235.372	0	4.383	7.538	0	0	0	0.131975	0	0.180637	0.407261	0.314867	0.282742	0	0.006703	0.011405	0	0	0
ENSMUSG00000039375	Wdr17	protein_coding	WD repeat domain 17 [Source:MGI Symbol;Acc:MGI:1924662]	3.52790331787499	-1.86994924612752	0.000491699498845923	0.186658069752801	837.013	796.017	754.469	1526.908	967.101	1457.548	134.576	100.43	87.56	97.927	102.545	92.592	1.099477	0.57639	0.47821	1.677413	0.865207	0.815162	0.193004	0.139886	0.131877	0.106186	0.033993	0.050228
ENSMUSG00000069670	Nkain2	protein_coding	Na+/K+ transporting ATPase interacting 2 [Source:MGI Symbol;Acc:MGI:1923447]	0.113653433913652	3.07833219283968	0.000523918200755753	0.193070435455542	68.999	84	64	100	75	134	14.373	3.091	3.001	20.65	7.008	10	0.103341	0.060564	0.038253	0.070526	0.065678	0.07032	0.00801	0.001313	0.001261	0.066604	0.022231	0.006326
ENSMUSG00000115018	Ndor1	protein_coding	NADPH dependent diflavin oxidoreductase 1 [Source:MGI Symbol;Acc:MGI:1926047]	0.059389581606167	7.42086857363943	0.000541559620566484	0.193070435455542	78.496	101.063	61.153	175.439	0	0	27.572	0	0	47.386	0	0	0.134627	0.120103	0.071455	0.212737	0	0	0.030037	0	0	0.044076	0	0
ENSMUSG00000074862	BC025920	protein_coding	cDNA sequence BC025920 [Source:MGI Symbol;Acc:MGI:2670983]	0.258259730000327	-2.86499700166047	0.000542346498181708	0.193070435455542	94.714	83.009	47.215	142.997	73.161	133.178	24.024	13.069	2.001	15.751	16.813	0	0.312911	0.413107	0.272676	0.394911	0.293179	0.308098	0.079647	0.109592	0.016472	0.013243	0.008925	0
ENSMUSG00000049420	Tmem200a	protein_coding	transmembrane protein 200A [Source:MGI Symbol;Acc:MGI:1924470]	2.03520570094886	-2.4684793389822	0.000553123729815395	0.193070435455542	210.228	203.153	263.899	354.213	364.799	463.061	59.737	31.993	39.821	57.916	80.989	84.878	0.279766	0.626954	0.234475	0.671323	0.424285	0.538279	0.521447	0.126631	0.211081	0.05849	0.049032	0.062605
ENSMUSG00000116589	Gm31323	lncRNA	predicted gene, 31323 [Source:MGI Symbol;Acc:MGI:5590482]	-1.67284837291366	6.88481288447146	0.00055482667404246	0.193070435455542	19	20	15	30	11	35	0	0	0	9	4	1	0.130638	0.095284	0.070264	0.145837	0.049401	0.091502	0	0	0	0.03356	0.008751	0.00256
ENSMUSG00000047383	AC169382.1	lncRNA	novel transcript	0.346424489434798	-7.76304802051301	0.000610582217807747	0.208989280747671	0	0	0	0	168.365	0	51.177	15.969	32.619	77.975	31.35	34.508	0	0	0	0	0.538548	0	0.159195	0.037849	0.076496	0.207093	0.048852	0.062926
ENSMUSG00000020542	Myocd	protein_coding	myocardin [Source:MGI Symbol;Acc:MGI:2137495]	-0.250494386685562	4.03203411354481	0.000643237258964601	0.216615334353579	38.108	51.948	23.98	56.035	47.02	50.098	12.194	13.079	16.13	24.173	23.2	14.142	0.074112	0.158955	0.010584	0.025932	0.035619	0.012256	0.004904	0.004173	0.004891	0.031261	0.033047	0.003471
ENSMUSG00000117679	Apbb3	protein_coding	amyloid beta (A4) precursor protein-binding, family B, member 3 [Source:MGI Symbol;Acc:MGI:108404]	2.31319140122203	3.03228796880385	0.000662704485387701	0.217498719305594	349.297	309	242.999	540.423	296.009	498	97.336	50.151	50.395	77.87	100.991	48.405	4.849365	1.109386	1.856357	0.966366	1.267145	0.343388	0.14354	0.040637	0.056847	0.11078	0.364419	0.060311
ENSMUSG00000106627	Gm21680	protein_coding	predicted gene, 21680 [Source:MGI Symbol;Acc:MGI:5435035]	-0.80770634679156	7.01501188571874	0.000670282140888083	0.217498719305594	41.962	47.819	50.278	19.151	67.514	62.864	0	0	0	0	3.577	8.075	0.047416	0.03744	0.038706	0.0153	0.04983	0.02701	0	0	0	0	0.001286	0.003398
ENSMUSG00000090996	Gm20458	protein_coding	predicted gene 20458 [Source:MGI Symbol;Acc:MGI:5141923]	0.590386557770155	-6.88428231523771	0.000677111775222165	0.217498719305594	87.17	119.434	86.476	283.848	145.33	270.898	0	0	7.553	0	0	0	0.239741	0.227604	0.16203	0.551941	0.261071	0.283288	0	0	0.009948	0	0	0
ENSMUSG00000118506	1700094D03Rik	protein_coding	Uncharacterized [Source:UniProtKB/Swiss-Prot;Acc:Q9D9D9]	2.28985320715194	2.5729420041714	0.000687635662568481	0.217532499981323	356.546	399.938	403.19	764.342	471.088	646.482	21.142	7.448	7.887	31.141	29.382	22.224	1.743261	0.88032	1.165255	2.266954	1.063559	0.777176	0.014525	0.003899	0.004085	0.018266	0.033522	0.04792
ENSMUSG00000035189	Ano4	protein_coding	anoctamin 4 [Source:MGI Symbol;Acc:MGI:2443344]	0.385222031646327	-2.37829187444223	0.000732553811959768	0.228283448356836	60.002	58	53.252	127.113	85.449	137.266	44.512	12.143	17.014	15.084	28.084	11.024	0.070151	0.046554	0.059124	0.093121	0.068985	0.064126	0.078307	0.021645	0.059851	0.017932	0.011991	0.004674
ENSMUSG00000097101	1810034E14Rik	lncRNA	RIKEN cDNA 1810034E14 gene [Source:MGI Symbol;Acc:MGI:1913753]	-0.793792123111456	-3.78479910457431	0.000744525378834468	0.228602138010071	31	36	23	82.999	28	68	7	4.005	3.024	8.053	6	2.805	0.337032	0.20733	0.227678	0.335784	0.401045	0.555598	0.271668	0.02097	0.005755	0.008646	0.00378	0.004152
ENSMUSG00000011034	Slc5a1	protein_coding	solute carrier family 5 (sodium/glucose cotransporter), member 1 [Source:MGI Symbol;Acc:MGI:107678]	0.312140295623446	-2.90927466248052	0.0007637563550958	0.231108245478916	1	2	6	20	25	27	23.009	61.361	64.25	14.001	64.108	80.126	0.000799	0.001107	0.003266	0.011299	0.013048	0.008203	0.011678	0.02373	0.024585	0.006067	0.0163	0.02384
ENSMUSG00000059690	1700020N15Rik	protein_coding	RIKEN cDNA 1700020N15 gene [Source:MGI Symbol;Acc:MGI:1922759]	-0.301099593404712	-4.47061981514797	0.000817883424439317	0.243951257412407	39.998	42.041	73.552	36.92	97.077	110.833	24.039	1	6	0	0	1.5	0.446402	0.325112	0.559247	0.291328	0.707665	0.470325	0.170412	0.005402	0.032067	0	0	0.006234
ENSMUSG00000034613	Ppm1h	protein_coding	protein phosphatase 1H (PP2C domain containing) [Source:MGI Symbol;Acc:MGI:2442087]	2.82727273116342	2.0964558031099	0.000853699890421275	0.251047887494448	400.028	434.999	457	1094.053	875.07	949.002	61.917	22.157	22.068	85.194	64.622	23.012	1.487856	0.77889	1.018553	1.812538	1.485226	1.005962	0.022676	0.005397	0.010112	0.091906	0.071224	0.018155
ENSMUSG00000106297	Gm47285	miRNA	predicted gene, 47285 [Source:MGI Symbol;Acc:MGI:6096135]	6.82812879016607	-4.60510053820378	0.000927961508413348	0.269095949085587	0	0	0	0	19.359	0	3843.931	3946.478	4143.583	4599.78	7605.656	5069.299	0	0	0	0	10.432176	0	2014.392122	1575.813086	1637.049526	2058.079595	1996.633267	1557.32213
ENSMUSG00000089982	Gm7568	lncRNA	predicted gene 7568 [Source:MGI Symbol;Acc:MGI:3649156]	-0.307857891992627	3.39455599641044	0.00104328095784319	0.29734781248809	79	29	62	44	98	63	14	2.051	3.07	2.001	14.147	4.071	2.925385	0.606625	1.323761	0.792056	0.643322	0.237144	0.114148	0.006647	0.009846	0.116492	0.138607	0.017301
ENSMUSG00000091122	Gm8247	protein_coding	predicted gene 8247 [Source:MGI Symbol;Acc:MGI:3644638]	-0.557520841903529	7.00275412276353	0.00105386934834612	0.29734781248809	45.651	47.406	38.204	62.534	56.565	102.46	0	0	0	16.731	0	2.866	0.230338	0.286594	0.120432	0.180942	0.186831	0.125411	0	0	0	0.024178	0	0.002844
ENSMUSG00000086769	Gm15587	lncRNA	predicted gene 15587 [Source:MGI Symbol;Acc:MGI:3783035]	0.146682008810479	-2.59278288712305	0.00116576120612039	0.319012948009655	67	45	23	142	114	132	26.365	9.015	1	22.303	8.137	4.011	0.1619	0.081214	0.056293	0.305061	0.217115	0.175571	0.021689	0.01805	0.003207	0.011485	0.004537	0.001418
ENSMUSG00000034906	Ncaph	protein_coding	non-SMC condensin I complex, subunit H [Source:MGI Symbol;Acc:MGI:2444777]	3.6472438471824	1.91808308067891	0.00117246669525203	0.319012948009655	945	764.001	673	1724.999	697	1286	125.31	159	127	134.427	248.079	207	3.870441	2.21597	1.977793	5.117186	1.659371	1.522607	0.211358	0.09691	0.081846	0.274183	0.355024	0.400817
ENSMUSG00000078671	Chd2	protein_coding	chromodomain helicase DNA binding protein 2 [Source:MGI Symbol;Acc:MGI:2448567]	3.74449031172084	1.86565096700823	0.00119273393567392	0.319012948009655	892.616	810.999	665.364	1338.695	935.745	1223.582	360.279	79.011	71.63	357.804	148.268	108.833	0.568591	0.302243	0.261643	0.613242	0.395302	0.297689	0.146171	0.02319	0.01631	0.326098	0.15348	0.067121
ENSMUSG00000012123	Crybg2	protein_coding	crystallin beta-gamma domain containing 2 [Source:MGI Symbol;Acc:MGI:1334463]	0.729961332118277	-3.82840285328345	0.001196692116391	0.319012948009655	132.018	74.969	76	132.376	81.023	178.506	35.182	15.256	13.12	42.436	39.179	7.831	0.501051	0.047746	0.299409	0.430589	0.342255	0.41824	0.035	0.177008	0.089863	0.019409	0.011249	0.002892
ENSMUSG00000062861	Zfp28	protein_coding	zinc finger protein 28 [Source:MGI Symbol;Acc:MGI:99175]	1.37596015712864	-2.2350374887549	0.00122682621329377	0.319012948009655	174	140	176	320.99	212	270	48.501	20.143	19.179	33.453	18.987	17.247	0.176879	0.071179	0.108508	0.197132	0.183831	0.103387	0.054909	0.030344	0.012845	0.017666	0.004433	0.004712
ENSMUSG00000078869	Gm14409	protein_coding	predicted gene 14409 [Source:MGI Symbol;Acc:MGI:3649811]	-1.27525614882596	-6.42080551408567	0.00123703594388762	0.319012948009655	32.411	26.178	27.832	28.12	28.66	50.895	0	7.984	3.445	0	0	0	0.124638	0.069754	0.072917	0.076456	0.071989	0.074418	0	0.014859	0.006344	0	0	0
ENSMUSG00000055109	Gm15155	protein_coding	predicted gene 15155 [Source:MGI Symbol;Acc:MGI:3642241]	-1.80423232447213	-4.59132083485125	0.00123760950183352	0.319012948009655	0	0	0	1	1	3	12.913	16.604	9.108	6.157	23.466	7	0	0	0	0.013611	0.012575	0.02196	0.033243	0.039933	0.017678	0.013533	0.030264	0.010564
ENSMUSG00000118405	Btbd35f30	protein_coding	BTB domain containing 35, family member 30 [Source:MGI Symbol;Acc:MGI:5435012]	2.06318723910597	6.58580885354077	0.00125653313227892	0.319940917912824	129.619	218.567	153.171	896.302	634.516	961.592	0	0	0	0	33.997	20.32	0.240667	0.281195	0.193753	1.176608	0.769518	0.678867	0	0	0	0	0.020086	0.014049
ENSMUSG00000105621	Mirlet7f-1	miRNA	microRNA let7f-1 [Source:MGI Symbol;Acc:MGI:2676798]	5.56740573029807	4.49527641300573	0.00135316318237661	0.339772212962318	0	0	3.408	0	0	0	1212.94	951.897	518.957	3305.735	5336.09	1272.251	0	0	1.684318	0	0	0	558.860802	334.180272	180.265567	1300.436464	1231.631295	343.636451
ENSMUSG00000001065	Zfp276	protein_coding	zinc finger protein (C2H2 type) 276 [Source:MGI Symbol;Acc:MGI:1888495]	2.43216475069148	3.24086549227476	0.00137819514752191	0.339772212962318	461.001	317	237.001	675	359.999	545	116.233	16.04	35.457	108.123	54.715	43.051	0.606985	0.195901	0.228059	0.492853	0.236816	0.236558	0.066823	0.006257	0.042725	0.495889	0.454575	0.0223
ENSMUSG00000118128	Gm50331	lncRNA	predicted gene, 50331 [Source:MGI Symbol;Acc:MGI:6303198]	-1.26577984582317	-7.76557792125954	0.00138323856994095	0.339772212962318	36.402	4.216	18.869	19.567	20.993	50.034	31.253	0	0	0	0	0	0.045656	0.003664	0.016122	0.017351	0.017198	0.02386	0.024898	0	0	0	0	0
ENSMUSG00000106824	Gm7697	protein_coding	predicted gene 7697 [Source:MGI Symbol;Acc:MGI:3649141]	0.152155593167626	6.99629478728208	0.00145174889523876	0.352454246321976	81.003	85.352	108.426	108.7	129.876	130.415	0	0	0	0	20.045	0	0.110503	0.080678	0.100769	0.10484	0.115725	0.067646	0	0	0	0	0.008701	0
ENSMUSG00000097407	4933408J17Rik	lncRNA	RIKEN cDNA 4933408J17 gene [Source:MGI Symbol;Acc:MGI:1921704]	1.81439648081273	-1.89819986921596	0.00157879987163605	0.378893822067689	76	65	83	701	499	640	27.843	20.995	18.179	59.749	38.936	23.913	0.145406	0.08617	0.108186	0.948235	0.623587	0.46558	0.033837	0.019441	0.016656	0.061996	0.023704	0.017036
ENSMUSG00000096197	4930555G01Rik	protein_coding	RIKEN cDNA 4930555G01 gene [Source:MGI Symbol;Acc:MGI:1922055]	2.32826248940433	8.54014817049558	0.00165740820322592	0.393238930399477	370.731	204.595	381.08	787.537	488.285	859.01	0	0	0	136.766	0	0	0.628835	0.240463	0.440371	0.944449	0.540978	0.554017	0	0	0	0.125812	0	0
ENSMUSG00000093923	Gm5935	protein_coding	predicted gene 5935 [Source:MGI Symbol;Acc:MGI:3646322]	0.785376475726832	7.87051164272988	0.0017001215448744	0.397423520004109	81.677	100.476	113.805	240.954	238.633	280.409	0	0	0	0	54.092	0	0.401901	0.342577	0.381508	0.838271	0.766971	0.524635	0	0	0	0	0.135946	0
ENSMUSG00000099840	Gm21409	protein_coding	predicted gene, 21409 [Source:MGI Symbol;Acc:MGI:5434764]	1.34780998459547	7.93935562030259	0.00172768746557218	0.397423520004109	188.056	52.418	182.421	401.979	339.74	438.812	0	0	0	0	79.07	0	0.859451	0.165993	0.567979	1.298876	1.014166	0.762533	0	0	0	0	0.114986	0
ENSMUSG00000025787	Tgm4	protein_coding	transglutaminase 4 (prostate) [Source:MGI Symbol;Acc:MGI:3027002]	-1.55822758184358	3.44091850970112	0.00173214906462828	0.397423520004109	21	25	13	32	18	39	1.206	2	0	7.279	1	1	0.025507	0.021041	0.026893	0.035242	0.014281	0.018012	0.00093	0.001176	0	0.015397	0.002323	0.002718
ENSMUSG00000094624	Gm4836	protein_coding	predicted gene 4836 [Source:MGI Symbol;Acc:MGI:3809202]	3.06443262213106	6.41674682137629	0.00181534445125801	0.404934058161157	678.236	719.44	822.147	1337.267	656.644	1713.832	0	0	0	0	14.124	0	3.17504	2.333659	2.622058	4.426045	2.007827	3.05058	0	0	0	0	0.021039	0
ENSMUSG00000086373	Gm11978	transcribed_processed_pseudogene	predicted gene 11978 [Source:MGI Symbol;Acc:MGI:3650695]	2.55474499185632	-2.34973068559478	0.00181581452550057	0.404934058161157	497.939	408.074	555	771.832	722.963	767.039	43.112	6.307	2	23.958	9.407	6.02	2.675769	2.082826	2.515207	3.224811	3.423224	2.383202	0.080031	0.077217	0.137951	0.037972	0.008748	0.006551
ENSMUSG00000027168	Pax6	protein_coding	paired box 6 [Source:MGI Symbol;Acc:MGI:97490]	-0.635855939962422	2.48218153719048	0.00183002391108672	0.404934058161157	17.192	8.101	17.048	10.035	9.012	13.471	8.937	15.455	18.617	19.639	46.512	32.668	0.0268	0.008991	0.013703	0.009109	0.008632	0.005656	0.005876	0.010643	0.012601	0.027817	0.024287	0.020285
ENSMUSG00000059149	Mfsd4a	protein_coding	major facilitator superfamily domain containing 4A [Source:MGI Symbol;Acc:MGI:2442786]	-0.733177368027693	3.34324182084198	0.00184246063151061	0.404934058161157	28.806	34	24.907	40.953	26.161	56.266	15.693	7.207	3.005	14.759	9.617	10.204	0.035943	0.031721	0.021386	0.036159	0.021209	0.027622	0.010993	0.003908	0.001476	0.008895	0.051138	0.072039
ENSMUSG00000025159	Mms19	protein_coding	MMS19 cytosolic iron-sulfur assembly component [Source:MGI Symbol;Acc:MGI:1919449]	3.74216114239769	2.18749067041957	0.00187413355449982	0.407604525879185	1112.671	895.421	759.734	1554.322	875.655	1464.351	187.665	133.292	101.357	174.891	195.012	141.592	1.219001	1.093535	0.456379	1.388917	0.508504	0.696595	0.154251	0.071038	0.067848	0.196793	0.225901	0.492258
ENSMUSG00000112241	Gm49325	protein_coding	predicted gene, 49325 [Source:MGI Symbol;Acc:MGI:6121509]	-0.239308668968322	-7.23176590585544	0.00192812713851819	0.415024397166199	60.55	42.609	75.767	72.105	40.855	109.494	40.302	0	0	0	0	0	0.709175	0.345792	0.604568	0.597085	0.312545	0.487614	0.299824	0	0	0	0	0
ENSMUSG00000067924	Rtl8b	protein_coding	retrotransposon Gag like 8B [Source:MGI Symbol;Acc:MGI:3576504]	0.55185957069573	-2.80003228945301	0.0019738556066959	0.420531951144935	25.666	30.074	30.387	84.356	39.014	88.573	21.838	137.815	45.736	22.675	27.383	11.451	0.080425	0.065298	0.06487	0.186891	0.079853	0.105533	0.043468	0.209011	0.068632	0.038535	0.027304	0.013362
ENSMUSG00000095474	Cldn34c2	protein_coding	claudin 34C2 [Source:MGI Symbol;Acc:MGI:3644765]	-0.448879909802934	2.86076009279996	0.00203212603076416	0.428573327235604	51.255	45.809	66.77	33.22	59.235	66.047	6.317	0	0	10.579	19.527	8.89	0.348521	0.215833	0.309315	0.159706	0.263088	0.170763	0.027283	0	0	0.029067	0.042251	0.022509
ENSMUSG00000109771	Gm35315	protein_coding	predicted gene, 35315 [Source:MGI Symbol;Acc:MGI:5594474]	-0.414909805871818	2.26384321029338	0.00213393366671335	0.439833729357475	37.922	33.986	32.986	71.379	42.516	62.461	10.899	1.272	5.959	27.319	19.027	7.934	0.058145	0.022156	0.021578	0.04748	0.026127	0.026756	0.006513	0.000591	0.00274	0.014226	0.012768	0.011058
ENSMUSG00000057182	Scn3a	protein_coding	sodium channel, voltage-gated, type III, alpha [Source:MGI Symbol;Acc:MGI:98249]	0.627659216628015	2.18565211543996	0.00214663007375493	0.439833729357475	91.841	122.176	91.179	141.425	101.61	111.75	25.476	16.307	16.4	25.643	28.501	13.996	0.077746	0.047204	0.077116	0.03682	0.023709	0.020142	0.011153	0.002929	0.002598	0.007279	0.004987	0.009588
ENSMUSG00000096867	Samt1c	protein_coding	spermatogenesis associated multipass transmembrane protein 1c [Source:MGI Symbol;Acc:MGI:3710528]	2.4627408154873	-3.8459377469221	0.00214871595356398	0.439833729357475	451.45	460.189	612.491	894.648	431.987	792.031	8.196	39.575	0.399	3.977	0	0	1.891979	1.336342	1.748764	2.650871	1.182512	1.262104	0.021818	0.080271	0.000801	0.009039	0	0
ENSMUSG00000079773	AC087559.2	protein_coding	uncharacterized LOC100862220 [Source:NCBI gene;Acc:100862220]	2.41148939660708	-7.97127767262163	0.00217231832470175	0.440347905839299	330.731	574.456	535.74	479.944	737.403	705.231	66.5	0	0	0	0	0	6.250029	7.522074	6.897392	6.412484	9.102063	5.067386	0.798246	0	0	0	0	0
ENSMUSG00000071613	Gm10340	protein_coding	predicted gene 10340 [Source:MGI Symbol;Acc:MGI:3641969]	0.444629569899802	6.77394420612257	0.00231982829023602	0.455882996430118	94.635	124.297	114.758	190.757	97.996	223.36	0	0	0	0	18.825	0	0.193562	0.176159	0.159911	0.275854	0.13092	0.173708	0	0	0	0	0.012252	0
ENSMUSG00000077212	Snord69	snoRNA	small nucleolar RNA, C/D box 69 [Source:MGI Symbol;Acc:MGI:3819551]	0.315886461672068	-5.17581226843259	0.00232361400121837	0.455882996430118	0	0	0	0	18.717	0	95.943	36.587	24	48.692	63	40	0	0	0	0	9.263893	0	46.179475	13.417964	8.708926	20.010028	15.190418	11.286469
ENSMUSG00000094021	Gm3685	protein_coding	predicted gene 3685 [Source:MGI Symbol;Acc:MGI:3781861]	0.404505644425966	8.86343282561081	0.00233182902875423	0.455882996430118	68.159	6.649	45.859	263.628	85.979	131.065	0	0	0	0	0	121.488	0.285646	0.019309	0.130934	0.78114	0.235358	0.208852	0	0	0	0	0	0.189587
ENSMUSG00000100972	Gm28553	protein_coding	predicted gene 28553 [Source:MGI Symbol;Acc:MGI:5579259]	3.12119567988428	-2.4070067649288	0.0023362939134069	0.455882996430118	663.84	451.889	348.059	1870.944	1216.321	1220.067	48.103	43.078	21.573	19.573	37.049	0	3.033876	1.431002	1.083706	6.045394	3.63087	2.120137	0.139642	0.095284	0.047213	0.048512	0.053878	0
ENSMUSG00000037455	Slc18b1	protein_coding	solute carrier family 18, subfamily B, member 1 [Source:MGI Symbol;Acc:MGI:1923556]	1.63306069721012	3.19681798383455	0.00238911570814236	0.461873582132448	161.849	183.486	162.095	253.384	198.058	354.64	38.016	43.056	44.129	41.372	80.611	61.657	0.660959	0.385308	0.65609	0.435301	0.163994	0.28269	0.071633	0.067195	0.041947	0.056739	0.721462	0.06351
ENSMUSG00000096045	Gm21698	protein_coding	predicted gene, 21698 [Source:MGI Symbol;Acc:MGI:5435053]	1.11547099424451	4.15417896798292	0.00241646411210413	0.462874809143322	104.043	72.722	142.831	203.096	285.832	376.686	21.986	0	0	17.128	58.88	23.959	0.259264	0.056524	0.277053	0.161074	0.209427	0.160664	0.015665	0	0	0.01042	0.065583	0.065901
ENSMUSG00000072605	Gm10376	protein_coding	predicted gene 10376 [Source:MGI Symbol;Acc:MGI:3704432]	3.63097601632928	5.09982404822048	0.00250042633877478	0.473474993828238	982.697	993.814	1002.168	2275.59	1208.435	1723.342	13.622	0	0	0	170.731	74.915	4.649787	3.258312	3.230561	7.662538	3.745975	3.100493	0.040942	0	0	0	0.482995	0.215569
ENSMUSG00000116231	Gm36330	lncRNA	predicted gene, 36330 [Source:MGI Symbol;Acc:MGI:5595489]	-0.899190415805939	-3.05553834657354	0.00251715715862515	0.473474993828238	17	35	40	31	70	66	8	4	4	1	2	0	0.122064	0.174132	0.195669	0.157372	0.328294	0.180188	0.036487	0.0139	0.013754	0.003894	0.004569	0
ENSMUSG00000057969	Sema3b	protein_coding	sema domain, immunoglobulin domain (Ig), short basic domain, secreted, (semaphorin) 3B [Source:MGI Symbol;Acc:MGI:107561]	0.522660181784224	-2.66272814843154	0.00255306147492326	0.475940808347524	56	43	48	243	155	200	22.966	14.835	6.001	21	15.008	6.02	0.063648	0.033956	0.038359	0.191299	0.117216	0.09645	0.014816	0.03013	0.003371	0.011018	0.006411	0.002169
ENSMUSG00000085039	Gm15927	lncRNA	predicted gene 15927 [Source:MGI Symbol;Acc:MGI:3801889]	0.151162890660226	-3.43177424700464	0.00273814948031678	0.505927637164019	98	48	51	153	85.001	94	20.594	6	2.033	19.088	12.267	3.014	0.85837	0.534963	0.127345	1.410659	0.606129	0.675173	0.272814	0.026129	0.001949	0.018413	0.006467	0.001687
ENSMUSG00000087575	Gm12976	lncRNA	predicted gene 12976 [Source:MGI Symbol;Acc:MGI:3650499]	-0.936408628849289	-3.72434260746497	0.00278214337952187	0.509547119482781	43.783	30.071	29.081	42.491	51.083	62.408	6.05	2.938	3	1.001	0	0	0.827398	0.393762	0.374401	0.560871	0.63054	0.448425	0.072622	0.026875	0.027151	0.010259	0	0
ENSMUSG00000026114	Cnga3	protein_coding	cyclic nucleotide gated channel alpha 3 [Source:MGI Symbol;Acc:MGI:1341818]	-1.01549262394261	-2.25842085785517	0.00283257870430834	0.5134596589207	10.005	7	5.001	32.535	27	40.192	20.609	11.021	9.942	14.172	11.371	7.397	0.013546	0.004521	0.003175	0.021439	0.016437	0.014243	0.016693	0.00984	0.004437	0.011005	0.003372	0.002567
ENSMUSG00000116305	Lncppara	lncRNA	long noncoding RNA near Ppara [Source:MGI Symbol;Acc:MGI:5568843]	0.526498724139796	2.79776386168715	0.00285269028376844	0.5134596589207	11	18	5	32	8	16	12.003	11.89	8.871	94.993	226.87	25.288	0.045785	0.056101	0.020356	0.091318	0.02833	0.028769	0.02373	0.015255	0.013915	0.139571	0.194894	0.027026
ENSMUSG00000079655	Gm5168	protein_coding	predicted gene 5168 [Source:MGI Symbol;Acc:MGI:3703318]	-0.0693654492778945	6.22075031372187	0.0029652504308279	0.526324833018538	47.997	49.72	68.014	138.427	128.9	127.731	0	0	0	0	7.428	10.034	0.257125	0.184558	0.248229	0.524295	0.451031	0.260178	0	0	0	0	0.012662	0.020016
ENSMUSG00000006386	Tek	protein_coding	TEK receptor tyrosine kinase [Source:MGI Symbol;Acc:MGI:98664]	0.121280601226889	2.76555556331259	0.00297458356703805	0.526324833018538	54	67	64	125	81	91	8	5	14	14	27.93	17.004	0.038584	0.033034	0.031234	0.06299	0.037834	0.024582	0.003986	0.001898	0.005259	0.088104	0.006971	0.017915
ENSMUSG00000100303	2600014E21Rik	lncRNA	RIKEN cDNA 2600014E21 gene [Source:MGI Symbol;Acc:MGI:1919384]	-1.09737907539866	-2.20851048422686	0.00300788563087237	0.527744908293984	11.28	7.021	12.006	60.065	33	47.178	8	8.036	5.828	9.048	12.001	4.001	0.013678	0.015388	0.01116	0.086793	0.054909	0.030478	0.012002	0.007154	0.005632	0.009334	0.006346	0.003113
ENSMUSG00000086021	Gm15767	lncRNA	predicted gene 15767 [Source:MGI Symbol;Acc:MGI:3783209]	1.06355956028742	1.8248195699921	0.00315583086098268	0.549088271220478	144	169	141	116	125	205	22.143	23	27.002	11	55	47	1.663593	1.77357	1.307915	1.012321	1.046477	1.068069	0.196596	0.162995	0.135019	0.224029	0.336027	0.41158
ENSMUSG00000017491	Rarb	protein_coding	retinoic acid receptor, beta [Source:MGI Symbol;Acc:MGI:97857]	-1.21310788278192	-3.50132470055311	0.0032398149153922	0.55904211254937	32	28	4	13	51	29	13.893	5.007	6	3.054	4.04	0	0.041062	0.020903	0.008051	0.009903	0.04325	0.022956	0.027783	0.002978	0.011022	0.002035	0.001385	0
ENSMUSG00000107632	Gm44070	TEC	predicted gene, 44070 [Source:MGI Symbol;Acc:MGI:5690462]	-1.09126312114685	-6.23461531759144	0.00327398128695551	0.56030701057659	78.422	26.411	11.286	56.866	24.897	12.77	6.508	0	6.383	0	0	0	0.12256	0.0286	0.012017	0.062833	0.025415	0.007588	0.006461	0	0.004777	0	0	0
ENSMUSG00000055137	Sugct	protein_coding	succinyl-CoA glutarate-CoA transferase [Source:MGI Symbol;Acc:MGI:1923221]	0.853970200475931	-2.82867901271204	0.00331949601740543	0.563477702011448	130.001	89	95	204	109	159.001	39.108	16.277	16.502	16.227	40.357	26.391	0.332021	0.207028	0.201081	0.42918	0.18362	0.14017	0.08236	0.52736	0.247609	0.021897	0.02996	0.048227
ENSMUSG00000115665	4933425B07Rik	lncRNA	RIKEN cDNA 4933425B07 gene [Source:MGI Symbol;Acc:MGI:1921708]	0.731530535464935	2.1365844781243	0.0033831305533717	0.565964746284907	77.866	140.764	108.94	208.028	147.737	196.279	13.446	7.012	8.121	28.002	14.064	8.127	0.536341	0.767915	0.705671	0.725846	0.640149	0.478394	0.028811	0.006234	0.017193	0.083966	0.040945	0.036982
ENSMUSG00000090063	Dlx6os1	lncRNA	distal-less homeobox 6, opposite strand 1 [Source:MGI Symbol;Acc:MGI:2443217]	0.582474085821988	2.65358799948075	0.00340543332646733	0.565964746284907	119	106	74	151	221	157	12.678	3.458	3.012	11.973	13.379	2.335	0.948184	0.578114	0.337856	0.847391	1.320202	0.499922	0.005819	0.001183	0.001038	0.020496	0.036229	0.004522
ENSMUSG00000083012	Fam220a	protein_coding	family with sequence similarity 220, member A [Source:MGI Symbol;Acc:MGI:1914488]	0.131891660356615	-3.38780323598197	0.00341546807950085	0.565964746284907	88.412	6.822	29.654	329.648	84.827	79.004	19.733	1.561	1.223	8.784	1.291	2.648	0.136233	0.007807	0.031461	0.355811	0.085245	0.314391	0.020702	0.001248	0.000967	0.007868	0.000678	0.001629
ENSMUSG00000108519	4833421K07Rik	TEC	RIKEN cDNA 4833421K07 gene [Source:MGI Symbol;Acc:MGI:1921844]	-1.12971310165401	3.70489254889193	0.00354655974178941	0.580109679526543	3	2	0	0	0	0	31.619	9.151	8.039	36.817	17.192	10.998	0.008092	0.003738	0	0	0	0	0.054172	0.011947	0.010384	0.053856	0.014755	0.011046
ENSMUSG00000000606	Vmn2r88	protein_coding	vomeronasal 2, receptor 88 [Source:MGI Symbol;Acc:MGI:1316662]	-0.760333213980152	-2.38511835955045	0.00355717860520072	0.580109679526543	36.525	24.994	29.862	63.391	56.956	65.385	10.111	3.494	5.804	2.688	6.275	0	0.027359	0.013034	0.014942	0.051708	0.038409	0.029467	0.004985	0.001273	0.002157	0.001131	0.00155	0
ENSMUSG00000055159	4930583K01Rik	lncRNA	RIKEN cDNA 4930583K01 gene [Source:MGI Symbol;Acc:MGI:1914995]	-1.69000579088597	-3.46494430231353	0.00358418260735304	0.580109679526543	16	7	14	27	31	29	10	2	1	1	1	0	0.072907	0.022101	0.043461	0.086984	0.092265	0.050245	0.028944	0.004411	0.002182	0.002471	0.00145	0
ENSMUSG00000064408	Gm23924	snRNA	predicted gene, 23924 [Source:MGI Symbol;Acc:MGI:5453701]	2.00341227803332	8.245417930789	0.0037847336901237	0.607857343969944	481.2	204.398	313.047	405.699	395.148	594.88	0	0	0	86.092	0	0	315.645426	92.90219	139.89676	188.151554	169.302263	148.371233	0	0	0	30.626888	0	0
ENSMUSG00000021287	Xrcc3	protein_coding	X-ray repair complementing defective repair in Chinese hamster cells 3 [Source:MGI Symbol;Acc:MGI:1921585]	2.47267690538388	-1.88529951609769	0.00399146832634086	0.636166925081457	288.916	377.054	282.632	708.668	486.117	719.39	93.531	53.174	22.007	88.296	68.986	36.02	0.417544	0.538711	0.471022	1.022756	0.709435	0.62423	0.333281	0.066686	0.087791	0.10267	0.042737	0.019845
ENSMUSG00000114852	Gm47189	protein_coding	predicted gene, 47189 [Source:MGI Symbol;Acc:MGI:6095980]	3.12287060123654	-1.77249997500073	0.00412347624018576	0.652227730445745	536.822	507.13	654.857	1188.307	697.978	1084.992	111.098	154.128	84.242	72.063	66.021	17.814	2.604058	1.704568	2.164171	4.07548	2.211517	2.001211	0.34232	0.361857	0.195692	0.189581	0.101906	0.032177
ENSMUSG00000101500	Btbd35f12	protein_coding	BTB domain containing 35, family member 12 [Source:MGI Symbol;Acc:MGI:3781040]	0.382146003903602	-6.53046313786662	0.00440687819991069	0.691813608540867	24.367	34.93	106.904	284.665	161.789	275.201	3.749	0	0	0	0	0	0.045243	0.044939	0.135228	0.37369	0.196211	0.194287	0.004421	0	0	0	0	0
ENSMUSG00000073437	D330041H03Rik	lncRNA	RIKEN cDNA D330041H03 gene [Source:MGI Symbol;Acc:MGI:3603827]	-0.687886949632301	3.08731982983072	0.00460135457732379	0.716952852387637	40.39	24.001	25.085	61.869	18.697	42.023	19.366	1.436	2.216	20.066	13.872	7.026	0.090675	0.054698	0.081154	0.092675	0.027175	0.036597	0.02625	0.013216	0.001977	0.02225	0.088296	0.037385
ENSMUSG00000096664	Gm3409	protein_coding	predicted gene 3409 [Source:MGI Symbol;Acc:MGI:3781587]	-0.527966762326185	7.40719873779495	0.00469822791322162	0.724238427256978	44.1	16.964	32.253	108.799	64.275	75.955	0	0	0	0	0	35.181	0.147977	0.039442	0.07373	0.258112	0.14087	0.096907	0	0	0	0	0	0.043957
ENSMUSG00000111544	4930534H03Rik	lncRNA	RIKEN cDNA 4930534H03 gene [Source:MGI Symbol;Acc:MGI:1922441]	-1.23060855716979	3.09556413493989	0.0047174877200512	0.724238427256978	19.92	16.619	16.612	8.124	11.199	11.825	14.935	2.55	1.729	32.681	12.958	0	0.065257	0.040893	0.053495	0.01246	0.015867	0.009753	0.020579	0.002677	0.001796	0.038447	0.008944	0
ENSMUSG00000073926	Olfr653	protein_coding	olfactory receptor 653 [Source:MGI Symbol;Acc:MGI:3030487]	-1.87502269499093	-2.94264265330051	0.00481227289678112	0.73339741468535	5	3	0	25	16	24.308	11.974	5.97	0	8.51	5.361	1.118	0.00341	0.001418	0	0.012	0.007095	0.006275	0.005188	0.001971	0	0.003148	0.001163	0.000284
ENSMUSG00000026639	Lamb3	protein_coding	laminin, beta 3 [Source:MGI Symbol;Acc:MGI:99915]	1.1730709511774	-3.17987541384757	0.00487817504848696	0.735673802139109	194.182	178.008	190	204.005	173.718	218.002	27.242	12.069	10.004	28.324	18.309	11.03	0.170017	0.10163	0.363614	0.378105	0.390306	0.203847	0.170307	0.065747	0.003921	0.021386	0.004714	0.003361
ENSMUSG00000030701	Plekhb1	protein_coding	pleckstrin homology domain containing, family B (evectins) member 1 [Source:MGI Symbol;Acc:MGI:1351469]	-0.194004459889101	-2.35258837088815	0.00489767989354548	0.735673802139109	54.001	48	17	105	71	103	22.495	9.771	4.734	12.279	4.065	4	0.094891	0.057897	0.019527	0.106287	0.121806	0.069746	0.032154	0.018063	0.017199	0.012342	0.007437	0.002947
ENSMUSG00000115022	Gm49387	protein_coding	predicted gene, 49387 [Source:MGI Symbol;Acc:MGI:6121612]	0.709084502650969	-8.06634416709047	0.0050446777395343	0.74005981931941	173.915	144.804	0	189.398	125.774	344.61	37.387	0	0	0	0	0	0.359538	0.207426	0	0.27683	0.169834	0.270883	0.049095	0	0	0	0	0
ENSMUSG00000092805	Gm26461	misc_RNA	predicted gene, 26461 [Source:MGI Symbol;Acc:MGI:5456238]	3.31212085833968	-3.52117256393857	0.00505008218776218	0.74005981931941	407.018	374.315	345.404	504.402	533.207	976.645	1014.643	19.86	6.536	79.568	5.505	2.367	28.601608	18.225878	16.535901	25.060128	24.473745	26.095105	45.289419	0.675455	0.219958	3.032335	0.123104	0.061931
ENSMUSG00000057967	Fgf18	protein_coding	fibroblast growth factor 18 [Source:MGI Symbol;Acc:MGI:1277980]	-0.39291433042099	-2.34786670441453	0.00505521948655444	0.74005981931941	7.208	6	14	103	100	106	10.956	6.335	5.102	21.019	17.345	3.119	0.026527	0.017259	0.035101	0.271659	0.24862	0.155622	0.025611	0.011283	0.008992	0.04195	0.020311	0.004274
ENSMUSG00000111334	Gm30015	lncRNA	predicted gene, 30015 [Source:MGI Symbol;Acc:MGI:5589174]	-1.45096407871032	2.92928329217763	0.00508549148809465	0.74005981931941	17.001	13	22	21	8	18	14.647	3.544	1.91	9.083	9	5.692	0.177436	0.042736	0.147578	0.090096	0.021079	0.046387	0.017447	0.002049	0.001092	0.010015	0.017912	0.008472
ENSMUSG00000094307	Btbd35f28	protein_coding	BTB domain containing 35, family member 28 [Source:MGI Symbol;Acc:MGI:3709183]	1.66365326547353	-5.60321655776964	0.00514945514707172	0.74005981931941	255.532	31.398	58.168	622.364	512.161	570.017	0	15.528	32.914	22.429	0	0	0.460034	0.039167	0.071343	0.792169	0.602253	0.390192	0	0.01353	0.028376	0.021898	0	0
ENSMUSG00000109224	Tmem147os	lncRNA	transmembrane protein 147, opposite strand [Source:MGI Symbol;Acc:MGI:3642392]	-1.07641877671951	3.21168435822215	0.00518085339112835	0.74005981931941	33.681	48.252	37.288	27.064	23.896	58.038	0	1.607	0	4.604	4.338	2.577	0.501203	0.497519	0.378019	0.284734	0.232262	0.328385	0	0.011572	0	0.037154	0.020539	0.014277
ENSMUSG00000102668	Gm29866	protein_coding	predicted gene, 29866 [Source:MGI Symbol;Acc:MGI:5589025]	0.520589724934477	6.54647999164654	0.00519371937380975	0.74005981931941	118.448	90.033	123.916	267.95	92.356	214.4	0	0	0	0	0	12.636	0.541329	0.285108	0.385821	0.865799	0.275694	0.372568	0	0	0	0	0	0.021504
ENSMUSG00000018470	Kcnab3	protein_coding	potassium voltage-gated channel, shaker-related subfamily, beta member 3 [Source:MGI Symbol;Acc:MGI:1336208]	-0.252327508687038	-1.87473758770877	0.0052104407988866	0.74005981931941	56	29	34	80	56	55	24.036	18.001	12	8.035	10.174	9	0.080607	0.028864	0.034682	0.080283	0.058513	0.031481	0.030202	0.011724	0.014282	0.005864	0.004356	0.00451
ENSMUSG00000112324	Gm47939	lncRNA	predicted gene, 47939 [Source:MGI Symbol;Acc:MGI:6097203]	-0.592285712889414	7.30951734180055	0.00526570596424234	0.741752223142987	33.626	60.948	0	47.362	68.234	100.047	0	0	0	24.866	13.001	0	0.042943	0.053932	0	0.042764	0.056918	0.048581	0	0	0	0.017222	0.005283	0
ENSMUSG00000104800	Gm36017	lncRNA	predicted gene, 36017 [Source:MGI Symbol;Acc:MGI:5595176]	-1.19518197311599	-2.6900470531577	0.00537737036271212	0.741752223142987	20	18	9	82	27	54	6	3.309	3	4.014	1	0	0.091404	0.057001	0.028022	0.264958	0.080598	0.093837	0.017418	0.007319	0.006566	0.00995	0.001454	0
ENSMUSG00000031698	Mylk3	protein_coding	myosin light chain kinase 3 [Source:MGI Symbol;Acc:MGI:2443063]	-0.189415930933318	-2.27564857059067	0.005389716100342	0.741752223142987	45	31	23	82	41	85	17.117	20.003	12.228	15.891	17.851	18.006	0.11127	0.021722	0.016893	0.125709	0.089456	0.069554	0.06	0.009576	0.00769	0.007701	0.006278	0.007868
ENSMUSG00000077426	Gm26387	snoRNA	predicted gene, 26387 [Source:MGI Symbol;Acc:MGI:5456164]	2.80916930532574	2.29003921087975	0.00539529186534089	0.741752223142987	8.582	3.002	5	1	1	3.414	364.117	193.674	140.651	446.046	392.726	172.05	4.862154	1.178405	1.929905	0.400565	0.370213	0.735363	131.035705	53.106241	38.159994	137.05197	70.799647	36.296643
ENSMUSG00000115304	4930434J06Rik	lncRNA	RIKEN cDNA 4930434J06 gene [Source:MGI Symbol;Acc:MGI:1921917]	0.822510869322988	-3.34110296171463	0.00540420200196642	0.741752223142987	113	131	131	231	218.999	207	15.99	5	3	14	4	0	2.004921	0.414112	0.775792	2.026973	2.659096	1.584487	0.252474	0.005739	0.003407	0.018004	0.008085	0
ENSMUSG00000097277	2900076A07Rik	lncRNA	RIKEN cDNA 2900076A07 gene [Source:MGI Symbol;Acc:MGI:1920242]	1.94239857758682	1.63362937508591	0.00543551368077384	0.741752223142987	85.107	94	49.339	139.226	80.332	103.001	92.091	24.907	12.329	274.392	176.876	174.637	0.544682	0.420396	0.248757	0.723502	0.332695	0.255265	0.273349	0.125407	0.081733	0.713115	0.263146	0.301912
ENSMUSG00000073609	D2hgdh	protein_coding	D-2-hydroxyglutarate dehydrogenase [Source:MGI Symbol;Acc:MGI:2138209]	1.79847759951789	-2.26121970574995	0.00580449190966111	0.785921812306986	241.999	202	147	374.001	186	313.999	76.188	39.09	34.319	73.675	52.117	43.022	0.563987	0.157993	0.108856	0.588411	0.327459	0.160216	0.138779	0.121263	0.015771	0.042099	0.015914	0.015373
ENSMUSG00000021994	Wnt5a	protein_coding	wingless-type MMTV integration site family, member 5A [Source:MGI Symbol;Acc:MGI:98958]	1.72955051236883	2.331716371438	0.00583446912723707	0.785921812306986	214.834	202.316	149.8	255.153	165.68	280.546	52.848	48.179	47.06	68.457	83.269	60.213	0.11468	0.078801	0.054147	0.082189	0.049304	0.0486	0.020664	0.028136	0.066755	0.246283	0.055455	0.127097
ENSMUSG00000094575	Gm20738	protein_coding	predicted gene, 20738 [Source:MGI Symbol;Acc:MGI:5434094]	1.09102007229628	6.32554080588642	0.00591663496270174	0.788692957903637	115.598	139.203	140.902	408.591	256.987	358.5	0	0	0	0	24.478	0	0.364835	0.304416	0.302961	0.911723	0.529765	0.43021	0	0	0	0	0.024582	0
ENSMUSG00000095928	Olfr204	protein_coding	olfactory receptor 204 [Source:MGI Symbol;Acc:MGI:3030038]	-1.57432871993182	2.65168833009597	0.0059305902768749	0.788692957903637	21.092	2.963	4.021	5.153	0	5.183	11.772	7.568	2.462	19.723	15.098	9.562	0.012684	0.001235	0.001647	0.002191	0	0.001185	0.004497	0.002203	0.000709	0.006433	0.002889	0.002141
ENSMUSG00000062168	Ppef1	protein_coding	protein phosphatase with EF hand calcium-binding domain 1 [Source:MGI Symbol;Acc:MGI:1097157]	3.20473136422115	-2.26434913270908	0.00599634135354129	0.792389943801193	497	564	635.002	1431.808	1356.485	1719.017	43.067	8	11.002	48.701	26	15	5.327027	4.817038	5.198371	11.583029	9.653529	6.914685	0.584808	0.074382	0.076731	0.125279	0.011407	0.060822
ENSMUSG00000033214	Slitrk5	protein_coding	SLIT and NTRK-like family, member 5 [Source:MGI Symbol;Acc:MGI:2679448]	-0.783260831456771	-2.18919867506192	0.00615406602272123	0.806860919206144	23	26	23	39	29	54	17.416	10.156	6.741	11.059	8.711	9.277	0.015462	0.018509	0.010534	0.018537	0.012734	0.028228	0.026588	0.007725	0.006774	0.004032	0.00332	0.002322
ENSMUSG00000001741	Il16	protein_coding	interleukin 16 [Source:MGI Symbol;Acc:MGI:1270855]	1.34538241593369	2.47296284935442	0.00620725958797135	0.806860919206144	66.021	430	383.999	161.357	99.031	167.999	15.113	15.002	13.982	38.055	21.294	8	0.053099	0.299847	0.263434	0.108412	0.055457	0.053621	0.006591	0.007862	0.007632	0.019789	0.006458	0.012495
ENSMUSG00000097182	A830009L08Rik	lncRNA	RIKEN cDNA A830009L08 gene [Source:MGI Symbol;Acc:MGI:2443762]	-0.236422759849288	-3.70058901325849	0.00623861415501089	0.806860919206144	0	0	1	3	1	12	96.958	22.875	7.168	40.227	27.064	7.401	0	0	0.00082	0.002554	0.000787	0.005494	0.074163	0.013332	0.004133	0.026271	0.01037	0.003319
ENSMUSG00000103985	Gm37446	lncRNA	predicted gene, 37446 [Source:MGI Symbol;Acc:MGI:5610674]	-0.695999946137328	-2.93209390425511	0.00626042765033743	0.806860919206144	38	15	25	60	98	60	12.577	3	3	5.066	0	1.001	0.030114	0.008237	0.013497	0.033617	0.050726	0.018079	0.006331	0.001151	0.001138	0.002177	0	0.000295
ENSMUSG00000052392	Acot4	protein_coding	acyl-CoA thioesterase 4 [Source:MGI Symbol;Acc:MGI:2159621]	-0.736754232082819	3.53637940491129	0.00646384006374008	0.827966360066437	27.766	20.026	14.702	25.034	26.212	24.156	20.515	4.661	0	32.31	29.257	5.367	0.014365	0.007179	0.02292	0.009157	0.008857	0.004752	0.006742	0.001167	0	0.009065	0.021386	0.001034
ENSMUSG00000086342	Gm12932	lncRNA	predicted gene 12932 [Source:MGI Symbol;Acc:MGI:3651151]	-1.47799905250373	-2.54572501553356	0.00672082986857834	0.855635407475898	17	13	19	46	22	32	6.006	5	4	2.011	1	1	0.141146	0.074789	0.107473	0.270027	0.119308	0.101022	0.031672	0.020092	0.015904	0.009054	0.002642	0.003092
ENSMUSG00000074011	Gm7682	protein_coding	predicted gene 7682 [Source:MGI Symbol;Acc:MGI:3779756]	0.110418957246336	5.65946827645448	0.00683814157925066	0.865294291110149	31.469	34.713	18.129	238.995	99.532	253.727	0	0	0	14.67	10	5	0.072719	0.055582	0.028541	0.390466	0.15023	0.222934	0	0	0	0.018384	0.007353	0.004302
ENSMUSG00000048915	Efna5	protein_coding	ephrin A5 [Source:MGI Symbol;Acc:MGI:107444]	0.196477661278357	-2.48461631202574	0.00722598492669162	0.908863489665026	46	56	39	115	134	158	15.4	15.219	5.016	21.377	10.842	8.036	0.037456	0.031595	0.046201	0.066204	0.260297	0.128854	0.007965	0.005998	0.011272	0.00944	0.002809	0.002437
ENSMUSG00000095950	Gm20737	protein_coding	predicted gene, 20737 [Source:MGI Symbol;Acc:MGI:5434093]	0.833603378890115	-5.72643012470407	0.00733424927151549	0.91695682958067	123.359	183.051	141.612	246.445	202.356	253.466	0	5.103	0	0	0	0	0.348928	0.358767	0.272891	0.492851	0.373861	0.272604	0	0.006987	0	0	0	0
ENSMUSG00000091142	Gm17175	protein_coding	predicted gene 17175 [Source:MGI Symbol;Acc:MGI:4938002]	-1.43008720470363	-2.96977789259477	0.0078854957824657	0.980007538345841	15.466	9.566	19.482	37.829	40.613	51.077	5.777	2.029	1.448	0	2.685	0	0.041283	0.017693	0.035429	0.071391	0.070807	0.051839	0.009794	0.002622	0.001851	0	0.002281	0
ENSMUSG00000104752	Gm5565	protein_coding	predicted gene 5565 [Source:MGI Symbol;Acc:MGI:3779499]	-1.24310321281528	2.30291700675734	0.00793586490206043	0.980431498758104	16.389	19.619	15.458	34.966	27.404	24.757	1.307	4.284	0	12.682	12.588	13.773	0.055293	0.045865	0.035531	0.083407	0.06039	0.03176	0.002801	0.006996	0	0.023204	0.013514	0.017302
ENSMUSG00000113623	Gm48691	transcribed_processed_pseudogene	predicted gene, 48691 [Source:MGI Symbol;Acc:MGI:6098320]	-1.83642685554943	6.13875302269971	0.0082387954864995	1	15.088	15.793	20.057	31.387	15.607	25.147	0	0	0	5.473	0	0	0.170544	0.105556	0.118118	0.204517	0.081773	0.081406	0	0	0	0.043949	0	0
ENSMUSG00000074272	Ceacam1	protein_coding	carcinoembryonic antigen-related cell adhesion molecule 1 [Source:MGI Symbol;Acc:MGI:1347245]	-1.30680469758376	2.4427335705458	0.00840301610077937	1	15.83	13.095	15.946	26.537	34.344	33.944	1.41	2.536	1.249	6.316	20.982	8.72	0.014504	0.010652	0.009822	0.020702	0.020282	0.014529	0.000863	0.001184	0.0015	0.003987	0.015014	0.007344
ENSMUSG00000031640	Gm45753	protein_coding	predicted gene 45753 [Source:MGI Symbol;Acc:MGI:5804868]	-0.867050987652695	4.05134092780056	0.00858744006963658	1	40.482	43.774	59.13	58.34	26.884	0	0	0	2.849	13.819	8.792	3.466	0.049799	0.037312	0.049555	0.050741	0.021601	0	0	0	0.001678	0.00922	0.003442	0.001588
ENSMUSG00000026028	Trak2	protein_coding	trafficking protein, kinesin binding 2 [Source:MGI Symbol;Acc:MGI:1918077]	3.56038579581627	1.99449723513966	0.00865094364228161	1	837	736	675	1564	879	1503	192.387	73.029	69.305	170.997	134.439	90.021	1.253035	0.528567	0.242402	0.588466	0.305149	0.318378	0.063371	0.0686	0.062374	0.213404	0.244781	0.0409
ENSMUSG00000032999	Nlrp4f	protein_coding	NLR family, pyrin domain containing 4F [Source:MGI Symbol;Acc:MGI:2145528]	1.59706591145755	1.72972556333982	0.00869071606775912	1	298.997	201.867	84.941	541.983	162.763	389.801	42.61	8.994	6.219	49.945	19.074	7.147	0.280965	0.131439	0.114371	0.388031	0.099901	0.139279	0.025433	0.004091	0.002799	0.060613	0.016713	0.010391
ENSMUSG00000029389	Ddx55	protein_coding	DEAD (Asp-Glu-Ala-Asp) box polypeptide 55 [Source:MGI Symbol;Acc:MGI:1915098]	1.74692922103641	1.60848345111225	0.0089010977222267	1	246.53	137.378	138.458	393.058	195.932	284.211	62.334	30.899	38.669	68.45	70.097	53.489	0.392802	0.147922	0.10882	0.375156	0.144065	0.128865	0.055114	0.018235	0.021746	0.085302	0.058186	0.076889
ENSMUSG00000019989	Enpp3	protein_coding	ectonucleotide pyrophosphatase/phosphodiesterase 3 [Source:MGI Symbol;Acc:MGI:2143702]	-0.157426968670263	-2.23942771254372	0.00890215970457167	1	18.238	19.184	33.567	77.827	97.001	81.11	14.691	7.005	18.352	16.984	33.763	11.909	0.01403	0.010226	0.033725	0.047639	0.12155	0.040586	0.007179	0.013991	0.010711	0.007086	0.009479	0.003412
ENSMUSG00000049396	Gemin4	protein_coding	gem nuclear organelle associated protein 4 [Source:MGI Symbol;Acc:MGI:2449313]	5.69259850168214	-2.78984852712462	0.00910413703931714	1	3337.092	3317.544	3209.709	8115.736	6997.277	9274	330.226	70.91	23.986	423.999	180.728	65.398	6.231899	4.698021	5.305501	6.392834	5.340173	5.226185	2.001286	0.486864	0.010751	0.215226	0.053826	0.022793
ENSMUSG00000095299	Gm25380	snRNA	predicted gene, 25380 [Source:MGI Symbol;Acc:MGI:5455157]	-0.642697557861823	7.80842222540751	0.00910985502603447	1	54.655	36.165	49.49	21.098	45.035	60.275	0	0	0	35.981	0	0	36.052634	16.529833	22.240604	9.839583	19.40379	15.117865	0	0	0	12.8718	0	0
ENSMUSG00000043126	D830039M14Rik	lncRNA	RIKEN cDNA D830039M14 gene [Source:MGI Symbol;Acc:MGI:2445111]	-0.431937902267427	3.35877565097431	0.00930490878646998	1	73	50	66	76	42	101	1.014	0	0	4.025	3.009	3	0.072233	0.034281	0.044492	0.053169	0.027145	0.038	0.000638	0	0	0.00216	0.000947	0.001105
ENSMUSG00000109382	4930567K12Rik	lncRNA	RIKEN cDNA 4930567K12 gene [Source:MGI Symbol;Acc:MGI:1923095]	-1.35458792788715	5.70060298010532	0.00936776945558458	1	18	26	23	38	41	43	0	0	0	5.003	0	3.187	0.053726	0.053773	0.04677	0.080191	0.079933	0.048801	0	0	0	0.008098	0	0.003542
ENSMUSG00000029436	Mmp17	protein_coding	matrix metallopeptidase 17 [Source:MGI Symbol;Acc:MGI:1346076]	0.70558926279278	1.83168997690067	0.00958329029405966	1	92.413	73.504	69.559	144.312	64.121	117.657	39.917	14.525	20.492	46.24	42.768	28.221	0.096805	0.025415	0.023647	0.050913	0.020899	0.022324	0.012652	0.003508	0.004897	0.012514	0.016594	0.009885
ENSMUSG00000034452	Slc24a1	protein_coding	solute carrier family 24 (sodium/potassium/calcium exchanger), member 1 [Source:MGI Symbol;Acc:MGI:2384871]	-1.46010895570354	-1.98887928287853	0.00969875411216958	1	5.001	4.004	10.004	14.005	23	30.008	5.61	12.94	13.163	4.051	9.096	10.08	0.003103	0.001722	0.004229	0.006144	0.009322	0.00708	0.002211	0.003886	0.003912	0.001363	0.001796	0.002329
ENSMUSG00000089901	Gm8113	protein_coding	predicted gene 8113 [Source:MGI Symbol;Acc:MGI:3648791]	-0.25288659121165	2.52968190285378	0.00970073930458982	1	101.098	53.813	75.268	96.98	34.587	79.499	2.099	1.768	0	8.057	2.524	4.836	0.125976	0.046463	0.063897	0.085439	0.028151	0.037666	0.001661	0.001066	0	0.005445	0.001001	0.002244
ENSMUSG00000108130	Gm30781	lncRNA	predicted gene, 30781 [Source:MGI Symbol;Acc:MGI:5589940]	-0.385657575075759	-2.57719074265243	0.00976570915379872	1	57.113	22.65	30.336	89.885	72.992	94.106	24.627	4.714	0	5.614	2.862	0	14.540735	3.995679	5.261832	16.179647	12.138254	9.109988	3.982611	0.580847	0	0.775174	0.231857	0
ENSMUSG00000118402	Btbd35f22	protein_coding	BTB domain containing 35, family member 22 [Source:MGI Symbol;Acc:MGI:5435000]	1.45124147547156	-2.67067733741913	0.00985907718188941	1	66.424	91.006	153.395	460.897	458.161	701.805	0	7.933	7.413	0	12.953	0	0.12179	0.11562	0.191611	0.597474	0.548695	0.489269	0	0.00704	0.006509	0	0.007557	0
ENSMUSG00000035270	Impg2	protein_coding	interphotoreceptor matrix proteoglycan 2 [Source:MGI Symbol;Acc:MGI:3044955]	0.774237283343762	2.35859406373616	0.00990128746662297	1	114.001	78	79	155.007	156.001	203	34.852	7.008	2	50.583	15.094	10.002	1.497072	1.027192	0.478368	0.239324	0.397781	0.253229	0.011964	0.001573	0.000788	0.016235	0.002461	0.002547
ENSMUSG00000045934	Mtmr11	protein_coding	myotubularin related protein 11 [Source:MGI Symbol;Acc:MGI:2652817]	-0.800165830027639	3.04697721711043	0.00996987253806387	1	38	25	24	64	47	55	7.004	3.041	3.026	4.747	11.015	7.001	0.048044	0.157196	0.019915	0.054795	0.040086	0.042818	0.006148	0.002034	0.002003	0.026319	0.003629	0.02026
ENSMUSG00000032407	U2surp	protein_coding	U2 snRNP-associated SURP domain containing [Source:MGI Symbol;Acc:MGI:1915208]	4.4648024965218	1.79616737510878	0.010012213673997	1	1992.619	1197.031	1200.013	3201.803	1516.987	2195.069	344.048	181.579	136.854	249.789	322.556	223.67	1.707771	0.703501	0.686082	2.131767	0.877782	0.734059	0.173812	0.083673	0.066413	0.126938	0.443933	0.387663
ENSMUSG00000073208	Speer4c	protein_coding	spermatogenesis associated glutamate (E)-rich protein 4C [Source:MGI Symbol;Acc:MGI:1914023]	1.56491623935846	2.10884919155518	0.0100277429144627	1	156.983	151.751	125.731	267.104	161.65	184.972	36.835	26.543	0	125.688	97.517	64.361	0.531381	0.355925	0.289947	0.639239	0.357402	0.238069	0.0792	0.043485	0	0.230733	0.105035	0.081123
ENSMUSG00000020811	Wscd1	protein_coding	WSC domain containing 1 [Source:MGI Symbol;Acc:MGI:2448493]	-1.40271196069628	-2.29632672223115	0.0100509575839275	1	10	14.164	18	30	11	40	10.561	9	4.014	3.099	8.672	5.033	0.012282	0.011552	0.015134	0.024879	0.008457	0.017574	0.00896	0.020204	0.006086	0.002064	0.003248	0.002206
ENSMUSG00000115289	Gm49164	lncRNA	predicted gene, 49164 [Source:MGI Symbol;Acc:MGI:6118590]	0.366461544716849	2.68909943206511	0.0100855456784928	1	80.755	95.001	91.218	149.937	157.253	90.9	5.722	1.027	0	28.725	15.637	2.144	0.250001	0.203786	0.192387	0.336141	0.317978	0.109148	0.011251	0.001539	0	0.056672	0.01725	0.002472
ENSMUSG00000098343	Mir6240	miRNA	microRNA 6240 [Source:MGI Symbol;Acc:MGI:5531232]	7.30440355714457	1.3237693879078	0.0102555831127354	1	45	80	74	11	58	44	4204.024	7798.027	7438.624	4026.987	8953.026	8566.988	28.018369	34.513945	31.389635	4.842309	23.587749	10.416668	1662.65512	2349.894585	2217.925825	1359.796767	1773.78141	1986.219822
ENSMUSG00000099811	Gm28411	lncRNA	predicted gene 28411 [Source:MGI Symbol;Acc:MGI:5579117]	1.91228483397475	-1.9189710892308	0.0103389472633051	1	296	278	259	479	506	534	29.99	5	13	10.997	8	3	7.345983	5.118665	4.831139	9.019338	9.006109	5.221049	0.508096	0.070188	0.181159	0.145065	0.0784	0.016005
ENSMUSG00000095366	Gm21860	lncRNA	predicted gene, 21860 [Source:MGI Symbol;Acc:MGI:5434024]	0.276987450937775	-1.84989379151716	0.0103443801236959	1	3.271	4.53	15.83	21.933	42.417	84.934	25.953	43.285	40.177	34.219	63.207	52.942	0.01081	0.010374	0.035643	0.051252	0.091568	0.106734	0.054484	0.069239	0.063589	0.061335	0.066473	0.065154
ENSMUSG00000095205	Snord93	snoRNA	small nucleolar RNA, C/D box 93 [Source:MGI Symbol;Acc:MGI:3819566]	-1.08695936561275	-2.25374818944243	0.0104391536219165	1	1	2.5	1.996	5.725	4	10	31.19	19	21	12	12	16	0.789809	1.368158	1.073964	3.196956	2.063526	3.003085	15.647402	7.262877	7.942646	5.14004	3.015803	4.705552
ENSMUSG00000075478	Slitrk1	protein_coding	SLIT and NTRK-like family, member 1 [Source:MGI Symbol;Acc:MGI:2679446]	-0.425386090690859	-2.23310476038276	0.0105391668034326	1	5	5	8	28	36	43	3.127	38.178	33.482	10.637	39.397	28.312	0.003014	0.002088	0.003285	0.011933	0.014174	0.009856	0.001197	0.011138	0.009665	0.003477	0.007557	0.006355
ENSMUSG00000086090	Gm12531	lncRNA	predicted gene 12531 [Source:MGI Symbol;Acc:MGI:3650531]	0.166765892758346	2.13705568832686	0.0106263644703353	1	82	71	80	115	120	112	4	0	3	13	21	8	1.194597	0.65946	0.717818	1.120066	1.086047	0.561868	0.038744	0	0.021907	0.10751	0.086484	0.038555
ENSMUSG00000000766	Oprm1	protein_coding	opioid receptor, mu 1 [Source:MGI Symbol;Acc:MGI:97441]	0.0995156430439005	-3.62941636935071	0.0106863172655921	1	0	0	0	1	4	1	60.961	47.017	25.998	56.035	57.043	26.114	0	0	0	0.001003	0.003707	0.001259	0.063751	0.0339	0.018185	0.044927	0.026028	0.013797
ENSMUSG00000058147	Xlr3c	protein_coding	X-linked lymphocyte-regulated 3C [Source:MGI Symbol;Acc:MGI:3047103]	0.421370123281422	2.25206824313952	0.0107163680230724	1	97.586	55.364	46.879	233.958	74.937	142.869	7.019	0	4.708	15.485	35.188	35.034	0.225166	0.088515	0.073692	0.381663	0.112937	0.125342	0.010287	0	0.005202	0.019378	0.025835	0.0301
ENSMUSG00000096793	Gm3002	protein_coding	predicted gene 3002 [Source:MGI Symbol;Acc:MGI:3781180]	0.259663533279273	-3.10771878528568	0.0108314215653359	1	68.469	41.695	60.298	225.388	90.511	180.2	17.461	0	15.924	11.531	0	0	0.123625	0.052164	0.074173	0.287724	0.106744	0.123713	0.020026	0	0.013769	0.011291	0	0
ENSMUSG00000050587	Lrrc4c	protein_coding	leucine rich repeat containing 4C [Source:MGI Symbol;Acc:MGI:2442636]	-0.373057462844161	-2.38727775615559	0.0111393964715333	1	18	17	22	115.003	133	116	4.366	6	1.05	3.161	11.994	4	0.019232	0.012423	0.014236	0.077293	0.087149	0.044497	0.014323	0.002758	0.000456	0.001628	0.003739	0.001591
ENSMUSG00000110012	Olfr644	protein_coding	olfactory receptor 644 [Source:MGI Symbol;Acc:MGI:3030478]	-0.581397500716147	2.83069513206664	0.0111586139146747	1	2.233	4	4	1.311	0	1.037	9.183	38.056	30.138	14.733	39.104	47	0.00207	0.010386	0.002526	0.003473	0	0.000373	0.005517	0.01742	0.013649	0.007557	0.011768	0.016552
ENSMUSG00000066158	AY512931	lncRNA	cDNA sequence AY512931 [Source:MGI Symbol;Acc:MGI:3525069]	-1.75626851358816	3.21317261845139	0.0114457946076022	1	15.84	15.941	21.491	8.733	17.891	13.34	4.98	0	5.195	7.885	4.526	1.358	0.123478	0.015855	0.16214	0.008863	0.016773	0.007281	0.00454	0	0.003571	0.006138	0.002067	0.000726
ENSMUSG00000049734	Trex1	protein_coding	three prime repair exonuclease 1 [Source:MGI Symbol;Acc:MGI:1328317]	-1.68231105683738	-3.9580779972299	0.0114637842143784	1	0	0	0	0	0	12.498	16.284	10.669	7.258	6.674	12.964	23.901	0	0	0	0	0	0.017531	0.038158	0.01905	0.012822	0.013352	0.015218	0.032832
ENSMUSG00000073077	Cfap47	protein_coding	cilia and flagella associated protein 47 [Source:MGI Symbol;Acc:MGI:3781475]	3.59168035545758	1.26588498660694	0.0114853375727907	1	988.999	606	579	1781	988	1218	103.995	78.977	80.012	164.303	262.597	162.624	0.366733	0.138794	0.130385	0.538123	0.213309	0.15308	0.031137	0.012634	0.012665	0.064649	0.043258	0.041414
ENSMUSG00000086044	A330043C09Rik	lncRNA	RIKEN cDNA A330043C09 gene [Source:MGI Symbol;Acc:MGI:2685671]	-0.965884853245785	-2.29483139180677	0.0115120853935852	1	25	30	30	48	43	59	5.019	11.637	2.292	1.29	1.135	3.101	0.101326	0.084251	0.082837	0.137547	0.113835	0.090924	0.01292	0.022827	0.004449	0.002837	0.001463	0.00468
ENSMUSG00000039193	Nlrc4	protein_coding	NLR family, CARD domain containing 4 [Source:MGI Symbol;Acc:MGI:3036243]	1.76559431851475	-1.65402551787015	0.0115415973167932	1	124.92	114.599	119.025	530.605	638.906	678.068	15.563	7.907	13.589	21.74	18.503	10.359	0.086634	0.05505	0.055754	0.257939	0.287438	0.17727	0.006797	0.002631	0.004474	0.008107	0.004048	0.002652
ENSMUSG00000024664	Fads3	protein_coding	fatty acid desaturase 3 [Source:MGI Symbol;Acc:MGI:1928740]	0.950374368403456	2.61116488509932	0.0116639299272902	1	112.987	88.256	96.414	157.462	100.297	140.644	20.519	40.793	36.322	22.006	70.626	43.084	0.324608	0.054791	0.094741	0.133243	0.058695	0.06622	0.011677	0.02403	0.021738	0.014014	0.080493	0.079508
ENSMUSG00000084683	Gm22025	misc_RNA	predicted gene, 22025 [Source:MGI Symbol;Acc:MGI:5451802]	-0.553154479841772	-2.11885129665478	0.0117698648296728	1	34.879	43.137	40.297	64.605	73.517	88.503	8.312	5.35	4.451	3.176	1.117	2.083	1.985204	1.701224	1.562568	2.599768	2.733107	1.915323	0.300494	0.147381	0.121326	0.098042	0.020229	0.044152
ENSMUSG00000096574	Gm2956	protein_coding	predicted gene 2956 [Source:MGI Symbol;Acc:MGI:3781134]	-0.983343359425285	6.94918996477309	0.0119747214149755	1	14.443	11.845	0	35.263	92.946	0	0	0	0	19.493	13.189	26.627	0.026078	0.014819	0	0.045015	0.109616	0	0	0	0	0.019088	0.007578	0.017902
ENSMUSG00000036591	Arhgap21	protein_coding	Rho GTPase activating protein 21 [Source:MGI Symbol;Acc:MGI:1918685]	2.25527310642129	2.33677237790023	0.0120059595557301	1	224	257	253	300	253	366.999	144.774	45.597	43.985	160.92	106.687	53.048	0.236137	0.132974	0.399131	0.812834	0.117295	0.065313	0.059047	0.009572	0.009136	0.10362	0.018356	0.052671
ENSMUSG00000102045	Gm21294	protein_coding	predicted gene, 21294 [Source:MGI Symbol;Acc:MGI:5434649]	-0.110282936800916	5.80998553071481	0.0120205089308566	1	63.507	55.693	36.711	145.903	113.63	140.916	0	0	0	0	14.77	0	0.285578	0.173533	0.112466	0.463873	0.333754	0.240941	0	0	0	0	0.021134	0
ENSMUSG00000048142	Nat8l	protein_coding	N-acetyltransferase 8-like [Source:MGI Symbol;Acc:MGI:2447776]	0.0158217193337845	3.79073623915174	0.0120649214076332	1	57.269	61.029	46.392	91.108	49.164	93.072	18.454	11.501	4.042	27.26	15.488	16.253	0.02809	0.020742	0.015503	0.031595	0.015751	0.017358	0.005749	0.00273	0.00095	0.324799	0.002417	0.002969
ENSMUSG00000050244	Heatr1	protein_coding	HEAT repeat containing 1 [Source:MGI Symbol;Acc:MGI:2442524]	6.33729909303523	-1.24010871539873	0.0120752992694474	1	7145	5156	4491	13029.001	6073.001	10172.001	804.846	438.999	411.138	820.316	936.881	614.87	10.237798	2.784944	3.438895	14.638986	6.18969	5.147083	1.336814	0.126787	0.292425	0.781257	0.149569	0.12233
ENSMUSG00000056602	Fry	protein_coding	FRY microtubule binding protein [Source:MGI Symbol;Acc:MGI:2443895]	3.49897080619887	1.55467025638931	0.0122057125269133	1	829.822	724.587	666.633	1113.939	848.711	1122.497	244.896	96.855	51.492	203.092	160.746	98.049	0.65839	0.608489	0.470568	0.798276	0.330106	0.287344	0.114265	0.025454	0.014759	0.090681	0.088768	0.035777
ENSMUSG00000044938	Klhl31	protein_coding	kelch-like 31 [Source:MGI Symbol;Acc:MGI:3045305]	-0.682740423545038	-1.82791874422974	0.012244628902086	1	31	23	33	40	47.3	65	19.383	8.128	10.944	4.107	8.184	3.017	0.015291	0.007861	0.011089	0.013949	0.015239	0.01219	0.006073	0.00194	0.002585	0.001099	0.001285	0.000554
ENSMUSG00000059027	9630013D21Rik	lncRNA	RIKEN cDNA 9630013D21 gene [Source:MGI Symbol;Acc:MGI:2442649]	0.740991114186755	2.14993323560402	0.0122716158966007	1	101	136	121	225	139	228	6.426	5.147	5.098	20.565	11.335	8.022	0.517524	0.503496	0.408005	0.893749	0.512749	0.519462	0.022602	0.002695	0.002641	0.098714	0.011362	0.013281
ENSMUSG00000094273	Btbd35f17	protein_coding	BTB domain containing 35, family member 17 [Source:MGI Symbol;Acc:MGI:3709272]	1.06294256206234	5.43161956201164	0.0124445539053955	1	30.748	56.321	52.978	452.834	318.656	535.258	0	0	0	20.598	3.488	9.622	0.055355	0.070257	0.064977	0.576385	0.374709	0.366398	0	0	0	0.020111	0.001998	0.00645
ENSMUSG00000031748	Gnao1	protein_coding	guanine nucleotide binding protein, alpha O [Source:MGI Symbol;Acc:MGI:95775]	5.5337220723113	1.25866881144188	0.0125052164075907	1	2907.351	3124.001	2536.001	4595.001	3135.215	4567.992	1189.843	304.403	305.748	1062.496	568.499	384.839	3.967883	2.502347	2.275613	3.630033	2.494585	1.966928	0.983469	0.481094	0.395778	0.734364	1.632211	0.889272
ENSMUSG00000079391	Gm2974	protein_coding	predicted gene 2974 [Source:MGI Symbol;Acc:MGI:3781152]	-0.920013385177455	7.16261245525271	0.0126926347055241	1	18.39	0	66.576	82.082	21.042	60.886	0	0	0	0	3.23	24.76	0.032537	0	0.080249	0.102677	0.024317	0.04096	0	0	0	0	0.001818	0.016312
ENSMUSG00000039954	Stk32a	protein_coding	serine/threonine kinase 32A [Source:MGI Symbol;Acc:MGI:2442403]	0.273169625227271	1.9949170713385	0.0130734121103189	1	62.043	65.551	43.012	157.579	82.907	110.373	25.019	4.101	9.465	27.49	20.521	13.448	0.111574	0.028961	0.019424	0.071912	0.035303	0.026759	0.010857	0.001316	0.003072	0.027303	0.018207	0.003452
ENSMUSG00000111109	Gm30933	lncRNA	predicted gene, 30933 [Source:MGI Symbol;Acc:MGI:5590092]	-0.506751298514135	-2.21163187619027	0.0131371352911003	1	43	52	42	94	59	76	5	7	5	1	2	2	1.003434	0.84081	0.667719	1.550878	0.899292	0.674341	0.074113	0.079059	0.055875	0.012656	0.014851	0.017379
ENSMUSG00000105546	Mir669a-4	miRNA	microRNA 669a-4 [Source:MGI Symbol;Acc:MGI:4834281]	3.85501532144086	2.34541247354791	0.0132631180603553	1	5	4	0	2.624	0	0	598.214	486.956	402.846	641.765	910.467	635.937	3.662964	2.030472	0	1.358888	0	0	278.372011	172.657745	141.327241	254.977557	212.239772	173.478508
ENSMUSG00000017314	Mpp2	protein_coding	membrane protein, palmitoylated 2 (MAGUK p55 subfamily member 2) [Source:MGI Symbol;Acc:MGI:1858257]	-0.552962844862237	-1.81802226589357	0.0132806357109361	1	21	30	23	63	34	50	20.495	12.535	3.011	22.341	12.505	8.788	0.031925	0.016675	0.012569	0.072123	0.022835	0.015983	0.03477	0.020705	0.013168	0.019592	0.008218	0.003029
ENSMUSG00000044071	Tafa2	protein_coding	TAFA chemokine like family member 2 [Source:MGI Symbol;Acc:MGI:2143691]	-0.487203824964014	-2.1842275473498	0.0134056675050595	1	26	21	11	88	112	110	8.362	1.004	6.509	6.768	5.672	3.019	0.028458	0.014986	0.008434	0.067974	0.08182	0.044854	0.005978	0.000547	0.002354	0.004131	0.002031	0.000842
ENSMUSG00000022116	4930449E01Rik	lncRNA	RIKEN cDNA 4930449E01 gene [Source:MGI Symbol;Acc:MGI:1922114]	-0.236389769518101	2.73425314788626	0.0134445487474281	1	86	56	66	60	96	76	3	0	0	9	9	1	0.964212	0.422348	0.487702	0.471723	0.70454	0.320947	0.020741	0	0	0.051966	0.035759	0.004053
ENSMUSG00000031362	Xlr4c	protein_coding	X-linked lymphocyte-regulated 4C [Source:MGI Symbol;Acc:MGI:3574099]	0.864065307127314	2.34871447952462	0.0135469956824175	1	147.161	70.706	54.469	242.402	81.344	136.816	23.623	4.41	18.823	20.929	43.592	76.519	0.37175	0.120634	0.097689	0.461221	0.14215	0.141211	0.036947	0.009454	0.022194	0.032454	0.182187	0.104613
ENSMUSG00000062128	Olfr20	protein_coding	olfactory receptor 20 [Source:MGI Symbol;Acc:MGI:109315]	-0.8533844657581	7.04965983813246	0.0135663264674947	1	65.463	0	32.006	82.36	36.327	36.022	0	0	0	22.303	0	0	0.113439	0	0.060235	0.083776	0.034138	0.019706	0	0	0	0.017402	0	0
ENSMUSG00000092702	Gm24514	misc_RNA	predicted gene, 24514 [Source:MGI Symbol;Acc:MGI:5454291]	1.9001519584751	-1.54808590950607	0.01361718493446	1	367.253	227.087	202.89	376.105	387.132	549.791	49.402	30.393	19.826	16.549	14.42	14.064	28.319077	12.133323	10.658574	20.504642	19.498494	16.119728	2.419698	1.134265	0.732099	0.692057	0.353827	0.403811
ENSMUSG00000094179	Snord50b	snoRNA	small nucleolar RNA, C/D box 50B [Source:MGI Symbol;Acc:MGI:5454205]	5.46467200281252	1.99773012463035	0.0136544489610697	1	54.482	231.455	252.73	25.68	168.883	100.289	1802.202	1061.872	810.271	3221.847	2215.024	1239.116	42.837612	126.098216	135.378198	14.275396	86.732555	29.982458	900.074993	404.086189	305.086558	1373.841935	554.174718	362.785023
ENSMUSG00000039914	Coq10a	protein_coding	coenzyme Q10A [Source:MGI Symbol;Acc:MGI:2684847]	1.67912951778774	-1.67630992255497	0.013924321334173	1	201	170	155	399.018	243	373	34	37.035	37.135	43	38.094	53.336	0.528509	0.332809	0.335712	0.855727	0.497856	0.535661	0.077109	0.134383	0.151819	0.073963	0.039761	0.051626
ENSMUSG00000116585	Gm33086	lncRNA	predicted gene, 33086 [Source:MGI Symbol;Acc:MGI:5592245]	-1.24719904421454	-3.41798683761568	0.0139610156697167	1	23	35	30	27	48	28	8	1	2	1	0	0	2.095059	2.149544	2.456404	1.78929	2.686587	0.895583	0.448802	0.063622	0.033141	0.018766	0	0
ENSMUSG00000054162	Spock3	protein_coding	sparc/osteonectin, cwcv and kazal-like domains proteoglycan 3 [Source:MGI Symbol;Acc:MGI:1920152]	-1.17147670630635	-2.14151602468295	0.0141885733250251	1	20.016	15	7.026	41	48	50.001	7.017	8	3.975	5.675	5.526	1	0.023809	0.012358	0.005686	0.034257	0.037063	0.022471	0.005246	0.004649	0.002259	0.003699	0.002086	0.000439
ENSMUSG00000115321	Gm34060	lncRNA	predicted gene, 34060 [Source:MGI Symbol;Acc:MGI:5593219]	-0.902081621454791	-2.10122806744812	0.0143497969616546	1	15.248	8.23	9.092	81.161	50.515	89	3.481	5.982	4.63	7.646	10.4	0.987	0.092455	0.03458	0.037559	0.347943	0.20007	0.205195	0.013409	0.017555	0.013443	0.025144	0.020067	0.00223
ENSMUSG00000060988	Galnt13	protein_coding	polypeptide N-acetylgalactosaminyltransferase 13 [Source:MGI Symbol;Acc:MGI:2139447]	-1.05662574667996	-2.06946423056189	0.0144524845075413	1	13.152	11.017	12	34.03	35.035	32.069	11.044	8.304	10.582	15.198	6.03	9.804	0.012577	0.012081	0.017709	0.045763	0.041086	0.018239	0.011826	0.0017	0.002112	0.003487	0.000812	0.001544
ENSMUSG00000049907	Rasl11b	protein_coding	RAS-like, family 11, member B [Source:MGI Symbol;Acc:MGI:1916189]	0.481271235277364	1.98806297575895	0.014536154557304	1	82	69	53	130	33	108	23.918	23.033	21.989	32.537	33.074	35.102	0.162261	0.094223	0.146191	0.182981	0.042479	0.081222	0.029941	0.021969	0.020753	0.104977	0.02074	0.064704
ENSMUSG00000034762	Glis1	protein_coding	GLIS family zinc finger 1 [Source:MGI Symbol;Acc:MGI:2386723]	0.241818914707882	-1.9441400582429	0.0146284434930787	1	43	46	49	83	83	71.999	41.039	21.167	14.793	29.478	19.386	18.771	0.049851	0.065294	0.038701	0.100375	0.162375	0.047094	0.030637	0.027165	0.036631	0.019551	0.007151	0.015044
ENSMUSG00000108738	Gm44777	lncRNA	predicted gene 44777 [Source:MGI Symbol;Acc:MGI:5753353]	0.573116833777507	2.31726841308961	0.0147650775543681	1	151.994	71.611	69.018	170.908	101.258	124.002	38.03	1.035	4.369	27.487	15.351	5.224	0.219802	0.062702	0.04654	0.202877	0.066657	0.050258	0.022637	0.000941	0.001694	0.015221	0.032988	0.011331
ENSMUSG00000094786	Gm14403	protein_coding	predicted gene 14403 [Source:MGI Symbol;Acc:MGI:3649813]	-1.15261471749061	2.95089540821881	0.014771522292846	1	15.356	25.307	27.452	47.198	25.913	38.568	0	2.348	0	2.035	14.591	16.939	0.079787	0.086386	0.11649	0.196656	0.091617	0.069592	0	0.007744	0	0.006475	0.020031	0.037007
ENSMUSG00000087267	4933427J07Rik	lncRNA	RIKEN cDNA 4933427J07 gene [Source:MGI Symbol;Acc:MGI:1918470]	1.50877577748899	-2.44376766816675	0.0149795747493256	1	207.904	129.322	120.596	303.909	258.411	237.269	132.104	6.981	21.024	40.314	0	4.802	0.498761	0.21497	0.1971	0.515469	0.40492	0.216429	0.201303	0.008105	0.024152	0.052451	0	0.00429
ENSMUSG00000067561	Dmrtc1c2	protein_coding	DMRT-like family C1c2 [Source:MGI Symbol;Acc:MGI:3802967]	-0.455779345121579	6.61106244140471	0.0151943244477191	1	56.641	0	34.587	142.226	69.337	95.409	0	0	0	0	3.475	20.368	0.17343	0	0.072149	0.307896	0.138671	0.111079	0	0	0	0	0.003386	0.023223
ENSMUSG00000094739	Gm20806	protein_coding	predicted gene, 20806 [Source:MGI Symbol;Acc:MGI:5434162]	5.17043107421861	-1.17897476555985	0.0152471315271271	1	2016.49	2274.158	2536.256	6155.26	4455.153	6447.344	206.573	131.1	102.311	192.28	84.949	103.201	6.37722	4.983451	5.464528	13.762939	9.202931	7.752861	0.414968	0.200664	0.154947	0.329787	0.085486	0.121531
ENSMUSG00000052572	Dlg2	protein_coding	discs large MAGUK scaffold protein 2 [Source:MGI Symbol;Acc:MGI:1344351]	3.35385747972239	-1.27547251176877	0.01547997199649	1	641.001	776	533	1329.999	1154.162	1565.002	116.64	64.58	23.01	103.516	73.21	51.419	0.656734	0.587786	0.512442	0.953787	0.865785	0.64972	0.064433	0.082789	0.066706	0.048882	0.034879	0.026309
ENSMUSG00000095754	Spin2f	protein_coding	spindlin family, member 2F [Source:MGI Symbol;Acc:MGI:3780958]	-0.209521417747366	-2.6756375656508	0.015589971439668	1	59.808	44.665	19.999	164.654	75.885	130.274	0	10.468	5.649	2.979	1.89	1.784	0.232904	0.120519	0.053059	0.453335	0.19302	0.193619	0	0.01973	0.010534	0.006292	0.002342	0.002586
ENSMUSG00000100235	Gm28557	protein_coding	predicted gene 28557 [Source:MGI Symbol;Acc:MGI:5579263]	0.884080996054176	-2.02748250404309	0.0156330564278721	1	126.912	98.625	121.634	283.45	132.657	259.717	7.498	8.202	3	23.485	27.683	15.219	0.310655	0.075856	0.125415	0.278557	0.219658	0.0934	0.023225	0.02879	0.045621	0.010787	0.00746	0.0048
ENSMUSG00000108484	Gm18537	transcribed_processed_pseudogene	predicted gene, 18537 [Source:MGI Symbol;Acc:MGI:5010722]	0.373952397485971	7.23909567225876	0.0157689032642763	1	145.673	109.187	0	219.138	195.41	123.961	0	0	0	0	11.517	0	0.357829	0.18584	0	0.380578	0.313525	0.115778	0	0	0	0	0.031979	0
ENSMUSG00000078898	Zfp968	protein_coding	zinc finger protein 968 [Source:MGI Symbol;Acc:MGI:3782903]	-0.270406402504434	-5.63871440331871	0.0158996609392983	1	18.307	114.684	70.854	103.587	109.277	66.594	0	0	4.114	0	0	0	0.055122	0.239274	0.145347	0.220522	0.21492	0.076243	0	0	0.005932	0	0	0
ENSMUSG00000091882	Gm6337	protein_coding	predicted gene 6337 [Source:MGI Symbol;Acc:MGI:3646283]	-0.188944754681481	-5.0270764000633	0.0159764620501432	1	0	28.048	61.973	133.452	142.656	113.42	0	24.645	0	0	12.574	0	0	0.080034	0.173867	0.375755	0.38128	0.177594	0	0.04912	0	0	0.016476	0
ENSMUSG00000038807	Rap1gap2	protein_coding	RAP1 GTPase activating protein 2 [Source:MGI Symbol;Acc:MGI:3028623]	1.15716478531469	-1.76389614955906	0.0161742213971755	1	135	103	95	318	201	285	43.22	13.517	15.018	35.336	20.001	8.028	0.090332	0.050045	0.031663	0.125607	0.079582	0.062361	0.025691	0.010397	0.0069	0.018237	0.003196	0.001501
ENSMUSG00000086519	Gm13393	lncRNA	predicted gene 13393 [Source:MGI Symbol;Acc:MGI:3649783]	-1.6065629033577	2.65992297777646	0.0164620751673962	1	18.612	11.744	17.484	30.186	17.654	27.12	0	2.242	0	12.588	2.928	3.724	0.390011	0.170516	0.249599	0.447203	0.241629	0.216081	0	0.022738	0	0.143047	0.019524	0.029061
ENSMUSG00000060477	Irak2	protein_coding	interleukin-1 receptor-associated kinase 2 [Source:MGI Symbol;Acc:MGI:2429603]	0.342981669859268	-1.67981984272383	0.0173476296213335	1	83.002	53	51	125	75.002	115.06	21	14.808	19	26.556	23.753	17.082	0.124859	0.045544	0.038784	0.099162	0.057477	0.045728	0.035306	0.026673	0.041226	0.018081	0.0079	0.006649
ENSMUSG00000108176	Gm43965	TEC	predicted gene, 43965 [Source:MGI Symbol;Acc:MGI:5690357]	-1.4942171968956	2.17493188047215	0.0174428638295943	1	30.403	18.176	19.204	18.653	18.382	18.688	5.96	1.058	0	5.589	11.568	3.286	0.173429	0.071842	0.074631	0.075227	0.068491	0.040534	0.021597	0.00292	0	0.017291	0.020996	0.00698
ENSMUSG00000002028	Kmt2a	protein_coding	lysine (K)-specific methyltransferase 2A [Source:MGI Symbol;Acc:MGI:96995]	3.31339747995141	1.61419223827887	0.01746500748941	1	543	585	465	599	581	761	380.64	68.737	43.542	384.424	131.691	51.049	0.120737	0.15191	0.060191	0.094117	0.072104	0.054978	0.050781	0.009856	0.00631	0.061954	0.014524	0.020104
ENSMUSG00000053461	Hhipl2	protein_coding	hedgehog interacting protein-like 2 [Source:MGI Symbol;Acc:MGI:1926022]	-0.550932267038285	2.97470518219501	0.017519780480222	1	60	27	38	78	44	40	19	2.001	5.071	8	4	5.512	0.435568	0.38727	0.037937	0.568795	0.042645	0.026631	0.018038	0.001447	0.00363	0.099743	0.001902	0.003068
ENSMUSG00000070683	Lactbl1	protein_coding	lactamase, beta-like 1 [Source:MGI Symbol;Acc:MGI:2448566]	-1.21605390704724	-2.25828915727518	0.0175277547687984	1	33	3	4	64	3	12	25.653	7.215	7.342	6.762	2.84	2.715	0.037579	0.002367	0.003103	0.051527	0.002231	0.005196	0.018555	0.003977	0.004004	0.004176	0.001029	0.001151
ENSMUSG00000043036	Ccdc63	protein_coding	coiled-coil domain containing 63 [Source:MGI Symbol;Acc:MGI:3607777]	5.60363324843099	-1.35340983509923	0.0177181707978326	1	3374.552	3173.906	3619.024	5687.426	5305.626	5671.676	642.842	267.978	306.414	480.722	526.574	285.783	7.858644	4.914128	5.432875	9.304599	7.667037	4.9052	2.831411	0.418562	0.271761	0.585374	0.296583	0.170843
ENSMUSG00000114774	Gm35281	lncRNA	predicted gene, 35281 [Source:MGI Symbol;Acc:MGI:5594440]	1.60750815543034	3.08858186738638	0.0177668482705926	1	1	0	2	0	0	0	84.575	135.676	91.589	74.661	265.972	180.673	0.00914	0	0.012454	0	0	0	0.491036	0.600208	0.400897	0.370104	0.77357	0.614931
ENSMUSG00000026271	Gpr35	protein_coding	G protein-coupled receptor 35 [Source:MGI Symbol;Acc:MGI:1929509]	-0.109544800660245	-3.4322006847576	0.0178330661890229	1	41.451	22.312	28.202	67.635	41.192	97.773	45.881	3	3.201	44.039	9.559	1.066	0.139525	0.014479	0.029536	0.331439	0.051338	0.207469	0.422355	0.001865	0.001191	0.137666	0.002363	0.000308
ENSMUSG00000113425	Gm48653	lncRNA	predicted gene, 48653 [Source:MGI Symbol;Acc:MGI:6098263]	-0.192701288558825	-1.77929431726114	0.0179951169617232	1	48	48	29	93	75	107	19.143	5.95	11.96	12.021	4.367	3.053	0.073414	0.050869	0.030217	0.100565	0.074925	0.062225	0.018598	0.004404	0.00876	0.009971	0.002125	0.001739
ENSMUSG00000020605	Hs1bp3	protein_coding	HCLS1 binding protein 3 [Source:MGI Symbol;Acc:MGI:1913224]	0.167680704218613	-2.11745348564413	0.0180413882169935	1	70	42	45	121.002	53	93	21.636	16.001	15	22.097	25.017	17	0.079565	0.033079	0.034847	0.09724	0.039349	0.040193	0.015621	0.035096	0.065453	0.013621	0.009048	0.007195
ENSMUSG00000071691	Gm960	protein_coding	predicted gene 960 [Source:MGI Symbol;Acc:MGI:2685806]	6.15006123712529	1.06364695840633	0.0180446856254328	1	247	198	151	375.999	198	334	3111.748	1109.192	1172.952	5037.065	4817.388	1704.542	1.206102	0.965948	0.80343	1.462929	0.697969	0.738547	3.186771	0.924784	0.909221	4.39732	2.452364	1.082149
ENSMUSG00000065396	Mir99b	miRNA	microRNA 99b [Source:MGI Symbol;Acc:MGI:2676913]	2.2050386193694	3.04132401568345	0.0181509979650681	1	0	0	3	0	0	0	167	171	139	177	346	211	0	0	1.621472	0	0	0	84.156422	65.658883	52.808396	76.155411	87.345412	62.332619
ENSMUSG00000101915	Gm28102	protein_coding	predicted gene 28102 [Source:MGI Symbol;Acc:MGI:5578808]	0.906940765305549	7.13267785741291	0.0182277034206013	1	120.608	209.684	138.222	415.002	0	358.998	0	0	0	0	26.533	0	0.550387	0.663026	0.429727	1.338966	0	0.622914	0	0	0	0	0.038528	0
ENSMUSG00000096820	Gm21425	protein_coding	predicted gene, 21425 [Source:MGI Symbol;Acc:MGI:5434780]	2.66601644282867	-1.78567134662991	0.0185345582886329	1	324.795	505.008	555.31	847.378	840.73	1028.604	16.028	35.504	34.62	0	39.816	13.666	0.912837	0.98346	1.06327	1.683799	1.543363	1.099202	0.028613	0.048294	0.046595	0	0.035607	0.014302
ENSMUSG00000048503	Tmem136	protein_coding	transmembrane protein 136 [Source:MGI Symbol;Acc:MGI:2685030]	-1.05576661859548	2.14519922306914	0.0186937790110407	1	29.126	24.212	25.153	47.06	26.225	35.219	5.322	6.047	3.041	12.442	5.517	3.039	0.027571	0.015881	0.038058	0.031496	0.016215	0.012676	0.0032	0.00277	0.001599	0.014459	0.002442	0.007661
ENSMUSG00000022575	Gsdmd	protein_coding	gasdermin D [Source:MGI Symbol;Acc:MGI:1916396]	-0.976401135650233	1.79652815032319	0.01901209565698	1	30	30	20	36	29	36	6.004	10	4	7.01	12	9	0.083521	0.041498	0.029958	0.050811	0.037814	0.027326	0.007614	0.009662	0.00845	0.032503	0.012892	0.021246
ENSMUSG00000060878	Olfr1420	protein_coding	olfactory receptor 1420 [Source:MGI Symbol;Acc:MGI:3031254]	1.51591536359581	2.59428121488412	0.0191081902690105	1	1	5	1	0	1	2	134.53	39.35	36.878	260.523	175.038	50.53	0.001727	0.005982	0.001176	0	0.001128	0.001313	0.148085	0.032884	0.030492	0.243955	0.096168	0.032487
ENSMUSG00000114433	Gm48488	lncRNA	predicted gene, 48488 [Source:MGI Symbol;Acc:MGI:6098010]	-1.45495707133104	3.82927429570021	0.019162282107712	1	21.976	10.004	6.264	8.713	16.565	24.709	13.869	0	1.05	19.35	10.32	3.953	0.095964	0.02248	0.00259	0.003739	0.006567	0.028969	0.005347	0	0.000305	0.040344	0.010375	0.000893
ENSMUSG00000094825	Gm3194	protein_coding	predicted gene 3194 [Source:MGI Symbol;Acc:MGI:3781373]	1.03932973080317	-1.56876006361743	0.0191921765031805	1	112.38	57.281	68.803	374.133	159.598	319.8	35.934	7.931	14.037	36.86	13.958	11.775	0.221334	0.078171	0.092318	0.527968	0.205312	0.254501	0.058815	0.00756	0.013239	0.039371	0.008747	0.008635
ENSMUSG00000102439	Flg	protein_coding	filaggrin [Source:MGI Symbol;Acc:MGI:95553]	-1.21247621826751	-2.03862487764394	0.0192478601988762	1	4	4	1	13	12	7.001	18.42	16.024	21.14	8.189	14.117	17.011	0.02374	0.00515	0.002538	0.02789	0.027309	0.012133	0.016327	0.00901	0.009833	0.008928	0.003806	0.007467
ENSMUSG00000105556	Gm43080	TEC	predicted gene 43080 [Source:MGI Symbol;Acc:MGI:5663217]	-1.50612217549613	-2.45224877741241	0.0193388057597395	1	12.001	1	1	9	15.484	9	18.843	14.002	12.374	10.064	8.073	3.073	0.015442	0.000892	0.000877	0.008187	0.013013	0.004403	0.0154	0.008719	0.007624	0.007023	0.003305	0.001472
ENSMUSG00000000915	Hip1r	protein_coding	huntingtin interacting protein 1 related [Source:MGI Symbol;Acc:MGI:1352504]	5.49561265737917	-1.20134907791887	0.0195664794332997	1	3586.182	3471.175	2825.788	5914.495	3500.175	5359.084	855.556	190.309	137.831	664.952	240.339	155.178	3.000443	1.627722	1.617398	3.457697	1.93096	1.781972	0.359297	0.108314	0.058276	0.178113	0.03632	0.027442
ENSMUSG00000098040	Gm20757	lncRNA	predicted gene, 20757 [Source:MGI Symbol;Acc:MGI:5434113]	-1.11722535613505	-2.62556437091222	0.0197077585585	1	22	37	30	42	38	50	8.896	2.229	1.052	1.018	0	1.061	0.050012	0.058282	0.046462	0.067505	0.056424	0.043219	0.012845	0.002453	0.001145	0.001255	0	0.000898
ENSMUSG00000021198	Unc79	protein_coding	unc-79 homolog [Source:MGI Symbol;Acc:MGI:2684729]	1.16021479874673	1.74470795606061	0.0197276058196007	1	185.011	161.002	117.2	219.04	152.178	206.002	40.233	9.006	19.001	36.105	27.948	21.018	0.074766	0.044518	0.032388	0.062014	0.040517	0.031239	0.012198	0.001787	0.003691	0.035463	0.011597	0.003097
ENSMUSG00000110542	Gm39139	lncRNA	predicted gene, 39139 [Source:MGI Symbol;Acc:MGI:5622024]	1.67147595779902	1.78712322918229	0.0199180291279132	1	204.357	269.4	196.255	316.05	186.197	395.941	43.265	12.039	19.057	74.413	43.591	15.695	0.240553	0.227373	0.220923	0.24412	0.157326	0.204207	0.06957	0.016418	0.013337	0.170867	0.06682	0.015929
ENSMUSG00000085091	Egfros	lncRNA	epidermal growth factor receptor, opposite strand [Source:MGI Symbol;Acc:MGI:2443051]	0.141108187034734	-2.07211211470494	0.0202801198632195	1	2.126	1.409	1	8.382	15.054	8.002	38.603	40.235	41.34	35.604	91.85	37.97	0.001717	0.000788	0.00055	0.004786	0.007942	0.002457	0.019804	0.015727	0.015989	0.015595	0.023604	0.011419
ENSMUSG00000018433	Nol11	protein_coding	nucleolar protein 11 [Source:MGI Symbol;Acc:MGI:1916229]	4.96743193511981	1.42678457145534	0.0204576357153871	1	502.554	504.496	404.688	807.123	529	847.631	1291.469	235.519	170.967	2732.408	1259.282	348.001	0.594682	0.372239	0.337375	0.618171	0.369118	0.344591	1.019111	0.135111	0.097914	1.84739	0.508216	0.193768
ENSMUSG00000040247	Tbc1d10c	protein_coding	TBC1 domain family, member 10c [Source:MGI Symbol;Acc:MGI:1922072]	-1.58005410066274	-2.35961238715177	0.0210763964947956	1	14.822	15.5	3.298	37.711	16.714	24.372	10.083	2.009	3.534	5.128	7.419	2.644	0.020796	0.01676	0.002825	0.060713	0.039675	0.013965	0.009246	0.004026	0.008289	0.003497	0.004162	0.001503
ENSMUSG00000079681	Zglp1	protein_coding	zinc finger, GATA-like protein 1 [Source:MGI Symbol;Acc:MGI:3696042]	-1.3548763088672	-2.39413285488132	0.0211979347588237	1	6.691	0	2.31	26.027	3.231	4.644	7.395	19.917	14.49	3.176	28.607	14.459	0.100424	0	0.006369	0.372905	0.026458	0.035781	0.095192	0.039019	0.028088	0.034909	0.036845	0.021793
ENSMUSG00000112129	Pbld1	protein_coding	phenazine biosynthesis-like protein domain containing 1 [Source:MGI Symbol;Acc:MGI:1915621]	3.617345993324	1.35645052463398	0.0213634597423715	1	953.325	1377.951	1056.962	1549.004	988.745	2383.659	18.023	18.259	13.552	29.374	34.251	22.002	1.392999	1.393389	1.070994	1.601661	0.961037	1.332194	0.016364	0.012632	0.019664	0.062549	0.027758	0.024949
ENSMUSG00000096878	Gm21083	protein_coding	predicted gene, 21083 [Source:MGI Symbol;Acc:MGI:5434438]	1.703825565147	2.03117847352961	0.0213965687174654	1	318.002	188.072	135.976	826.2	180.802	246.613	33.471	0	0	38.464	29.315	18.9	1.098143	0.450017	0.319901	2.017177	0.407813	0.323811	0.073418	0	0	0.072035	0.032212	0.024303
ENSMUSG00000049339	Retreg2	protein_coding	reticulophagy regulator family member 2 [Source:MGI Symbol;Acc:MGI:2388278]	7.39006850615488	-1.95347774642799	0.0214496962773471	1	11427	12198.001	10902.999	20182.001	12150.001	20207	2779.845	1165.876	1138.258	2501.556	1870.241	1216.575	26.645573	14.299176	21.852235	28.680934	16.522899	16.683306	3.874313	6.961865	11.806678	5.819515	1.17273	0.60389
ENSMUSG00000072778	Vmn2r27	protein_coding	vomeronasal 2, receptor27 [Source:MGI Symbol;Acc:MGI:3761517]	-1.4418448072732	-2.18959849950706	0.0214826442482796	1	17.593	8.12	14.968	28.301	29.377	36.978	13.803	1.268	4.72	4.368	3.656	0	0.020964	0.006705	0.012151	0.02365	0.022865	0.01664	0.010448	0.000731	0.002694	0.002823	0.0013	0
ENSMUSG00000056133	Unc93a2	protein_coding	unc-93 homolog A2 [Source:MGI Symbol;Acc:MGI:3712668]	-0.953498675479471	2.54172158137834	0.0215670234279529	1	36.405	21.226	56.71	46.27	28.459	39.127	2.706	0	2.532	9.299	10.562	0	0.048899	0.018877	0.049587	0.041986	0.028623	0.020771	0.002206	0	0.001556	0.013712	0.004313	0
ENSMUSG00000099625	Gm29325	lncRNA	predicted gene 29325 [Source:MGI Symbol;Acc:MGI:5580031]	-1.21601417973451	2.84987059350351	0.0215882770099048	1	13	0	1	0	0	1	34.942	9.593	8.524	27.878	18.2	2.043	0.017571	0	0.000921	0	0	0.000514	0.029999	0.006276	0.005517	0.020435	0.007827	0.001028
ENSMUSG00000069720	4930572O03Rik	protein_coding	RIKEN cDNA 4930572O03 gene [Source:MGI Symbol;Acc:MGI:2441686]	-1.26262169882993	-3.71690024097865	0.0217359367538694	1	11.551	24.343	6.082	24.441	31.991	28.969	0	15.156	26.012	5.486	0	0	0.038676	0.056474	0.013873	0.057856	0.069963	0.036879	0	0.024559	0.041707	0.009962	0	0
ENSMUSG00000104982	Gm32554	lncRNA	predicted gene, 32554 [Source:MGI Symbol;Acc:MGI:5591713]	1.11207308673927	-2.61200426916314	0.0217805430987654	1	137.019	131.534	229.338	349.227	212.737	336.339	12.625	0	2.901	2.941	0	0	0.585381	0.389378	0.667513	1.054863	0.59365	0.546365	0.034262	0	0.005935	0.006813	0	0
ENSMUSG00000056771	Gm10010	lncRNA	predicted gene 10010 [Source:MGI Symbol;Acc:MGI:3641978]	5.70697964791142	-1.17823768989073	0.0217881569577424	1	1877.275	1428.472	1357.512	4055.12	2766.069	4014.51	2711.778	658.019	529.311	1847.154	850.79	355.05	2.757552	1.453924	1.358513	4.211424	2.653915	2.2422	2.530211	0.467808	0.372332	1.471507	0.397666	0.194202
ENSMUSG00000090713	Gm8127	protein_coding	predicted gene 8127 [Source:MGI Symbol;Acc:MGI:3646865]	-1.3975289858833	5.5961888113383	0.021797101841193	1	8.809	19.118	23.576	32.082	61.106	26.738	0	0	0	0	15.758	0	0.023033	0.034639	0.042	0.059311	0.104367	0.026584	0	0	0	0	0.013112	0
ENSMUSG00000049723	Mmp12	protein_coding	matrix metallopeptidase 12 [Source:MGI Symbol;Acc:MGI:97005]	0.178060185882308	1.9542184523948	0.0219476347155629	1	47.255	22.625	28.499	40.333	30.575	35.277	64.412	7.002	6.459	61.59	46.391	9.81	0.034452	0.013967	0.014155	0.02079	0.01456	0.010149	0.029829	0.002612	0.0024	0.027155	0.025992	0.006215
ENSMUSG00000112619	1700030E10Rik	lncRNA	RIKEN cDNA 1700030E10 gene [Source:MGI Symbol;Acc:MGI:1916765]	-0.400427017868566	-2.22497492158787	0.022065620577879	1	66	39	36	71	97	76	11	5	2	3.667	2	0	0.430721	0.176356	0.160059	0.327597	0.413478	0.188587	0.045599	0.015793	0.00625	0.012978	0.004153	0
ENSMUSG00000035476	Tab3	protein_coding	TGF-beta activated kinase 1/MAP3K7 binding protein 3 [Source:MGI Symbol;Acc:MGI:1913974]	3.70870575352315	1.25719317979826	0.02207160344684	1	1005	795	710	1480	778	1401	236.122	89.109	111.783	235.241	203.532	147.184	0.780429	0.323727	0.394163	0.859809	0.39322	0.459264	0.099787	0.083451	0.038847	0.180479	0.162639	0.160278
ENSMUSG00000109408	A930037H05Rik	lncRNA	RIKEN cDNA A930037H05 gene [Source:MGI Symbol;Acc:MGI:1925689]	1.81978247983873	-1.59969902108509	0.0221900323368567	1	235.21	211.652	179.045	509.211	267.056	438.041	72.639	11.787	20.232	60.666	19.664	14.291	0.677772	0.506584	0.492583	1.192926	0.515343	0.679953	0.111314	0.024839	0.05217	0.052294	0.020776	0.006127
ENSMUSG00000024349	Tmem173	protein_coding	transmembrane protein 173 [Source:MGI Symbol;Acc:MGI:1919762]	-0.375925875989424	-2.41341719408658	0.0223050892881918	1	31	23	29	82	52	55	7.013	11	19	6.076	32	16	0.04658	0.023947	0.029687	0.122916	0.209008	0.056102	0.007469	0.084849	0.020681	0.008369	0.023302	0.022302
ENSMUSG00000007989	Fzd3	protein_coding	frizzled class receptor 3 [Source:MGI Symbol;Acc:MGI:108476]	4.12591555679012	-1.27104512714635	0.0223454488876769	1	1195.665	1199.066	1138.596	1924.958	1275.345	2275.428	259.258	128.153	125.575	228.232	223.315	179.84	0.294995	0.204985	0.191381	0.335781	0.205524	0.213459	0.04063	0.043176	0.068652	0.030538	0.017532	0.016522
ENSMUSG00000074652	Myh7b	protein_coding	myosin, heavy chain 7B, cardiac muscle, beta [Source:MGI Symbol;Acc:MGI:3710243]	-1.41288072255003	-2.06824770089013	0.0223461349547596	1	15	6	8	33	20	20.001	10.109	8.317	6.37	14.246	1	6.002	0.017282	0.002165	0.002839	0.026426	0.006804	0.003961	0.012574	0.006421	0.008056	0.011546	0.002306	0.001164
ENSMUSG00000047098	Rnf31	protein_coding	ring finger protein 31 [Source:MGI Symbol;Acc:MGI:1934704]	2.35189887541779	1.97611834829066	0.0224292872375515	1	358.352	294.021	253.002	582.132	377.155	509.937	94.733	31.341	45.104	87.737	88.177	57.343	0.337316	0.214031	0.298857	0.41032	0.232079	0.183187	0.054182	0.013661	0.020714	0.047043	0.026757	0.160016
ENSMUSG00000078324	Btbd35f14	protein_coding	BTB domain containing 35, family member 14 [Source:MGI Symbol;Acc:MGI:3781111]	-0.130263046453817	-7.34794146307768	0.0224778849189308	1	0	55.39	47.737	188.192	95.276	185.57	13.743	0	0	0	0	0	0	0.08142	0.068993	0.282266	0.13202	0.149686	0.018519	0	0	0	0	0
ENSMUSG00000001930	Vwf	protein_coding	Von Willebrand factor [Source:MGI Symbol;Acc:MGI:98941]	2.02439856807057	-1.49021459731682	0.0225772291331562	1	238.088	183.817	187.45	348.824	358.072	324.142	95.354	60.441	50.744	68.946	93.263	39.269	0.161004	0.057113	0.086785	0.104781	0.115519	0.07155	0.06702	0.014827	0.035434	0.016356	0.012782	0.005952
ENSMUSG00000020256	Aldh1l2	protein_coding	aldehyde dehydrogenase 1 family, member L2 [Source:MGI Symbol;Acc:MGI:2444680]	-1.10509528153213	2.07262197718188	0.022648197236787	1	21.833	11.025	10.013	46.615	18.27	21.276	17.414	4	1	11.798	18.527	9.01	0.032668	0.008649	0.004253	0.02475	0.009879	0.00539	0.015763	0.001032	0.000255	0.022492	0.00976	0.002706
ENSMUSG00000002845	Tmem39a	protein_coding	transmembrane protein 39a [Source:MGI Symbol;Acc:MGI:1915096]	3.56831693424214	1.8086435263649	0.022758282005535	1	729.999	699.999	730	1373	850.001	1449	132.13	116.551	120.228	134.997	268.889	170.099	3.444437	0.918392	4.343474	4.020057	1.314147	1.72305	0.235101	0.28262	0.237371	0.306448	0.855191	0.67551
ENSMUSG00000040899	Ccr6	protein_coding	chemokine (C-C motif) receptor 6 [Source:MGI Symbol;Acc:MGI:1333797]	-0.133998884213595	-2.27272459518012	0.0227635121022001	1	41	44	27	92	152	177	5	2	3.005	6	2	1	0.134227	0.082742	0.049921	0.176529	0.269445	0.182649	0.010599	0.010385	0.003905	0.008831	0.001726	0.001011
ENSMUSG00000104039	Gm37772	TEC	predicted gene, 37772 [Source:MGI Symbol;Acc:MGI:5611000]	1.33059360953632	-3.2451864509271	0.0227760917139867	1	0	0	0	4	2	6	154.698	10.027	7.312	306.641	70.887	16.033	0	0	0	0.007608	0.003514	0.006137	0.264351	0.013055	0.00942	0.447386	0.060681	0.016061
ENSMUSG00000048647	Exd1	protein_coding	exonuclease 3'-5' domain containing 1 [Source:MGI Symbol;Acc:MGI:3045306]	4.23535616043456	-1.12703485856556	0.0228432207788842	1	1422.726	1056.884	960.535	2583.001	1449.362	2197.182	311.116	153.623	130.336	285.252	242.535	127.087	0.830534	0.465345	0.513965	1.030966	0.551871	0.462291	0.148489	0.068225	0.110098	0.086431	0.043649	0.025163
ENSMUSG00000091756	Gm3095	protein_coding	predicted gene 3095 [Source:MGI Symbol;Acc:MGI:3781271]	0.214321577556661	5.92992839162929	0.0230112782091024	1	84.569	28.261	57.584	118.438	131.737	255.389	0	0	0	29.569	0	0	0.197497	0.045731	0.091617	0.195556	0.200949	0.226776	0	0	0	0.03745	0	0
ENSMUSG00000049493	Pls1	protein_coding	plastin 1 (I-isoform) [Source:MGI Symbol;Acc:MGI:104809]	1.16238822363167	-1.39042509843243	0.0231139155204565	1	127	107	118	239	178	259	35.546	28.041	20.902	34.933	32	27	0.125175	0.0661	0.071672	0.150652	0.103656	0.087799	0.06006	0.0121	0.020588	0.016891	0.009078	0.008964
ENSMUSG00000025759	Mfsd8	protein_coding	major facilitator superfamily domain containing 8 [Source:MGI Symbol;Acc:MGI:1919425]	1.80129401425114	-2.29309104973513	0.0231952266692732	1	218.437	195.33	176.532	402.07	208.352	348.357	60.953	32.957	36.699	46.248	61.426	70.048	0.229912	0.142819	0.134745	0.301058	0.151739	0.168574	0.040721	0.023677	0.285853	0.0258	0.020747	0.027611
ENSMUSG00000097119	B230354K17Rik	lncRNA	RIKEN cDNA B230354K17 gene [Source:MGI Symbol;Acc:MGI:2443272]	2.62854260691723	-1.24602578023606	0.0234051290580222	1	438.202	351.693	301.887	807.859	357.032	659.772	134.483	58.765	36.568	129.766	73.388	37.834	0.382179	0.204968	0.179043	0.485341	0.181594	0.240012	0.093076	0.045533	0.057361	0.054549	0.021449	0.015386
ENSMUSG00000025243	Slc6a20b	protein_coding	solute carrier family 6 (neurotransmitter transporter), member 20B [Source:MGI Symbol;Acc:MGI:1336891]	0.139429206237316	-1.95521833949001	0.0236390585963628	1	91.048	73.266	50.668	114.916	101.599	135.902	22.407	3.236	4.889	6.76	5.541	2.557	0.073494	0.052204	0.037773	0.10007	0.076951	0.050204	0.014651	0.000982	0.001338	0.001949	0.001105	0.00054
ENSMUSG00000107306	Gm42577	TEC	predicted gene 42577 [Source:MGI Symbol;Acc:MGI:5662714]	2.282522015377	1.38850134726755	0.0236490637688989	1	73.072	66.39	83.294	143.182	77.117	85.659	197.92	36.275	52.674	365.802	224.762	106.419	0.07599	0.04784	0.059013	0.105275	0.052383	0.033871	0.130739	0.018258	0.026232	0.206309	0.074376	0.041209
ENSMUSG00000035944	Ttc38	protein_coding	tetratricopeptide repeat domain 38 [Source:MGI Symbol;Acc:MGI:2146198]	1.76813716079137	1.65849774465196	0.0237101667622135	1	211.279	173.907	158.635	368.3	189.9	304.384	88.538	27.767	22.122	79.316	62.295	44.182	0.185944	0.106052	0.096925	0.22917	0.109164	0.103917	0.050298	0.011828	0.011012	0.037857	0.101496	0.036975
ENSMUSG00000009108	Gnat2	protein_coding	guanine nucleotide binding protein, alpha transducing 2 [Source:MGI Symbol;Acc:MGI:95779]	-1.19595917985114	-1.61300172260501	0.0238162756767263	1	26	19	16	33	22	38	9.142	8	4.74	5.622	5.974	6.02	0.04437	0.022467	0.018602	0.039816	0.024523	0.024657	0.027108	0.017272	0.013653	0.007362	0.006484	0.003826
ENSMUSG00000033220	Rac2	protein_coding	Rac family small GTPase 2 [Source:MGI Symbol;Acc:MGI:97846]	1.11803178557184	-2.89110798733439	0.0238354506658025	1	94.357	170.179	123.399	190.658	170.43	320.295	18.059	31.96	17.247	16.99	48.461	27.755	0.104212	0.130235	0.298249	1.26346	0.122948	0.668651	0.012669	0.209636	0.275666	0.143365	0.056331	0.04989
ENSMUSG00000022105	Rb1	protein_coding	RB transcriptional corepressor 1 [Source:MGI Symbol;Acc:MGI:97874]	4.21374889309117	1.22239749545737	0.0238900606101029	1	1051.999	1042.999	1034	1738	1442	1836	256.229	219.687	226.646	278.234	490.485	318.382	0.978611	0.780615	0.524768	1.285607	0.750608	0.521894	0.469674	0.089965	0.075862	0.499825	0.22987	0.298741
ENSMUSG00000040435	Ppp1r15a	protein_coding	protein phosphatase 1, regulatory subunit 15A [Source:MGI Symbol;Acc:MGI:1927072]	2.04512386581365	1.58507232727593	0.024026102440248	1	226	213	196	469	233	451	79.979	33.001	33.906	100.427	67.973	65.996	0.795755	0.216998	0.480963	0.48827	0.224524	0.253216	0.184749	0.03777	0.023999	0.115377	0.071075	0.108809
ENSMUSG00000023073	Slc10a2	protein_coding	solute carrier family 10, member 2 [Source:MGI Symbol;Acc:MGI:1201406]	-0.329371553353636	1.78757810475062	0.0240917933815158	1	65.028	71.902	55.564	38.855	63.448	41.906	8.702	2.878	4.675	6.301	21.091	9.65	0.051322	0.03932	0.029875	0.021681	0.032707	0.012575	0.004362	0.001099	0.001767	0.002697	0.005297	0.002836
ENSMUSG00000118181	CAAA01066123.1	lncRNA	ribosomal protein S6 kinase, polypeptide 4 (Rps6ka4)	0.952948465173554	5.26962955602423	0.0242614243456979	1	182.791	127.402	155.139	349.084	172.225	281.31	0	0	0	0	0	5.262	1.386828	0.66976	0.801887	1.872528	0.853481	0.81152	0	0	0	0	0	0.014865
ENSMUSG00000099091	Mir7003	miRNA	microRNA 7003 [Source:MGI Symbol;Acc:MGI:5530722]	-0.451613677654351	3.34730435894436	0.024635453986687	1	0	0	2	0	0	0	40	11	6	81	30	13	0	0	1.100217	0	0	0	20.515919	4.29883	2.320062	35.47094	7.708066	3.908737
ENSMUSG00000100626	H2al1a	protein_coding	H2A histone family member L1A [Source:MGI Symbol;Acc:MGI:3714114]	0.0762695430044433	-5.32828866599328	0.0246391029779792	1	112.276	43.075	141.957	105.531	27.844	209.343	0	5.961	0	0	0	0	1.3724	0.364834	1.182152	0.912021	0.222311	0.972965	0	0.035265	0	0	0	0
ENSMUSG00000094365	Gm21982	lncRNA	predicted gene 21982 [Source:MGI Symbol;Acc:MGI:5439451]	0.531049822241181	2.09468350526968	0.0247328167428273	1	101.682	80.855	40.403	198.637	81.47	98.196	29.124	0	0	54.876	21.596	16.79	0.087686	0.048313	0.023737	0.121108	0.045889	0.032197	0.015953	0	0	0.025664	0.005926	0.005391
ENSMUSG00000026979	Psd4	protein_coding	pleckstrin and Sec7 domain containing 4 [Source:MGI Symbol;Acc:MGI:2674093]	0.590418420612253	-1.72197009790735	0.0247868611634618	1	34.001	15	23	57	71.999	61.003	59.332	43.192	31.856	54.62	48.141	42.273	0.062644	0.012709	0.010728	0.065596	0.047266	0.017612	0.044771	0.005845	0.004266	0.008283	0.004283	0.004402
ENSMUSG00000019779	Frk	protein_coding	fyn-related kinase [Source:MGI Symbol;Acc:MGI:103265]	-0.897671720720192	2.31064332481891	0.0249188430582974	1	24	22	29	46	37	43	9.109	7.048	2	6.105	16.061	9.005	0.016624	0.010559	0.013685	0.024266	0.01674	0.011325	0.004008	0.002363	0.000934	0.002294	0.024211	0.015012
ENSMUSG00000031409	Tceal6	protein_coding	transcription elongation factor A (SII)-like 6 [Source:MGI Symbol;Acc:MGI:1923939]	-1.61051061098828	-2.71497476118955	0.0250693522118042	1	21.969	17.549	8.039	29.66	22.134	32.88	5.248	0	8.513	0	0	2.831	0.078233	0.043302	0.019503	0.074676	0.051483	0.04452	0.011872	0	0.014517	0	0	0.003755
ENSMUSG00000094885	Ott	protein_coding	ovary testis transcribed [Source:MGI Symbol;Acc:MGI:107573]	1.80981832712049	1.60462163179785	0.0250709580615847	1	281.653	139.914	102.682	357.703	255.034	301.174	43.618	20.81	9.786	61.034	179.79	67.28	0.487678	0.167863	0.121126	0.437895	0.288433	0.198281	0.047973	0.017439	0.008114	0.057313	0.099057	0.043378
ENSMUSG00000094076	Gm4767	protein_coding	predicted gene 4767 [Source:MGI Symbol;Acc:MGI:3644409]	-0.318669827165319	6.28210906964545	0.0251104091319722	1	0	31.07	84.075	0	21.141	63.493	0	0	15.607	63.612	41.868	0	0	0.014816	0.039418	0	0.009503	0.016614	0	0	0.005143	0.023741	0.009168	0
ENSMUSG00000117841	Gm50371	lncRNA	predicted gene, 50371 [Source:MGI Symbol;Acc:MGI:6303264]	1.75252927701416	4.48374728309262	0.0251707886059051	1	151.679	233.738	193.673	0	305.813	292.131	0	79.27	92.213	0	218.08	70.03	4.286373	4.576871	3.728709	0	5.644796	3.138979	0	1.084194	1.2479	0	1.961015	0.736917
ENSMUSG00000095028	Sirpb1b	protein_coding	signal-regulatory protein beta 1B [Source:MGI Symbol;Acc:MGI:3779828]	-1.26701208234544	4.13142330053587	0.025260046459708	1	17.207	56.661	28.583	47.485	21.896	31.89	0	0.376	0	6.024	0	0	0.040791	0.09381	0.047986	0.081696	0.031922	0.02988	0	0.000449	0	0.008471	0	0
ENSMUSG00000109764	Klkb1	protein_coding	kallikrein B, plasma 1 [Source:MGI Symbol;Acc:MGI:102849]	0.823917816109587	-2.31050027223439	0.0253052215769727	1	154.744	104.92	136.199	175.257	185.626	238	38.296	3	1.571	2.921	5.096	0	0.095332	0.044787	0.057164	0.076336	0.074695	0.05575	0.014986	0.000894	0.000464	0.000976	0.000999	0
ENSMUSG00000091345	Col6a5	protein_coding	collagen, type VI, alpha 5 [Source:MGI Symbol;Acc:MGI:3648134]	2.93428001920141	1.54776238663772	0.0254349550329976	1	370.433	243.673	284.002	554.802	398.685	327.4	116.393	143.721	185.816	106.504	525.087	154.007	0.235733	0.057532	0.128658	0.133658	0.088733	0.042418	0.025192	0.026665	0.032576	0.043634	0.063651	0.033625
ENSMUSG00000035382	Pcsk7	protein_coding	proprotein convertase subtilisin/kexin type 7 [Source:MGI Symbol;Acc:MGI:107421]	4.34122518729088	1.4169795167678	0.0255755152499491	1	1621	1275.001	1046	2995	1536	2420.999	384.498	76.017	81.86	311.306	150.301	118.995	1.453968	0.8255	0.636834	2.070158	0.871497	0.820603	0.216091	0.046414	0.036361	0.143112	0.229458	0.223907
ENSMUSG00000039913	Pak7	protein_coding	p21 (RAC1) activated kinase 7 [Source:MGI Symbol;Acc:MGI:1920334]	-0.934755198367764	-2.0171358805967	0.0258314588542053	1	13	12	19	69	52	80	2.003	5.001	8.965	7.11	7.303	0	0.010154	0.006907	0.010753	0.040526	0.028215	0.025269	0.001057	0.002011	0.002875	0.003203	0.00193	0
ENSMUSG00000110834	Gm39469	lncRNA	predicted gene, 39469 [Source:MGI Symbol;Acc:MGI:5622354]	-0.626594982226396	2.43024823043261	0.0258648078441605	1	36.075	28.859	31.695	71.088	58.233	89.731	1.046	0	2.003	4.288	5.647	19.744	0.524163	0.290542	0.313738	0.730272	0.552658	0.495733	0.009654	0	0.013934	0.033788	0.026108	0.106822
ENSMUSG00000087380	2210408F21Rik	lncRNA	RIKEN cDNA 2210408F21 gene [Source:MGI Symbol;Acc:MGI:1920902]	-0.0215227369358342	-1.71161050411002	0.0265246538110798	1	23	38	28	68	24	62.001	24.355	32.353	33.218	8.074	28.427	34.474	0.219339	0.168384	0.159355	0.643024	0.204174	0.3101	0.19656	0.202264	0.232542	0.064604	0.122412	0.152796
ENSMUSG00000062210	Tnfaip8	protein_coding	tumor necrosis factor, alpha-induced protein 8 [Source:MGI Symbol;Acc:MGI:2147191]	1.13076171002402	-1.47515574373515	0.0268851854277392	1	121.302	114.231	73.684	250.381	132.937	231.556	40.773	30.333	31.209	28.327	50.88	32.501	0.20494	0.142748	0.129596	0.480691	0.300027	0.280285	0.083095	0.030749	0.071553	0.029349	0.051816	0.039261
ENSMUSG00000095547	Gm10719	protein_coding	predicted gene 10719 [Source:MGI Symbol;Acc:MGI:3641690]	-1.56238106553027	5.35479611870731	0.0269594373618485	1	36.669	16.191	23.04	32.533	22.524	28.036	0	0	0	0	0	3.636	0.262563	0.080363	0.112439	0.164777	0.105303	0.076224	0	0	0	0	0	0.009791
ENSMUSG00000036030	Prtg	protein_coding	protogenin [Source:MGI Symbol;Acc:MGI:2444710]	0.839963301460091	1.52785255375283	0.027246226026077	1	115	82	89	153	75	133	37.068	27.519	22.255	29.25	54.761	34.522	0.039806	0.019667	0.041889	0.037443	0.016957	0.017505	0.00815	0.00461	0.003689	0.022091	0.006031	0.00445
ENSMUSG00000025386	Pde6g	protein_coding	phosphodiesterase 6G, cGMP-specific, rod, gamma [Source:MGI Symbol;Acc:MGI:97526]	-1.26922120943286	-1.77096090044109	0.0275038132488558	1	19.297	16	19	39.73	27.073	32.108	13.601	3	5.314	7.073	2	1	0.091358	0.055567	0.067655	0.129328	0.101207	0.069621	0.03366	0.009279	0.009542	0.01186	0.003011	0.00238
ENSMUSG00000086827	4930461C15Rik	lncRNA	RIKEN cDNA 4930461C15 gene [Source:MGI Symbol;Acc:MGI:1922133]	-1.33234486159053	2.44972292070869	0.0276005395928249	1	26	32	19	29	30	44	2	0	0	4	4.112	4	0.076057	0.064862	0.037866	0.059978	0.057321	0.04894	0.003716	0	0	0.006346	0.003827	0.004357
ENSMUSG00000031826	Usp10	protein_coding	ubiquitin specific peptidase 10 [Source:MGI Symbol;Acc:MGI:894652]	3.21004652954853	1.13486348958507	0.0278635895305084	1	556.012	486	454.113	898.004	607	826.37	221.99	107.011	87.083	181.473	196.546	122.509	1.301829	0.373188	0.524551	0.673464	0.482945	0.350304	0.193193	0.063969	0.054948	0.182002	0.120083	0.092502
ENSMUSG00000091930	Vmn2r52	protein_coding	vomeronasal 2, receptor 52 [Source:MGI Symbol;Acc:MGI:3695443]	-0.730494731880066	-1.56788291700679	0.0279920870476293	1	30.395	17.683	16.047	44.135	24.66	34.421	31.709	10.27	10.583	16.065	6.382	1.409	0.012243	0.004693	0.004404	0.01257	0.006488	0.005272	0.007714	0.002002	0.002041	0.003509	0.000778	0.000211
ENSMUSG00000098973	Mir6236	miRNA	microRNA 6236 [Source:MGI Symbol;Acc:MGI:5530929]	10.5013744125028	1.62333255013327	0.0280270942404645	1	77253	204339	213617	20714	174068	117933	4810.999	9374.999	8247.997	6310.997	11654.916	13706.998	46372.942972	84991.374094	87359.336886	8791.09043	68249.018338	26917.237253	1834.388378	2723.665679	2370.947248	2054.521403	2226.17008	3063.800441
ENSMUSG00000097373	Gm26877	lncRNA	predicted gene, 26877 [Source:MGI Symbol;Acc:MGI:5477371]	-0.516343416862564	-2.09118378835056	0.0281050971158161	1	30	41	54	78	72	97	7	3	3.855	4	0	1	0.240649	0.227888	0.295108	0.442371	0.377245	0.295856	0.035667	0.011647	0.01481	0.017401	0	0.002987
ENSMUSG00000095909	Gm10324	protein_coding	predicted gene 10324 [Source:MGI Symbol;Acc:MGI:3642406]	1.46825816922745	1.86605243719819	0.0283879809127238	1	217.405	287.877	140.008	550.45	137.183	370.726	14.283	6.645	3.288	21.954	5.66	15.539	0.427634	0.392358	0.18762	0.765508	0.17625	0.277269	0.017845	0.007764	0.003801	0.02342	0.020949	0.042104
ENSMUSG00000118249	Gm36608	lncRNA	predicted gene, 36608 [Source:MGI Symbol;Acc:MGI:5595767]	0.393369251649363	1.61347101699218	0.0284370464468741	1	103.994	83	80	149.975	114.379	152	3.003	5.044	4	21	19.178	9.007	0.994829	0.550162	0.521378	1.01435	0.714684	0.552876	0.01825	0.023355	0.018324	0.108948	0.058378	0.032085
ENSMUSG00000117789	Gm50388	protein_coding	predicted gene, 50388 [Source:MGI Symbol;Acc:MGI:6303291]	1.11894221522203	1.6439621427471	0.0284856763564295	1	114.578	149.878	179.495	264.077	170.978	207.453	11.063	11.598	4.441	57.382	33.075	12.371	0.10621	0.096267	0.113355	0.173071	0.103522	0.073119	0.006514	0.005203	0.001971	0.028847	0.009756	0.00427
ENSMUSG00000065947	mt-Nd4l	protein_coding	mitochondrially encoded NADH dehydrogenase 4L [Source:MGI Symbol;Acc:MGI:102497]	6.87823604673928	1.32801351028644	0.0286194848797046	1	1482	6866	6664	2371	5955	6509	2654.866	1654	1639	4413.643	5951	2634	91.871578	294.924638	281.444117	103.91877	241.125369	153.423921	104.539945	49.625142	48.655955	148.386226	117.387762	60.801958
ENSMUSG00000107722	2900060B14Rik	lncRNA	RIKEN cDNA 2900060B14 gene [Source:MGI Symbol;Acc:MGI:1915454]	9.70590769381844	1.59069482928141	0.0287946640076439	1	1388.314	5656.653	6030.438	1190	5271.91	4765.35	23438	22624	17099	38554	86395	26514.996	12.218386	34.495309	36.157578	7.404618	30.799428	15.946556	131.024793	96.367126	72.064442	184.01748	242.425125	86.893367
ENSMUSG00000020695	Mrc2	protein_coding	mannose receptor, C type 2 [Source:MGI Symbol;Acc:MGI:107818]	1.4511354635992	-1.45691245730409	0.0288685744432305	1	169.062	139	120	320.027	172.009	248	51.595	32.323	41.202	40.055	49.72	38.032	0.103535	0.100216	0.045407	0.178626	0.063173	0.055939	0.038905	0.028531	0.029048	0.012065	0.011589	0.009941
ENSMUSG00000071745	DXBay18	protein_coding	DNA segment, Chr X, Baylor 18 [Source:MGI Symbol;Acc:MGI:99870]	0.721243917778521	5.43630347109582	0.0289648739507617	1	33.148	97.328	134.836	236.939	190.231	423.115	0	0	0	12.505	0	0	0.039076	0.0795	0.108289	0.197479	0.146475	0.189653	0	0	0	0.007994	0	0
ENSMUSG00000113465	Gm40271	lncRNA	predicted gene, 40271 [Source:MGI Symbol;Acc:MGI:5623156]	-0.769817251491479	-2.62594882359578	0.0290024871475682	1	40	30	47	46	77	61	7	2	1	0	2	0	0.71221	0.370121	0.570125	0.579076	0.895503	0.412975	0.079169	0.017235	0.008527	0	0.011331	0
ENSMUSG00000104713	Gbp6	protein_coding	guanylate binding protein 6 [Source:MGI Symbol;Acc:MGI:2140937]	-1.13398181067595	2.15959790905571	0.0290382559171493	1	24.843	31.209	20.207	30.105	33.439	11.98	0	4.125	4.178	13.417	14.04	8.476	0.019454	0.016942	0.010806	0.016708	0.01713	0.003576	0	0.002234	0.002617	0.005712	0.005843	0.00374
ENSMUSG00000104113	Gm37292	TEC	predicted gene, 37292 [Source:MGI Symbol;Acc:MGI:5610520]	-1.64629079039238	-2.04521564397773	0.0294531137236001	1	17	14	11	36	20	25	7	6.14	1	2	1	2	0.102879	0.058706	0.045352	0.154031	0.079056	0.057526	0.026908	0.017983	0.002898	0.006564	0.001926	0.004507
ENSMUSG00000054994	AV320801	protein_coding	expressed sequence AV320801 [Source:MGI Symbol;Acc:MGI:3035227]	3.37895403831681	-2.91156160667696	0.0295043366117194	1	785.908	539.275	893.437	1605	1535.325	1100.031	114.583	71.717	21.226	0	0	38.123	0.701896	0.333723	0.543612	1.013458	0.895632	0.373553	0.065002	0.031	0.009078	0	0	0.012678
ENSMUSG00000093956	Gm24497	snRNA	predicted gene, 24497 [Source:MGI Symbol;Acc:MGI:5454274]	6.31914299435768	1.44266813774023	0.0295908008033059	1	2202.888	3473.274	2963.43	2816.083	3729.292	7144.733	336.595	1321.588	1390.432	926.252	9346.113	1634.58	758.365007	828.512662	695.03192	685.426247	838.571928	935.228305	73.603885	220.198895	229.223806	172.93312	1023.80383	209.537044
ENSMUSG00000048612	Myof	protein_coding	myoferlin [Source:MGI Symbol;Acc:MGI:1919192]	1.42832071750228	1.32686194445017	0.0296522274627373	1	211.999	138	96	249	206.001	222.056	46.325	34	19.025	49.673	63.057	39.069	0.143608	0.045838	0.061018	0.082591	0.062916	0.041485	0.016845	0.007405	0.004218	0.020284	0.012328	0.012214
ENSMUSG00000030873	Scnn1b	protein_coding	sodium channel, nonvoltage-gated 1 beta [Source:MGI Symbol;Acc:MGI:104696]	-1.64766478122356	2.33967384499191	0.0296998172686812	1	13	5	21	13	18	31	1	4	5	3.001	9.447	10	0.017965	0.004557	0.019771	0.012702	0.016247	0.016289	0.000878	0.002675	0.003149	0.00214	0.015102	0.018069
ENSMUSG00000109143	Gm10046	transcribed_unprocessed_pseudogene	predicted gene 10046 [Source:MGI Symbol;Acc:MGI:3797981]	-0.984296098804225	3.10520457955977	0.0297435982193387	1	55.134	52.944	49.068	27.7	31.253	32.211	0	1.061	0	2.306	0	2.348	0.443422	0.295043	0.268856	0.157511	0.16418	0.098503	0	0.004131	0	0.010057	0	0.007032
ENSMUSG00000114378	Gm49355	protein_coding	predicted gene, 49355 [Source:MGI Symbol;Acc:MGI:6121560]	-1.07217585678297	-2.3356526940093	0.0300975904286022	1	18.63	38.472	13.135	47.029	39.358	81.084	7.928	2.372	1.259	0	3.093	1.177	0.01996	0.028561	0.009588	0.035625	0.027543	0.033032	0.005395	0.00123	0.000646	0	0.001055	0.00047
ENSMUSG00000072931	Gm15080	protein_coding	predicted gene 15080 [Source:MGI Symbol;Acc:MGI:3712217]	-0.982713299662548	-6.46781774144881	0.0302167023499074	1	0	52.613	55.91	21.316	23.425	0	41.514	0	7.564	0	0	0	0	0.063087	0.065916	0.02608	0.026478	0	0.045633	0	0.006268	0	0	0
ENSMUSG00000066392	Nrxn3	protein_coding	neurexin III [Source:MGI Symbol;Acc:MGI:1096389]	1.42591486157069	-1.4069134103731	0.0302869476795288	1	99.007	98	78.999	379	463.999	412.042	21.038	17.542	10.525	32.536	36.161	14.473	0.051593	0.040579	0.028103	0.160211	0.181124	0.086248	0.007648	0.004717	0.003674	0.010303	0.005236	0.003808
ENSMUSG00000053004	Hrh1	protein_coding	histamine receptor H1 [Source:MGI Symbol;Acc:MGI:107619]	-0.726441417616527	1.61516473020609	0.0304182613247906	1	29	29	32	56	31	56	9.006	1	6.084	17.017	11.346	8	0.056685	0.02206	0.034928	0.03452	0.02239	0.018565	0.006332	0.000422	0.002848	0.008046	0.003926	0.003623
ENSMUSG00000013878	Rnf170	protein_coding	ring finger protein 170 [Source:MGI Symbol;Acc:MGI:1924983]	3.36099733030972	1.06241730863114	0.0304590840149702	1	672.036	842.001	746.999	1169.491	854.01	1237.289	134.504	50.559	55.964	147.478	93.505	71.514	0.699499	0.581816	0.534202	0.765441	0.525359	0.488812	0.090203	0.032378	0.050704	0.116485	0.096951	0.075606
ENSMUSG00000089857	Zfp882	protein_coding	zinc finger protein 882 [Source:MGI Symbol;Acc:MGI:3642748]	0.594691097088002	1.41362654895097	0.0306218834314688	1	110.178	80.443	77.447	198.633	100.176	178.323	17.131	4.074	7.253	21.361	22.776	22.404	0.145362	0.069976	0.067272	0.158863	0.078706	0.071945	0.011546	0.002092	0.003686	0.025304	0.00769	0.008852
ENSMUSG00000032812	Arap1	protein_coding	ArfGAP with RhoGAP domain, ankyrin repeat and PH domain 1 [Source:MGI Symbol;Acc:MGI:1916960]	1.77337575418736	2.93110934137101	0.0306401882396402	1	239.138	186.162	97.497	365.343	177.006	295.641	53.79	69.316	60.275	35.807	86.066	63.63	0.257271	0.114861	0.063534	0.199188	0.101748	0.107351	0.076855	0.047365	0.061093	0.014666	0.050708	0.957987
ENSMUSG00000065281	Gm24452	snoRNA	predicted gene, 24452 [Source:MGI Symbol;Acc:MGI:5454229]	3.21524754813256	2.14202547078135	0.0306655015723808	1	25.504	49.072	66.738	50.347	33.714	36.298	511.641	50.979	31.063	1103.056	193.618	42.194	20.053197	26.734675	35.749255	27.988053	17.314378	10.851712	255.529165	19.399705	11.695899	470.359102	48.440992	12.353342
ENSMUSG00000032377	Plscr4	protein_coding	phospholipid scramblase 4 [Source:MGI Symbol;Acc:MGI:2143267]	0.189894310228068	1.46328238101714	0.0306705598803248	1	89	64	46	113	58	97	11.916	7.02	12	18.006	38.663	18	0.092774	0.046227	0.032668	0.083281	0.039491	0.038446	0.009733	0.005721	0.00599	0.016683	0.018692	0.011456
ENSMUSG00000049041	Olfr398	protein_coding	olfactory receptor 398 [Source:MGI Symbol;Acc:MGI:3030232]	-0.612694445381656	1.82306234772673	0.0307482624985304	1	67.306	41.867	42.136	49.032	20.316	30.486	7.801	3.737	7.128	3.941	12.689	16.754	0.042432	0.018289	0.018097	0.021855	0.008366	0.007308	0.003124	0.00114	0.002152	0.001348	0.002545	0.003933
ENSMUSG00000030302	Atp2b2	protein_coding	ATPase, Ca++ transporting, plasma membrane 2 [Source:MGI Symbol;Acc:MGI:105368]	4.76233478456921	-1.95833020362265	0.0310117345962992	1	1	3	3	7.028	14	13.002	76.4	1828.295	1595.049	123.262	2672.755	1399.583	0.00071	0.000939	0.001164	0.002245	0.00398	0.002234	0.353942	7.324719	6.297484	0.502827	7.045184	4.307325
ENSMUSG00000092094	Zfp804b	protein_coding	zinc finger protein 804B [Source:MGI Symbol;Acc:MGI:2685287]	-0.858363782180195	-1.86279566976031	0.0310349137826438	1	12	5	12	67	79	70	9.019	1.001	4.237	11.083	4.969	6.26	0.010058	0.002904	0.006023	0.039274	0.038016	0.021096	0.004221	0.000406	0.001701	0.004428	0.001325	0.001954
ENSMUSG00000005950	P2rx5	protein_coding	purinergic receptor P2X, ligand-gated ion channel, 5 [Source:MGI Symbol;Acc:MGI:2137026]	-1.12341529444445	-1.76882614373257	0.0310704731170944	1	17	23	21	36	35	60	10.054	5.195	5.001	4.006	6	0	0.024401	0.022875	0.020536	0.036534	0.032814	0.032746	0.009167	0.003609	0.007339	0.003118	0.004675	0
ENSMUSG00000040270	Bach2	protein_coding	BTB and CNC homology, basic leucine zipper transcription factor 2 [Source:MGI Symbol;Acc:MGI:894679]	1.85372167198132	-2.03334517555486	0.0316306255661141	1	247.191	162.295	166.113	433.799	414.123	445.442	62.988	18.516	12.917	53.326	54.423	17.408	0.177001	0.081755	0.117977	0.229018	0.229355	0.120313	0.086995	0.016836	0.002207	0.012337	0.010114	0.002313
ENSMUSG00000046280	She	protein_coding	src homology 2 domain-containing transforming protein E [Source:MGI Symbol;Acc:MGI:1099462]	-0.874048928074646	1.56835272684109	0.0318152437956192	1	27.304	21	20.13	43.7	21	34.72	10.217	10.256	3.026	15.899	17.004	9.616	0.025532	0.008173	0.010493	0.025103	0.007704	0.011597	0.005624	0.002788	0.000814	0.009343	0.006922	0.005238
ENSMUSG00000039623	Ap5z1	protein_coding	adaptor-related protein complex 5, zeta 1 subunit [Source:MGI Symbol;Acc:MGI:1924908]	2.78061541616411	-1.33154454224059	0.0318553760316063	1	477.471	393.22	299.719	763.234	432.41	733.996	148.032	71.361	54.223	118.754	119.466	79.665	0.496963	0.370421	0.230026	0.733725	0.396917	0.345512	0.095772	0.152149	0.121776	0.054729	0.057032	0.061674
ENSMUSG00000009734	Pou6f2	protein_coding	POU domain, class 6, transcription factor 2 [Source:MGI Symbol;Acc:MGI:2443631]	-1.42613125228594	-2.4652672224264	0.031932917145856	1	15	9	5	12.007	32.073	18	13.053	9.407	7.397	10.467	7.263	2.276	0.085816	0.01628	0.011929	0.036988	0.096408	0.073391	0.011915	0.006537	0.001905	0.003053	0.004505	0.000456
ENSMUSG00000030031	Kbtbd8	protein_coding	kelch repeat and BTB (POZ) domain containing 8 [Source:MGI Symbol;Acc:MGI:2661430]	4.7296319071978	0.912722025476137	0.0319689537279286	1	2049	1912	1581	4108	2147.001	3376	265.995	131.064	129	278.245	302.922	179.058	1.406314	0.883313	0.727513	1.973269	0.973186	0.905759	0.11265	0.042293	0.041188	0.171092	0.115421	0.083703
ENSMUSG00000056648	Hoxb8	protein_coding	homeobox B8 [Source:MGI Symbol;Acc:MGI:96189]	0.450397753122194	2.51719502286703	0.0321022890863672	1	0	0	4	0	0	0	101.536	41.794	52.025	61.877	55.655	24.718	0	0	0.003518	0	0	0	0.090175	0.026114	0.033287	0.04933	0.025164	0.011882
ENSMUSG00000022055	Nefl	protein_coding	neurofilament, light polypeptide [Source:MGI Symbol;Acc:MGI:97313]	-1.53771809104259	2.43594649923133	0.0321464168753538	1	11	23	14	34	26	33	2.003	0	0	5.088	11.287	2.026	0.010822	0.015679	0.009383	0.023649	0.016708	0.012344	0.001252	0	0	0.002715	0.003533	0.000742
ENSMUSG00000034739	Mfrp	protein_coding	membrane frizzled-related protein [Source:MGI Symbol;Acc:MGI:2385957]	-1.3800277441597	-2.20203639464633	0.0321944860863627	1	7.149	8.385	9.172	45.121	25.551	34.47	3.924	3.004	6.066	8.802	10.997	7.963	0.005415	0.004401	0.004732	0.024162	0.01264	0.009927	0.001888	0.012594	0.009571	0.007007	0.002845	0.002411
ENSMUSG00000081096	Gm12691	transcribed_processed_pseudogene	predicted gene 12691 [Source:MGI Symbol;Acc:MGI:3650220]	-0.506436360040737	2.19676304542271	0.0323167407841505	1	6.836	0	3.687	0	1.587	1.433	35.3	16.668	27.403	27.39	38.668	34.1	0.031475	0	0.011567	0	0.004773	0.002508	0.10324	0.037144	0.060422	0.068395	0.056652	0.058464
ENSMUSG00000085779	Atcayos	lncRNA	ataxia, cerebellar, Cayman type, opposite strand [Source:MGI Symbol;Acc:MGI:1916928]	0.413671565000528	-1.48222130025615	0.0323364979430822	1	79.038	52.181	31.072	142.173	145.518	138.783	27.825	15.807	12.224	16.833	24.59	11.215	0.186311	0.085807	0.047553	0.235419	0.221084	0.137651	0.033691	0.012636	0.008222	0.018369	0.009174	0.005863
ENSMUSG00000051067	Lingo3	protein_coding	leucine rich repeat and Ig domain containing 3 [Source:MGI Symbol;Acc:MGI:3609246]	-0.774074240946588	-1.88437358333474	0.0323393489771984	1	25	6	18	109	48	81	8.011	2.004	4.009	10.017	3.004	2.001	0.02414	0.004014	0.011841	0.074415	0.030274	0.02974	0.004914	0.000937	0.001854	0.005246	0.000923	0.000719
ENSMUSG00000103630	Gm37242	TEC	predicted gene, 37242 [Source:MGI Symbol;Acc:MGI:5610470]	-0.819216582020437	-2.09692969377014	0.0326008688663223	1	58.483	24.28	18.884	44.906	37.213	22.814	21.92	6.255	6.106	8.79	0	0	0.098119	0.028226	0.021584	0.053267	0.04078	0.014553	0.023359	0.005079	0.004906	0.007998	0	0
ENSMUSG00000078870	Gm14410	protein_coding	predicted gene 14410 [Source:MGI Symbol;Acc:MGI:3709158]	-1.04143444388438	2.42643461846119	0.0326960474132907	1	24.946	29.451	62.635	49.812	32.393	33.908	0.541	0.55	1.755	2.141	2.461	5.942	0.12808	0.079479	0.185777	0.147326	0.083822	0.056697	0.002428	0.001881	0.002996	0.008204	0.005532	0.01134
ENSMUSG00000116652	B830017H08Rik	protein_coding	RIKEN cDNA B830017H08 gene [Source:MGI Symbol;Acc:MGI:3045365]	0.190797334785273	-1.56002691082154	0.0327600086032269	1	86	82	77	133	71	134	21.294	9.007	6.364	5.183	6.01	3.011	0.248577	0.143583	0.133727	0.264863	0.137142	0.140799	0.035694	0.018563	0.009154	0.00871	0.004181	0.005702
ENSMUSG00000093340	Gm26117	miRNA	predicted gene, 26117 [Source:MGI Symbol;Acc:MGI:5455894]	4.07283322256116	2.56005333939253	0.0327760693197702	1	0	2.976	0	0	0	0	1532.092	264.467	243.666	1117.764	330.084	232.635	0	1.450642	0	0	0	0	684.721244	90.058836	82.099641	426.51666	73.900284	60.948856
ENSMUSG00000046109	AB041806	lncRNA	hypothetical protein, MNCb-2457 [Source:MGI Symbol;Acc:MGI:1931024]	0.988954886015487	2.3756501659754	0.0328138630840328	1	3	5	0	2	0	0	31.986	71.66	111.84	43.701	185.095	103.345	0.005017	0.005794	0	0.002365	0	0	0.033976	0.057998	0.089562	0.039633	0.098492	0.064352
ENSMUSG00000113634	Gm36756	lncRNA	predicted gene, 36756 [Source:MGI Symbol;Acc:MGI:5595915]	-0.910231180768491	-2.41714236259771	0.0330226658370591	1	30	10	12	55.001	92	69	6.002	0	2	6.001	2.039	0	0.101729	0.027241	0.027335	0.166807	0.223975	0.115014	0.018893	0	0.007241	0.011571	0.004517	0
ENSMUSG00000026023	Cdk15	protein_coding	cyclin-dependent kinase 15 [Source:MGI Symbol;Acc:MGI:3583944]	-0.854339826287185	1.79526931920144	0.0333115147077035	1	39.506	18.005	17.614	41.496	38.313	43.723	6.522	5.086	0	8.582	26.065	10.011	0.06546	0.020672	0.019883	0.048613	0.041465	0.027547	0.006864	0.004657	0	0.016164	0.016175	0.006177
ENSMUSG00000044162	Tnip3	protein_coding	TNFAIP3 interacting protein 3 [Source:MGI Symbol;Acc:MGI:3041165]	-0.876550516639869	-2.78630500996793	0.0333410863470607	1	0	0	0	3.168	1	1	24.112	18.565	13.078	38.162	21.231	24.526	0	0	0	0.002522	0.001555	0.000905	0.011485	0.007077	0.004939	0.016412	0.00547	0.010244
ENSMUSG00000117063	Gm49936	lncRNA	predicted gene, 49936 [Source:MGI Symbol;Acc:MGI:6270647]	1.55868947844593	2.02225022391169	0.0335287036766118	1	224.212	225.793	260.96	354.429	234.751	404.06	23.586	0	0	42.116	12.893	14.538	0.384117	0.268033	0.304581	0.429303	0.262688	0.263206	0.025667	0	0	0.039131	0.007029	0.009275
ENSMUSG00000114249	Gm47709	lncRNA	predicted gene, 47709 [Source:MGI Symbol;Acc:MGI:6096829]	0.562246933927071	-1.81939470864082	0.0336307023107389	1	87	124	119	187	154	197	15	3	5	4	3	1	0.330848	0.326742	0.308305	0.502783	0.382524	0.284853	0.036233	0.005522	0.009106	0.00825	0.00363	0.001416
ENSMUSG00000026764	Kif5c	protein_coding	kinesin family member 5C [Source:MGI Symbol;Acc:MGI:1098269]	2.47402089736842	1.24866047054326	0.0336512344127177	1	347	287	298	641	466	563	119.82	47.415	46.246	87.463	78.739	54.035	0.205648	0.115262	0.114194	0.211289	0.162684	0.099803	0.035483	0.018142	0.010325	0.043253	0.032933	0.051339
ENSMUSG00000030691	Fchsd2	protein_coding	FCH and double SH3 domains 2 [Source:MGI Symbol;Acc:MGI:2448475]	3.49067629708215	1.13957432776827	0.0337991954889116	1	653.746	610.04	586.003	982.198	566.013	870.15	310.817	104	92.043	317.696	202.988	169.003	0.564826	0.527088	0.377868	0.619398	0.341645	0.301124	0.166799	0.064812	0.04629	0.135623	0.100272	0.14015
ENSMUSG00000023411	Nfatc4	protein_coding	nuclear factor of activated T cells, cytoplasmic, calcineurin dependent 4 [Source:MGI Symbol;Acc:MGI:1920431]	0.0216121804485117	-1.51505739919932	0.0340828054171335	1	51.492	31.191	24.213	80.768	59.112	69.702	29.545	25.38	24.941	9.97	24.267	18.112	0.057367	0.020727	0.018171	0.057684	0.045392	0.028346	0.020419	0.01784	0.014489	0.005919	0.009531	0.006591
ENSMUSG00000093848	Gm20865	protein_coding	predicted gene, 20865 [Source:MGI Symbol;Acc:MGI:5434221]	1.62614478444308	2.08341575923362	0.034125042230585	1	171.041	241.585	169.416	511.468	438.145	441.746	0	0	5.388	32.528	13.62	4.844	0.539814	0.528311	0.36427	1.14128	0.903213	0.530106	0	0	0.008144	0.055676	0.013678	0.005693
ENSMUSG00000030532	Hddc3	protein_coding	HD domain containing 3 [Source:MGI Symbol;Acc:MGI:1915945]	2.4197890885727	1.41103267232611	0.0341972504478234	1	288.727	527.179	574.72	488.474	302.471	463.591	60.973	40.11	34.887	112.072	43.095	31.528	1.311422	1.57335	1.821759	1.514513	0.914568	0.843436	0.161189	0.098983	0.056689	0.321344	0.064743	0.110022
ENSMUSG00000031519	Asb5	protein_coding	ankyrin repeat and SOCs box-containing 5 [Source:MGI Symbol;Acc:MGI:1923544]	0.381741282861535	1.79519907836565	0.0341994218380193	1	97	94	90	171.999	93	181	11	3	2	11.391	7.585	7.003	0.468512	0.319037	0.336614	0.473334	0.230564	0.296383	0.037627	0.003534	0.002208	0.025269	0.023095	0.023578
ENSMUSG00000095195	Gm3005	protein_coding	predicted gene 3005 [Source:MGI Symbol;Acc:MGI:3781183]	-0.25014962708107	5.16931246947006	0.0342344649302272	1	33.178	32.312	66.97	195.906	73.748	112.89	0	0	0	0	10.649	0	0.059905	0.040426	0.082379	0.250088	0.086975	0.077502	0	0	0	0	0.006118	0
ENSMUSG00000118175	Gm50416	lncRNA	predicted gene, 50416 [Source:MGI Symbol;Acc:MGI:6303337]	-1.31458094611491	5.06388769805151	0.0343921901492046	1	35	20	28	48	34	35	0	0	0	3	0	1	0.173888	0.06885	0.094773	0.168606	0.110334	0.066118	0	0	0	0.008083	0	0.00185
ENSMUSG00000020038	Cry1	protein_coding	cryptochrome 1 (photolyase-like) [Source:MGI Symbol;Acc:MGI:1270841]	5.96911230588443	-1.57739941730091	0.0346302746433998	1	4300	4497	3872.001	8049	4940	7859	850.439	489.45	432.779	630.44	832.679	619.224	11.162168	3.97776	9.4781	7.301347	11.23264	3.710343	2.684986	1.482326	0.229884	0.37925	0.39082	0.255762
ENSMUSG00000078235	Fam43b	protein_coding	family with sequence similarity 43, member B [Source:MGI Symbol;Acc:MGI:3651622]	-1.64253387389771	-2.90135283877756	0.0346517820223068	1	0	0	0	0	3	3	7.495	12.532	13.264	10.282	27.366	14.235	0	0	0	0	0.002759	0.001606	0.006702	0.008539	0.008943	0.007851	0.012259	0.007462
ENSMUSG00000090248	Gm14027	lncRNA	predicted gene 14027 [Source:MGI Symbol;Acc:MGI:3757578]	-0.689006925974875	-1.81694213185917	0.0347333529581035	1	36.634	43.104	26.929	82.623	31.675	72.376	13.146	3.891	5	5.235	1.181	1.436	0.30253	0.246647	0.151504	0.482409	0.170855	0.227262	0.068959	0.015553	0.019773	0.023446	0.003102	0.004417
ENSMUSG00000042251	Pm20d1	protein_coding	peptidase M20 domain containing 1 [Source:MGI Symbol;Acc:MGI:2442939]	0.576676245259385	1.7247775689869	0.0350315351066171	1	61.846	62.458	64.156	90.282	86.357	109.708	46.423	15.321	17.337	47.479	32.569	26.882	0.03039	0.020043	0.057778	0.029562	0.026123	0.019319	0.013657	0.00562	0.005565	0.011925	0.009263	0.025919
ENSMUSG00000074887	EU599041	lncRNA	expressed sequence EU599041 [Source:MGI Symbol;Acc:MGI:3796554]	-0.247621954343125	1.798145497799	0.0351265256737019	1	70.745	54.795	44.447	85.23	48.225	77.065	3.12	8.84	6.679	12.986	5.326	14.888	0.253704	0.09988	0.115794	0.158278	0.082973	0.076743	0.005369	0.011178	0.008403	0.018523	0.008329	0.028255
ENSMUSG00000077127	Mir743	miRNA	microRNA 743 [Source:MGI Symbol;Acc:MGI:3709841]	5.45870443885553	2.83445767709345	0.0353523667836834	1	2	0	0	0	0	0	1700.437	1358.607	995.495	2200.619	3078.37	1886.923	1.643028	0	0	0	0	0	887.323791	540.18448	391.631942	980.444862	804.702898	577.215406
ENSMUSG00000020491	2810021J22Rik	protein_coding	RIKEN cDNA 2810021J22 gene [Source:MGI Symbol;Acc:MGI:1917194]	2.72185591204815	-1.33426748955448	0.0353802626327865	1	528.855	507.941	411.84	769.645	590.363	795.528	92.122	48.493	30.959	60.959	54.29	36.228	0.450384	0.299732	0.238945	0.463411	0.328393	0.257601	0.089125	0.056414	0.012626	0.028155	0.014712	0.011489
ENSMUSG00000029127	Zbtb49	protein_coding	zinc finger and BTB domain containing 49 [Source:MGI Symbol;Acc:MGI:1922329]	4.14977446981364	-1.19860201342523	0.0354750540411495	1	955.167	1026.299	921	2592.161	1681.002	2697.989	249.083	105.23	93.885	288.758	155.952	102.747	1.83548	1.252347	1.127501	3.215513	2.060007	1.827687	0.288293	0.300362	0.164166	0.327729	0.081845	0.126716
ENSMUSG00000065573	Mir350	miRNA	microRNA 350 [Source:MGI Symbol;Acc:MGI:3619366]	0.837245882705921	2.93295656217049	0.035504295134336	1	0	2	0	0	0	0	76	36	44	140	92	58	0	0.954828	0	0	0	0	33.261435	12.004843	14.517688	52.313302	20.170117	14.8805
ENSMUSG00000109449	Olfr1280	protein_coding	olfactory receptor 1280 [Source:MGI Symbol;Acc:MGI:3031114]	0.781805249707924	1.51477329273917	0.0355942492460777	1	121.823	68.216	126.915	153.957	160.802	133.186	31.053	7.012	8.101	41.363	22.106	13.79	0.065403	0.02533	0.046192	0.05803	0.056305	0.02714	0.010201	0.001827	0.002088	0.017846	0.009521	0.005037
ENSMUSG00000020524	Gria1	protein_coding	glutamate receptor, ionotropic, AMPA1 (alpha 1) [Source:MGI Symbol;Acc:MGI:95808]	-1.01020448704453	2.61471073522734	0.0356523627069408	1	22	23	16	47	42.315	54	4.574	3.002	2.003	8.971	13.708	5.078	0.012793	0.009603	0.006568	0.019324	0.016531	0.012372	0.001751	0.000845	0.000578	0.002829	0.03156	0.001139
ENSMUSG00000097462	9530026P05Rik	lncRNA	RIKEN cDNA 9530026P05 gene [Source:MGI Symbol;Acc:MGI:1924659]	-1.57771723976491	2.14607270956829	0.0356585551385829	1	18.699	16.007	10.102	21.52	10.194	30.674	2.118	2.035	1.011	12.694	8.716	6.418	0.031515	0.02409	0.009576	0.038452	0.009026	0.024222	0.001524	0.002034	0.001428	0.009821	0.004588	0.006291
ENSMUSG00000111654	Gm47077	lncRNA	predicted gene, 47077 [Source:MGI Symbol;Acc:MGI:6095799]	0.602576134396205	-1.48338809607763	0.0357133855193911	1	94	127	103	202	116	169	17	15	13	9	9	2	1.052906	0.985688	0.786001	1.599714	0.848687	0.719771	0.120953	0.081318	0.069732	0.054672	0.032078	0.008342
ENSMUSG00000058006	Mdn1	protein_coding	midasin AAA ATPase 1 [Source:MGI Symbol;Acc:MGI:1926159]	6.59318641558952	1.06204804277262	0.0360709977678753	1	9372.365	5217.059	4562.154	12542.297	5972.271	8477.325	2365.366	429.529	422.962	2149.031	793.987	545.116	2.49641	0.709829	0.81788	1.787375	0.749066	0.672257	0.299494	0.043385	0.036388	0.214197	0.066399	0.117214
ENSMUSG00000065258	Gm23969	snoRNA	predicted gene, 23969 [Source:MGI Symbol;Acc:MGI:5453746]	3.76592825730459	1.72353246252551	0.0361166504172868	1	26	52	53	3	50	25	434.564	469.999	386	886	771.002	349	20.258222	28.074085	28.133779	1.652642	25.446388	7.406514	215.074329	177.238694	144.025464	374.390747	191.153956	101.256309
ENSMUSG00000034930	Rtkn	protein_coding	rhotekin [Source:MGI Symbol;Acc:MGI:107371]	1.00269705074273	-1.44111562302475	0.0363506656611857	1	156.001	116	120.999	243.001	136	214	36.082	16.968	16.055	24.051	18.16	10.001	0.290937	0.139612	0.158909	0.262022	0.135186	0.136992	0.035415	0.025765	0.036744	0.020036	0.008671	0.004052
ENSMUSG00000020590	Snx13	protein_coding	sorting nexin 13 [Source:MGI Symbol;Acc:MGI:2661416]	5.92597135956252	-0.899759264785222	0.0363544972448407	1	4939.001	4737.999	4304	8477.001	5343.001	8470	556.658	263	251.816	502.574	444.013	300.996	4.909793	2.795067	3.897346	5.168851	3.138043	3.737755	0.453474	0.33416	0.307455	0.280599	0.141419	0.133082
ENSMUSG00000113047	Gm47469	lncRNA	predicted gene, 47469 [Source:MGI Symbol;Acc:MGI:6096437]	-1.06291595634895	2.26814805150175	0.0363965306961111	1	30.791	22.946	22.476	45.352	31.252	50.783	2.031	3.409	0	11.197	10.348	2.713	0.261528	0.076256	0.048574	0.143787	0.14429	0.064465	0.003371	0.004311	0	0.052049	0.008603	0.00264
ENSMUSG00000105142	Mir7214	miRNA	microRNA 7214 [Source:MGI Symbol;Acc:MGI:5562747]	0.697350017163449	-1.50415512810314	0.0366030349107897	1	7	10	4	38	16	19	108.955	35	41	101.933	35	32	5.775103	5.716576	2.248257	22.16536	8.622037	5.960204	57.09743	13.975362	16.198308	45.607946	9.188184	9.83061
ENSMUSG00000005836	Gata6	protein_coding	GATA binding protein 6 [Source:MGI Symbol;Acc:MGI:107516]	2.17967022695797	1.17965228495317	0.0368844888241761	1	146	253	278	275.999	275	387	82.101	64.471	56.678	115.075	135.834	98.171	0.150242	0.183995	0.195442	0.223799	0.191487	0.151562	0.053677	0.048441	0.03284	0.064401	0.113781	0.107834
ENSMUSG00000042918	Mamstr	protein_coding	MEF2 activating motif and SAP domain containing transcriptional regulator [Source:MGI Symbol;Acc:MGI:1921740]	-1.23541491988103	2.1817009131499	0.0369157709574452	1	18.362	17.003	15	26.021	11.014	21	8.231	10.089	4.031	8.413	13.498	15.319	0.017957	0.014913	0.007346	0.023612	0.005171	0.006213	0.003758	0.00793	0.001388	0.012901	0.0054	0.019953
ENSMUSG00000034518	Hmgxb4	protein_coding	HMG box domain containing 4 [Source:MGI Symbol;Acc:MGI:1918073]	2.62652528875232	1.29030152875713	0.0371460943622944	1	487.001	376	324	810	435.999	756	108.569	26.006	30.03	99.705	72.782	42.402	0.723685	0.214221	0.315555	0.803344	0.301423	0.388311	0.066728	0.010366	0.02619	0.09504	0.06212	0.064797
ENSMUSG00000115852	AC169509.1	transcribed_processed_pseudogene	BMP2 inducible kinase (Bmp2k) pseudogene	0.382414810200382	2.15569632698493	0.0373016878036586	1	112.246	80.437	60.162	104.255	124.759	79.025	12.713	1.013	7.858	7.977	59.774	21.028	0.310014	0.154495	0.114568	0.204856	0.224438	0.081207	0.020523	0.000601	0.010519	0.012093	0.05113	0.021744
ENSMUSG00000020284	Cfap410	protein_coding	cilia and flagella associated protein 410 [Source:MGI Symbol;Acc:MGI:1915134]	4.41749130200956	1.27080627250179	0.0373106425301809	1	825.89	1223.88	1084.017	1906.547	1486.812	2402.764	762.501	114.942	121.388	628.065	213.126	155.427	1.863171	1.725255	2.040519	2.54201	2.074032	1.891754	0.450902	0.140807	0.121942	0.963561	0.551994	0.139056
ENSMUSG00000064772	Gm25202	snRNA	predicted gene, 25202 [Source:MGI Symbol;Acc:MGI:5454979]	4.30722982019827	1.33136730620524	0.037342622270005	1	30.753	27.115	38.358	22.529	71.506	85.036	210.084	505.366	471.475	387.536	3209.458	1029.029	10.586845	6.467954	8.996411	5.483525	16.078805	11.130983	45.939477	84.20249	77.726377	72.353821	351.574554	131.911352
ENSMUSG00000039004	Bmp6	protein_coding	bone morphogenetic protein 6 [Source:MGI Symbol;Acc:MGI:88182]	0.751688610699277	1.77523590289912	0.0376192001546279	1	77.445	78	80	80	95	100	52.027	16.668	22.017	31.755	68.799	37.956	0.071338	0.049785	0.102891	0.058567	0.057158	0.035025	0.030442	0.010527	0.013565	0.019888	0.076163	0.013019
ENSMUSG00000059689	Zfp637	protein_coding	zinc finger protein 637 [Source:MGI Symbol;Acc:MGI:2448537]	1.9133286847901	-1.29697975597663	0.0380303435636958	1	281	246.001	215	457	256.001	498.999	34.28	34.617	40.018	33.278	48.011	45.93	1.057347	0.570841	0.560591	1.379269	0.633335	0.868632	0.131418	0.156465	0.091491	0.063171	0.053356	0.060199
ENSMUSG00000064634	Gm22620	snoRNA	predicted gene, 22620 [Source:MGI Symbol;Acc:MGI:5452397]	-0.766724283289449	-6.64710687531778	0.038104961975757	1	44.129	21.909	62.564	0	55.493	83.14	23.776	0	0	0	0	0	24.835605	8.543698	23.988216	0	20.399473	17.791354	8.499574	0	0	0	0	0
ENSMUSG00000061544	Zfp229	protein_coding	zinc finger protein 229 [Source:MGI Symbol;Acc:MGI:2679295]	1.70140018522036	1.42413297811056	0.0381897154334797	1	216.041	213.496	197.873	414.343	228.328	377.695	34.853	29.929	30.791	32.164	54.17	33.374	0.526708	0.152374	0.31639	0.332361	0.168097	0.214595	0.054169	0.029797	0.010622	0.089434	0.030569	0.039464
ENSMUSG00000111068	Gm35501	lncRNA	predicted gene, 35501 [Source:MGI Symbol;Acc:MGI:5594660]	0.200514364399884	-1.9909420301133	0.0386912238386711	1	31	31	62	157	169	258	9	5.136	0	6.044	3.05	2	0.199097	0.13075	0.243651	0.648511	0.667225	0.565872	0.032976	0.01434	0	0.025438	0.005598	0.004296
ENSMUSG00000116339	Gm35933	lncRNA	predicted gene, 35933 [Source:MGI Symbol;Acc:MGI:5595092]	-0.0400667803200479	-1.66575868149382	0.0387858129096023	1	51	70	45	131	97	131	12	4	4	9	3	2	0.232516	0.230272	0.142064	0.36551	0.249935	0.220386	0.043886	0.011146	0.011029	0.015826	0.005497	0.002415
ENSMUSG00000056917	Sipa1	protein_coding	signal-induced proliferation associated gene 1 [Source:MGI Symbol;Acc:MGI:107576]	2.13244457569045	1.56702739962564	0.0389263146123878	1	272.001	230.001	203.999	548.999	241	454	100.199	32.844	18	116.101	62.193	45	1.3696	0.148322	0.17312	0.374384	0.145488	0.175938	0.089816	0.014535	0.007604	0.05714	0.018284	0.037353
ENSMUSG00000002908	Kcnn1	protein_coding	potassium intermediate/small conductance calcium-activated channel, subfamily N, member 1 [Source:MGI Symbol;Acc:MGI:1933993]	0.152329711755216	-1.59308035911953	0.039043293244024	1	68.401	50.359	46.33	107.094	64.075	114.475	20.158	13.004	11.158	33.465	14.014	6.037	0.093044	0.036414	0.034461	0.08039	0.041616	0.043862	0.06303	0.024119	0.005916	0.021343	0.004575	0.003039
ENSMUSG00000063239	Grm4	protein_coding	glutamate receptor, metabotropic 4 [Source:MGI Symbol;Acc:MGI:1351341]	0.23320990589153	1.66933797321999	0.0391070235309766	1	26	30	43	35	22	46	62.131	24.765	13.45	44.923	50.145	20.368	0.048208	0.014693	0.058841	0.017491	0.012463	0.012363	0.028198	0.008472	0.004552	0.017997	0.011649	0.005576
ENSMUSG00000056019	Zfp709	protein_coding	zinc finger protein 709 [Source:MGI Symbol;Acc:MGI:2384299]	1.8167586597761	-1.31585097072541	0.0393343487434315	1	254.853	267.846	210.859	405.528	291.33	408.918	53.051	21.124	20.484	40.792	36.042	23.227	0.178858	0.08241	0.088951	0.210335	0.120681	0.101541	0.057717	0.016554	0.013857	0.03399	0.007242	0.00384
ENSMUSG00000107182	Gm43268	TEC	predicted gene 43268 [Source:MGI Symbol;Acc:MGI:5663405]	-0.396858244157448	-1.7416777891369	0.0394478009215775	1	50	46	34	104	55	74	18.957	3.606	4.02	7.975	2.382	0	0.040466	0.025796	0.018747	0.05951	0.029075	0.022772	0.009745	0.001413	0.001558	0.0035	0.000613	0
ENSMUSG00000053574	4930563E22Rik	protein_coding	RIKEN cDNA 4930563E22 gene [Source:MGI Symbol;Acc:MGI:1922554]	0.686546284912076	-1.37143163208798	0.0394879198627346	1	122.769	83.016	78	191.615	116.06	161.723	34.258	12.337	24.789	15.691	9.197	11.095	0.250897	0.109399	0.105078	0.2902	0.156601	0.123035	0.048202	0.011983	0.025784	0.019469	0.005927	0.010166
ENSMUSG00000118064	Gm50210	lncRNA	predicted gene, 50210 [Source:MGI Symbol;Acc:MGI:6302997]	-1.2801080354406	-5.58725809551237	0.039590483795145	1	40.629	0	0	51.111	0	38.086	10.112	0	7.109	24.801	0	0	0.050957	0	0	0.045322	0	0.018163	0.008056	0	0.00427	0.01687	0	0
ENSMUSG00000021216	Tubal3	protein_coding	tubulin, alpha-like 3 [Source:MGI Symbol;Acc:MGI:3588215]	-0.415893189024907	-2.03474114745429	0.0396588214662977	1	36.123	28.378	45.13	109.323	85.976	89.486	8.024	3	1.035	8.982	3.085	1.012	0.080229	0.021275	0.055513	0.139215	0.092509	0.06322	0.014378	0.004096	0.000536	0.005271	0.001062	0.000408
ENSMUSG00000032899	Styk1	protein_coding	serine/threonine/tyrosine kinase 1 [Source:MGI Symbol;Acc:MGI:2141396]	-0.787642974245232	1.98595115485115	0.0396970981686058	1	52.066	21.003	23	73.147	19.75	25.003	12.158	3.18	0	19.867	8	5.341	0.118359	0.020159	0.015416	0.081924	0.034854	0.012077	0.007597	0.006874	0	0.017221	0.010786	0.00641
ENSMUSG00000072762	4930522L14Rik	protein_coding	RIKEN cDNA 4930522L14 gene [Source:MGI Symbol;Acc:MGI:1925270]	-0.529884110177405	-1.5894340466196	0.0397915664052447	1	42.613	53.286	34.495	54.491	52.582	77.187	3.22	6.137	13.598	3.443	9.956	5.329	0.169661	0.200578	0.122073	0.194999	0.181755	0.164358	0.018001	0.01685	0.02987	0.003283	0.009729	0.009742
ENSMUSG00000112704	Gm46329	lncRNA	predicted gene, 46329 [Source:MGI Symbol;Acc:MGI:5825966]	-0.693815973104122	4.71431067898011	0.0399933272272217	1	14	17	27	46	128	116	0	0	0	2	6	4	0.11979	0.100789	0.157391	0.278278	0.715369	0.377395	0	0	0	0.009281	0.016336	0.012744
ENSMUSG00000071757	Zhx2	protein_coding	zinc fingers and homeoboxes 2 [Source:MGI Symbol;Acc:MGI:2683087]	0.731398786862606	2.21191213271214	0.0401982659747269	1	71	102	48	112	80	95	39.496	25.008	32.08	38.427	42.411	44.667	0.052993	0.052751	0.024408	0.059103	0.039001	0.026961	0.018725	0.009034	0.011466	0.015555	0.010072	0.113699
ENSMUSG00000031398	Plxna3	protein_coding	plexin A3 [Source:MGI Symbol;Acc:MGI:107683]	-0.12778134339856	-1.29820195878231	0.0402716516678785	1	52	43	40	105	40	64	17.473	17.639	14.001	13.896	19.685	9.795	0.02578	0.01371	0.01254	0.034161	0.015434	0.018039	0.008425	0.003928	0.005587	0.003468	0.002882	0.001678
ENSMUSG00000021294	Kif26a	protein_coding	kinesin family member 26A [Source:MGI Symbol;Acc:MGI:2447072]	1.49474144922551	-1.3039934557833	0.0403098629224602	1	210	87	127	273	126	170	103.796	25.069	37.344	65.728	51.088	28.762	0.096996	0.027844	0.039963	0.089151	0.038013	0.029856	0.030452	0.023638	0.021415	0.016464	0.007508	0.004947
ENSMUSG00000059475	Zfp426	protein_coding	zinc finger protein 426 [Source:MGI Symbol;Acc:MGI:1920248]	3.1424411243848	1.28781903097041	0.0405691233109455	1	487.513	515.992	523.506	993.394	703.661	913.601	159.994	84.444	90.264	159.195	129.845	82.837	0.759284	0.601637	0.768631	1.299521	0.506453	0.38905	0.091589	0.038681	0.071167	0.245816	0.137372	0.045834
ENSMUSG00000113784	Gm46400	lncRNA	predicted gene, 46400 [Source:MGI Symbol;Acc:MGI:5826037]	-0.453546321745343	-1.78917872433907	0.0408638703886074	1	43	39	49	102	65	63	13.002	4.909	3	6.079	1.002	1	0.214326	0.134693	0.16639	0.359447	0.211615	0.119397	0.041164	0.015406	0.007161	0.016431	0.00159	0.002415
ENSMUSG00000030339	Ltbr	protein_coding	lymphotoxin B receptor [Source:MGI Symbol;Acc:MGI:104875]	4.40222868655828	-1.13536810385936	0.0409357964981629	1	615	999	949	1165	1011	1972	161.383	749.411	724.176	191.822	745.431	574.912	1.034994	1.15851	1.083165	1.789462	1.139132	1.429394	0.343336	0.601315	0.698066	0.172469	0.393239	0.35491
ENSMUSG00000031645	F11	protein_coding	coagulation factor XI [Source:MGI Symbol;Acc:MGI:99481]	-1.1314247402709	-1.52141127921496	0.0410522129882297	1	16	23	13	31	36	36	11.077	9	9	2.001	7.017	8	0.024754	0.024656	0.013702	0.033909	0.036379	0.021177	0.010886	0.006739	0.006668	0.001679	0.003455	0.004609
ENSMUSG00000108060	4921529L05Rik	lncRNA	RIKEN cDNA 4921529L05 gene [Source:MGI Symbol;Acc:MGI:2443531]	2.05100788819379	-1.85301814843987	0.0410752223237569	1	334.822	193.142	373.096	594.084	338.78	377.459	67.453	8.243	9.237	71.767	25.096	11.292	1.378711	1.778661	0.730042	8.303111	7.633465	3.595313	0.115421	0.007658	0.00833	0.100251	0.016943	0.007409
ENSMUSG00000108668	Gm32816	lncRNA	predicted gene, 32816 [Source:MGI Symbol;Acc:MGI:5591975]	-0.796929508387878	2.15551285178417	0.0410870901092087	1	26	48	36	75	38	79	0.799	2	1	1	7	5	0.324243	0.414775	0.305861	0.650484	0.297845	0.374602	0.001416	0.007386	0.005972	0.006763	0.027778	0.023219
ENSMUSG00000028871	Rspo1	protein_coding	R-spondin 1 [Source:MGI Symbol;Acc:MGI:2183426]	0.151367119005515	1.27350019605068	0.0413096358205728	1	51.871	52.056	55.011	90.232	73.158	102.031	12.287	12	10	27.015	35.999	19.37	0.100807	0.070099	0.072835	0.123981	0.092866	0.075395	0.015168	0.011287	0.009307	0.028473	0.036951	0.022921
ENSMUSG00000026344	Lypd1	protein_coding	Ly6/Plaur domain containing 1 [Source:MGI Symbol;Acc:MGI:1919835]	-0.995913706506916	-1.57075037254073	0.0417489797507986	1	29.547	27.003	9.901	45.75	28.214	45.338	11.326	8.802	9.512	4.512	5.273	4.685	0.014644	0.009273	0.003343	0.016031	0.009134	0.008544	0.003566	0.002111	0.002258	0.001213	0.000832	0.000865
ENSMUSG00000037416	Dmxl1	protein_coding	Dmx-like 1 [Source:MGI Symbol;Acc:MGI:2443926]	5.90306139713877	1.66723003291461	0.0418620342405052	1	5461.839	3685.5	3223.934	9121.001	4681.054	7446.13	747.689	288.655	255.732	722.655	589.869	381.126	7.151536	0.738038	1.709326	4.071028	2.419637	1.421981	0.147053	0.040835	0.036908	0.119105	0.310561	0.040337
ENSMUSG00000037475	Thoc2	protein_coding	THO complex 2 [Source:MGI Symbol;Acc:MGI:2442413]	3.76556186027107	1.72008220199626	0.0421074520514454	1	1352.755	766.289	581.928	1819.237	846.706	1283.63	195.173	108.626	105.82	189.447	227.496	158.904	0.950463	0.381438	0.21443	1.011462	0.344258	0.294617	0.055779	0.107562	0.073803	0.091071	0.318871	0.305298
ENSMUSG00000021357	Exoc2	protein_coding	exocyst complex component 2 [Source:MGI Symbol;Acc:MGI:1913732]	5.21910371909424	0.995194630597326	0.0422050368629115	1	3303	2658	2230.999	5134.999	2900	4348.999	335.68	268.115	268.986	317.713	492.018	318.011	2.815722	1.451925	1.488078	2.931091	1.473253	1.300052	0.162971	0.119022	0.098562	0.173592	0.278227	0.170377
ENSMUSG00000091393	5330438I03Rik	lncRNA	RIKEN cDNA 5330438I03 gene [Source:MGI Symbol;Acc:MGI:2685831]	0.992802848279146	2.77493622531742	0.0426914148185735	1	0	2	0	0	0	0	28.135	84.091	82.959	47.435	237.745	87.053	0	0.001644	0	0	0	0	0.021205	0.048292	0.047138	0.030525	0.089764	0.038463
ENSMUSG00000001520	Nrip2	protein_coding	nuclear receptor interacting protein 2 [Source:MGI Symbol;Acc:MGI:1891884]	-1.24168745733071	2.09296097396409	0.0427392591385853	1	31.433	17	14	35.106	13.039	24	0	6.009	4.877	15.925	9.194	8.021	0.107208	0.058174	0.053519	0.140477	0.0217	0.028605	0	0.019599	0.006465	0.033057	0.024665	0.021489
ENSMUSG00000034245	Hdac11	protein_coding	histone deacetylase 11 [Source:MGI Symbol;Acc:MGI:2385252]	2.76653845609469	1.91491348236172	0.0428470232534255	1	574	246	257	792	728	633	166.108	30.901	28.024	105.62	140.235	41	0.833508	0.248895	0.429649	0.83124	0.669143	0.438609	0.159943	0.021352	0.055076	0.418187	0.500079	0.022015
ENSMUSG00000029171	Pgm2	protein_coding	phosphoglucomutase 2 [Source:MGI Symbol;Acc:MGI:97564]	-0.614199397587648	1.99432955212959	0.0429190745860777	1	39	28	27	80	36	52	6.001	9.001	6	8.005	15.644	11.998	0.158869	0.02819	0.060035	0.082182	0.034166	0.028728	0.005538	0.00633	0.004175	0.006308	0.007233	0.02139
ENSMUSG00000059003	Grin2a	protein_coding	glutamate receptor, ionotropic, NMDA2A (epsilon 1) [Source:MGI Symbol;Acc:MGI:95820]	0.0384359474383055	-1.62990744589167	0.0430904148566708	1	24.164	20.074	19.999	48	80.022	71.004	41.01	16.545	16.545	38.887	34.857	7.298	0.009558	0.002978	0.007107	0.019861	0.03125	0.014173	0.007634	0.002219	0.002301	0.008206	0.003178	0.001284
ENSMUSG00000024981	Acsl5	protein_coding	acyl-CoA synthetase long-chain family member 5 [Source:MGI Symbol;Acc:MGI:1919129]	2.09718061340226	1.60585982463697	0.0431532300928317	1	305.512	279.291	251.213	447.826	357.387	529.37	57.539	31.282	32.648	51.842	73.517	31.908	0.538217	0.349881	0.369133	0.244188	0.180034	0.155236	0.065185	0.011676	0.012058	0.021684	0.054847	0.009163
ENSMUSG00000104671	Gm43062	lncRNA	predicted gene 43062 [Source:MGI Symbol;Acc:MGI:5663199]	-0.903293459393817	-1.72973628912831	0.0432645788309598	1	14	13.521	11.002	41.007	27	24.983	33.785	4.74	9.109	20.262	5.531	1.104	0.040303	0.02697	0.021579	0.083465	0.050769	0.027346	0.061778	0.006604	0.012557	0.031635	0.005066	0.001183
ENSMUSG00000016356	Col20a1	protein_coding	collagen, type XX, alpha 1 [Source:MGI Symbol;Acc:MGI:1920618]	2.37920751644848	1.56062845018515	0.0432813105082894	1	490.761	307.763	274.838	698.806	346.757	443.143	129.963	14.892	16.253	93.113	43	20.016	0.843958	0.31628	0.188224	0.35671	0.191382	0.17872	0.121173	0.005236	0.018632	0.118773	0.047463	0.012455
ENSMUSG00000109088	Gm44593	lncRNA	predicted gene 44593 [Source:MGI Symbol;Acc:MGI:5753169]	-0.991371293766097	2.20585910947694	0.0432868601419132	1	38.943	24.754	22.414	64.169	43.119	52.722	0	1.935	0	6.939	4.352	3.019	0.119955	0.052834	0.047037	0.139748	0.086754	0.061749	0	0.002884	0	0.011592	0.004265	0.003463
ENSMUSG00000032369	Plscr1	protein_coding	phospholipid scramblase 1 [Source:MGI Symbol;Acc:MGI:893575]	-0.96627217715306	1.70973559931593	0.0432901259214939	1	24	21	28	61.998	25	29	4.015	5.002	3.002	8.088	14.761	13.023	0.050575	0.021832	0.038089	0.065768	0.0245	0.016544	0.003827	0.003632	0.005265	0.00907	0.011231	0.009154
ENSMUSG00000041789	2700046A07Rik	lncRNA	RIKEN cDNA 2700046A07 gene [Source:MGI Symbol;Acc:MGI:1919803]	-0.974420488905242	-1.86291817204088	0.0436626119971443	1	46	27	23	52	29	49	9	7	1.013	4.161	1.017	2.03	0.12727	0.057483	0.049932	0.101765	0.055849	0.058895	0.025476	0.016652	0.002667	0.009676	0.000538	0.004157
ENSMUSG00000114544	Gm49146	transcribed_unprocessed_pseudogene	predicted gene, 49146 [Source:MGI Symbol;Acc:MGI:6118560]	1.52893402929556	-1.30832618077884	0.0437489424439757	1	209.39	214.921	189.326	464.763	223.735	363.891	36.307	13.649	12.733	17.389	19.574	6.303	0.626424	0.390822	0.343654	0.904365	0.417302	0.374034	0.074452	0.029753	0.014316	0.022141	0.016375	0.00551
ENSMUSG00000112967	4930428E07Rik	lncRNA	RIKEN cDNA 4930428E07 gene [Source:MGI Symbol;Acc:MGI:1921117]	-0.588072949273106	-2.48456825967984	0.0442986118349658	1	15	16	9	99	111.628	100	6.096	4	4.879	8.342	1.064	1	0.05538	0.047962	0.022425	0.292181	0.334712	0.169507	0.00336	0.004226	0.004198	0.01846	0.000294	0.001709
ENSMUSG00000067764	Xlr5c	protein_coding	X-linked lymphocyte-regulated 5C [Source:MGI Symbol;Acc:MGI:1350981]	0.595216190580919	2.57503880300152	0.0443026805046492	1	121.23	54.468	57.398	183.818	136.85	166.325	4.985	0	6.47	0	67.058	44.789	0.265405	0.082625	0.132425	0.284523	0.195692	0.138454	0.006933	0	0.006783	0	0.046715	0.036513
ENSMUSG00000035104	Eva1a	protein_coding	eva-1 homolog A (C. elegans) [Source:MGI Symbol;Acc:MGI:2385247]	-0.839899728768148	-1.8932261099613	0.0444787384936437	1	40	32	27	60	41	52	8	1	9.627	6.021	3.008	0	0.088306	0.050923	0.03936	0.094384	0.061581	0.04558	0.010271	0.003343	0.020786	0.0066	0.003755	0
ENSMUSG00000039269	2300002M23Rik	protein_coding	RIKEN cDNA 2300002M23 gene [Source:MGI Symbol;Acc:MGI:1916792]	-0.823185201555904	-3.08068173812363	0.0446032133445426	1	0	0	0	1	0	2	17.001	29.387	40	12	27	26.001	0	0	0	0.002092	0	0.00225	0.031954	0.042086	0.05668	0.019257	0.025422	0.028648
ENSMUSG00000104519	Gm37161	TEC	predicted gene, 37161 [Source:MGI Symbol;Acc:MGI:5610389]	-1.35584808612688	-2.86596266602095	0.0446962039415098	1	0	0	0	1	5	0	8.008	15.407	17	20.195	15.598	25.161	0	0	0	0.00089	0.004109	0	0.0064	0.009383	0.010244	0.013782	0.006245	0.011789
ENSMUSG00000093656	Gm20628	lncRNA	predicted gene 20628 [Source:MGI Symbol;Acc:MGI:5313075]	-0.986001669034043	1.44045666729882	0.0447985988343808	1	32.825	8.665	16	12.014	4	12	26.753	9.037	6.973	19.962	14.132	9.361	0.03409	0.006236	0.011321	0.008822	0.002713	0.004739	0.017648	0.004542	0.003468	0.011243	0.00467	0.00362
ENSMUSG00000010517	Faf1	protein_coding	Fas-associated factor 1 [Source:MGI Symbol;Acc:MGI:109419]	6.80507259033662	-1.8969007553049	0.0449048892418066	1	8315.185	9046.755	7898.743	15979.983	10214.258	15746.736	1099.744	459.17	364.25	1056.992	708.23	455.301	19.76387	4.581173	14.508319	13.832	4.875688	12.442047	6.469547	0.162252	1.466262	1.505806	0.168786	0.12378
ENSMUSG00000018809	Smyd4	protein_coding	SET and MYND domain containing 4 [Source:MGI Symbol;Acc:MGI:2442796]	2.70018734811642	1.17442640520891	0.0449681365480021	1	450.764	387.105	355.452	826.685	402.148	782.051	83.631	59.52	64.654	90.231	101.75	82.974	0.65217	0.366813	0.342393	0.561393	0.295736	0.286392	0.053082	0.027152	0.042934	0.150617	0.060703	0.029122
ENSMUSG00000094112	9330182O14Rik	protein_coding	RIKEN cDNA 9330182O14 gene [Source:MGI Symbol;Acc:MGI:3045378]	-1.78300093293731	2.60999157226757	0.044988756913551	1	15	22	9	24	22	26	1.003	0	1	6.071	3	1.001	0.120413	0.026029	0.010469	0.028973	0.024536	0.01688	0.001088	0	0.000818	0.005622	0.00163	0.000636
ENSMUSG00000100605	Gm29243	lncRNA	predicted gene 29243 [Source:MGI Symbol;Acc:MGI:5579949]	-1.4156804983461	-1.80801097780534	0.0450528258949026	1	11	11	18	48	28	45	5	3	4	5	1.053	2	0.200493	0.138923	0.223514	0.618555	0.333345	0.311864	0.057887	0.026464	0.034913	0.049424	0.006105	0.013574
ENSMUSG00000040187	Arntl2	protein_coding	aryl hydrocarbon receptor nuclear translocator-like 2 [Source:MGI Symbol;Acc:MGI:2684845]	0.0456467338107781	-1.37610208300975	0.0451113059152394	1	84.097	32.472	25.436	75.19	37.827	61.355	46.791	9.125	9.735	36.721	10.712	6.984	0.193745	0.047379	0.023363	0.220592	0.049101	0.034252	0.071616	0.012066	0.010085	0.035409	0.00388	0.002913
ENSMUSG00000084502	Gm23791	misc_RNA	predicted gene, 23791 [Source:MGI Symbol;Acc:MGI:5453568]	-1.58605028523541	-4.93049447351051	0.0453788923257458	1	13	17	21	30	39	47	1	1	0	0	0	0	0.865089	0.783864	0.952053	1.411459	1.695159	1.189218	0.042269	0.03221	0	0	0	0
ENSMUSG00000051198	4930548G14Rik	lncRNA	RIKEN cDNA 4930548G14 gene [Source:MGI Symbol;Acc:MGI:1922531]	1.05052131027152	-1.97225813004008	0.0454814403700603	1	126	95	143	279	329	312	10	2	5	13.007	7	1	0.414657	0.216629	0.320611	0.649161	0.7072	0.390408	0.1088	0.003186	0.00788	0.023214	0.00733	0.001225
ENSMUSG00000099861	Gm29049	protein_coding	predicted gene 29049 [Source:MGI Symbol;Acc:MGI:5579755]	0.00499613643491727	4.75580340065441	0.0454916086722907	1	83.961	43.724	28.403	141.586	136.717	194.362	0	0	0	0	4.114	3.048	0.265257	0.095715	0.061133	0.316257	0.282124	0.233478	0	0	0	0	0.004136	0.003585
ENSMUSG00000062906	Hdac10	protein_coding	histone deacetylase 10 [Source:MGI Symbol;Acc:MGI:2158340]	-0.289493757722673	1.52002512319887	0.0457047737581751	1	53.001	25	38	96	38.001	83	8	9.004	3	10.005	21.995	24.003	0.106002	0.025087	0.037492	0.097426	0.044493	0.045577	0.006519	0.00802	0.00281	0.022994	0.015769	0.012728
ENSMUSG00000089940	Gm4117	lncRNA	predicted gene 4117 [Source:MGI Symbol;Acc:MGI:3782293]	2.19471495351358	-2.31700475675176	0.0457372074513125	1	256.119	132.433	80.08	242.134	231.751	224.139	211.918	50.815	35.111	207.406	107.978	43.897	0.079522	0.014344	0.016384	0.041981	0.130917	0.043942	0.012041	0.004569	0.013328	0.020613	0.004079	0.000965
ENSMUSG00000031012	Cask	protein_coding	calcium/calmodulin-dependent serine protein kinase (MAGUK family) [Source:MGI Symbol;Acc:MGI:1309489]	2.00485552549357	-2.26999369577268	0.0459427677371991	1	291.44	168.008	178.003	509.247	245.037	409.121	58.935	65.832	54.919	49.698	69.803	56.591	1.810485	0.443489	0.074459	2.386011	0.63267	0.615935	0.534434	0.347985	0.68881	0.321101	0.023032	0.266122
ENSMUSG00000084636	Gm23884	misc_RNA	predicted gene, 23884 [Source:MGI Symbol;Acc:MGI:5453661]	-1.12299581600702	-2.70961322000344	0.0461459286287958	1	29	37.001	25	45	37	64	3.062	0	2.848	0	1.065	0	1.895544	1.675784	1.113269	2.079591	1.579668	1.590604	0.12711	0	0.089136	0	0.022161	0
ENSMUSG00000096573	1700009J07Rik	lncRNA	RIKEN cDNA 1700009J07 gene [Source:MGI Symbol;Acc:MGI:1914938]	0.199301885235042	-2.47692291670405	0.0462300319639663	1	186	66	84	50	109	76	23	0	5	2	0	1	0.847942	0.209937	0.262709	0.162282	0.32243	0.132657	0.067067	0	0.010992	0.004979	0	0.001374
ENSMUSG00000111394	Gm49759	TEC	predicted gene, 49759 [Source:MGI Symbol;Acc:MGI:6215263]	-0.605853150778391	-1.7934903161563	0.0463148732476272	1	54.67	32.465	11.956	61.986	51.165	64.015	19.843	2.172	9.096	6.853	5.678	1.052	0.04629	0.019047	0.006897	0.037107	0.028297	0.020609	0.010672	0.00089	0.003688	0.003147	0.00153	0.000332
ENSMUSG00000050022	Amz1	protein_coding	archaelysin family metallopeptidase 1 [Source:MGI Symbol;Acc:MGI:2442258]	-0.859809528068378	2.03220841555912	0.0463390112256769	1	24.093	28	24.003	46.026	22	34.31	16.723	3.31	2.026	22.342	8.052	6.001	0.035902	0.024875	0.024249	0.04959	0.016112	0.014628	0.024622	0.010454	0.001228	0.069324	0.00406	0.02086
ENSMUSG00000101155	Sly	protein_coding	Sycp3 like Y-linked [Source:MGI Symbol;Acc:MGI:2687328]	3.47870671040147	-1.26592684318423	0.0465526119101375	1	751.952	787.552	838.33	2033.757	1341.124	2056.416	36.223	9.53	3.804	12.262	7.471	10.605	5.240449	3.748363	4.182783	9.716493	5.93515	5.246606	0.147305	0.082121	0.018765	0.068508	0.039711	0.022196
ENSMUSG00000053182	Gm609	protein_coding	predicted gene 609 [Source:MGI Symbol;Acc:MGI:2685455]	-0.326924038298425	2.36929008497972	0.0465729045600439	1	36.191	71.9	62.684	54.885	79.163	90.551	6.395	0	0	15.547	9.757	1.016	0.039049	0.052664	0.046965	0.042174	0.055711	0.036675	0.005216	0	0	0.014803	0.004074	4e-04
ENSMUSG00000087159	Gm15246	lncRNA	predicted gene 15246 [Source:MGI Symbol;Acc:MGI:3708120]	0.985905569665193	-1.31836708878	0.0465784715328799	1	137	106	113	291	204	312	17	12.18	9	8	14	6.093	1.451057	0.777745	0.815192	2.178428	1.410873	1.256037	0.114334	0.062401	0.045621	0.045926	0.047168	0.024015
ENSMUSG00000105790	Gm24105	miRNA	predicted gene, 24105 [Source:MGI Symbol;Acc:MGI:5453882]	1.23859938334326	2.33182702563964	0.0466932185975522	1	62.867	51.209	37.801	161.066	62.005	128.677	12.023	21.829	8.236	15.834	459.891	27.302	48.087725	27.141513	19.698915	87.105116	30.97881	37.424563	5.841702	8.081312	3.016742	6.568363	111.934411	7.776292
ENSMUSG00000050671	Ism2	protein_coding	isthmin 2 [Source:MGI Symbol;Acc:MGI:2685110]	-0.864493023720455	-1.94743104014291	0.0468682411128065	1	8	7	3	19	13	16	4.835	36.68	20.287	12.167	37.542	10.487	0.010822	0.006562	0.002765	0.026274	0.022229	0.013243	0.004154	0.024016	0.013142	0.008927	0.01616	0.005283
ENSMUSG00000069072	Slc7a14	protein_coding	solute carrier family 7 (cationic amino acid transporter, y+ system), member 14 [Source:MGI Symbol;Acc:MGI:3040688]	1.11640697433968	-1.25570293328587	0.0469219257899912	1	135.363	119.415	112.792	248.97	217.221	242.619	31.593	14.756	22.669	23.712	26.281	19.202	0.06461	0.043982	0.035654	0.100475	0.094904	0.053161	0.009202	0.005277	0.007077	0.006007	0.005358	0.002547
ENSMUSG00000094578	Gm3187	protein_coding	predicted gene 3187 [Source:MGI Symbol;Acc:MGI:3781366]	-0.535226091714422	5.61041453641124	0.0469553058342252	1	61.252	56.116	0	147.28	39.405	99.329	0	0	0	0	10.587	0	0.126204	0.080115	0	0.214549	0.053032	0.077817	0	0	0	0	0.006941	0
ENSMUSG00000030109	Slc6a12	protein_coding	solute carrier family 6 (neurotransmitter transporter, betaine/GABA), member 12 [Source:MGI Symbol;Acc:MGI:95628]	-1.54200289818955	2.04998113975584	0.0472161030749963	1	12	22.544	24	19.991	13	31	5.007	2.039	1.007	8.019	10.105	1.001	0.015434	0.02009	0.021029	0.018178	0.010921	0.01516	0.00409	0.001269	0.00062	0.014771	0.004136	0.000479
ENSMUSG00000064129	Gm14781	protein_coding	predicted gene 14781 [Source:MGI Symbol;Acc:MGI:3712084]	2.28510174337939	1.72495762928558	0.0472588756045743	1	341.879	282.857	306.905	596.588	590.023	620.288	12.624	0	25.65	30.206	126.678	64.337	0.947879	0.543402	0.579707	1.169456	1.068506	0.653912	0.022233	0	0.034056	0.045419	0.111759	0.066422
ENSMUSG00000033508	Asprv1	protein_coding	aspartic peptidase, retroviral-like 1 [Source:MGI Symbol;Acc:MGI:1915105]	1.31686697984823	-1.40097686772945	0.0474730964977531	1	56	43	38	509	406	478	13.17	3	9	38	32.162	11	0.132895	0.070707	0.061437	0.854018	0.629323	0.431314	0.019853	0.003446	0.010228	0.048907	0.024287	0.00972
ENSMUSG00000100146	1700020M21Rik	lncRNA	RIKEN cDNA 1700020M21 gene [Source:MGI Symbol;Acc:MGI:1923652]	-1.84585994425056	2.85418239872076	0.0476258823379579	1	15	18	15	24	13	29	0	1	0	8.039	1	0	0.116974	0.097262	0.079692	0.132324	0.066217	0.085989	0	0.003774	0	0.033999	0.002481	0
ENSMUSG00000042359	Osbpl6	protein_coding	oxysterol binding protein-like 6 [Source:MGI Symbol;Acc:MGI:2139014]	-0.475054495675166	1.9965802992779	0.047826538001704	1	30.089	39	32	63	53.001	49.001	16.263	7.542	5.909	15.71	23.412	2	0.046371	0.074623	0.016703	0.085202	0.054603	0.022135	0.018143	0.002857	0.001937	0.024597	0.029918	0.004444
ENSMUSG00000021239	Vsx2	protein_coding	visual system homeobox 2 [Source:MGI Symbol;Acc:MGI:88401]	5.06795221570743	-2.77332619499895	0.0480877316937695	1	0	0	0	4.021	0	0	182.19	1908.37	1556.314	188.602	2956.892	2683.185	0	0	0	0.002919	0	0	0.118824	0.94835	0.765234	0.105023	0.966069	1.02587
ENSMUSG00000033955	Tnks1bp1	protein_coding	tankyrase 1 binding protein 1 [Source:MGI Symbol;Acc:MGI:2446193]	2.29091916553759	1.20898766481601	0.0481821510994569	1	452	204	183	629	229.999	327	145.495	33	35.323	127.031	57.03	36.021	0.731106	0.142667	0.133834	0.453487	0.124745	0.071754	0.092369	0.01678	0.009838	0.061677	0.019838	0.029571
ENSMUSG00000101133	Gm29050	lncRNA	predicted gene 29050 [Source:MGI Symbol;Acc:MGI:5579756]	-1.30891438320704	-1.86155456787231	0.0482252781552009	1	19	19	16	41	31	41	5.007	0	7	7.693	3	1	0.025681	0.025294	0.022107	0.085094	0.083925	0.049878	0.004299	0	0.004531	0.005639	0.00129	0.000503
ENSMUSG00000030424	Zfp939	transcribed_unprocessed_pseudogene	zinc finger protein 939 [Source:MGI Symbol;Acc:MGI:3036240]	1.53600855707615	-1.25091661080238	0.0482773412074173	1	176	178	186	435	296	410	37.125	18.096	10.65	19.1	19.086	7.023	0.243001	0.17029	0.174957	0.424633	0.266941	0.215241	0.032559	0.012092	0.007041	0.014302	0.008385	0.003611
ENSMUSG00000004113	Cacna1b	protein_coding	calcium channel, voltage-dependent, N type, alpha 1B subunit [Source:MGI Symbol;Acc:MGI:88296]	0.912079618545845	1.55049098101797	0.0483559387331716	1	63	43.031	51.013	86.776	90.005	93.016	105.117	13.397	17.093	82.862	35.018	36.074	0.024058	0.012421	0.015039	0.025275	0.022576	0.01524	0.02669	0.002965	0.009596	0.047629	0.050372	0.012547
ENSMUSG00000104746	Gm44352	miRNA	predicted gene, 44352 [Source:MGI Symbol;Acc:MGI:5690744]	1.62376244429946	-1.90291306079679	0.048436247134847	1	123.027	76.038	92.626	83.346	159.894	274.357	281.689	19.291	17.716	59	14.506	21.3	79.791854	34.171343	40.927553	38.218651	67.735802	67.658308	116.047435	6.055356	5.502439	20.752731	2.99373	5.144125
ENSMUSG00000089136	Gm24922	snRNA	predicted gene, 24922 [Source:MGI Symbol;Acc:MGI:5454699]	-0.0614618716316109	2.32045049555451	0.0487493949622076	1	0	0.922	2.074	0	0	0	102.994	17.366	15.941	59.548	18.778	12.499	0	0.433253	0.957949	0	0	0	44.356756	5.698588	5.175863	21.896349	4.051292	3.155616
ENSMUSG00000100634	Gm28171	protein_coding	predicted gene 28171 [Source:MGI Symbol;Acc:MGI:5578877]	1.05284793399398	1.43653563297117	0.0487545550013725	1	100.662	131.901	116.605	331.511	207.808	264.05	11.949	1.726	4.075	28	41.565	14.882	0.31737	0.288152	0.250461	0.73897	0.427947	0.316542	0.023931	0.002634	0.006152	0.047877	0.041699	0.017472
ENSMUSG00000079626	Rhox7b	protein_coding	reproductive homeobox 7B [Source:MGI Symbol;Acc:MGI:3705218]	-1.78880299139122	-2.10127438234832	0.0487969282465062	1	13.327	7.367	13.773	32.789	7.992	31.057	1.644	6.676	6.429	1.23	3.141	1.49	0.048755	0.018675	0.034328	0.084809	0.019096	0.0432	0.003819	0.01182	0.011263	0.00244	0.003656	0.002029
ENSMUSG00000114073	Gm30302	protein_coding	predicted gene, 30302 [Source:MGI Symbol;Acc:MGI:5589461]	1.51583893717312	-1.75258636945658	0.048879266533222	1	246	90	141	208	534	387	49.851	8	6	16	18	5.001	0.244299	0.058888	0.09071	0.138868	0.329367	0.138953	0.029902	0.009463	0.008444	0.008194	0.011458	0.001758
ENSMUSG00000027009	Itga4	protein_coding	integrin alpha 4 [Source:MGI Symbol;Acc:MGI:96603]	0.683760394921924	1.34867535505562	0.048952041794684	1	70.788	66.697	63.214	102.239	77.748	107.208	58.667	11.279	11.768	54.767	49.283	25.495	0.025306	0.016529	0.013938	0.025124	0.016435	0.013192	0.01206	0.001767	0.001824	0.010247	0.007219	0.007731
ENSMUSG00000021458	Aopep	protein_coding	aminopeptidase O [Source:MGI Symbol;Acc:MGI:1919311]	4.23234309298142	0.919792381423131	0.049022151149726	1	869.003	840.001	770.013	1445.361	990.998	1456	389.082	221.368	181.814	690.379	594.83	321.1	1.538069	1.195677	1.180434	1.98659	1.267437	1.259842	2.110444	1.049766	0.779056	4.117463	1.994459	1.314688
ENSMUSG00000001773	Folh1	protein_coding	folate hydrolase 1 [Source:MGI Symbol;Acc:MGI:1858193]	1.85172564344674	-1.39600225453258	0.049023933362995	1	236.567	317	330	469	311	472	15	23.71	28	6.648	27.342	19.555	0.608891	0.361178	0.390425	0.760396	0.441753	0.42951	0.012946	0.015137	0.025332	0.003862	0.009318	0.007799
ENSMUSG00000073988	Ttpa	protein_coding	tocopherol (alpha) transfer protein [Source:MGI Symbol;Acc:MGI:1354168]	0.492709604063639	1.56970546316062	0.0491087472168951	1	99	90	85	223	126	134	10.005	5.836	6	11	19	8.362	0.108756	0.068193	0.107495	0.178857	0.092652	0.083263	0.006811	0.018397	0.003284	0.023229	0.023552	0.018222
ENSMUSG00000118233	Gm30381	lncRNA	predicted gene, 30381 [Source:MGI Symbol;Acc:MGI:5589540]	-1.07654728972976	-2.4632880650595	0.0492740356705888	1	24	23	27	61	65	44	3	3	0	0	1	0.999	0.084974	0.056426	0.065127	0.152698	0.15032	0.059234	0.006747	0.005141	0	0	0.001127	0.001317
ENSMUSG00000099968	1700029J03Rik	lncRNA	RIKEN cDNA 1700029J03 gene [Source:MGI Symbol;Acc:MGI:1919514]	-1.27065302791341	1.83053886809759	0.049320180245299	1	24	12	15	38	31	26	4.703	1	2	16.88	10.883	0.727	0.20125	0.072963	0.105079	0.169539	0.126664	0.055661	0.042974	0.007972	0.01062	0.125587	0.04998	0.00446
ENSMUSG00000116270	Gm1600	lncRNA	predicted gene 1600 [Source:MGI Symbol;Acc:MGI:2686446]	-1.47924392604764	-2.46839651808941	0.0495196228288463	1	20.367	21.903	15.152	26.113	21.811	28.006	7.722	6.1	2.02	1.238	7.766	1.005	0.014793	0.011023	0.007498	0.013409	0.010347	0.007734	0.003563	0.024271	0.000702	0.000488	0.001795	0.000272
ENSMUSG00000029919	Hpgds	protein_coding	hematopoietic prostaglandin D synthase [Source:MGI Symbol;Acc:MGI:1859384]	0.275790968331607	1.49691185566191	0.0496135540275245	1	39.895	38.702	39.434	57.781	36.54	97.195	30.784	26.507	21.07	38.477	40.272	32.58	0.03721	0.025354	0.025272	0.038489	0.022227	0.034209	0.018237	0.012156	0.009512	0.019918	0.027135	0.057375
ENSMUSG00000047497	Adamts12	protein_coding	a disintegrin-like and metallopeptidase (reprolysin type) with thrombospondin type 1 motif, 12 [Source:MGI Symbol;Acc:MGI:2146046]	0.800212688805777	1.24075488171579	0.0496467513808416	1	113.547	115	75.01	148.191	122.741	176.575	16.093	18.889	14.802	21.194	57.286	31.648	0.04476	0.030374	0.018897	0.040197	0.029646	0.024827	0.007612	0.003381	0.002621	0.00923	0.011088	0.005657
ENSMUSG00000039985	Sinhcaf	protein_coding	SIN3-HDAC complex associated factor [Source:MGI Symbol;Acc:MGI:1929091]	3.43781307715654	-1.35061198637543	0.0497438263167252	1	729.001	772	686.999	1184	692	1325	139.747	91.343	96.086	145.008	166.328	146	1.596784	0.807631	0.942822	2.238897	1.474562	1.884644	0.332411	0.662039	0.216764	0.119832	0.311517	0.256681
ENSMUSG00000044703	Phf11a	protein_coding	PHD finger protein 11A [Source:MGI Symbol;Acc:MGI:1918441]	-1.53108559532524	-2.22015208666668	0.0499775142707479	1	26.316	22.503	8.554	30.638	20.662	26.791	12.058	1.751	1.327	3.24	0	0	0.073358	0.043466	0.016245	0.060384	0.037622	0.028397	0.021352	0.002362	0.001771	0.004898	0	0
ENSMUSG00000029420	Rimbp2	protein_coding	RIMS binding protein 2 [Source:MGI Symbol;Acc:MGI:2443235]	-0.616630414651161	2.10945859403423	0.0499794807281671	1	31.027	21	17	62.025	57	62.035	13.533	4.303	2.059	19.438	11.484	8.543	0.076486	0.007233	0.006171	0.027482	0.024075	0.015304	0.005298	0.001339	0.000452	0.020899	0.002108	0.010805
ENSMUSG00000086369	E330017L17Rik	lncRNA	RIKEN cDNA E330017L17 gene [Source:MGI Symbol;Acc:MGI:2442924]	0.136381549307956	1.70262685181582	0.0500751565454833	1	96	117	62.001	62	61	152	2	6	11.002	8	11	15	0.473866	0.401107	0.210795	0.216845	0.196983	0.288325	0.006318	0.015369	0.0277	0.021315	0.025643	0.046208
ENSMUSG00000091014	Gm5244	protein_coding	predicted pseudogene 5244 [Source:MGI Symbol;Acc:MGI:3646958]	2.4816575497343	1.32759337630924	0.0501503592052685	1	22.597	8.902	5.138	12.47	4.443	6.654	264.902	172.32	147.887	281.943	291.601	211.047	0.140901	0.038463	0.021828	0.054976	0.018097	0.015777	1.049204	0.52004	0.441592	0.953436	0.578571	0.490023
ENSMUSG00000095867	Gm20917	protein_coding	predicted gene, 20917 [Source:MGI Symbol;Acc:MGI:5434273]	4.5951420468584	-1.15100978797348	0.0505003878334412	1	1345.443	1667.521	1782.954	3973.203	3000.06	3872.618	216.293	64.423	56.543	119.719	123.962	33.881	4.250647	3.650357	3.83755	8.874826	6.190813	4.652005	0.52747	0.098506	0.085544	0.205124	0.124618	0.039858
ENSMUSG00000096178	Gm20837	protein_coding	predicted gene, 20837 [Source:MGI Symbol;Acc:MGI:5434193]	2.04460670796247	2.3615667789634	0.0507403140918315	1	297.148	418.902	318.494	545.437	383.151	550.814	20.421	0	0	54.239	24.881	0	1.538334	1.502671	1.12332	1.996417	1.295613	1.084246	0.067153	0	0	0.152282	0.040986	0
ENSMUSG00000069456	Rdh16	protein_coding	retinol dehydrogenase 16 [Source:MGI Symbol;Acc:MGI:1201375]	-1.0572602612558	-1.5985580792437	0.0508099085490173	1	27.95	13.939	19.41	54.153	28.297	61.379	7.786	7.771	3.276	6.786	4.174	1.03	0.028876	0.009967	0.013691	0.03963	0.019123	0.024237	0.005129	0.003838	0.001605	0.003816	0.001375	0.000389
ENSMUSG00000091526	BB019430	lncRNA	expressed sequence BB019430 [Source:MGI Symbol;Acc:MGI:2143891]	0.576222852865024	2.15494540807022	0.0508194773312687	1	110	103	117	162	159	127	26	4.009	1.003	13	9.016	6.003	1.236977	0.907621	0.831031	2.093601	1.122532	0.476301	0.148148	0.00558	0.001381	0.131176	0.124058	0.029624
ENSMUSG00000034520	Gjc1	protein_coding	gap junction protein, gamma 1 [Source:MGI Symbol;Acc:MGI:95718]	2.99673613305177	-1.02262358332659	0.0509676374705157	1	438.057	394	383	747.052	460.014	634.001	173.809	95.548	115.783	176.606	184.468	135.983	0.721505	0.599233	0.572939	1.470325	0.738569	0.609906	0.490625	0.245431	0.179391	0.250819	0.106465	0.158142
ENSMUSG00000032199	Polr2m	protein_coding	polymerase (RNA) II (DNA directed) polypeptide M [Source:MGI Symbol;Acc:MGI:107282]	4.84509577962661	-1.42311385980082	0.051051739285822	1	1594	2015	1734	2998	2047	3300	520.185	262.989	276.001	497.095	398.148	316.065	2.531953	2.213578	1.87202	3.364458	2.119639	1.987904	0.525434	2.894364	2.525882	0.477496	0.685941	1.026081
ENSMUSG00000068263	Efcc1	protein_coding	EF hand and coiled-coil domain containing 1 [Source:MGI Symbol;Acc:MGI:3611451]	-0.354865934239457	1.65194688714034	0.0510851126276596	1	43	31.001	35	60	46	59.001	17.84	6.051	13.181	14.039	17.534	15.029	0.053409	0.02668	0.030034	0.053523	0.037717	0.028001	0.014529	0.003637	0.009032	0.075271	0.00693	0.021289
ENSMUSG00000106064	Gm40263	lncRNA	predicted gene, 40263 [Source:MGI Symbol;Acc:MGI:5623148]	-1.17809928998046	-2.29883530217759	0.0513899927596897	1	24	19	18	35	64	58	5.346	1	1	2	0	1	0.223346	0.122516	0.11412	0.230284	0.389022	0.20523	0.031601	0.004504	0.004456	0.010094	0	0.003465
ENSMUSG00000060034	Ctf2	protein_coding	cardiotrophin 2 [Source:MGI Symbol;Acc:MGI:2684607]	-1.37827522220807	1.72882683481081	0.0514713662427861	1	29.824	5.087	4.432	12.813	4.743	11.341	8.725	5.196	6.537	18.886	15.409	10.189	0.061042	0.007214	0.005901	0.017706	0.006055	0.008428	0.010832	0.005147	0.006119	0.020019	0.010036	0.007765
ENSMUSG00000010492	Uckl1os	lncRNA	uridine-cytidine kinase 1-like 1, opposite strand [Source:MGI Symbol;Acc:MGI:3801877]	0.772639672789121	1.23411658595421	0.0515593303097769	1	84	137	94	115	101	208	35.933	12.099	14.048	17.013	49.987	23.901	0.279032	0.232307	0.364457	0.273233	0.306842	0.2269	0.043149	0.034327	0.059378	0.071985	0.097736	0.081662
ENSMUSG00000110771	Gm47785	lncRNA	predicted gene, 47785 [Source:MGI Symbol;Acc:MGI:6096952]	0.216333135756336	-1.68553074880977	0.0517501077020954	1	48	68	122	75	176	149	10	4	9.131	1	5	5	0.095145	0.093396	0.164751	0.105108	0.227868	0.112299	0.012591	0.003837	0.008667	0.001075	0.003154	0.00369
ENSMUSG00000024039	Cbs	protein_coding	cystathionine beta-synthase [Source:MGI Symbol;Acc:MGI:88285]	-0.176393021917506	-1.34238155339981	0.0517655530614655	1	49.863	37.209	25.099	83.553	52.212	68.182	25.088	15.333	12.944	19.452	11.689	7.655	0.036084	0.016235	0.008812	0.033795	0.022308	0.013361	0.011156	0.003825	0.006418	0.005437	0.001917	0.001793
ENSMUSG00000099752	Gm29018	lncRNA	predicted gene 29018 [Source:MGI Symbol;Acc:MGI:5579724]	-1.01431847504181	2.08442345136107	0.052009333798023	1	27	32	32	53	42	72	2	1	1	2	4	0	0.382682	0.310936	0.21727	0.435769	0.266282	0.23157	0.005789	0.002205	0.002182	0.025461	0.01957	0
ENSMUSG00000005882	Uqcc1	protein_coding	ubiquinol-cytochrome c reductase complex assembly factor 1 [Source:MGI Symbol;Acc:MGI:1929472]	4.33446451123032	-1.2183238294196	0.0520640328111235	1	1314.885	1342.093	1289.565	2371.245	2151.746	2510.542	230.492	112.871	132.601	243.694	264.508	152.017	3.167643	2.069711	2.199939	4.344277	3.743427	2.43789	0.260403	0.529912	0.812769	0.233245	0.375079	0.254407
ENSMUSG00000095508	Gm20812	protein_coding	predicted gene, 20812 [Source:MGI Symbol;Acc:MGI:5434168]	-0.893261938875993	-2.11327881459178	0.0520730381865988	1	27.758	20.947	39.25	63.53	61.175	36.408	6.273	7.559	2.297	6.077	0	0	0.08716	0.045575	0.083963	0.141037	0.125466	0.043468	0.012512	0.011487	0.003454	0.010349	0	0
ENSMUSG00000064080	Fbln2	protein_coding	fibulin 2 [Source:MGI Symbol;Acc:MGI:95488]	0.872348817172877	-2.19271369868587	0.0521746707169045	1	73	55	52	87	100	105	25.108	43.621	35.115	22.241	128.976	58.055	0.051163	0.02671	0.024829	0.052167	0.045779	0.285344	0.027451	0.017711	0.093945	0.037437	0.036823	0.019984
ENSMUSG00000034071	Zfp551	protein_coding	zinc fingr protein 551 [Source:MGI Symbol;Acc:MGI:3588205]	-0.797406435093114	2.17266265833237	0.0521985540133919	1	48	23	25	55.05	25	54	12.323	0	3.048	4.065	11.812	14	0.063132	0.020961	0.022401	0.051191	0.021477	0.027005	0.010295	0	0.00192	0.0029	0.02287	0.007709
ENSMUSG00000027610	Gss	protein_coding	glutathione synthetase [Source:MGI Symbol;Acc:MGI:95852]	4.71149069529247	0.981909496080395	0.0522544864772453	1	726.289	567	491	1471.186	424.999	1019.965	787.699	372.038	328.627	1364.838	1605.244	492.796	1.514925	0.829087	0.70334	2.159551	0.59225	0.835627	1.692797	0.597367	0.519454	2.580981	1.807712	0.624688
ENSMUSG00000034818	Celf5	protein_coding	CUGBP, Elav-like family member 5 [Source:MGI Symbol;Acc:MGI:2442333]	3.74255797012925	-0.91999928868368	0.0523023085222779	1	344.445	378.855	361.45	772.167	465.418	789.324	742.07	233.669	212.483	443.85	270.538	188.547	0.616095	0.385885	0.388546	1.004415	0.480143	0.492188	0.75685	0.22652	0.179592	0.382239	0.159089	0.127792
ENSMUSG00000105361	AY036118	lncRNA	cDNA sequence AY036118 [Source:MGI Symbol;Acc:MGI:2158419]	1.95180302601199	2.25383799778012	0.0524009924993384	1	80	355	429	11	220	117	104.002	36	31	171	65	35	0.365615	1.124183	1.335721	0.035543	0.656728	0.203313	0.301915	0.079628	0.067845	0.423832	0.094525	0.059562
ENSMUSG00000065226	Gm25791	snoRNA	predicted gene, 25791 [Source:MGI Symbol;Acc:MGI:5455568]	-1.3363650548134	-4.73327988016217	0.0526825807880596	1	21.627	31.04	20.137	55.87	27.686	52.278	0	0	2.218	0	0	0	11.845726	11.780818	7.514474	21.636363	9.905126	10.887774	0	0	0.581739	0	0	0
ENSMUSG00000074003	Gucy2d	protein_coding	guanylate cyclase 2d [Source:MGI Symbol;Acc:MGI:106030]	-1.32604203567738	-2.01472383685129	0.0526953722704111	1	27	22	8	32	31	47	7.988	4.021	1	4.065	4	1	0.235604	0.121143	0.047559	0.179116	0.159678	0.132738	0.035644	0.008362	0.004179	0.002065	0.008422	0.003249
ENSMUSG00000074115	Saa1	protein_coding	serum amyloid A 1 [Source:MGI Symbol;Acc:MGI:98221]	-0.502339780152751	1.74677110621277	0.0528538689414789	1	52.052	48.737	49.477	71	43.768	73.373	6.022	0	1	13.585	10	1.175	0.43761	0.277957	0.276534	0.412418	0.235812	0.235753	0.032731	0	0.004097	0.049373	0.027226	0.003745
ENSMUSG00000094488	Olfr393	protein_coding	olfactory receptor 393 [Source:MGI Symbol;Acc:MGI:3030227]	-1.44672391826689	2.57427423684159	0.0529432245626552	1	54.945	15.725	21.347	23.474	9.527	20.047	5.311	0	0	9.484	0	0	0.044551	0.008835	0.011792	0.013457	0.005046	0.006181	0.002735	0	0	0.009264	0	0
ENSMUSG00000033036	Gm7879	protein_coding	predicted pseudogene 7879 [Source:MGI Symbol;Acc:MGI:3645078]	1.7265481630209	2.0337130523957	0.0535607594499303	1	148.663	121.434	143.233	795.292	115.559	212.492	47.599	12.137	0	78.161	36.713	114.15	0.872244	0.493685	0.572534	3.299065	0.442861	0.47405	0.177393	0.034464	0	0.248706	0.068541	0.24939
ENSMUSG00000037892	Pcdh18	protein_coding	protocadherin 18 [Source:MGI Symbol;Acc:MGI:1920423]	-0.760592010409343	-2.02929064831089	0.053727723025071	1	16	11	12	30	19	71	9.037	15.088	11.883	15.243	19.331	19.117	0.010064	0.004794	0.005142	0.013282	0.007806	0.016981	0.003595	0.030155	0.014401	0.0052	0.003869	0.008955
ENSMUSG00000109194	Gm44570	lncRNA	predicted gene 44570 [Source:MGI Symbol;Acc:MGI:5753146]	-1.21883297347169	2.21642706389812	0.0539424786592432	1	28	9	2	23	49	30	9.105	0	1.058	12.322	19.102	3.003	0.025007	0.028042	0.009318	0.081792	0.028584	0.010188	0.005165	0	0.000453	0.028511	0.005429	0.000999
ENSMUSG00000101599	Gm20342	lncRNA	predicted gene, 20342 [Source:MGI Symbol;Acc:MGI:5012527]	1.85491706851372	1.16524886097024	0.0539551730716366	1	138.104	56.918	51.755	116.688	64.711	87.978	161.777	42.318	32.105	223.628	169.414	57.806	0.044916	0.012827	0.011468	0.026832	0.013747	0.01088	0.033421	0.006661	0.005	0.039445	0.017533	0.007001
ENSMUSG00000093456	Gm20662	protein_coding	predicted gene 20662 [Source:MGI Symbol;Acc:MGI:5313109]	3.69769565360362	-1.0580876372355	0.0540152166999706	1	968.099	943.202	1104.818	1778.711	1152.577	1893.802	104.019	35.321	57.545	113.657	87.716	41.308	2.360252	1.40658	1.838274	2.924892	2.168074	1.58798	0.210908	0.059055	0.125341	0.118372	0.053601	0.029539
ENSMUSG00000042190	Cmklr1	protein_coding	chemokine-like receptor 1 [Source:MGI Symbol;Acc:MGI:109603]	3.55185578003599	-1.19953056521443	0.0540405209575418	1	704.731	813.407	900.467	1314.834	1130.45	1287.479	209.612	49.708	48.328	208.408	94.1	46.408	0.888884	0.733681	0.790788	1.361967	0.937137	0.609828	0.318332	0.057905	0.142427	0.163706	0.041999	0.027982
ENSMUSG00000061397	Krt79	protein_coding	keratin 79 [Source:MGI Symbol;Acc:MGI:2385030]	-1.08570780708404	-1.77409474507577	0.0540731314191725	1	13	23	15	39	30	49	12.009	5.001	7.002	4.311	11.005	7.008	0.021669	0.026564	0.017034	0.045771	0.059211	0.035084	0.032611	0.003904	0.017269	0.003723	0.009325	0.012765
ENSMUSG00000112733	Gm40650	lncRNA	predicted gene, 40650 [Source:MGI Symbol;Acc:MGI:5623535]	-0.598430565976098	-2.02438515672209	0.0543568231728456	1	22.92	20	16.706	54.578	97.914	104	11.538	5.358	0	13.115	3.867	1.051	0.060659	0.037199	0.029201	0.104964	0.173973	0.109461	0.020803	0.006993	0	0.018036	0.003017	0.00096
ENSMUSG00000059762	Olfr767	protein_coding	olfactory receptor 767 [Source:MGI Symbol;Acc:MGI:3030601]	0.507403281751102	1.65212592657192	0.0543984562638636	1	110.252	38.387	22.346	66.927	41.904	37.395	71.214	5.485	3.418	71.134	52.849	12.757	0.064762	0.015624	0.008942	0.027795	0.016077	0.008352	0.026571	0.001559	0.000961	0.022661	0.009878	0.00279
ENSMUSG00000105851	9130604C24Rik	lncRNA	RIKEN cDNA 9130604C24 gene [Source:MGI Symbol;Acc:MGI:1924957]	-0.42758184027565	-1.59608722109076	0.0544634298778952	1	36	60	39	90	67	98	6.114	8	3.012	2	5	2	0.156847	0.181134	0.115761	0.277234	0.190668	0.162348	0.01692	0.01687	0.006285	0.004726	0.006932	0.003245
ENSMUSG00000100733	4932411K12Rik	lncRNA	RIKEN cDNA 4932411K12 gene [Source:MGI Symbol;Acc:MGI:3512682]	3.55085483836855	-1.09845171403319	0.0547005208383521	1	408	443	433.781	2404.999	1966	2259.739	62.029	19.993	15.596	111.662	61.088	22.323	0.548066	0.407135	0.357498	1.941719	1.464577	0.995512	0.056421	0.01466	0.011742	0.069728	0.024078	0.013007
ENSMUSG00000058084	Olfr825	protein_coding	olfactory receptor 825 [Source:MGI Symbol;Acc:MGI:3030659]	-1.44521237600381	1.95817194715756	0.0547747741001479	1	6.687	19.84	4.535	22.815	15.342	20.567	3.105	0	3.698	12.684	30.099	6.806	0.008438	0.017348	0.003898	0.020355	0.012645	0.009868	0.002215	0	0.001677	0.006514	0.009069	0.0024
ENSMUSG00000031965	Tbx20	protein_coding	T-box 20 [Source:MGI Symbol;Acc:MGI:1888496]	-1.87651086428967	1.96467781488561	0.0551427979975148	1	6.197	2	7.022	4	3.003	6.033	13.019	9.934	6.767	7.129	10.208	8.109	0.002159	9e-04	0.008358	0.000985	0.000683	0.000799	0.002881	0.002385	0.006612	0.001737	0.003547	0.00553
ENSMUSG00000102531	1110002O04Rik	lncRNA	RIKEN cDNA 1110002O04 gene [Source:MGI Symbol;Acc:MGI:1915733]	-1.09518219087691	-1.98966090287423	0.0554015988446476	1	20	35	25	66	38	40	8	3	1	1	3	0	0.194341	0.235655	0.1655	0.453428	0.241183	0.147789	0.049378	0.014109	0.004653	0.00527	0.009276	0
ENSMUSG00000112112	Gm48508	lncRNA	predicted gene, 48508 [Source:MGI Symbol;Acc:MGI:6098039]	-1.53090565003501	-1.96223500706668	0.0554553291456016	1	28.113	10.441	14.414	25.309	22.551	36.515	7.121	5.912	1.708	0	1.27	3.343	0.036416	0.009371	0.01272	0.023178	0.01908	0.017985	0.005859	0.003706	0.00106	0	0.000524	0.001612
ENSMUSG00000097350	4732491K20Rik	lncRNA	RIKEN cDNA 4732491K20 gene [Source:MGI Symbol;Acc:MGI:3026975]	-1.02720161469049	-1.71148868327071	0.0555230668434155	1	11	28	34	58	38	56	6.024	7.13	3.035	2.031	6.057	1.197	0.011584	0.020432	0.024393	0.043184	0.026138	0.022423	0.004029	0.003634	0.001531	0.00116	0.00203	0.000469
ENSMUSG00000027381	Bcl2l11	protein_coding	BCL2-like 11 (apoptosis facilitator) [Source:MGI Symbol;Acc:MGI:1197519]	2.84869467815071	0.999115608637975	0.0557302441677307	1	348.877	327.423	297.079	502.365	385.907	592.798	243.779	75.179	71.105	214.356	161.231	108.207	1.869344	1.104071	1.146624	1.012922	0.689117	0.61144	0.55792	0.116431	0.135128	0.360808	0.174832	0.149446
ENSMUSG00000037797	Adh4	protein_coding	alcohol dehydrogenase 4 (class II), pi polypeptide [Source:MGI Symbol;Acc:MGI:1349472]	2.29851360245785	1.3631061002655	0.0562670570538804	1	448.999	490.999	294	726	336	561.001	29.971	26.001	19	35.999	35	31.951	2.249726	1.457478	0.604312	2.292297	0.808338	0.734422	0.055062	0.036397	0.036268	0.136505	0.032212	0.090828
ENSMUSG00000069094	Pde7a	protein_coding	phosphodiesterase 7A [Source:MGI Symbol;Acc:MGI:1202402]	4.80119174010563	0.898061906983502	0.0563076775959794	1	1983.652	2150	1865.976	3495.208	2362.209	3396.692	408.974	132.997	122.705	399.137	208.63	170.532	2.1123	1.64436	1.674856	2.975536	1.600356	1.903727	0.392981	0.122666	0.188031	0.64775	0.274305	0.342405
ENSMUSG00000020871	Dlx4	protein_coding	distal-less homeobox 4 [Source:MGI Symbol;Acc:MGI:94904]	0.235551692507966	1.52285374009987	0.056416638782001	1	48	40	51	85	29	55	19.914	14.05	18.772	18	67.211	52.921	0.096726	0.049802	0.070505	0.115377	0.037736	0.03615	0.02444	0.014764	0.018606	0.019897	0.048506	0.041954
ENSMUSG00000092196	Gm38505	lncRNA	predicted gene, 38505 [Source:MGI Symbol;Acc:MGI:5621390]	1.4004314008756	-1.53416758841576	0.0565214902114616	1	180	194	173	386	385	342	18.103	2	6	6	6	2	0.514815	0.384463	0.337092	0.78054	0.719229	0.371921	0.032888	0.002768	0.008218	0.009307	0.00546	0.002131
ENSMUSG00000069355	Gm5152	protein_coding	predicted gene 5152 [Source:MGI Symbol;Acc:MGI:3643407]	-0.849782728531107	1.77083858147542	0.056775910284302	1	36.385	21.587	17.073	92.744	44.696	46.596	4.129	0	0	8.932	8.406	6.893	0.194918	0.08013	0.06231	0.351269	0.156395	0.094911	0.014051	0	0	0.025949	0.014329	0.01375
ENSMUSG00000065434	Mir7-1	miRNA	microRNA 7-1 [Source:MGI Symbol;Acc:MGI:3619436]	1.93481862202748	1.99079979501524	0.0568082181075285	1	3	3	0	1	4	0	79.306	93.89	80.233	199.138	416.802	173.376	1.967866	1.363546	0	0.463771	1.713809	0	33.04337	29.807719	25.202912	70.84203	86.996944	42.348039
ENSMUSG00000062444	Ap3b2	protein_coding	adaptor-related protein complex 3, beta 2 subunit [Source:MGI Symbol;Acc:MGI:1100869]	-1.69451837228217	1.61204919009211	0.0569759877844969	1	14	10	2	12	4	9.059	11.57	2.024	6.625	17.003	8.385	6.373	0.012734	0.006213	0.003896	0.007347	0.002263	0.003095	0.008725	0.002906	0.003356	0.020046	0.00395	0.002492
ENSMUSG00000062761	Zfp512	protein_coding	zinc finger protein 512 [Source:MGI Symbol;Acc:MGI:1917345]	3.18122729249184	-1.13834612588187	0.05704343955814	1	684.944	577.964	471.442	1163.571	579.3	960.25	189.394	66.537	47.527	172.635	93.043	60.397	0.806211	0.41324	0.376323	1.01045	0.426666	0.414093	0.18836	0.174565	0.055574	0.134173	0.043151	0.034664
ENSMUSG00000026991	Pkp4	protein_coding	plakophilin 4 [Source:MGI Symbol;Acc:MGI:109281]	4.26828822769512	-1.25544631309337	0.0571300906036762	1	1293.999	1211	998	2803.001	1668.998	2445.001	327.426	95.409	106.044	296.879	187.17	89.389	0.992169	0.708597	0.729569	1.552662	0.912219	0.78164	0.459734	0.042151	0.129687	0.150976	0.080776	0.023489
ENSMUSG00000085655	Gm15952	lncRNA	predicted gene 15952 [Source:MGI Symbol;Acc:MGI:3802149]	-1.10165033800528	-1.65902374275762	0.0571347575242111	1	30.435	19.033	22.25	56.526	36.977	50.597	7.164	4.016	2	2.067	2.15	2	0.430627	0.151196	0.183639	0.47573	0.27496	0.224996	0.050896	0.0195	0.010926	0.011248	0.006864	0.008497
ENSMUSG00000018459	Slc13a3	protein_coding	solute carrier family 13 (sodium-dependent dicarboxylate transporter), member 3 [Source:MGI Symbol;Acc:MGI:2149635]	0.0354886034349482	-1.75489254967072	0.0572499754058675	1	56	55	57	150	76	115	13.867	5	9.012	19.008	4.32	2.002	0.068769	0.035844	0.036524	0.099748	0.04669	0.057028	0.009293	0.002586	0.014474	0.009696	0.001469	0.000701
ENSMUSG00000075289	Carns1	protein_coding	carnosine synthase 1 [Source:MGI Symbol;Acc:MGI:2147595]	0.700934647477826	-1.2874607021358	0.0575681651631821	1	95.443	104.74	86.851	178.642	86.317	196.984	34.713	12.629	9.947	31.599	20.117	10	0.148833	0.101372	0.085891	0.285426	0.078885	0.106086	0.04623	0.018846	0.024898	0.022098	0.013347	0.005405
ENSMUSG00000114630	Gm48105	lncRNA	predicted gene, 48105 [Source:MGI Symbol;Acc:MGI:6097456]	3.48687422412032	-0.941374450877555	0.0576589644302724	1	580.795	997.397	990.024	1408.564	1124.668	1889.762	78.232	50.869	67.183	47.285	62.141	37.812	4.781588	5.652088	5.479302	8.128175	5.939968	5.661287	0.355937	0.224368	0.274604	0.182787	0.174506	0.117737
ENSMUSG00000107068	Gm42742	protein_coding	predicted gene 42742 [Source:MGI Symbol;Acc:MGI:5662879]	-0.930625333713742	-4.11362859260549	0.057720319016339	1	10.356	24.835	37.529	58.859	51.571	26.909	0	0	11.716	9.875	13.066	6.166	0.007735	0.012853	0.019097	0.031083	0.706473	0.007642	0	0	0.054005	0.004	0.013737	0.001715
ENSMUSG00000103995	5730488B01Rik	TEC	RIKEN cDNA 5730488B01 gene [Source:MGI Symbol;Acc:MGI:1917852]	2.29383106892053	-2.07235223969168	0.0577319445809549	1	0	1	1	0	8	3	33.012	309.641	361.795	41.677	338.796	252.8	0	0.001035	0.001018	0	0.007806	0.001704	0.031325	0.223871	0.258817	0.033765	0.161044	0.140622
ENSMUSG00000044279	Crb3	protein_coding	crumbs family member 3 [Source:MGI Symbol;Acc:MGI:2670904]	-1.10175197688695	-1.82949197519403	0.0578269834934824	1	22	16	9	39	33	60.999	5.688	10.039	8.002	4	4	8.003	0.11041	0.056944	0.019736	0.15449	0.120905	0.124273	0.011777	0.026261	0.01249	0.022946	0.004149	0.009713
ENSMUSG00000033006	Sox10	protein_coding	SRY (sex determining region Y)-box 10 [Source:MGI Symbol;Acc:MGI:98358]	-0.501022364334394	1.63196287305648	0.0578432443068729	1	32	17.056	40.343	49	19	67.464	14.305	11.972	10.477	21.149	11.541	15.818	0.038945	0.014383	0.048236	0.042163	0.015515	0.034804	0.011359	0.007244	0.006106	0.022209	0.010446	0.026891
ENSMUSG00000030102	Itpr1	protein_coding	inositol 1,4,5-trisphosphate receptor 1 [Source:MGI Symbol;Acc:MGI:96623]	3.557785316035	1.20712471159507	0.0578741650644199	1	1143	570	546.999	1423.999	833.001	1032	250.357	86.583	64.369	188.462	170.331	118.092	0.646202	0.183889	0.219785	0.42176	0.212294	0.261061	0.054496	0.01383	0.029563	0.045681	0.045226	0.062465
ENSMUSG00000082286	Pisd-ps1	transcribed_unprocessed_pseudogene	phosphatidylserine decarboxylase, pseudogene 1 [Source:MGI Symbol;Acc:MGI:3842428]	0.992832161924594	1.22653556530599	0.0579314748560026	1	131.244	111.217	101.238	154.602	91.205	179.016	19.685	22.826	22.677	27.749	90.336	41.347	0.909106	0.544326	0.490206	0.776209	0.41871	0.480942	0.093939	0.072567	0.074239	0.11222	0.201788	0.105324
ENSMUSG00000031290	Lrch2	protein_coding	leucine-rich repeats and calponin homology (CH) domain containing 2 [Source:MGI Symbol;Acc:MGI:2147870]	0.797765776296027	1.34848380438029	0.0579554056581514	1	126	88	85	173	114	132	27.042	19.073	24.675	17.317	44.014	30.974	0.119219	0.040314	0.104478	0.081196	0.072348	0.045185	0.021029	0.006124	0.010365	0.018846	0.016638	0.020121
ENSMUSG00000110794	4930401A07Rik	lncRNA	RIKEN cDNA 4930401A07 gene [Source:MGI Symbol;Acc:MGI:1921071]	0.133378821564952	-1.89081037690084	0.057989822062667	1	70	81	88	145	99	143	10	4.999	0	5	3	1	0.563162	0.422524	0.474357	0.729175	0.499319	0.394357	0.126377	0.035858	0	0.028495	0.005916	0.002308
ENSMUSG00000050663	Trhde	protein_coding	TRH-degrading enzyme [Source:MGI Symbol;Acc:MGI:2384311]	1.4543883973335	1.30936789235823	0.0583090469070871	1	212	232	221	362	191	332	14.758	8.003	8.021	38.075	16.648	14.017	0.121817	0.090608	0.090534	0.147661	0.071715	0.073069	0.005284	0.002183	0.002373	0.016081	0.003235	0.002942
ENSMUSG00000112054	Gm33680	lncRNA	predicted gene, 33680 [Source:MGI Symbol;Acc:MGI:5592839]	-1.61190938699113	2.27859110794558	0.0583567149574135	1	3.012	0	2	1.017	0	0	19.932	10.086	7.695	11.083	24.383	11.187	0.002399	0	0.001085	0.000573	0	0	0.011005	0.00398	0.003119	0.004984	0.00624	0.00359
ENSMUSG00000031196	F8	protein_coding	coagulation factor VIII [Source:MGI Symbol;Acc:MGI:88383]	0.724260650460948	1.9124161904632	0.0583873787015773	1	105	114	91	180	99	172	20	9	14.157	24.086	28.012	29	0.11167	0.029967	0.065674	0.087418	0.03476	0.051618	0.005282	0.001904	0.010008	0.020349	0.003897	0.023016
ENSMUSG00000084566	Gm26477	misc_RNA	predicted gene, 26477 [Source:MGI Symbol;Acc:MGI:5456254]	-0.754870494613843	-2.22903912513996	0.0583953063167485	1	40.776	36.027	40.152	38.002	65.957	94.895	5.02	2.018	1.008	1.216	1.01	0	1.694298	1.037261	1.136628	1.116403	1.790073	1.499249	0.132497	0.040585	0.020056	0.0274	0.01335	0
ENSMUSG00000020841	Cpd	protein_coding	carboxypeptidase D [Source:MGI Symbol;Acc:MGI:107265]	5.53999212935561	0.83979071034159	0.0585422667815902	1	2913	3279	2957	5365	3924	5508.999	543.459	351.667	427.546	626.686	712.309	504.257	2.117274	1.418606	1.532544	3.450398	1.975671	1.326393	0.288825	0.12155	0.081937	0.334655	0.333557	0.19228
ENSMUSG00000038888	Ctu1	protein_coding	cytosolic thiouridylase subunit 1 [Source:MGI Symbol;Acc:MGI:2385277]	-0.177534564294976	-1.29839763671403	0.0588575433373934	1	68	43	34	97	57	87	15.999	13	11	11.015	9.012	3.001	0.094097	0.04123	0.032053	0.094901	0.05152	0.045776	0.014062	0.008707	0.007289	0.008266	0.003968	0.001547
ENSMUSG00000079243	Xirp1	protein_coding	xin actin-binding repeat containing 1 [Source:MGI Symbol;Acc:MGI:1333878]	-0.69031770445789	2.03706394249972	0.0589077343881732	1	28	21	17	35	56	31	18.001	1.002	2.002	23.045	19.639	10.927	0.092718	0.008084	0.006382	0.013636	0.020249	0.006495	0.006688	0.000288	0.000569	0.006951	0.003707	0.002242
ENSMUSG00000108650	Gm44867	lncRNA	predicted gene 44867 [Source:MGI Symbol;Acc:MGI:5753443]	0.160186511544657	1.94013599149941	0.0589708590180501	1	57	87	106	113	121	145	8	2	0	6	8	4	6.452999	6.441948	7.792132	7.483513	7.936255	4.255115	0.304818	0.010611	0	0.363502	0.152698	0.088616
ENSMUSG00000059406	Tmprss9	protein_coding	transmembrane protease, serine 9 [Source:MGI Symbol;Acc:MGI:3612246]	-0.676356749804361	-1.54063117375676	0.0589841260660013	1	38	25	22	69	57	59	20.736	1	3	8.022	5.051	2.021	0.039474	0.019507	0.015647	0.04772	0.040082	0.025453	0.012177	0.000901	0.002674	0.004022	0.001524	0.001401
ENSMUSG00000116588	Gm49655	lncRNA	predicted gene, 49655 [Source:MGI Symbol;Acc:MGI:6215090]	-0.700175520103017	1.85636670074813	0.0590357953145726	1	42.372	60.39	19	34.48	53	59.439	5.053	3.005	0	9.654	17.357	3	0.183315	0.181032	0.056001	0.105467	0.149768	0.097775	0.013884	0.006292	0	0.02265	0.023894	0.004833
ENSMUSG00000106241	Gm43143	TEC	predicted gene 43143 [Source:MGI Symbol;Acc:MGI:5663280]	-1.41413420822217	-1.64792360508843	0.0592289526552192	1	17	10	9	35.547	28	27	14.695	2.084	4.073	8.23	5.068	0	0.029518	0.012031	0.010647	0.043638	0.031756	0.017826	0.016207	0.001751	0.003387	0.00775	0.0028	0
ENSMUSG00000053469	Tg	protein_coding	thyroglobulin [Source:MGI Symbol;Acc:MGI:98733]	2.61750142012946	-1.6179193265155	0.0594236314148294	1	437	378.999	326	815.001	565	764	134.698	15.872	14.188	104.84	30.246	16.998	0.416311	0.196692	0.212138	0.510225	0.323617	0.280679	0.064379	0.01992	0.002551	0.033214	0.003613	0.002376
ENSMUSG00000115720	4930433E05Rik	lncRNA	RIKEN cDNA 4930433E05 gene [Source:MGI Symbol;Acc:MGI:1925381]	-1.02736221636186	4.56422208345137	0.0594447787635135	1	29	30	32	62	46	69	0	0	0	0	2	2	2.236206	1.602911	1.681079	3.380143	2.31686	2.02306	0	0	0	0	0.049073	0.057427
ENSMUSG00000029468	P2rx7	protein_coding	purinergic receptor P2X, ligand-gated ion channel, 7 [Source:MGI Symbol;Acc:MGI:1339957]	1.02711732159325	1.36517127983214	0.0595523316602925	1	109.016	93.171	70	154.97	110.003	148.318	31.712	42.974	39.017	30.772	54.095	62.062	0.094864	0.060456	0.046734	0.103517	0.068465	0.037063	0.023232	0.031636	0.029474	0.050706	0.055352	0.085092
ENSMUSG00000105770	Mir664	miRNA	microRNA 664 [Source:MGI Symbol;Acc:MGI:4358947]	0.465037396059216	1.50300930595103	0.0596743153173674	1	19	10	15	12	10	19	22	52	34	43	154	49	15.140805	5.52166	8.143495	6.760924	5.205034	5.756981	11.135885	20.055431	12.974669	18.583488	39.049531	14.539862
ENSMUSG00000117460	4921533I20Rik	transcribed_processed_pseudogene	Riken cDNA 4921533I20 gene [Source:MGI Symbol;Acc:MGI:3613759]	-1.29028717138533	2.47137644063522	0.0598997604717446	1	22.041	21	25.065	39.001	39.001	53.066	1.008	0	0	2.956	5.74	1.012	0.048219	0.031834	0.037358	0.060324	0.05573	0.044142	0.001401	0	0	0.003507	0.003996	0.000824
ENSMUSG00000090958	Lrrc32	protein_coding	leucine rich repeat containing 32 [Source:MGI Symbol;Acc:MGI:93882]	0.484730742856378	1.41315152505875	0.0600836209600962	1	101.722	112.333	164.14	117.102	30.04	58.059	27.049	11.047	12.045	25.513	22.273	6.054	0.078088	0.06375	0.079606	0.058939	0.013968	0.018158	0.012231	0.003806	0.00498	0.00985	0.005045	0.001605
ENSMUSG00000079093	4930449I24Rik	protein_coding	RIKEN cDNA 4930449I24 gene [Source:MGI Symbol;Acc:MGI:1914660]	-0.251049371185118	1.81837799939879	0.0601152814515492	1	78.06	39.121	52.22	126.191	60.446	68.882	0	6.353	0	8.001	12.05	9.032	0.261642	0.090857	0.119246	0.299044	0.132336	0.087788	0	0.010305	0	0.014544	0.012852	0.011273
ENSMUSG00000064356	mt-Atp8	protein_coding	mitochondrially encoded ATP synthase 8 [Source:MGI Symbol;Acc:MGI:99926]	8.76666043489036	1.11966972156622	0.0601447879920299	1	7935	24712	22221	16216	21707	29798	8811	6205	5190	16011	22652.003	8320.022	2355.412859	5082.79142	4493.739804	3403.245799	4208.701083	3363.202814	1661.315082	891.44629	737.753956	2577.519554	2139.570582	919.630557
ENSMUSG00000114317	Gm49873	transcribed_processed_pseudogene	predicted gene, 49873 [Source:MGI Symbol;Acc:MGI:6270551]	-0.900751535053869	-1.98166225227966	0.0604183620181032	1	43.452	30.705	47.189	50.052	30.172	52.405	8.78	3.775	0	4.68	0	0	0.630275	0.392025	0.381926	0.503429	0.430529	0.299529	0.105003	0.030239	0	0.022663	0	0
ENSMUSG00000035429	Ptprh	protein_coding	protein tyrosine phosphatase, receptor type, H [Source:MGI Symbol;Acc:MGI:3026877]	0.0183641464015455	-1.87113066174859	0.0604250281069197	1	76	26	34	137	102	129	22.044	3	3	13.068	13	0	0.072121	0.017096	0.021689	0.089924	0.063156	0.046036	0.031673	0.001378	0.001363	0.006726	0.003926	0
ENSMUSG00000003863	Ppfia3	protein_coding	protein tyrosine phosphatase, receptor type, f polypeptide (PTPRF), interacting protein (liprin), alpha 3 [Source:MGI Symbol;Acc:MGI:1924037]	0.198063690652714	1.23637807212275	0.0606754383312656	1	45	40	38	96	52	92	30.254	14.22	15.807	34.8	33.413	21.034	0.072279	0.04113	0.044103	0.048349	0.024241	0.025663	0.036291	0.013968	0.005402	0.029805	0.015547	0.013737
ENSMUSG00000026349	Ccnt2	protein_coding	cyclin T2 [Source:MGI Symbol;Acc:MGI:1920199]	3.93684297954533	0.864692610574579	0.0607753515435967	1	1340.026	935.758	829	2075.001	1231.001	1716	198.001	82.402	67.532	209.081	222.433	126.143	1.045702	0.493081	0.445075	1.162976	0.614442	0.585755	0.09894	0.038691	0.037322	0.142552	0.086594	0.082526
ENSMUSG00000111646	Gm40621	lncRNA	predicted gene, 40621 [Source:MGI Symbol;Acc:MGI:5623506]	-0.848363539597941	-1.96057712110228	0.0611962875810967	1	24	41	40	71	48	52	6	3	3	4	1	0	0.073213	0.106583	0.103029	0.188144	0.088793	0.055267	0.009615	0.006314	0.009747	0.005473	0.000803	0
ENSMUSG00000091617	Gm3752	protein_coding	predicted gene 3752 [Source:MGI Symbol;Acc:MGI:3781927]	0.467831937152073	5.65616414790035	0.0612230128806122	1	148.193	0	72.832	235.637	150.547	206.606	0	0	0	29.677	0	0	0.291123	0	0.097475	0.327281	0.193174	0.154325	0	0	0	0.031618	0	0
ENSMUSG00000091474	2610021A01Rik	protein_coding	RIKEN cDNA 2610021A01 gene [Source:MGI Symbol;Acc:MGI:1922662]	3.52440077655539	-1.23902374332245	0.0616073565649071	1	851.404	964.377	818.947	1555.038	1031.005	1555.382	90.565	58.302	58.425	79.655	92.749	76.776	1.292277	1.055732	0.799627	1.590317	0.934897	1.054674	0.088832	0.160874	0.035109	0.063906	0.037672	0.023452
ENSMUSG00000099869	1700030F04Rik	lncRNA	RIKEN cDNA 1700030F04 gene [Source:MGI Symbol;Acc:MGI:1919513]	1.16272133078782	-1.70322266394798	0.0618957701972181	1	166.22	119.484	154.737	199.87	347.67	307.115	25.074	2	11.579	15.689	3.935	2.904	1.965621	1.061384	1.397577	1.54839	2.456619	1.340311	0.211943	0.012634	0.101065	0.0847	0.022821	0.009053
ENSMUSG00000040213	Kyat3	protein_coding	kynurenine aminotransferase 3 [Source:MGI Symbol;Acc:MGI:2677849]	2.31711344233732	1.13008776050163	0.0619285567530562	1	321.488	387.761	200.689	545.632	212.779	414.25	110.386	56.821	40.869	114.298	71.371	70.794	1.27825	0.691363	0.346959	0.944896	0.290262	0.260917	0.199342	0.060874	0.090362	0.339577	0.060555	0.072775
ENSMUSG00000059626	Rhox3e	protein_coding	reproductive homeobox 3E [Source:MGI Symbol;Acc:MGI:3770274]	-0.288210466070623	-2.57067196908552	0.0622055073436017	1	0	24.441	71.574	28.494	81.916	85.038	15.374	11.972	14.016	0	27.863	26.329	0	0.127547	0.367241	0.151723	0.722859	0.243518	0.098455	0.043638	0.050549	0	0.066772	0.073837
ENSMUSG00000109724	Gm18194	transcribed_processed_pseudogene	predicted gene, 18194 [Source:MGI Symbol;Acc:MGI:5010379]	0.190498727471861	-1.42202376827593	0.0624528350748027	1	36.283	5.286	14.63	31.855	22.821	17.474	83.159	41.184	29.768	38.968	21.567	10.725	0.035002	0.003533	0.009616	0.021727	0.01438	0.00641	0.050958	0.019229	0.013752	0.020387	0.00662	0.003853
ENSMUSG00000116872	Gm6815	transcribed_unprocessed_pseudogene	predicted gene 6815 [Source:MGI Symbol;Acc:MGI:3648348]	-0.203563183525591	1.42700902172391	0.0629571226508236	1	12.139	4.682	6.979	13.986	5.381	8.732	26.149	20.337	8.59	73.938	49.375	23.752	0.013407	0.003583	0.005251	0.010921	0.003882	0.003667	0.018345	0.010871	0.004543	0.044287	0.017352	0.009768
ENSMUSG00000055799	Tcf7l1	protein_coding	transcription factor 7 like 1 (T cell specific, HMG box) [Source:MGI Symbol;Acc:MGI:1202876]	0.413923868848859	1.33261512917263	0.0633272916915026	1	51	25	49	58	52	84	39.209	18.643	35.49	38.907	44.725	37.06	0.111665	0.033388	0.056171	0.04952	0.037459	0.038143	0.028388	0.009951	0.018744	0.023271	0.038539	0.017238
ENSMUSG00000105852	Gm42890	lncRNA	predicted gene 42890 [Source:MGI Symbol;Acc:MGI:5663027]	0.173342638997189	1.88889138992516	0.0635478981391805	1	139.947	48.866	76.399	90.354	84.288	111.535	11.709	0	0	8.975	25.006	10.103	0.189855	0.049065	0.069195	0.100401	0.075026	0.059817	0.017213	0	0	0.007549	0.010578	0.005001
ENSMUSG00000045664	Cdc42ep2	protein_coding	CDC42 effector protein (Rho GTPase binding) 2 [Source:MGI Symbol;Acc:MGI:1929744]	1.38371879194726	-1.35559302687686	0.0635562659667976	1	66.49	41.216	23.458	128.662	86.988	99.927	231.247	18.569	30.192	91.857	37.266	35.081	0.064772	0.027821	0.015569	0.088616	0.05535	0.037014	0.143092	0.008755	0.014085	0.04853	0.011552	0.012725
ENSMUSG00000097416	Gm26670	lncRNA	predicted gene, 26670 [Source:MGI Symbol;Acc:MGI:5477164]	0.535227856299619	-1.305375824145	0.0639198949646413	1	89.21	74.562	96.264	157.571	131.091	163.547	25.756	6.686	12.197	14.349	17.369	9.358	0.905359	0.755822	1.23354	1.754091	1.451055	1.108103	0.127534	0.049366	0.114058	0.059301	0.063855	0.026409
ENSMUSG00000110276	Gm45330	lncRNA	predicted gene 45330 [Source:MGI Symbol;Acc:MGI:5791166]	-1.85140898192924	2.17948376522807	0.0639954259347524	1	14.03	14.321	17.354	19.975	21.899	19.577	2.135	0	0	1.044	3.402	6.617	0.032591	0.023051	0.027464	0.032808	0.033228	0.017292	0.00315	0	0	0.001315	0.002515	0.005724
ENSMUSG00000021621	Zcchc9	protein_coding	zinc finger, CCHC domain containing 9 [Source:MGI Symbol;Acc:MGI:1916335]	1.50964770366875	1.22307399674841	0.0644760023123735	1	188.355	177.371	133.637	293.55	163.866	301.758	33.807	44.6	25.483	36.498	74.161	45.035	0.497237	0.280527	0.202318	0.564204	0.240755	0.263358	0.064765	0.04869	0.027003	0.106009	0.063759	0.123211
ENSMUSG00000118047	4930554I06Rik	lncRNA	RIKEN cDNA 4930554I06 gene [Source:MGI Symbol;Acc:MGI:1922604]	1.03992571256927	-1.3484518840955	0.0646680732137008	1	164	111	141	243	246	318	21	9	4	6.028	8.003	4	1.1666	0.586699	0.677605	1.239036	1.112084	0.817597	0.079854	0.034281	0.014789	0.02685	0.016965	0.011157
ENSMUSG00000026333	Gin1	protein_coding	gypsy retrotransposon integrase 1 [Source:MGI Symbol;Acc:MGI:2182036]	3.37522443897869	1.00556900645854	0.0647140424574804	1	863.028	718.119	665.878	1347.619	699.575	1106.23	104.555	90.614	74.004	125.757	151.404	97.807	2.142315	1.271348	1.224714	2.144188	1.068505	1.064344	0.177076	0.099596	0.079493	0.133763	0.221878	0.163452
ENSMUSG00000001946	Esam	protein_coding	endothelial cell-specific adhesion molecule [Source:MGI Symbol;Acc:MGI:1916774]	0.346925953186241	2.17088726895523	0.064757476446743	1	44	57	54	111	50	82	8	30	28.761	8	85	30.002	0.08387	0.075284	0.075916	0.15566	0.067808	0.081557	0.020262	0.04082	0.035288	0.00827	0.212446	0.36468
ENSMUSG00000055413	H2-Q5	polymorphic_pseudogene	histocompatibility 2, Q region locus 5 [Source:MGI Symbol;Acc:MGI:95934]	-1.59606392548156	-3.00458921947766	0.0647686486876956	1	9.428	10.701	13.006	22.879	19.24	23.834	1.435	11.045	1.649	0	9.846	14.448	0.03202	0.025181	0.030091	0.054936	0.04268	0.030778	0.003096	0.217578	0.002682	0	0.01064	0.018271
ENSMUSG00000014980	Tsen15	protein_coding	tRNA splicing endonuclease subunit 15 [Source:MGI Symbol;Acc:MGI:1913887]	2.38220394929318	-1.15042895118078	0.0649580986756459	1	272.131	312.104	327.029	589.572	433.845	589.078	55.775	87.419	49.668	38.292	114.49	74.351	0.894469	0.853819	0.747698	1.39503	0.9789	0.755302	0.115835	0.26854	0.13589	0.074392	0.10663	0.078633
ENSMUSG00000103739	Gm37653	TEC	predicted gene, 37653 [Source:MGI Symbol;Acc:MGI:5610881]	-1.34653050899465	-1.71369212414959	0.0649946498325184	1	27	19	13	31	26	31	14.069	5.023	1.001	5.01	1.003	1.076	0.024983	0.012182	0.008195	0.02028	0.015714	0.010907	0.008269	0.002249	0.000444	0.002514	0.000295	0.000371
ENSMUSG00000106361	Gm35066	lncRNA	predicted gene, 35066 [Source:MGI Symbol;Acc:MGI:5594225]	-1.62183246695348	1.85855548112602	0.0650727179486095	1	25	16	12	27	22	26	2.024	0	1.276	5.939	5.043	3	0.042196	0.018712	0.013799	0.03222	0.024254	0.016686	0.002169	0	0.001031	0.005436	0.002708	0.001885
ENSMUSG00000037606	Osbpl5	protein_coding	oxysterol binding protein-like 5 [Source:MGI Symbol;Acc:MGI:1930265]	1.49035637773441	1.06939494092221	0.0653597359547927	1	216	134.999	125	325.092	124.999	223	52.841	34.138	24.387	41.546	75.134	53	0.2242	0.104465	0.073398	0.219161	0.102647	0.078842	0.029065	0.014329	0.013447	0.043702	0.027499	0.027237
ENSMUSG00000084803	5830444B04Rik	lncRNA	RIKEN cDNA 5830444B04 gene [Source:MGI Symbol;Acc:MGI:3603170]	-0.814566514243377	-1.47455251459727	0.0653920722138774	1	29.764	17.146	23.081	43.015	33.964	38.54	17.037	9.636	11.678	4.222	10.362	10.11	0.057291	0.02129	0.035625	0.068362	0.044447	0.031576	0.015383	0.015974	0.012598	0.002691	0.006274	0.007756
ENSMUSG00000104238	Gm37587	lncRNA	predicted gene, 37587 [Source:MGI Symbol;Acc:MGI:5610815]	-1.14501906460621	-2.37079455706941	0.0654610667247192	1	41	30	28	39	35	28	7.922	2	1	3	1	1	0.162876	0.141273	0.022784	0.157753	0.177509	0.066302	0.034794	0.013193	0.006527	0.014934	0.004337	0.000445
ENSMUSG00000097797	Gm26901	lncRNA	predicted gene, 26901 [Source:MGI Symbol;Acc:MGI:5477395]	-0.0386197754165577	-1.37333548178744	0.0654736559554993	1	51.06	59.643	30.665	83.784	33.634	85.241	28.85	5.47	12.174	20.965	18.356	20.775	0.923946	1.101536	0.448011	1.361841	0.482599	0.375246	0.305612	0.133069	0.109197	0.056529	0.032675	0.041181
ENSMUSG00000110670	Gm30132	lncRNA	predicted gene, 30132 [Source:MGI Symbol;Acc:MGI:5589291]	5.72622586222818	-0.924612390789129	0.0655345193214647	1	1644.304	1164	930.592	2385.155	1351.624	2092.712	3715.954	791.079	721.998	2121.924	989.166	451.307	1.430533	0.829274	0.664392	2.062405	0.87872	1.128275	0.951939	0.159742	0.147288	0.541492	0.130548	0.07905
ENSMUSG00000030760	Acer3	protein_coding	alkaline ceramidase 3 [Source:MGI Symbol;Acc:MGI:1913440]	4.13518964526155	-1.28568759580983	0.0656154344546302	1	884.971	937.319	1048.581	1964.67	1055.597	1983.951	239.797	220.811	244.045	305.53	356.032	286.061	1.253444	0.970071	1.044669	2.472927	1.023113	1.448405	0.276856	0.528801	0.665208	0.122338	0.333419	0.380459
ENSMUSG00000019893	Ros1	protein_coding	Ros1 proto-oncogene [Source:MGI Symbol;Acc:MGI:97999]	-0.132262086047306	1.54286096915056	0.0658219525283242	1	110	75	72	75	57	53	4	6	3	2.002	12.927	9	0.047218	0.022307	0.021915	0.022762	0.015981	0.00865	0.001278	0.001333	0.000659	0.000546	0.001772	0.001538
ENSMUSG00000111359	Gm39336	lncRNA	predicted gene, 39336 [Source:MGI Symbol;Acc:MGI:5622221]	-1.32110051226448	-2.03749500514293	0.0661257280123453	1	23	30	18	49	27	31	9	2	1	3	0	0	2.859046	2.583978	1.524369	4.306444	2.192225	1.465213	0.710628	0.120325	0.059527	0.202245	0	0
ENSMUSG00000028020	Glrb	protein_coding	glycine receptor, beta subunit [Source:MGI Symbol;Acc:MGI:95751]	-1.14948188267988	1.65991406298138	0.0663546780745755	1	19.328	18.424	19	27	32.206	56.193	1.002	5.662	3.008	6.27	13.857	9.83	0.056553	0.037868	0.022089	0.035935	0.026239	0.027484	0.000705	0.003092	0.009513	0.010536	0.004886	0.006088
ENSMUSG00000117916	9630028I04Rik	lncRNA	RIKEN cDNA 9630028I04 gene [Source:MGI Symbol;Acc:MGI:2442601]	-1.36681665706423	1.68906712413478	0.0665522420873001	1	14	27	11	38	9	30	4.858	1.038	2.155	11.625	11.036	8.674	0.022697	0.03033	0.012149	0.043069	0.00953	0.018493	0.005003	0.000815	0.001673	0.008334	0.005693	0.00427
ENSMUSG00000024892	Pcx	protein_coding	pyruvate carboxylase [Source:MGI Symbol;Acc:MGI:97520]	4.72744401041551	-1.07706448461632	0.0668155055876772	1	1878	1494	1332	3754.999	2132	3372	390.95	211.055	152.213	390.825	370.918	196.525	1.948839	0.8318	0.724715	3.698045	1.751043	1.118618	0.196186	0.147119	0.17531	0.167451	0.197887	0.057813
ENSMUSG00000020079	Supv3l1	protein_coding	suppressor of var1, 3-like 1 (S. cerevisiae) [Source:MGI Symbol;Acc:MGI:2441711]	3.69243671335717	-2.03405668260388	0.0668538346726004	1	712.272	771.006	815	1484.984	1058.001	1530.015	146.476	111.164	129.662	135.488	304.972	204.354	0.961527	0.707611	4.271291	1.397122	0.913009	0.782967	2.435902	0.070372	1.250041	0.101175	0.147663	0.09953
ENSMUSG00000032776	Mctp2	protein_coding	multiple C2 domains, transmembrane 2 [Source:MGI Symbol;Acc:MGI:2685335]	-0.97609023855246	2.07807671780847	0.0668550992931492	1	19	9	5	21	11	16	15.531	12.122	12.107	18.081	27.611	12.035	0.054597	0.003459	0.00189	0.008369	0.003986	0.003444	0.006052	0.003557	0.003487	0.061492	0.005699	0.003104
ENSMUSG00000031558	Slit2	protein_coding	slit guidance ligand 2 [Source:MGI Symbol;Acc:MGI:1315205]	1.9404023038813	1.26261179545977	0.0668947373317712	1	142.722	131	110	208	118.653	166.012	56.24	116.884	116.611	58.306	186.507	147.441	0.123656	0.042996	0.117655	0.061394	0.033922	0.027828	0.025674	0.022451	0.020555	0.013355	0.027317	0.01955
ENSMUSG00000045318	Adra2c	protein_coding	adrenergic receptor, alpha 2c [Source:MGI Symbol;Acc:MGI:87936]	3.45821951452462	-1.45348972709887	0.0669242934465515	1	0	2	6	15	7	13	196.16	424.011	528.178	242.514	843.399	729.237	0	0.001336	0.00394	0.010221	0.004407	0.004764	0.120089	0.197787	0.243776	0.126762	0.258655	0.261713
ENSMUSG00000043243	Fam129c	protein_coding	family with sequence similarity 129, member C [Source:MGI Symbol;Acc:MGI:3686743]	0.663944651432295	-1.70123875139639	0.0669597899318819	1	93.293	73	78.814	216.753	102	174.063	31.001	14.308	18.999	26.803	14.046	9.003	0.254055	0.099204	0.177596	0.443929	0.184324	0.194667	0.052129	0.01057	0.076054	0.045001	0.006602	0.013452
ENSMUSG00000114943	Gm8947	protein_coding	predicted gene 8947 [Source:MGI Symbol;Acc:MGI:3648958]	0.172258819342664	2.06899181672778	0.0670139726136517	1	51.417	95.222	72.758	125.766	161.467	167.418	0	0	2	5.124	3.004	7	0.110756	0.142124	0.106773	0.191536	0.22718	0.137121	0	0	0.002063	0.005986	0.002059	0.005615
ENSMUSG00000057762	Gm6169	protein_coding	predicted gene 6169 [Source:MGI Symbol;Acc:MGI:3646298]	-0.284764471788631	1.92696633766479	0.067549722839454	1	28.38	59.135	54.154	87.387	66.213	132.87	0	2.259	2.284	19.83	7.467	2.408	0.111933	0.161608	0.14551	0.243681	0.170576	0.199259	0	0.004312	0.004315	0.042415	0.009371	0.003537
ENSMUSG00000023011	Faim2	protein_coding	Fas apoptotic inhibitory molecule 2 [Source:MGI Symbol;Acc:MGI:1919643]	0.418471739963581	-1.85974225143476	0.067627874736348	1	48.291	29.622	26.223	69.434	21.68	64.915	93.093	13.627	25.166	55.258	18.969	12.947	0.048125	0.010984	0.013008	0.025103	0.005587	0.042178	0.019479	0.007959	0.004493	0.010202	0.001655	0.001322
ENSMUSG00000030872	Gga2	protein_coding	golgi associated, gamma adaptin ear containing, ARF binding protein 2 [Source:MGI Symbol;Acc:MGI:1921355]	2.18477880791581	-1.10284989330209	0.0676784602527632	1	217.134	216.401	286.767	389.507	234.667	391.323	104.964	78.505	46.648	88.159	127.545	62.13	0.19821	0.167247	0.207903	0.26038	0.173604	0.211019	0.099758	0.078886	0.031461	0.037225	0.038227	0.017807
ENSMUSG00000039257	Vstm2b	protein_coding	V-set and transmembrane domain containing 2B [Source:MGI Symbol;Acc:MGI:1914525]	-1.29982828773156	-1.51176453737997	0.0677438281365633	1	13	10	18	26	34	28	12.079	3.834	5.942	7.135	7.226	6.432	0.016839	0.017698	0.015885	0.023811	0.028767	0.02236	0.024932	0.007396	0.003686	0.008726	0.002978	0.003103
ENSMUSG00000026715	Serpinc1	protein_coding	serine (or cysteine) peptidase inhibitor, clade C (antithrombin), member 1 [Source:MGI Symbol;Acc:MGI:88095]	-0.780767173472969	1.40982277720752	0.0677947414475438	1	32.858	10.284	11.003	43.543	23.13	24.089	18.347	4.023	6.095	27.543	23.502	5.203	0.045438	0.019272	0.018319	0.06576	0.024469	0.015968	0.00968	0.00127	0.002108	0.013556	0.012065	0.002877
ENSMUSG00000041303	Gtf3c3	protein_coding	general transcription factor IIIC, polypeptide 3 [Source:MGI Symbol;Acc:MGI:2138383]	5.05124490209419	0.838543373663998	0.0679422835584056	1	2062	1491	1385	3260	1663	2526.64	616.146	318.113	228.87	1155.311	1136.896	389.574	2.0597	0.922765	0.7395	2.188601	0.772193	0.716361	0.293034	0.118302	0.11648	0.445418	0.257174	0.103125
ENSMUSG00000062543	Gsdmcl1	transcribed_unprocessed_pseudogene	gasdermin C-like 1 [Source:MGI Symbol;Acc:MGI:1921486]	1.00921099219608	-1.48950332343038	0.0680190204353288	1	182.296	101.174	99.355	206.801	119.906	165.908	92.839	5.098	12.893	22.493	9.311	1.886	0.635212	0.244279	0.235861	0.509475	0.272905	0.219814	0.205485	0.008597	0.021514	0.042506	0.010323	0.002447
ENSMUSG00000026343	Gpr39	protein_coding	G protein-coupled receptor 39 [Source:MGI Symbol;Acc:MGI:1918361]	1.04142268685361	-1.44768616672409	0.068029533130634	1	91	53	69	282	283	380	24.001	5.639	11	35.32	16	7	0.203265	0.086256	0.102951	0.500796	0.473934	0.359156	0.039776	0.003442	0.015408	0.046455	0.013531	0.007243
ENSMUSG00000020900	Myh10	protein_coding	myosin, heavy polypeptide 10, non-muscle [Source:MGI Symbol;Acc:MGI:1930780]	6.51345093958012	0.97812574558479	0.0682054831904491	1	7640.016	5766.732	5625.876	11438.072	6696.306	9912.697	1682.929	497.839	471.297	1412.156	960.378	627.702	5.22343	1.781868	1.83524	3.559298	2.000695	1.834124	0.547774	0.100828	0.096215	0.462121	0.372521	0.096875
ENSMUSG00000086386	Gm12108	lncRNA	predicted gene 12108 [Source:MGI Symbol;Acc:MGI:3651176]	-0.0963159224524727	-1.52480274506934	0.0682826629637385	1	65	26	57	107	108	126	14.01	4.082	4.045	7.035	4	3	0.085564	0.023715	0.051118	0.099584	0.09286	0.063066	0.011714	0.002601	0.00255	0.005023	0.001675	0.001471
ENSMUSG00000001583	Tnk1	protein_coding	tyrosine kinase, non-receptor, 1 [Source:MGI Symbol;Acc:MGI:1930958]	-1.689294592726	1.96954737265814	0.0684884839601147	1	16.004	6.002	17	19	17	27.001	7.041	0	1	10.137	3.018	5	0.026048	0.013828	0.014106	0.016362	0.014787	0.016739	0.005447	0	0.000962	0.022687	0.00193	0.002268
ENSMUSG00000039637	Coro7	protein_coding	coronin 7 [Source:MGI Symbol;Acc:MGI:1926135]	3.01229250394242	1.07999976075512	0.0685451555250256	1	457.032	532.247	515.018	913.833	486.265	898.003	193.588	61.862	43.095	147.101	95.112	81.003	0.625928	0.332083	0.397327	0.644003	0.328866	0.352995	0.1528	0.051573	0.017808	0.194494	0.096825	0.054057
ENSMUSG00000051212	Gpr183	protein_coding	G protein-coupled receptor 183 [Source:MGI Symbol;Acc:MGI:2442034]	-0.847876074952716	1.37723485022345	0.0686875656879758	1	17	13	21	36	27	45	6.822	9.085	12	13.23	22	14.001	0.021158	0.029405	0.017806	0.031678	0.021949	0.021295	0.005393	0.005472	0.007152	0.025346	0.008713	0.016498
ENSMUSG00000105076	A930003O13Rik	lncRNA	RIKEN cDNA A930003O13 gene [Source:MGI Symbol;Acc:MGI:3612704]	-0.974038563920759	-2.63087851558334	0.0688253026844065	1	0	0	0	1	0	2	14.916	24.502	27.255	12.507	26.784	31.37	0	0	0	0.001277	0	0.001373	0.013606	0.018957	0.022717	0.011831	0.012622	0.018717
ENSMUSG00000108551	Gm20274	lncRNA	predicted gene, 20274 [Source:MGI Symbol;Acc:MGI:5012459]	-0.101554378638402	-1.83854415968005	0.0690555406923886	1	51.356	76.15	82.079	92.691	87.961	147.221	6.423	0	4.923	0	2.173	1.886	0.494351	0.507913	0.538271	0.630831	0.55305	0.538839	0.03927	0	0.022696	0	0.006655	0.00676
ENSMUSG00000016624	Phf21b	protein_coding	PHD finger protein 21B [Source:MGI Symbol;Acc:MGI:2443812]	0.545133931383853	2.94405791637777	0.0705565378993279	1	85.999	116	72	130	84.001	137.001	35.062	16.855	8	26.358	16.648	14	0.086227	1.166383	0.067938	0.087241	0.37988	0.132693	0.021558	0.043435	0.003481	0.182213	0.03163	0.004737
ENSMUSG00000058291	Zfp68	protein_coding	zinc finger protein 68 [Source:MGI Symbol;Acc:MGI:1344427]	3.00896675105856	-1.35529421279193	0.0705886886384387	1	572.001	552	524.001	1074	615	1002	77.674	79.526	49.214	54.202	130.366	91.548	0.61111	0.405117	0.372773	0.82016	0.424411	0.422737	0.132582	0.184308	0.030292	0.027336	0.053634	0.050786
ENSMUSG00000064512	Gm22456	snRNA	predicted gene, 22456 [Source:MGI Symbol;Acc:MGI:5452233]	11.4142255634438	3.23484967036294	0.0706785465637467	1	654.473	51.803	125.098	39.99	197.075	162.531	5367.819	137614.198	154363.348	5296.424	253419.772	221238.197	387.970996	21.278334	50.52199	16.760483	76.307555	36.634412	2021.211463	39482.416319	43820.31198	1702.759551	47802.168021	48835.555139
ENSMUSG00000035910	Dcdc2a	protein_coding	doublecortin domain containing 2a [Source:MGI Symbol;Acc:MGI:2652818]	4.04685275631649	0.910728378162781	0.0708012054275549	1	1189.828	1016.771	965.684	2341.375	1365.875	1947.887	212.677	98.123	82.363	272.612	195.002	114.271	1.396017	0.880763	0.897654	1.814636	0.584144	0.719326	0.205289	0.093528	0.06486	0.224404	0.185028	0.092447
ENSMUSG00000104778	Gm43476	lncRNA	predicted gene 43476 [Source:MGI Symbol;Acc:MGI:5663613]	0.388367041348784	-1.37955761576991	0.070849358486436	1	80	69	103	201	112	163	14.079	3.681	11	6.002	5	5	1.579646	0.944046	1.385578	2.806049	1.444494	1.223779	0.176583	0.035176	0.104013	0.064268	0.031415	0.036763
ENSMUSG00000020538	Srebf1	protein_coding	sterol regulatory element binding transcription factor 1 [Source:MGI Symbol;Acc:MGI:107606]	3.7145695468672	-1.06413897368293	0.0709061133193501	1	803	620	531	1346.001	680	1143	187.83	259.185	247.066	164.996	381.643	282	0.636716	0.34902	0.300939	0.88226	0.367599	0.449656	0.243544	0.231746	0.135588	0.075626	0.136445	0.10793
ENSMUSG00000117956	Gm50196	lncRNA	predicted gene, 50196 [Source:MGI Symbol;Acc:MGI:6302974]	-1.34984001499132	1.68538931035162	0.0709869302123441	1	19	22	28	33	11	28	7.732	0	2.006	9.496	10.777	2	0.040391	0.032406	0.040552	0.049599	0.015274	0.022632	0.010441	0	0.002042	0.010948	0.00729	0.001583
ENSMUSG00000055026	Gabrg3	protein_coding	gamma-aminobutyric acid (GABA) A receptor, subunit gamma 3 [Source:MGI Symbol;Acc:MGI:95624]	-1.10569048277063	1.4297561436967	0.0711906766368328	1	12.33	21.61	14	21.941	26.139	23.063	12.587	7.169	6.201	10.439	19.754	10.207	0.018108	0.015851	0.01008	0.010776	0.014746	0.007345	0.004829	0.003017	0.000961	0.003746	0.006838	0.003076
ENSMUSG00000098360	4930535O05Rik	lncRNA	RIKEN cDNA 4930535O05 gene [Source:MGI Symbol;Acc:MGI:1922487]	-0.966360302372631	-1.58714925579077	0.0712099156783476	1	34	30	37	36	41	48	9	3	6	3.985	2	0	0.616062	0.376653	0.456742	0.461187	0.485241	0.330699	0.103582	0.026309	0.052062	0.039155	0.01153	0
ENSMUSG00000059326	Csf2ra	protein_coding	colony stimulating factor 2 receptor, alpha, low-affinity (granulocyte-macrophage) [Source:MGI Symbol;Acc:MGI:1339754]	1.78371519806237	1.16680702090883	0.0712940938249546	1	175.137	190.064	113.148	291.872	234.278	225.304	77.224	50.57	46.538	69.619	95.836	70.285	0.531328	0.477199	0.209395	0.443563	0.281551	0.180711	0.108202	0.053402	0.04804	0.240644	0.059672	0.047823
ENSMUSG00000097079	Gm26604	lncRNA	predicted gene, 26604 [Source:MGI Symbol;Acc:MGI:5477098]	1.10633718877763	1.38336610674173	0.0713463567428918	1	25.054	10.762	11.712	38.127	8.69	18.601	113.387	26.81	11.477	169.474	138.079	32.968	0.047235	0.014319	0.015999	0.052535	0.011525	0.014018	0.145673	0.026065	0.01116	0.186121	0.08875	0.024811
ENSMUSG00000116347	Gm49416	protein_coding	predicted gene, 49416 [Source:MGI Symbol;Acc:MGI:6155046]	1.67527470451884	-2.64002849261149	0.0714965296646461	1	230.538	278.163	274.421	530.299	303.423	333.168	18.1	30.308	0	17.79	0	0	1.284136	1.073602	1.041384	2.088429	1.103941	0.705632	0.06404	0.11872	0	0.053741	0	0
ENSMUSG00000028073	Pear1	protein_coding	platelet endothelial aggregation receptor 1 [Source:MGI Symbol;Acc:MGI:1920432]	1.064896932819	1.23406831042825	0.0716769258784174	1	118.443	129.5	90.224	194.54	98.977	196.862	28.893	32.115	31.027	31.412	51	46.113	0.154759	0.104007	0.062568	0.088531	0.042214	0.051101	0.031868	0.035655	0.013499	0.029763	0.030952	0.029341
ENSMUSG00000078031	Mir466d	miRNA	microRNA 466d [Source:MGI Symbol;Acc:MGI:3718531]	-0.00268217596591767	3.19327509263297	0.0716815584815008	1	0	1	0	0	0	0	25.202	21.564	9.306	50.468	142.517	36.962	0	0.485001	0	0	0	0	11.20503	7.305078	3.119446	19.158083	31.741953	9.63381
ENSMUSG00000028114	Mettl14	protein_coding	methyltransferase like 14 [Source:MGI Symbol;Acc:MGI:2442926]	2.75636210103458	1.03457152899892	0.0717952732262533	1	453.474	323.723	297.129	734.999	431.778	532.012	126.687	76.279	73.673	132.876	155.316	117.683	0.533192	0.271888	0.242037	0.605979	0.338837	0.241031	0.096926	0.044041	0.042067	0.085314	0.13253	0.105473
ENSMUSG00000028909	Ptpru	protein_coding	protein tyrosine phosphatase, receptor type, U [Source:MGI Symbol;Acc:MGI:1321151]	0.784900358671569	1.76108502401794	0.0720461976477499	1	101	96	75	186.999	129	185	34.424	15.004	18.001	26.974	26.023	17.004	0.15574	0.054947	0.039268	0.09122	0.055512	0.04206	0.013544	0.005745	0.016162	0.040015	0.053641	0.003726
ENSMUSG00000097627	4930519A11Rik	lncRNA	RIKEN cDNA 4930519A11 gene [Source:MGI Symbol;Acc:MGI:1921946]	-1.60635597439718	-2.07910007913764	0.0721486288975785	1	15	12	12	24	28	30	12.001	0	1	6	2	1	0.041219	0.033828	0.023139	0.051528	0.076561	0.029463	0.043594	0	0.003529	0.007868	0.003114	9e-04
ENSMUSG00000054099	Slc25a40	protein_coding	solute carrier family 25, member 40 [Source:MGI Symbol;Acc:MGI:2442486]	2.91866444651359	-0.999125129830694	0.0724475255647766	1	532.062	516	452.999	1046.624	641.004	1031.808	82.614	51.772	54.857	51.826	91.067	65.043	0.647233	0.43136	0.372821	0.882918	0.52218	0.528639	0.065082	0.031872	0.067776	0.032261	0.033731	0.027338
ENSMUSG00000043583	4930470P17Rik	protein_coding	RIKEN cDNA 4930470P17 gene [Source:MGI Symbol;Acc:MGI:1914887]	0.982822739356782	-1.25290979438253	0.0725083828493217	1	95	126	101	268	261	322	20.977	6	7	9.324	12.001	8	0.255348	0.234668	0.18495	0.5093	0.458225	0.329087	0.035815	0.007805	0.00901	0.013592	0.010264	0.008007
ENSMUSG00000060807	Serpina6	protein_coding	serine (or cysteine) peptidase inhibitor, clade A, member 6 [Source:MGI Symbol;Acc:MGI:88278]	2.17409408263956	-1.76750072818318	0.0725690046679075	1	1	2	2	2	8	5	9	367.722	316.768	9	303.586	234.827	0.002272	0.003148	0.003095	0.003212	0.01187	0.004319	0.012986	0.404285	0.344588	0.011088	0.21944	0.198633
ENSMUSG00000029546	Uncx	protein_coding	UNC homeobox [Source:MGI Symbol;Acc:MGI:108013]	2.54838600896637	1.94362701419299	0.0727962919189484	1	6	3	8	4	3	8	241.411	10.507	18.785	898.84	32.977	20.55	0.008218	0.002847	0.007465	0.003873	0.002684	0.004166	0.219818	0.014262	0.02022	0.67593	0.023575	0.023844
ENSMUSG00000027347	Rasgrp1	protein_coding	RAS guanyl releasing protein 1 [Source:MGI Symbol;Acc:MGI:1314635]	-1.72518246091662	-1.83346570344593	0.0729404734484019	1	12.003	15.004	8.001	29.445	8.041	33	8.171	3.017	2.004	5.403	2.184	3.554	0.007615	0.008268	0.005342	0.015089	0.003332	0.014495	0.005055	0.002211	0.001288	0.001859	0.000441	0.00084
ENSMUSG00000102325	Gm37789	TEC	predicted gene, 37789 [Source:MGI Symbol;Acc:MGI:5611017]	-1.54568043909251	-1.97858483995403	0.0730462741735242	1	17.613	19.383	10.617	24.942	21.665	39.791	11.241	1.59	1.969	5.239	0	0	0.020551	0.01567	0.008439	0.020576	0.016511	0.017653	0.008331	0.000898	0.0011	0.003315	0	0
ENSMUSG00000113527	Gm48079	lncRNA	predicted gene, 48079 [Source:MGI Symbol;Acc:MGI:6097416]	1.09744733193809	1.42102820318244	0.0730657404475257	1	115.062	171.66	158.803	143.565	185.164	240.001	24.942	7.669	5.23	61.062	28.623	12.529	1.177497	1.217225	1.107158	1.038735	1.237689	0.933871	0.162132	0.037982	0.025628	0.338895	0.093206	0.047745
ENSMUSG00000033717	Adra2a	protein_coding	adrenergic receptor, alpha 2a [Source:MGI Symbol;Acc:MGI:87934]	-1.10602467966144	1.75207046243657	0.0732391510277173	1	4	1	5	4	1	2	31.001	6.086	6.043	39.682	20.216	7.047	0.003686	0.000638	0.003139	0.002606	0.000602	0.000701	0.018144	0.00198	0.002666	0.019204	0.005927	0.002418
ENSMUSG00000078624	Olfr613	protein_coding	olfactory receptor 613 [Source:MGI Symbol;Acc:MGI:3030447]	-0.930540303468773	1.52938427531916	0.0732739253845972	1	56.038	27.633	31.834	44.185	14.311	42.415	5.747	1.426	4.005	6.653	12.906	2.445	0.035299	0.012061	0.013662	0.019678	0.005888	0.010159	0.0023	0.000435	0.001208	0.002273	0.002587	0.000574
ENSMUSG00000054720	Lrrc8c	protein_coding	leucine rich repeat containing 8 family, member C [Source:MGI Symbol;Acc:MGI:2140839]	3.90629505852816	-0.841067386894827	0.0733442500034516	1	714.333	834.945	854.317	1395.319	1236.321	1612.657	204.988	173.687	194.427	205.912	388.109	282.293	0.327095	0.264914	0.266512	0.461433	0.36977	0.280777	0.085262	0.084266	0.078899	0.051135	0.056549	0.048133
ENSMUSG00000036737	Oxsr1	protein_coding	oxidative-stress responsive 1 [Source:MGI Symbol;Acc:MGI:1917378]	3.61293450267786	0.956753337991464	0.0734885419352532	1	1137	719	576	1687.001	769	1223.999	218.642	108.604	73.109	158.607	159.91	111.005	0.99445	0.422033	0.33528	1.045816	0.396068	0.409143	0.09727	0.067437	0.041347	0.137784	0.110434	0.103109
ENSMUSG00000079076	Gm3086	transcribed_processed_pseudogene	predicted gene 3086 [Source:MGI Symbol;Acc:MGI:3781262]	-1.11227952219194	-2.57210910844304	0.0738222173481539	1	29.365	29.96	17.975	53.223	47.434	66.53	4.543	0	0	0	1.149	0	0.251962	0.178121	0.105073	0.32287	0.265836	0.217052	0.024758	0	0	0	0.003136	0
ENSMUSG00000058624	Gda	protein_coding	guanine deaminase [Source:MGI Symbol;Acc:MGI:95678]	1.08599675084811	1.18245869914495	0.0738330767517848	1	127.355	122.429	69.308	199.499	117.217	147.265	38.624	23.097	22.601	59.226	55.543	36.012	0.075747	0.053579	0.028084	0.083892	0.045537	0.033304	0.017683	0.012803	0.009987	0.023561	0.026227	0.027598
ENSMUSG00000100274	1700006F04Rik	lncRNA	RIKEN cDNA 1700006F04 gene [Source:MGI Symbol;Acc:MGI:1922682]	-0.316844068060793	-2.08538942800781	0.0740838379972163	1	68	48	60	55	121	77	8	1	2	2.001	1	0	1.090943	0.533591	0.655796	0.623857	1.267963	0.46971	0.081525	0.007765	0.015367	0.017413	0.005105	0
ENSMUSG00000039457	Ppl	protein_coding	periplakin [Source:MGI Symbol;Acc:MGI:1194898]	-1.13938433460457	-1.42170785342381	0.0741164797696868	1	16.877	11	16	39.456	22.642	18.79	17.264	14.698	4.004	9.321	4.134	8.043	0.013989	0.004667	0.005626	0.018427	0.011168	0.005013	0.007428	0.003672	0.00099	0.003095	0.000679	0.001546
ENSMUSG00000096730	Vmn2r122	protein_coding	vomeronasal 2, receptor, 122 [Source:NCBI gene;Acc:22308]	-1.47164758973512	4.97812335746254	0.0741560200707452	1	15.516	17.185	46.828	25.413	36.473	35.888	0	0	0	2	0	0	0.01839	0.014113	0.055502	0.021294	0.028676	0.016173	0	0	0	0.003167	0	0
ENSMUSG00000051747	Ttn	protein_coding	titin [Source:MGI Symbol;Acc:MGI:98864]	3.95501718542764	-0.864908356165532	0.0741732973170437	1	1514.001	600.001	622.001	1978	921	1249	440.445	70.463	78.276	413.309	131.573	93.343	0.059113	0.016466	0.022036	0.051398	0.020549	0.017989	0.157452	0.023843	0.036623	0.050038	0.0184	0.015396
ENSMUSG00000036611	Eepd1	protein_coding	endonuclease/exonuclease/phosphatase family domain containing 1 [Source:MGI Symbol;Acc:MGI:1914734]	5.14505116283469	1.22656379354807	0.0743058285981394	1	223	145	111	317	149	235	2022.975	184.987	155	3659.37	1208.07	267.061	0.277651	0.125094	0.094155	0.279051	0.121174	0.111252	1.599896	0.111473	0.092417	2.470952	0.478615	0.123815
ENSMUSG00000105652	4930519L02Rik	lncRNA	RIKEN cDNA 4930519L02 gene [Source:MGI Symbol;Acc:MGI:1922335]	-0.169627098074958	-1.87944576432379	0.0744934976622499	1	67.475	40.012	36.646	102.25	99.353	76.43	17.638	3.469	6.274	16.125	0	0	0.561739	0.230812	0.212514	0.601844	0.54026	0.241938	0.093272	0.013979	0.025011	0.072804	0	0
ENSMUSG00000041828	Abca8a	protein_coding	ATP-binding cassette, sub-family A (ABC1), member 8a [Source:MGI Symbol;Acc:MGI:2386846]	0.998357225426551	1.61119711520145	0.0746151390879696	1	128.798	85.66	70.699	236.922	104.422	190.073	25.27	23.064	17.001	23.532	56.713	64.185	0.087239	0.039087	0.036799	0.1575	0.039124	0.044509	0.009207	0.006403	0.007862	0.01961	0.010356	0.048148
ENSMUSG00000097217	Gm26549	lncRNA	predicted gene, 26549 [Source:MGI Symbol;Acc:MGI:5477043]	-0.750955328913397	1.43625797632962	0.0748017693853154	1	42	25	26	76	39	58	6.635	1	0	11.395	9	7.087	0.135045	0.055698	0.056954	0.172771	0.081907	0.070909	0.013551	0.001556	0	0.01987	0.009208	0.008485
ENSMUSG00000115935	4930573C08Rik	TEC	RIKEN cDNA 4930573C08 gene [Source:MGI Symbol;Acc:MGI:1923116]	1.93732561072761	-1.26615476393971	0.0748386102070485	1	231	311.002	268	351	616	568.002	33.313	14.333	8.205	11.354	19.12	6	0.867747	0.809503	0.685866	0.932217	1.511434	0.81129	0.079488	0.026058	0.014761	0.023131	0.022855	0.008393
ENSMUSG00000021322	Aoah	protein_coding	acyloxyacyl hydrolase [Source:MGI Symbol;Acc:MGI:1350928]	-0.129213256652359	-1.59352089587452	0.074914026220581	1	42.044	24.068	24	79.003	67.623	115.19	8.139	15.012	27	8.879	27.165	12.984	0.070076	0.022982	0.025497	0.096412	0.083494	0.077905	0.008905	0.020011	0.038455	0.014492	0.019631	0.011483
ENSMUSG00000112399	Gm32235	lncRNA	predicted gene, 32235 [Source:MGI Symbol;Acc:MGI:5591394]	-0.070615248263061	-1.34983607418461	0.0750305425099868	1	72	66	48	120	77	106	15	7	4	6	3	3	0.290377	0.189893	0.147627	0.375626	0.211759	0.175418	0.039515	0.01608	0.007613	0.015444	0.004181	0.005302
ENSMUSG00000112980	D430020J02Rik	lncRNA	RIKEN cDNA D430020J02 gene [Source:MGI Symbol;Acc:MGI:2442237]	0.489154816289071	-1.312523095951	0.0752157958697352	1	53.584	59.468	48	143.038	101.108	117.62	20.391	17.306	50.586	19.246	24.054	24.431	0.061313	0.04715	0.037418	0.115718	0.075567	0.051174	0.014821	0.009584	0.027719	0.011943	0.008758	0.01041
ENSMUSG00000064443	Gm26226	snRNA	predicted gene, 26226 [Source:MGI Symbol;Acc:MGI:5456003]	-1.16377844882972	1.92682113684017	0.0754462941612629	1	13.863	2.937	5.096	0	1.416	9.172	26.854	8.943	2.809	28.257	22.781	9.793	8.683239	1.27474	2.174543	0	0.579498	2.184245	10.683854	2.71095	0.842665	9.598364	4.540228	2.283971
ENSMUSG00000086017	Gm11872	lncRNA	predicted gene 11872 [Source:MGI Symbol;Acc:MGI:3649333]	-1.70411919987318	2.46535592281217	0.0754664108509206	1	16	19	23	31	20	27	1.042	0	0	2.064	1	3.472	0.025018	0.020585	0.024501	0.03427	0.020426	0.016052	0.001035	0	0	0.00175	0.000498	0.002022
ENSMUSG00000029560	Snx8	protein_coding	sorting nexin 8 [Source:MGI Symbol;Acc:MGI:2443816]	2.29538262727182	1.1956082471813	0.0754871163007266	1	326	269	213.999	539	246.999	488.001	86.213	53.077	48	71.119	131.311	100.632	0.442832	0.262439	0.277613	0.535494	0.22447	0.272603	0.072224	0.041254	0.03569	0.049961	0.15392	0.082166
ENSMUSG00000025165	Sectm1a	protein_coding	secreted and transmembrane 1A [Source:MGI Symbol;Acc:MGI:2384805]	-0.624287367793341	-1.56407001041149	0.0756295372957931	1	16	15	12	79.999	113	96	5.233	4	1	5.371	9	5	0.044709	0.028941	0.023915	0.163534	0.222449	0.099251	0.009723	0.005663	0.001401	0.008521	0.00894	0.00545
ENSMUSG00000116799	Gm32357	lncRNA	predicted gene, 32357 [Source:MGI Symbol;Acc:MGI:5591516]	-1.60040891314833	-1.98134171841436	0.0757486229847709	1	20	18	8	33	28	31	6.838	1	2	4	0	0	0.272594	0.169994	0.074285	0.318002	0.249271	0.160655	0.059202	0.006597	0.013054	0.029567	0	0
ENSMUSG00000114665	Lncbate6	lncRNA	brown adipose tissue enriched long noncoding RNA 6 [Source:MGI Symbol;Acc:MGI:5590077]	-0.978541259305815	1.5673509293482	0.0757667748241373	1	27	27	20	35	27	40	10	2.193	0	19.282	15.194	2.654	0.045447	0.031491	0.022935	0.041652	0.029685	0.025601	0.010692	0.001786	0	0.017602	0.008138	0.001664
ENSMUSG00000086912	4930505O20Rik	lncRNA	RIKEN cDNA 4930505O20 gene [Source:MGI Symbol;Acc:MGI:1921959]	-0.121842464720208	1.65752648881016	0.0758408069905834	1	92	98	53	111	32	68	12.692	1	0	14.005	4	3.001	0.187799	0.138613	0.073706	0.160198	0.042666	0.052779	0.016457	0.000988	0	0.015504	0.002598	0.002281
ENSMUSG00000108321	Gm44649	lncRNA	predicted gene 44649 [Source:MGI Symbol;Acc:MGI:5753225]	-1.45571136944859	-2.5982294596298	0.075858985104197	1	27	17	23	20	44	23	7.954	3.052	1	0	0	1	0.286684	0.154569	0.125043	0.112841	0.247969	0.069788	0.040317	0.011789	0.003821	0	0	0.009974
ENSMUSG00000067360	Pramel3	protein_coding	preferentially expressed antigen in melanoma-like 3 [Source:MGI Symbol;Acc:MGI:1890657]	3.09364903018975	0.978610693487786	0.0759920938985656	1	578.95	620.222	779.706	1305.118	900.231	1038.735	31.457	16.608	22.897	76.576	77.8	34.863	0.517061	0.383815	0.474413	0.824101	0.52515	0.352738	0.017976	0.007231	0.009793	0.03709	0.022271	0.011594
ENSMUSG00000028415	Spink4	protein_coding	serine peptidase inhibitor, Kazal type 4 [Source:MGI Symbol;Acc:MGI:1341848]	-1.33600841049191	-1.84572867743351	0.0759953472805107	1	13	5	14	29	35	46	3	9	5	0	7	14	0.270568	0.072107	0.198511	0.426737	0.475805	0.364029	0.296398	0.090658	0.049834	0	0.046359	0.1085
ENSMUSG00000068122	Agtr2	protein_coding	angiotensin II receptor, type 2 [Source:MGI Symbol;Acc:MGI:87966]	-0.952384510185435	-1.45260881889641	0.0762054010978733	1	25	28	28	37	35	57	4.001	9	11	1.057	9	5	0.025382	0.019697	0.019367	0.026559	0.02321	0.039579	0.00258	0.004422	0.005348	0.000582	0.002908	0.00189
ENSMUSG00000021620	Acot12	protein_coding	acyl-CoA thioesterase 12 [Source:MGI Symbol;Acc:MGI:1921406]	-0.913553084430658	2.09071799643581	0.0762334935558818	1	49	37	28	21	35	24	10	3	5.002	3	9	12	0.130667	0.028114	0.06273	0.016281	0.063155	0.010007	0.006965	0.001592	0.00487	0.001784	0.012864	0.0049
ENSMUSG00000116692	Gm49795	lncRNA	predicted gene, 49795 [Source:MGI Symbol;Acc:MGI:6215325]	0.544727516599182	1.2221969047338	0.0762921915651916	1	87.358	34.312	31.432	84.977	57.766	30.981	37.135	16.277	17.963	70.683	60.416	32.764	0.555969	0.151312	0.136283	0.382366	0.24013	0.07497	0.150118	0.050137	0.054746	0.243964	0.122348	0.077646
ENSMUSG00000029648	Flt1	protein_coding	FMS-like tyrosine kinase 1 [Source:MGI Symbol;Acc:MGI:95558]	0.748191278335044	1.14628967984534	0.0763183252061385	1	79.339	79.07	89.353	104.097	111.832	101.002	27.514	33.223	36.865	34.966	43.417	27.282	0.03758	0.115964	0.082221	0.035053	0.034428	0.029092	0.010054	0.013162	0.008523	0.009017	0.010776	0.007538
ENSMUSG00000105161	Gm42595	lncRNA	predicted gene 42595 [Source:MGI Symbol;Acc:MGI:5662732]	0.118105216520964	-1.19833071761749	0.0765485393789835	1	87.35	46.977	39	139.036	71.064	115	20.952	12.417	9.154	16.506	6.771	5.942	0.198132	0.073833	0.060268	0.222973	0.105287	0.099183	0.030187	0.013632	0.009944	0.020305	0.004887	0.005019
ENSMUSG00000107214	4930500F04Rik	lncRNA	RIKEN cDNA 4930500F04 gene [Source:MGI Symbol;Acc:MGI:1922182]	0.306588831380264	-1.81659926218678	0.0765746281875323	1	93	75	86.001	78.999	182	118.001	21.85	1	4	7	11	4	2.054885	1.134397	1.701054	2.134312	2.088081	0.821062	0.29226	0.004559	0.014497	0.023711	0.011761	0.005757
ENSMUSG00000039512	Uhrf1bp1	protein_coding	UHRF1 (ICBP90) binding protein 1 [Source:MGI Symbol;Acc:MGI:3041238]	3.97482604332962	1.07039476321152	0.0766789840618419	1	1295	792	897	1829	1116	1383	354.267	115.983	108.503	273.463	244.183	122.327	1.080942	0.2016	0.491988	0.616164	0.267783	0.193179	0.082666	0.040159	0.057706	0.098968	0.077954	0.035185
ENSMUSG00000015962	1700016C15Rik	protein_coding	RIKEN cDNA 1700016C15 gene [Source:MGI Symbol;Acc:MGI:1916678]	-0.521938542905386	-2.10719235118497	0.0769412467831169	1	37	42	54	22	81	67	27	1	4	3	4	0	0.219598	0.172723	0.218346	0.092316	0.314008	0.151199	0.101788	0.002873	0.011369	0.009656	0.007554	0
ENSMUSG00000084667	Gm23212	snoRNA	predicted gene, 23212 [Source:MGI Symbol;Acc:MGI:5452989]	1.38527225006961	1.50241035423167	0.0770175855935071	1	64.645	89.614	76.885	99.573	81.745	86.724	109.456	11.127	13.956	201.282	71.831	20.983	53.559122	51.445489	43.397516	58.327063	44.237337	27.320253	57.602906	4.461638	5.537061	90.4414	18.936937	6.473409
ENSMUSG00000032712	Resf1	protein_coding	retroelement silencing factor 1 [Source:MGI Symbol;Acc:MGI:1914496]	3.23831114835893	-1.04560201483209	0.077114457220532	1	708.996	513.215	522.98	1092.388	758.974	1069.155	122.983	95.915	81.403	123.285	151.46	112.264	0.467054	0.209377	0.247709	0.50133	0.328545	0.268173	0.077326	0.107919	0.038336	0.048413	0.034236	0.032832
ENSMUSG00000114442	F630042J09Rik	lncRNA	RIKEN cDNA F630042J09 gene [Source:MGI Symbol;Acc:MGI:3642133]	0.196236689924377	-1.53155704102623	0.0771772560365852	1	55.001	16	23	178	143	164	16.082	1.105	7.069	27.053	10.199	6.037	0.046375	0.00852	0.012954	0.114986	0.090751	0.056412	0.007851	0.000411	0.003579	0.01364	0.00317	0.001728
ENSMUSG00000062553	Olfr709-ps1	protein_coding	olfactory receptor 709, pseudogene 1 [Source:MGI Symbol;Acc:MGI:3030543]	-0.990536269390519	-2.16123490790469	0.0772458581563359	1	26.485	6.84	6.597	38.123	29.268	24.233	21.752	6.449	3.519	31.719	0	0	0.016894	0.003023	0.002867	0.017193	0.012195	0.005877	0.008813	0.001991	0.001075	0.010973	0	0
ENSMUSG00000027514	Zbp1	protein_coding	Z-DNA binding protein 1 [Source:MGI Symbol;Acc:MGI:1927449]	-1.25790814070635	1.33184275884625	0.0772574707549873	1	17.001	13	19	38	22.017	33	8.127	5	4.003	11.038	11.085	2	0.045007	0.035118	0.022915	0.047562	0.034079	0.032808	0.005169	0.004284	0.005472	0.01491	0.015644	0.004403
ENSMUSG00000095452	Gm20795	protein_coding	predicted gene, 20795 [Source:MGI Symbol;Acc:MGI:5434151]	3.47129033925735	2.61084729202075	0.0774026312171239	1	682.82	905.44	815.871	1408.014	1136.086	1410.728	126.62	0	0	100.23	227.706	75.114	1.920818	1.764876	1.563602	2.800377	2.087467	1.508931	0.226251	0	0	0.152911	0.203824	0.078681
ENSMUSG00000065622	Gm24763	snRNA	predicted gene, 24763 [Source:MGI Symbol;Acc:MGI:5454540]	1.20198939372953	1.2451334489736	0.0774602448929606	1	9.356	15.797	22.815	12.641	16.969	18.738	50.149	84.862	48.692	70.487	270.359	85.137	3.255458	3.808791	5.408344	3.109902	3.856732	2.479079	11.083939	14.291449	8.113572	13.30149	29.934236	11.031067
ENSMUSG00000022718	Dgcr8	protein_coding	DGCR8, microprocessor complex subunit [Source:MGI Symbol;Acc:MGI:2151114]	4.58216541328827	-1.53080080010661	0.077619571634355	1	1946.998	1510.176	1374.419	3236.708	1890.771	2806.568	329.088	137.278	121.024	359.683	261.032	186.123	1.659464	0.88117	0.740477	2.101296	1.085972	0.941431	0.244017	0.697049	0.064124	0.307045	0.080172	0.09255
ENSMUSG00000037762	Slc16a9	protein_coding	solute carrier family 16 (monocarboxylic acid transporters), member 9 [Source:MGI Symbol;Acc:MGI:1914109]	1.04428514082721	1.02548202803219	0.0777522562294509	1	106	118	113	208	154	194	24.487	20.702	20.307	36.006	47.579	36.877	0.16635	0.121716	0.109171	0.19911	0.172477	0.1273	0.013661	0.0088	0.008541	0.023179	0.022392	0.021413
ENSMUSG00000085589	A430078I02Rik	lncRNA	RIKEN cDNA A430078I02 gene [Source:MGI Symbol;Acc:MGI:2444132]	-0.336778940533595	-1.28471646174697	0.0777713635819768	1	33	24.104	19.383	83	36	64.264	38.34	8.917	6.101	24.924	5.571	5.83	0.046671	0.024717	0.018676	0.082993	0.033256	0.034558	0.034442	0.006103	0.004132	0.019117	0.002507	0.00337
ENSMUSG00000041057	Wdr43	protein_coding	WD repeat domain 43 [Source:MGI Symbol;Acc:MGI:1919765]	3.67738826307442	1.03089514126616	0.0779306353183299	1	968.001	744.001	692	1731.001	853	1425	174.083	104.847	118.883	129.942	261.413	157.281	1.822282	0.522945	0.781386	1.477236	0.603353	0.691315	0.224124	0.174004	0.074912	0.254076	0.256092	0.202521
ENSMUSG00000028261	Ndufaf4	protein_coding	NADH:ubiquinone oxidoreductase complex assembly factor 4 [Source:MGI Symbol;Acc:MGI:1915743]	2.21174767547061	-1.01618458008261	0.0782528331512645	1	232	325	284.001	482	335	515	73.671	64.97	49.073	45.044	87.41	60.136	0.30071	0.278354	0.311401	0.666249	0.394186	0.377553	0.110871	0.113127	0.093356	0.056037	0.102749	0.062275
ENSMUSG00000096218	Gm2916	protein_coding	predicted gene 2916 [Source:MGI Symbol;Acc:MGI:3781094]	4.96773491201491	0.985839219395847	0.0785708352403345	1	2085.39	2096.909	2080.754	5565.735	3365.685	5356.074	239.641	65.28	52.843	176.98	124.512	79.412	7.476809	3.080226	4.560758	8.342201	4.660476	4.317388	0.322698	0.066979	0.053647	0.203477	0.216656	0.219028
ENSMUSG00000021809	Nudt13	protein_coding	nudix (nucleoside diphosphate linked moiety X)-type motif 13 [Source:MGI Symbol;Acc:MGI:1914975]	1.72572249331885	1.06085348470182	0.078819586709178	1	220.001	207	165.001	362	194.001	316.09	58.874	26.65	31.336	54.69	80.507	38.481	0.471886	0.270522	0.208166	0.511311	0.232078	0.213003	0.060508	0.017005	0.018678	0.045427	0.05408	0.041703
ENSMUSG00000097682	4930554H23Rik	lncRNA	RIKEN cDNA 4930554H23 gene [Source:MGI Symbol;Acc:MGI:1924881]	-1.29848177002913	-1.90876718750951	0.0790970110482151	1	33	14	21	53	26	46	5.264	2	1	2	0	1	0.044331	0.013031	0.019219	0.050338	0.022813	0.023496	0.004492	0.0013	0.000643	0.001457	0	5e-04
ENSMUSG00000003541	Ier3	protein_coding	immediate early response 3 [Source:MGI Symbol;Acc:MGI:104814]	-1.00354599789941	1.24607583320898	0.0791867354520315	1	18	19	23	13	17	42	7	10	5	9	26	16	0.062863	0.045978	0.054724	0.0321	0.03878	0.055773	0.015529	0.016903	0.008362	0.017046	0.028893	0.020807
ENSMUSG00000041263	Rusc1	protein_coding	RUN and SH3 domain containing 1 [Source:MGI Symbol;Acc:MGI:1919546]	-0.624374035789086	1.59129275214925	0.0791977837195924	1	27.172	20.781	10.489	49.704	20.125	42.056	20.501	5.263	2.281	40.669	10.063	10.641	0.041937	0.02247	0.012165	0.054959	0.016173	0.022769	0.013286	0.002712	0.001243	0.028896	0.002992	0.016202
ENSMUSG00000050961	AY358078	protein_coding	cDNA sequence AY358078 [Source:MGI Symbol;Acc:MGI:2682312]	2.51108570859057	-0.954419294490702	0.0792449081205433	1	143.27	204.493	192.039	981.572	801.563	1039.255	27.105	34.717	34.62	67.881	106.569	51.525	0.364123	0.360117	0.33251	1.763775	1.330631	1.004292	0.043757	0.042704	0.042135	0.093562	0.086183	0.048761
ENSMUSG00000053158	Fes	protein_coding	feline sarcoma oncogene [Source:MGI Symbol;Acc:MGI:95514]	-0.78019992349473	-1.47761649532241	0.0793478566738556	1	28.588	16	14.955	47.987	24	34.856	6.25	24.002	9.261	10.006	16.492	13.506	0.040785	0.047415	0.013223	0.046728	0.019215	0.016884	0.037925	0.008614	0.020061	0.004024	0.005152	0.004195
ENSMUSG00000054423	Cadps	protein_coding	Ca2+-dependent secretion activator [Source:MGI Symbol;Acc:MGI:1350922]	0.408088146731855	-1.39303010183222	0.0793714059842233	1	66	57	68.999	138	60	114	31.397	17.635	20.629	20.35	30.973	19.448	0.061712	0.026238	0.034292	0.067618	0.025904	0.040027	0.074063	0.005748	0.008543	0.007541	0.006703	0.004558
ENSMUSG00000090779	Gm17110	lncRNA	predicted gene 17110 [Source:MGI Symbol;Acc:MGI:4937937]	-0.213403801201534	-2.17300780802152	0.0795636220874226	1	0	1	0	2	2	3	14.344	37.427	58.919	9.728	62.45	54.002	0	0.004392	0	0.008962	0.00828	0.00723	0.057746	0.114808	0.178829	0.033437	0.125948	0.127449
ENSMUSG00000036672	Cenpt	protein_coding	centromere protein T [Source:MGI Symbol;Acc:MGI:2443939]	2.15881107550464	1.06443195432061	0.0795812064778054	1	272.216	207.204	222.201	477.514	260.231	370.84	64.375	72.603	62.263	82.909	112.624	71.119	0.526582	0.292284	0.294818	0.708992	0.340771	0.273498	0.063952	0.063202	0.056164	0.112607	0.147628	0.125784
ENSMUSG00000020151	Ptprr	protein_coding	protein tyrosine phosphatase, receptor type, R [Source:MGI Symbol;Acc:MGI:109559]	-1.07116243198943	-1.35101352807363	0.0795831163831915	1	25.033	19.003	17	45.002	46.026	43.252	12.252	3.31	4.285	4.434	5.012	2.047	0.032472	0.01672	0.015771	0.040156	0.029959	0.018229	0.009987	0.002301	0.00298	0.003271	0.002172	0.001037
ENSMUSG00000067925	Rtl8a	protein_coding	retrotransposon Gag like 8A [Source:MGI Symbol;Acc:MGI:1913408]	1.50117313714518	1.8345248089703	0.0796585194373071	1	104.334	149.926	126.613	157.644	116.986	152.613	37.357	0	60.283	56.476	129.452	150.708	0.339727	0.338263	0.280871	0.362918	0.248808	0.188948	0.077265	0	0.093999	0.09973	0.134126	0.18273
ENSMUSG00000031822	Gse1	protein_coding	genetic suppressor element 1, coiled-coil protein [Source:MGI Symbol;Acc:MGI:1098275]	3.09551551899444	0.93379067590336	0.0796753173861892	1	457.001	342	310.001	624	393	525.999	286.549	109.474	104.503	283.672	204.344	127.913	0.398669	0.139194	0.124936	0.225309	0.139614	0.107184	0.11341	0.044629	0.037137	0.204532	0.049188	0.041063
ENSMUSG00000108864	Gm44933	lncRNA	predicted gene 44933 [Source:MGI Symbol;Acc:MGI:5753509]	0.488431217953059	1.62934352361311	0.0797320320880722	1	138	92	125	108	129	134	14.959	0	1.001	18.309	13.841	4.047	0.244581	0.112981	0.150931	0.135331	0.149335	0.090302	0.01684	0	0.00085	0.017598	0.007806	0.002671
ENSMUSG00000118483	Gm5945	protein_coding	predicted gene 5945 [Source:MGI Symbol;Acc:MGI:3646000]	-0.576449872506507	-3.30633518439822	0.079983430521347	1	56.248	26.783	53.797	84.466	86.517	0	7.521	0	16.673	0	0	2.518	0.284967	0.094019	0.185684	0.302553	0.286298	0	0.024204	0	0.04045	0	0	0.004751
ENSMUSG00000115709	4930431P22Rik	lncRNA	RIKEN cDNA 4930431P22 gene [Source:MGI Symbol;Acc:MGI:1921133]	0.27385459700005	-1.7093462309726	0.0800010513153622	1	41	51	76	216	180	189	6	3	1	2	7	0	0.271014	0.233589	0.342252	1.009466	0.777157	0.475024	0.025192	0.009598	0.003165	0.00717	0.014723	0
ENSMUSG00000025626	Phf6	protein_coding	PHD finger protein 6 [Source:MGI Symbol;Acc:MGI:1918248]	3.17479097966548	1.68292859806503	0.0801788124938879	1	526.004	619	648	1042.999	804	1145.821	70.735	79.951	70.67	89.135	168.324	99.08	1.094937	0.364436	0.374707	0.616724	0.432249	0.41936	0.042928	0.036354	0.096103	0.045098	0.050709	0.282413
ENSMUSG00000117610	Gm50054	TEC	predicted gene, 50054 [Source:MGI Symbol;Acc:MGI:6275368]	-1.11538150980658	-2.03803841168584	0.0802055565710141	1	34.631	36.154	24.148	34.626	34.398	65.419	4.011	2.002	1.927	1.047	0	1.005	17.792224	12.870308	8.452044	12.577513	11.543046	12.779321	1.30889	0.49787	0.473988	0.29162	0	0.192288
ENSMUSG00000093908	Gm5784	lncRNA	predicted gene 5784 [Source:MGI Symbol;Acc:MGI:3647969]	0.00619132751347965	-1.47618357300746	0.0802140181293934	1	69.915	57.039	27.543	107.363	65.33	79.011	40.219	6.373	6.146	21.875	2.589	2.357	0.104444	0.055776	0.027963	0.110391	0.06385	0.046236	0.037868	0.005142	0.005131	0.017447	0.001138	0.00153
ENSMUSG00000062760	Shisal1	protein_coding	shisa like 1 [Source:MGI Symbol;Acc:MGI:1919551]	0.464630160738537	-1.53475320225961	0.0803812763954792	1	83.659	79.007	67.027	175.234	85.508	137.144	29.322	11.304	8.194	27.099	21.068	4.048	0.125487	0.063255	0.037985	0.129389	0.030353	0.06496	0.010852	0.012662	0.011362	0.00836	0.003748	0.000819
ENSMUSG00000117684	4930449E18Rik	lncRNA	RIKEN cDNA 4930449E18 gene [Source:MGI Symbol;Acc:MGI:1925370]	-1.18445422049785	2.66614654646596	0.0805559904527445	1	15	26	44	58	46	26	1	0	0	5	0	3	0.325385	0.390799	0.650254	0.889536	0.651766	0.21445	0.013779	0	0	0.058822	0	0.024229
ENSMUSG00000102702	Gm37260	TEC	predicted gene, 37260 [Source:MGI Symbol;Acc:MGI:5610488]	0.0493135545287409	1.36778105922638	0.0808221581953553	1	14.92	13.978	23.15	16.551	20.602	17.938	44.585	8.436	15.613	77.753	45.205	23.079	0.045866	0.029774	0.048484	0.035973	0.041369	0.020967	0.08706	0.012551	0.022985	0.129631	0.04422	0.026419
ENSMUSG00000032047	Acat1	protein_coding	acetyl-Coenzyme A acetyltransferase 1 [Source:MGI Symbol;Acc:MGI:87870]	4.52639498659855	0.977446747999553	0.0809713511865849	1	1418	1160	1035	2609	1428	2216	236.649	365.984	359.755	285.912	703.783	471.662	2.790642	1.499849	1.699908	1.800366	0.910361	1.506981	0.252546	0.316477	0.263025	0.246644	0.469181	0.316334
ENSMUSG00000045679	Pqlc3	protein_coding	PQ loop repeat containing [Source:MGI Symbol;Acc:MGI:2444067]	-0.59365588716573	-2.21982643861655	0.0811821918095252	1	42.191	22	25	44	30	54.073	7	14	19.018	2.698	17.061	19.04	0.072557	0.027967	0.030889	0.074881	0.035233	0.16236	0.008157	0.027288	0.084261	0.001612	0.014135	0.024269
ENSMUSG00000040225	Prrc2c	protein_coding	proline-rich coiled-coil 2C [Source:MGI Symbol;Acc:MGI:1913754]	5.12286475886144	-0.909057859628647	0.0813999992144838	1	2144.017	1782	1610.7	2896	2377	2626	1159.997	213.271	216.964	1147.311	488.088	255.918	1.645499	0.560534	0.595725	1.609252	0.677179	0.746109	0.354878	0.088928	0.163741	0.295168	0.065137	0.040395
ENSMUSG00000110470	Gm45723	lncRNA	predicted gene 45723 [Source:MGI Symbol;Acc:MGI:5804838]	-1.67303242542105	-1.77629025588841	0.0815189127430988	1	15	9	23	24	22	29	6.124	5.507	1	1.128	1.011	2.44	0.03012	0.012522	0.031465	0.034073	0.028855	0.022142	0.007811	0.005352	0.000962	0.001229	0.000646	0.001824
ENSMUSG00000030775	Trat1	protein_coding	T cell receptor associated transmembrane adaptor 1 [Source:MGI Symbol;Acc:MGI:1924897]	-1.38198881163036	1.87061916237956	0.0819125794640749	1	12.473	6.184	14.787	19.824	16.561	17.594	11.901	5.989	2.752	14.358	19.841	3.133	0.038338	0.002989	0.007027	0.009777	0.007545	0.004666	0.005273	0.002022	0.000919	0.005431	0.008746	0.000814
ENSMUSG00000024824	Rad9a	protein_coding	RAD9 checkpoint clamp component A [Source:MGI Symbol;Acc:MGI:1328356]	1.8387533457253	1.07756823460749	0.0819930500815751	1	243	262	248.001	399.001	235	393.001	55.013	23	23	55	41.028	31.238	0.454834	0.407364	0.37865	0.564569	0.284385	0.276541	0.066394	0.018717	0.018519	0.067431	0.026433	0.048564
ENSMUSG00000113725	Gm48358	TEC	predicted gene, 48358 [Source:MGI Symbol;Acc:MGI:6097826]	-1.1495819681977	-1.86812911769384	0.0822581099237705	1	29.021	24.07	9.171	51.306	49.265	37.135	11.024	1.346	1.243	4.701	0	1.59	0.073333	0.042145	0.015787	0.091662	0.081313	0.035679	0.017694	0.001646	0.001505	0.006442	0	0.001496
ENSMUSG00000062470	Fbxl12os	lncRNA	F-box and leucine-rich repeat protein 12, opposite strand [Source:MGI Symbol;Acc:MGI:1913912]	0.463409156589425	-1.54245954632322	0.0824908178792099	1	98.024	118.436	96.23	149.62	92.01	153.389	12.821	12.8	6.983	18.902	8.355	3.431	0.147407	0.175562	0.098863	0.323759	0.187808	0.178793	0.00927	0.021484	0.004244	0.012566	0.003202	0.002011
ENSMUSG00000061718	Ppp1r1b	protein_coding	protein phosphatase 1, regulatory inhibitor subunit 1B [Source:MGI Symbol;Acc:MGI:94860]	-0.616993465572552	1.23904229181084	0.082554273600624	1	24	23	18	44	31	50	11.703	9	10.003	22.537	18.782	15.367	0.055473	0.028741	0.02156	0.055112	0.0356	0.045151	0.013707	0.007949	0.008422	0.021489	0.036324	0.024328
ENSMUSG00000011008	Mcoln2	protein_coding	mucolipin 2 [Source:MGI Symbol;Acc:MGI:1915529]	-1.55494201760111	-1.93231716291329	0.0825739934321994	1	12	5	7	25	24	28	6.001	11.144	6.274	4	7.045	4.861	0.016276	0.004699	0.014645	0.078794	0.021528	0.028686	0.051705	0.007407	0.004126	0.00793	0.003079	0.032298
ENSMUSG00000084959	4933407I08Rik	lncRNA	RIKEN cDNA 4933407I08 gene [Source:MGI Symbol;Acc:MGI:1918259]	0.0746989338012553	-1.64417268612163	0.0827206768439867	1	65	58	93	116	126	137	11	1	4	3	4	0	0.191598	0.118462	0.186761	0.241749	0.242592	0.153548	0.020596	0.001427	0.005646	0.004796	0.003752	0
ENSMUSG00000116697	Gm49694	lncRNA	predicted gene, 49694 [Source:MGI Symbol;Acc:MGI:6215148]	-0.884225784941912	-1.94018237619268	0.0828254562737344	1	26	47	23	45	47	89	8	0	3	3	1	0	0.564	0.706445	0.339905	0.690157	0.665935	0.734077	0.110231	0	0.031164	0.035293	0.006902	0
ENSMUSG00000102582	Gm37440	lncRNA	predicted gene, 37440 [Source:MGI Symbol;Acc:MGI:5610668]	-0.186593058757527	-1.47388279410387	0.0829426580689585	1	42.857	55.78	56.043	133.889	92.435	112.18	5.171	2.439	5.823	1.604	4.317	3.117	0.146193	0.128701	0.127618	0.309584	0.205955	0.134343	0.011205	0.004027	0.008783	0.002739	0.004327	0.003656
ENSMUSG00000086690	4933406J10Rik	lncRNA	RIKEN cDNA 4933406J10 gene [Source:MGI Symbol;Acc:MGI:1921308]	0.889498669036166	-1.28322617094958	0.0832029688035181	1	94	53	73	319	263	333	14.028	7	2	15	9	7	0.405531	0.158433	0.214557	0.973008	0.741105	0.546243	0.038441	0.014616	0.004132	0.035095	0.012355	0.011245
ENSMUSG00000021959	Lats2	protein_coding	large tumor suppressor 2 [Source:MGI Symbol;Acc:MGI:1354386]	4.81010158072929	1.1380822763575	0.0832516819361761	1	1456	1529.773	1763.297	2098.275	2728.999	2636.711	763.959	104.062	132.11	817.859	335.298	215.472	1.240356	0.745995	0.84677	1.06127	1.150102	0.684812	0.396429	0.034042	0.044994	0.404272	0.202129	0.093645
ENSMUSG00000085165	Gm12089	lncRNA	predicted gene 12089 [Source:MGI Symbol;Acc:MGI:3650341]	0.102924261972097	1.49536918330038	0.0832834992772033	1	69	83	68	148	84	109	7	0	3	19.934	5	7	1.187382	0.989677	0.797213	1.800663	0.944167	0.713204	0.076515	0	0.024722	0.186038	0.027378	0.044854
ENSMUSG00000065228	Gm25789	snoRNA	predicted gene, 25789 [Source:MGI Symbol;Acc:MGI:5455566]	2.31104206488082	3.28059679781841	0.0833626529930731	1	15.869	59.752	71.82	10.4	42.505	44.309	276.139	0	0	653.636	32.245	2.279	12.25145	31.964649	37.775489	5.676656	21.434242	13.007077	135.417997	0	0	273.679043	7.921379	0.655139
ENSMUSG00000057098	Ebf1	protein_coding	early B cell factor 1 [Source:MGI Symbol;Acc:MGI:95275]	1.62919564813964	1.21310644608176	0.0833935328601708	1	192	157.001	170	329	173	300.072	51.427	29.949	37.94	53.386	70.72	47.596	0.149604	0.063864	0.072663	0.125001	0.060724	0.061566	0.017554	0.009528	0.015141	0.015726	0.021168	0.032753
ENSMUSG00000031842	Pde4c	protein_coding	phosphodiesterase 4C, cAMP specific [Source:MGI Symbol;Acc:MGI:99556]	-0.901854199563221	-1.36233450399848	0.0834918156875233	1	34.74	22.918	12.612	53.34	31.938	50.602	16.204	5.076	6.398	8.747	4.767	2.072	0.058007	0.017163	0.009206	0.043951	0.025754	0.020918	0.010687	0.002732	0.003366	0.004918	0.001639	0.000834
ENSMUSG00000040146	Rgl3	protein_coding	ral guanine nucleotide dissociation stimulator-like 3 [Source:MGI Symbol;Acc:MGI:1918996]	0.0792790909162673	1.25752484343569	0.0835819025504988	1	71.752	65.708	38.593	103.548	51.923	70.537	17.933	6.461	14.265	30.573	16.591	14.076	0.072001	0.045022	0.026	0.096013	0.033537	0.026522	0.011264	0.003092	0.009172	0.031385	0.008948	0.011813
ENSMUSG00000029472	Anapc5	protein_coding	anaphase-promoting complex subunit 5 [Source:MGI Symbol;Acc:MGI:1929722]	6.11795162142797	-0.967694986861748	0.0838413952048784	1	5301.544	4735.674	4305.481	8214.634	4902.931	7829.822	835.006	706.056	708.371	703.314	990.823	884.389	12.014296	4.218092	3.909396	14.264338	4.137757	11.635561	1.992334	0.432169	0.431209	0.695287	0.525072	0.426933
ENSMUSG00000096271	Ccl21b	protein_coding	C-C motif chemokine 21c [Source:NCBI gene;Acc:100041593]	-0.955210486869809	3.67449796534181	0.0839139897413691	1	0	43.905	0	0	22.868	42.933	0	0	15.117	17.616	12.13	43.446	0	0.151632	0	0	0.074449	0.081365	0	0	0.036082	0.04762	0.019238	0.080635
ENSMUSG00000065287	Gm24451	snoRNA	predicted gene, 24451 [Source:MGI Symbol;Acc:MGI:5454228]	1.57993012153146	-1.22881172142945	0.0840325424143341	1	58	73	56	88	90	118	55.374	169	155	28	75	108	32.642177	28.467461	21.471549	35.01575	33.084309	25.251029	19.795272	46.033181	41.774069	8.546189	13.431118	22.633078
ENSMUSG00000001036	Epn2	protein_coding	epsin 2 [Source:MGI Symbol;Acc:MGI:1333766]	5.52079507374009	-0.770945373571093	0.0841866421588948	1	3567	3185.001	2598	6435.028	3481.999	5558	790.416	230.634	198.998	659.963	405.549	256.632	4.050655	2.485598	1.883016	4.730604	2.470764	2.26734	0.660412	0.171496	0.314225	0.39744	0.152672	0.113428
ENSMUSG00000074802	Gas2l3	protein_coding	growth arrest-specific 2 like 3 [Source:MGI Symbol;Acc:MGI:1918780]	0.882609374116993	-2.39763339794035	0.0843851183491533	1	135.45	93.975	74.6	182.609	121.448	202.914	37.339	15.14	5.043	44.8	22.918	22.731	0.066296	0.030863	0.040883	0.061193	0.039225	0.277009	0.012064	0.034827	0.001228	0.018591	0.003709	0.004012
ENSMUSG00000107043	Gm42849	lncRNA	predicted gene 42849 [Source:MGI Symbol;Acc:MGI:5662986]	1.1960514091779	-1.21068802763029	0.0849001160507675	1	158	129	87	332.992	166	239.994	67.358	13.902	9.988	36.862	13.955	5	0.364561	0.206242	0.136759	0.543221	0.250178	0.210552	0.09872	0.015525	0.011036	0.046128	0.010246	0.004296
ENSMUSG00000025086	Trub1	protein_coding	TruB pseudouridine (psi) synthase family member 1 [Source:MGI Symbol;Acc:MGI:1919383]	1.14353972590721	-1.57777505503096	0.0850839175979566	1	154.739	114.049	91.286	242.893	106.012	171.498	43.721	19.139	38.214	32.734	54.657	35.459	0.185022	0.071354	0.055099	0.158727	0.076375	0.158979	0.088864	0.00806	0.067762	0.015915	0.023311	0.018758
ENSMUSG00000074146	4930579C12Rik	lncRNA	RIKEN cDNA 4930579C12 gene [Source:MGI Symbol;Acc:MGI:2441687]	1.52100638634843	1.75831714273113	0.0853033207806986	1	255.605	124.817	117.273	434.527	382.363	279.771	24.217	0	1.482	26.442	53.293	25.311	0.3218	0.077737	0.158803	0.531849	0.417071	0.237565	0.013827	0	0.000638	0.01289	0.033361	0.008471
ENSMUSG00000091754	Gm3636	protein_coding	predicted gene 3636 [Source:MGI Symbol;Acc:MGI:3781812]	0.682699148084011	-2.83142835113966	0.0855401108254615	1	129.78	53.314	64.144	307.18	203.738	152.697	5.203	23.392	0	22.769	0	0	0.267042	0.076013	0.089919	0.446884	0.273825	0.119467	0.0068	0.023295	0	0.025408	0	0
ENSMUSG00000078639	Gm12695	protein_coding	predicted gene 12695 [Source:MGI Symbol;Acc:MGI:3650206]	1.12255289466051	1.25096785176084	0.0856781092352272	1	111	125	170	265	215	285	13.07	9	2	41.541	20.6	21.34	0.206595	0.161206	0.215561	0.348716	0.261374	0.201691	0.015452	0.008107	0.001783	0.041932	0.0122	0.01479
ENSMUSG00000117961	Gm50265	lncRNA	predicted gene, 50265 [Source:MGI Symbol;Acc:MGI:6303089]	-1.74104553428662	2.02240945636936	0.0857653534009835	1	15	13	14	36	17	27	2.01	0	0	7	5	0	0.03247	0.019499	0.020646	0.055096	0.024036	0.022223	0.002764	0	0	0.008218	0.003444	0
ENSMUSG00000015721	Nlrp5	protein_coding	NLR family, pyrin domain containing 5 [Source:MGI Symbol;Acc:MGI:1345193]	1.02058487092192	-1.5298668510778	0.085938159788824	1	69.105	71.32	30.951	211.217	528.105	351.858	9.601	3.698	4.41	14.414	7.153	7.656	0.068758	0.049748	0.020805	0.146502	0.331614	0.129252	0.006539	0.001805	0.002372	0.00856	0.003227	0.003118
ENSMUSG00000021062	Rab15	protein_coding	RAB15, member RAS oncogene family [Source:MGI Symbol;Acc:MGI:1916865]	-0.0855390510514704	-1.25078679864968	0.0859910406299242	1	17	33	32	41	40	93	8.296	43.963	25.137	12.174	34.804	24.743	0.018001	0.027888	0.023085	0.030695	0.027666	0.045534	0.019557	0.073798	0.04311	0.011749	0.038412	0.031442
ENSMUSG00000097694	G730013B05Rik	lncRNA	RIKEN cDNA G730013B05 gene [Source:MGI Symbol;Acc:MGI:3588276]	-0.970231197281524	-1.42729353853031	0.0860091733100567	1	25.502	12.959	21.149	29.027	26.147	31.445	20.901	4.485	9.429	16.388	8.248	1.738	0.031409	0.01106	0.017746	0.025277	0.038213	0.014726	0.023971	0.006609	0.007703	0.010947	0.004739	0.001168
ENSMUSG00000108593	Gm44581	lncRNA	predicted gene 44581 [Source:MGI Symbol;Acc:MGI:5753157]	-0.457991595973505	-1.77806856061515	0.086243330338554	1	50	19	26	64.004	81	91	25.875	1	1	8.218	5.015	1	0.106659	0.028084	0.037785	0.096531	0.11286	0.07381	0.03506	0.001032	0.001022	0.009507	0.003404	0.000794
ENSMUSG00000043832	Clec4a3	protein_coding	C-type lectin domain family 4, member a3 [Source:MGI Symbol;Acc:MGI:1920399]	-1.1761662473438	-1.67789584037995	0.0867939579628241	1	6	10	11.595	36.999	20.003	34.897	1	11.998	6.715	1	25.103	22.241	0.020177	0.022501	0.026564	0.084837	0.055473	0.051277	0.011646	0.071087	0.009424	0.009944	0.02341	0.027031
ENSMUSG00000098937	Mir7241	miRNA	microRNA 7241 [Source:MGI Symbol;Acc:MGI:5531300]	-0.0915732457998654	-1.45279428690478	0.0868104256344914	1	5	6	7	11	13	18	86	19	22	40	33	8	4.072493	3.386226	3.884299	6.334503	6.91611	5.574536	44.493394	7.489922	8.580985	17.669074	8.55272	2.426326
ENSMUSG00000024451	Arap3	protein_coding	ArfGAP with RhoGAP domain, ankyrin repeat and PH domain 3 [Source:MGI Symbol;Acc:MGI:2147274]	-0.281637241518782	-1.48143104666243	0.0868787698249896	1	65	41	27	88	41	67	13.035	9.825	5.014	18.763	17.003	7.01	0.059274	0.028907	0.012784	0.098606	0.021576	0.018918	0.028545	0.011012	0.001488	0.006134	0.003535	0.001618
ENSMUSG00000021569	Trip13	protein_coding	thyroid hormone receptor interactor 13 [Source:MGI Symbol;Acc:MGI:1916966]	2.5619132324601	1.23903961094956	0.087017064112042	1	315	269	259	585	377	548	124.605	66.732	79.605	108.852	163.674	98.397	0.733987	0.275253	0.299554	0.505085	0.315083	0.267545	0.077397	0.031583	0.084568	0.057728	0.165214	0.100094
ENSMUSG00000024238	Zeb1	protein_coding	zinc finger E-box binding homeobox 1 [Source:MGI Symbol;Acc:MGI:1344313]	3.7134392633541	-0.870846648028949	0.0872565576292823	1	789.035	891.551	909.073	1334.282	1048.343	1579.731	254.254	85.765	81.59	234.701	142.154	82.379	3.669067	3.692499	2.676866	5.449535	3.570953	2.93474	0.798113	0.496187	0.361572	0.277004	0.256691	0.33323
ENSMUSG00000096794	Olfr905	protein_coding	olfactory receptor 905 [Source:MGI Symbol;Acc:MGI:3030739]	-1.36923596806435	-1.79060642725031	0.087257361353716	1	22.007	15.754	13.11	24.386	46.755	23.625	11.758	3.41	2.074	5.791	2.364	0	0.016217	0.008044	0.006582	0.012706	0.022505	0.00662	0.005504	0.001216	0.000732	0.002314	0.000554	0
ENSMUSG00000108181	C030015A19Rik	TEC	RIKEN cDNA C030015A19 gene [Source:MGI Symbol;Acc:MGI:1924668]	-0.731874980890157	-1.64117231730507	0.0872889717598692	1	40.295	23.488	28.029	64.022	54.04	64.806	15.557	0	4.861	7.224	2.937	0	0.053919	0.021777	0.025552	0.060569	0.047232	0.032972	0.013223	0	0.003115	0.005242	0.00125	0
ENSMUSG00000036160	Surf6	protein_coding	surfeit gene 6 [Source:MGI Symbol;Acc:MGI:98447]	2.67687871233967	-1.07565105975851	0.0873965575876502	1	534.922	342	322	792	359	642	117.207	73.108	61.994	86.217	103.648	63.061	0.749533	0.322032	0.33692	0.750996	0.364578	0.335742	0.094136	0.150391	0.109142	0.057187	0.056878	0.04448
ENSMUSG00000065738	Gm24494	snoRNA	predicted gene, 24494 [Source:MGI Symbol;Acc:MGI:5454271]	1.14878904256688	1.50058408401956	0.0874138882785489	1	28	24	24	22	22	21	129.058	14	23.045	198	91	15	21.116855	12.54171	12.331238	11.730685	10.837324	6.021939	61.824736	5.110137	8.322779	80.984113	21.837983	4.212416
ENSMUSG00000035000	Dpp4	protein_coding	dipeptidylpeptidase 4 [Source:MGI Symbol;Acc:MGI:94919]	-0.396327321335172	2.14149874283714	0.0874411243057139	1	22	35	36	67	40	71	5.875	15	8	10.119	34.001	17	0.013502	0.020259	0.015052	0.156299	0.016035	0.016568	0.00229	0.008999	0.002351	0.077522	0.090221	0.009725
ENSMUSG00000004266	Ptpn6	protein_coding	protein tyrosine phosphatase, non-receptor type 6 [Source:MGI Symbol;Acc:MGI:96055]	-0.243838622096934	3.07683124591103	0.0875957043745545	1	40	48	38	59	41	64	22.999	17	7.416	11	18	18	0.152893	0.052005	1.285792	0.496042	0.040064	0.037989	0.189626	0.012828	0.005461	0.033482	0.008924	0.037786
ENSMUSG00000006585	Cdt1	protein_coding	chromatin licensing and DNA replication factor 1 [Source:MGI Symbol;Acc:MGI:1914427]	0.820023937428862	1.03158688870796	0.087672267775554	1	45	41	40	55	43	72	64.003	34.158	24.163	76	76.123	60	0.056646	0.035762	0.041294	0.061063	0.036954	0.034462	0.056415	0.020811	0.018372	0.051885	0.045485	0.048749
ENSMUSG00000028926	Cdk14	protein_coding	cyclin-dependent kinase 14 [Source:MGI Symbol;Acc:MGI:894318]	5.94560744404596	-1.38890209911744	0.0878050508643082	1	1856.33	2052.232	1241.693	3162.496	2004.761	4703.046	466.802	2759.585	2741.347	389.582	2362.76	2274.633	1.321071	3.204566	3.376467	5.163579	1.513932	3.89081	0.349859	1.977339	1.953164	0.248469	1.104335	1.268269
ENSMUSG00000074059	Fbxw18	protein_coding	F-box and WD-40 domain protein 18 [Source:MGI Symbol;Acc:MGI:3505704]	-0.0788728295210064	-1.8129215188179	0.0880278225699474	1	54.095	60.672	58.793	130.1	115.896	121.648	7.741	0	4.138	5.673	0	0	0.131205	0.101965	0.09715	0.223099	0.183607	0.112187	0.011927	0	0.004806	0.007463	0	0
ENSMUSG00000068794	Col28a1	protein_coding	collagen, type XXVIII, alpha 1 [Source:MGI Symbol;Acc:MGI:2685312]	0.731446579617204	-1.25060724362999	0.0884393937172046	1	101	72	65	184	160	213	25.101	20.349	13.03	25.109	27.017	7.022	0.078149	0.038602	0.034264	0.318081	0.080863	0.062665	0.024073	0.00762	0.004828	0.010537	0.006652	0.014573
ENSMUSG00000095648	Gm2004	protein_coding	predicted gene 2004 [Source:MGI Symbol;Acc:MGI:3780174]	0.906641093989689	1.48014576787343	0.0885804485145503	1	131.644	145.734	118.276	308.394	209.73	213.674	0	6.777	1.452	8.322	15.701	13.219	0.270336	0.207366	0.165472	0.447752	0.281315	0.16684	0	0.006736	0.001428	0.009268	0.01026	0.010108
ENSMUSG00000091183	Gm5141	protein_coding	predicted gene 5141 [Source:MGI Symbol;Acc:MGI:3779466]	1.66578644489001	1.45122789639561	0.0886007170050591	1	221.055	255.078	227.924	396.603	262.513	389.363	25.06	25.861	13.72	36.173	25.347	15.259	0.31194	0.218648	0.157858	0.28506	0.174313	0.150506	0.016182	0.012724	0.010139	0.019943	0.008199	0.064079
ENSMUSG00000000486	Sept1	protein_coding	septin 1 [Source:MGI Symbol;Acc:MGI:1858916]	-0.393787171474921	1.63098919172759	0.08907633663858	1	10	17	16	15	12	16	5.011	30.432	28.032	8.067	52.251	50.646	0.045644	0.094968	0.080826	0.055739	0.061212	0.041754	0.02827	0.098301	0.09035	0.030585	0.114707	0.372892
ENSMUSG00000068270	Shroom4	protein_coding	shroom family member 4 [Source:MGI Symbol;Acc:MGI:2685570]	0.982321743217621	1.08478037026495	0.089325427348148	1	136.261	125.16	75.051	230.778	110.153	148.27	35.337	15.95	16.758	38.58	38.828	34.623	0.062604	0.063574	0.050529	0.073163	0.033197	0.024566	0.010966	0.005015	0.005211	0.009119	0.00739	0.008199
ENSMUSG00000031485	Plpbp	protein_coding	pyridoxal phosphate binding protein [Source:MGI Symbol;Acc:MGI:1891207]	4.0191830040379	1.05302393095573	0.0894922955675792	1	975.663	1175.073	990.06	1745.977	1126.963	1819.171	319.965	130.391	124.473	234.473	268.211	158.789	10.366356	4.27449	4.169645	6.821292	3.834478	4.274066	0.431718	0.195781	0.296778	0.395933	0.75958	0.19347
ENSMUSG00000032562	Gnai2	protein_coding	guanine nucleotide binding protein (G protein), alpha inhibiting 2 [Source:MGI Symbol;Acc:MGI:95772]	5.56128981763537	0.691834347712721	0.0895839593473365	1	1282.888	2036.967	2049.969	2341.249	1969.784	3175.01	1221.671	949.357	1073.801	1140.249	1574.459	1337.789	2.53906	2.483409	2.493555	2.894312	2.226421	2.174082	1.861826	1.099036	1.171963	1.557965	2.166724	1.73647
ENSMUSG00000048280	Zfp738	protein_coding	zinc finger protein 738 [Source:MGI Symbol;Acc:MGI:3040706]	3.27037113327264	1.39606751102548	0.0897823258165455	1	822.024	726.546	546.948	1392.422	782.648	1174.806	131.273	32.965	32.196	96.372	124.074	32.718	0.572636	0.249076	0.326297	0.800254	0.358309	0.394413	0.071686	0.014241	0.00546	0.063077	0.113175	0.015118
ENSMUSG00000112610	Gm30165	lncRNA	predicted gene, 30165 [Source:MGI Symbol;Acc:MGI:5589324]	-0.912211159560361	-1.50238724478351	0.0903663082235803	1	20.414	8.853	20.144	39.563	48.61	53.648	21.717	2.024	4.678	10.713	7.747	3.101	0.03673	0.011037	0.024693	0.050328	0.057127	0.036702	0.02482	0.001762	0.00403	0.010454	0.004436	0.002077
ENSMUSG00000111780	Gm47960	lncRNA	predicted gene, 47960 [Source:MGI Symbol;Acc:MGI:6097236]	0.740822705128264	-1.47250510343737	0.0904633645721769	1	87	114	135	233	234	214	12	2	4	4	2	4	0.361168	0.327921	0.381811	0.683873	0.634504	0.337792	0.031643	0.004018	0.007952	0.009006	0.002642	0.006183
ENSMUSG00000021779	Thrb	protein_coding	thyroid hormone receptor beta [Source:MGI Symbol;Acc:MGI:98743]	0.549295640837548	1.27907558638273	0.0906492789060875	1	80.036	88.008	66.018	159.611	131.04	148.562	23.422	12.024	6	22.227	30.201	16.02	0.087777	0.036079	0.028128	0.070196	0.083432	0.034276	0.009803	0.009476	0.004206	0.026248	0.01671	0.021
ENSMUSG00000102054	Gm29373	lncRNA	predicted gene 29373 [Source:MGI Symbol;Acc:MGI:5580079]	-0.286036212989741	4.2510367343471	0.090667713882122	1	44.568	25.29	14.848	159.606	95.948	177.44	0	0	0	0	0	7.509	0.110267	0.043356	0.025028	0.279193	0.155056	0.166925	0	0	0	0	0	0.006918
ENSMUSG00000025219	Fgf8	protein_coding	fibroblast growth factor 8 [Source:MGI Symbol;Acc:MGI:99604]	-0.590519809907182	1.43218906740396	0.0908463408286991	1	32.001	21	11	34	21	21	22.739	3	6	45.147	23.127	5.006	0.112097	0.051086	0.026594	0.085307	0.05311	0.028198	0.051256	0.004867	0.009631	0.119251	0.025139	0.006615
ENSMUSG00000099491	4930533D04Rik	lncRNA	RIKEN cDNA 4930533D04 gene [Source:MGI Symbol;Acc:MGI:1922427]	1.93948880722122	-1.03001712493131	0.0908488587441563	1	259	278	249	586	328	634	32	23	14	24.999	15	12.002	1.480148	1.100841	0.969458	2.367732	1.224355	1.377655	0.116161	0.063616	0.038314	0.077479	0.027277	0.025541
ENSMUSG00000034533	Scn10a	protein_coding	sodium channel, voltage-gated, type X, alpha [Source:MGI Symbol;Acc:MGI:108029]	0.424695590669239	-2.1522451151539	0.0910027456996498	1	87.261	63.385	66.817	115.698	194.536	129.996	20.515	8.089	2	15.637	25.202	5.352	0.044552	0.021937	0.022648	0.043905	0.062774	0.02462	0.044861	0.059437	0.001121	0.004846	0.004269	0.023185
ENSMUSG00000117104	Gm49893	lncRNA	predicted gene, 49893 [Source:MGI Symbol;Acc:MGI:6270583]	-0.261556015560016	-2.0679130521549	0.091175560021723	1	98	73	75	47	64	60	16	1	1	1	1	0	1.359776	0.701841	0.708968	0.461072	0.580029	0.316547	0.141016	0.006715	0.006645	0.007525	0.004415	0
ENSMUSG00000047798	Cd300lf	protein_coding	CD300 molecule like family member F [Source:MGI Symbol;Acc:MGI:2442359]	-0.290411448619584	1.82102041055835	0.0912281745759284	1	132.777	40.688	17.644	57.252	40.445	33.406	16.464	5.011	1.006	17.721	17.434	0	0.260532	0.057398	0.023653	0.080702	0.050586	0.038036	0.009803	0.00203	0.000403	0.009252	0.009768	0
ENSMUSG00000067787	Blcap	protein_coding	bladder cancer associated protein [Source:MGI Symbol;Acc:MGI:1858907]	3.83914680048802	0.833000299162168	0.0915683834263855	1	940	790	764.001	1628	987	1627	235.321	146.118	126.717	261.938	236.888	162.985	2.351417	1.176688	1.259055	2.378961	1.504234	1.249436	0.735901	0.215334	0.125437	0.849464	0.408382	0.310906
ENSMUSG00000063919	Srrm4	protein_coding	serine/arginine repetitive matrix 4 [Source:MGI Symbol;Acc:MGI:1916205]	0.23865380966075	1.46601355299123	0.0916655417240428	1	64	70	41	88	66	95	39.775	9.899	3.692	44.03	12.088	9.385	0.027293	0.020685	0.020954	0.026533	0.018384	0.015404	0.014892	0.00234	0.000864	0.013867	0.003289	0.011107
ENSMUSG00000118293	Gm32750	lncRNA	predicted gene, 32750 [Source:MGI Symbol;Acc:MGI:5591909]	-0.858040004953838	1.92485908515171	0.0920064530105995	1	31	33	27	74	54	64	2	0	0	8.049	4	1	0.35236	0.259904	0.20908	0.594684	0.40091	0.276599	0.01444	0	0	0.049615	0.014467	0.004232
ENSMUSG00000044597	Mycs	protein_coding	myc-like oncogene, s-myc protein [Source:MGI Symbol;Acc:MGI:1332242]	-1.24883494428278	1.29267981533859	0.0920257454308016	1	24	17	22	26	11	32	6	5	4	6.999	11.351	13.038	0.034888	0.017123	0.021788	0.026722	0.010444	0.017687	0.00554	0.003518	0.002785	0.005518	0.00525	0.007057
ENSMUSG00000087099	Gm11782	lncRNA	predicted gene 11782 [Source:MGI Symbol;Acc:MGI:3651017]	-0.853997017801267	1.69025456831389	0.0926687868676317	1	36	35	47	67	36	44	4	1	0	7.985	6.996	0	0.043402	0.029238	0.038603	0.057109	0.028349	0.02017	0.003063	0.000583	0	0.005221	0.002684	0
ENSMUSG00000026301	Iqca	protein_coding	IQ motif containing with AAA domain [Source:MGI Symbol;Acc:MGI:1922168]	2.63102893406682	1.10844372764476	0.0927102291856471	1	450.099	354.202	418.105	594	452	454.074	125.742	51.56	56.184	100.604	108.342	79.285	0.594255	0.484056	0.488448	0.624385	0.469123	0.340064	0.121095	0.12818	0.03184	0.13847	0.113715	0.185941
ENSMUSG00000115355	4930445E18Rik	lncRNA	RIKEN cDNA 4930445E18 gene [Source:MGI Symbol;Acc:MGI:1925365]	-1.60734622312713	-2.08933107861067	0.0927287410048493	1	23	15	14	43	20	35	5.003	1	0	2.05	0	0	0.09249	0.041796	0.038355	0.122254	0.052532	0.053515	0.014335	0.002408	0	0.004471	0	0
ENSMUSG00000079701	Ssxb3	protein_coding	synovial sarcoma, X member B3 [Source:MGI Symbol;Acc:MGI:2446772]	-0.343107917473929	1.62364272526621	0.0928363077277785	1	67.018	55.828	61.881	65.682	43.787	48.266	2.807	0	13.686	3.597	17.108	14.771	0.359017	0.207229	0.225843	0.248771	0.153214	0.098314	0.009551	0	0.03511	0.016926	0.029162	0.029464
ENSMUSG00000026788	Zbtb43	protein_coding	zinc finger and BTB domain containing 43 [Source:MGI Symbol;Acc:MGI:1919084]	3.21819629575973	0.811930418282484	0.0928754173492085	1	767.999	550.999	493	1085.227	635	1019.001	169.388	54.001	55.382	158.911	122.171	96.034	0.793405	0.340677	0.385978	0.722048	0.399338	0.372847	0.093313	0.040203	0.034654	0.110067	0.068386	0.062233
ENSMUSG00000096268	Gm20914	protein_coding	predicted gene, 20914 [Source:MGI Symbol;Acc:MGI:5434270]	0.726834260818028	1.47390855678948	0.0930241349539116	1	121.181	98.078	76.498	225.642	170.588	153.467	25.806	1.981	0	24.665	15.4	17.448	0.381282	0.213823	0.163978	0.50195	0.350582	0.1836	0.051575	0.003017	0	0.094721	0.015418	0.020442
ENSMUSG00000032220	Myo1e	protein_coding	myosin IE [Source:MGI Symbol;Acc:MGI:106621]	2.62524567937655	-1.14434741729469	0.0931299670785055	1	164	169	158	900.999	1056.957	1050	55.25	16.051	31.819	135.001	95.52	24.011	0.115441	0.082429	0.076562	0.448406	0.487093	0.281617	0.026439	0.005468	0.010726	0.051537	0.021395	0.006294
ENSMUSG00000088177	Gm23098	misc_RNA	predicted gene, 23098 [Source:MGI Symbol;Acc:MGI:5452875]	-1.28498878086154	-1.64142718090059	0.0933975288454395	1	14	23	13	49	40	59	5	2	1	2	3	1	0.838357	0.95434	0.530357	2.074563	1.564549	1.34338	0.190186	0.057965	0.028676	0.064952	0.057164	0.022298
ENSMUSG00000115294	1700047E10Rik	lncRNA	RIKEN cDNA 1700047E10 gene [Source:MGI Symbol;Acc:MGI:1921578]	-0.00487492451023092	4.04710484492013	0.0934024068420777	1	48.243	0	39.347	0	15.563	34.384	0	52.287	61.628	0	31.947	61.359	0.46584	0	0.258847	0	0.098161	0.126243	0	0.244363	0.284973	0	0.098161	0.220624
ENSMUSG00000111410	Gm49337	protein_coding	predicted gene, 49337 [Source:MGI Symbol;Acc:MGI:6121526]	2.4338305227591	1.07994884259335	0.0934131272817149	1	269.259	303.237	417.363	199.597	360.849	356.006	84.899	84.055	71.712	35.717	204.526	195.013	0.644945	0.503281	0.68107	0.338016	0.564556	0.324233	0.12917	0.097443	0.082256	0.046397	0.155884	0.173935
ENSMUSG00000036323	Srp72	protein_coding	signal recognition particle 72 [Source:MGI Symbol;Acc:MGI:1333795]	6.27254908036137	0.66670020409807	0.0934194334392759	1	5834.015	6625	5989.003	10832.008	7025.003	10824.003	696.476	238.965	211.103	633.261	460.838	324.658	7.333812	5.23873	4.660893	8.517163	5.5484	5.053387	0.449987	0.169873	0.141544	0.451497	0.363473	0.23672
ENSMUSG00000020437	Myo1g	protein_coding	myosin IG [Source:MGI Symbol;Acc:MGI:1927091]	-1.46772235427529	1.38076514383981	0.0935126589359682	1	12.013	19	7	14	9	20	8.712	10.928	7.001	5.542	15.043	8.126	0.011206	0.013015	0.02293	0.009718	0.009982	0.007349	0.004494	0.003907	0.003377	0.010096	0.007749	0.00207
ENSMUSG00000106253	Mir468	miRNA	microRNA 468 [Source:MGI Symbol;Acc:MGI:3619414]	2.61164509638316	-0.974035220615385	0.0935521647397611	1	37	18	17	50	39	42	488.961	180.185	147	203	253.218	126.159	28.301601	9.540169	8.858953	27.040129	19.485074	12.215307	237.56943	66.705455	53.845658	84.210979	61.631627	35.933109
ENSMUSG00000087088	Gm16638	lncRNA	predicted gene, 16638 [Source:MGI Symbol;Acc:MGI:4439562]	0.233404095848401	-1.20887629410191	0.0936197267507538	1	52.755	72.58	43.772	127.641	98.077	158.326	26.603	8.532	5.617	19.216	12.298	7.882	0.023737	0.019974	0.01485	0.050391	0.033903	0.03162	0.007582	0.00154	0.001769	0.00526	0.001459	0.001095
ENSMUSG00000022297	Fzd6	protein_coding	frizzled class receptor 6 [Source:MGI Symbol;Acc:MGI:108474]	2.73322645519034	0.860098892335517	0.0940206433370081	1	413.209	468	425	670	481	641	90.329	55.713	74.781	86.093	139.01	96.939	0.328271	0.289083	0.295496	0.367179	0.288897	0.188016	0.04336	0.021496	0.028786	0.053928	0.049007	0.029016
ENSMUSG00000044551	9930012K11Rik	protein_coding	RIKEN cDNA 9930012K11 gene [Source:MGI Symbol;Acc:MGI:2145726]	-1.26339932301897	-1.6045196425102	0.0941376212925681	1	16	19	8	42	29	29	6	8.402	5.009	5	10.227	7	0.028423	0.023387	0.009682	0.05275	0.033591	0.019588	0.00677	0.027757	0.004261	0.004817	0.005781	0.00463
ENSMUSG00000115272	Gm49965	lncRNA	predicted gene, 49965 [Source:MGI Symbol;Acc:MGI:6270691]	1.37749044663811	-0.996555618228126	0.0941407386784631	1	144.464	178.87	152.043	315.081	222.978	338.674	41.936	26.982	18.934	19.832	32.44	13.133	0.675279	0.555584	0.46138	1.063667	0.656244	0.59125	0.120416	0.063248	0.043914	0.052092	0.049994	0.023685
ENSMUSG00000027230	Creb3l1	protein_coding	cAMP responsive element binding protein 3-like 1 [Source:MGI Symbol;Acc:MGI:1347062]	2.07865550161452	0.918959127388671	0.0941828236233016	1	71	117	106	88	82	97	171.061	87.886	92.988	184.09	172.442	127.738	0.092907	0.106084	0.094497	0.081414	0.070086	0.048262	0.142182	0.05566	0.058269	0.130642	0.071801	0.062241
ENSMUSG00000114743	Gm34672	lncRNA	predicted gene, 34672 [Source:MGI Symbol;Acc:MGI:5593831]	-0.780832371624812	-1.69460892777279	0.0941879508221794	1	18	10	3	84	69	91	8.001	3	0	15	8	1	0.055557	0.021386	0.006308	0.183304	0.139104	0.106795	0.015685	0.004481	0	0.025108	0.007857	0.001149
ENSMUSG00000074505	Fat3	protein_coding	FAT atypical cadherin 3 [Source:MGI Symbol;Acc:MGI:2444314]	2.48858829926293	1.05160320675199	0.0942451434241759	1	282.036	293	335.007	522.174	615.214	539.001	110.216	30.514	26.492	129.243	103.586	46.798	0.062188	0.036535	0.045471	0.092923	0.081523	0.040633	0.01323	0.004494	0.002146	0.028889	0.014129	0.005969
ENSMUSG00000019577	Pdk4	protein_coding	pyruvate dehydrogenase kinase, isoenzyme 4 [Source:MGI Symbol;Acc:MGI:1351481]	-0.216798930401429	1.41152408292356	0.0943173055854453	1	42.194	34.536	45.296	78.043	37.175	61.617	10.163	8	16.422	19.477	27.492	16.978	0.040176	0.022786	0.057671	0.052539	0.023121	0.022308	0.006147	0.013435	0.007488	0.010058	0.019576	0.019681
ENSMUSG00000068008	Bpifb3	protein_coding	BPI fold containing family B, member 3 [Source:MGI Symbol;Acc:MGI:2675077]	-1.44102680981362	2.38457441590575	0.094453820407462	1	17	19	25	29	49	30	1	0	0	4	5	0	0.033311	0.025797	0.033374	0.040176	0.062714	0.022352	0.001312	0	0	0.004251	0.003118	0
ENSMUSG00000085691	Gm14216	lncRNA	predicted gene 14216 [Source:MGI Symbol;Acc:MGI:3650218]	-1.4601386266986	1.58074904746148	0.0944777740786894	1	18	36	24	26	21	26	2	2	1	4	6	2	0.346535	0.480232	0.314782	0.353897	0.259686	0.190324	0.024457	0.018635	0.009219	0.041764	0.036756	0.014337
ENSMUSG00000031461	Myom2	protein_coding	myomesin 2 [Source:MGI Symbol;Acc:MGI:1328358]	0.137727331019224	-1.66382227565702	0.0948609673220294	1	69.53	45.029	52.01	115.081	92	118.006	21.592	6.41	10.402	17.666	19.558	5.687	0.046719	0.020207	0.022765	0.054663	0.038355	0.028961	0.08491	0.002104	0.003487	0.007175	0.003972	0.00419
ENSMUSG00000078866	Zfp970	protein_coding	zinc finger protein 970 [Source:MGI Symbol;Acc:MGI:3652255]	-0.390966079417262	1.49785270954405	0.095296045788852	1	54.344	53.573	55.092	85.467	38.814	76.407	3.047	2.175	8.215	9.068	14.76	2.491	0.21322	0.161978	0.174824	0.237186	0.094189	0.118622	0.01094	0.002456	0.009181	0.02468	0.021372	0.002165
ENSMUSG00000087056	Gm14004	lncRNA	predicted gene 14004 [Source:MGI Symbol;Acc:MGI:3651365]	-1.49454358983719	1.72097721804262	0.0954276870462087	1	9	15	21	33	33	32	1	2	0	5	6	8	0.081298	0.093887	0.129236	0.210758	0.194707	0.10991	0.005738	0.008744	0	0.024495	0.017246	0.026909
ENSMUSG00000084965	Gm13857	transcribed_processed_pseudogene	predicted gene 13857 [Source:MGI Symbol;Acc:MGI:3649688]	2.00510091904498	-1.17371010632479	0.0956714654361212	1	256	225.998	224	563.999	632.818	601.999	24.628	10	5	31.113	14.01	12.892	1.211252	0.709452	0.707124	2.000455	2.007686	1.107233	0.103518	0.028685	0.015553	0.074771	0.014574	0.021863
ENSMUSG00000031684	Slc10a7	protein_coding	solute carrier family 10 (sodium/bile acid cotransporter family), member 7 [Source:MGI Symbol;Acc:MGI:1924025]	3.39590735739597	1.26887346806212	0.0957167597618803	1	634.568	845.052	695.04	1161.051	753	1268.218	126.042	84.215	79.027	179.076	131.218	99.044	1.041955	1.572537	0.824907	1.213654	1.095226	0.898878	0.075887	0.104189	0.092117	0.493547	0.088619	0.080824
ENSMUSG00000048355	Arxes1	protein_coding	adipocyte-related X-chromosome expressed sequence 1 [Source:MGI Symbol;Acc:MGI:1923469]	-0.117499290856715	1.55945123400094	0.0957617083629824	1	26.955	31.103	27.475	41.062	40.999	87.591	5.504	20.239	0	17.266	66.683	41.488	0.062381	0.049876	0.043319	0.067187	0.061975	0.077076	0.008091	0.022669	0	0.02167	0.049106	0.035753
ENSMUSG00000031021	Tmem9b	protein_coding	TMEM9 domain family, member B [Source:MGI Symbol;Acc:MGI:1915254]	4.68054052374374	-0.823330325753433	0.0958709012508894	1	1701	1905	1728	3140	1853	3373	246.996	236.344	275.999	180.72	384.853	307	3.977463	2.796197	2.659671	5.379038	2.564091	2.716735	0.902074	0.543196	0.841998	0.368787	0.474011	0.383846
ENSMUSG00000087205	4930445N08Rik	lncRNA	RIKEN cDNA 4930445N08 gene [Source:MGI Symbol;Acc:MGI:1925372]	-0.707104202293155	-1.68200565056825	0.0960226823224034	1	37	70	21	72	33	77	7	4	4	2	1	2	1.769785	2.320017	0.684325	2.434898	1.031005	1.400411	0.212679	0.0926	0.091623	0.051881	0.015223	0.035622
ENSMUSG00000108358	Gm44509	TEC	predicted gene 44509 [Source:MGI Symbol;Acc:MGI:5753085]	-1.22667419084915	1.94179307900976	0.0964474717503391	1	23	22	22	59	21	61	2.002	0	0	6.186	5.058	1	0.065904	0.04368	0.042947	0.119527	0.039304	0.06646	0.003645	0	0	0.009613	0.004611	0.001067
ENSMUSG00000004668	Abca13	protein_coding	ATP-binding cassette, sub-family A (ABC1), member 13 [Source:MGI Symbol;Acc:MGI:2388707]	-0.672618880250972	-1.34248874803754	0.0966859836122971	1	20	26	12	59	80	51	13.417	4	7.101	9.665	8.021	11.21	0.003909	0.003521	0.001598	0.008152	0.010212	0.00379	0.002649	0.000686	0.001304	0.001362	0.000903	0.001289
ENSMUSG00000090462	1700091H14Rik	transcribed_processed_pseudogene	RIKEN cDNA 1700091H14 gene [Source:MGI Symbol;Acc:MGI:1920803]	-0.493719949045041	4.27413484912534	0.0967576084759305	1	24.427	52.039	66.96	113.287	61.148	105.25	0	0	0	3.109	0	0	0.066059	0.097515	0.12337	0.21661	0.108015	0.108228	0	0	0	0.004561	0	0
ENSMUSG00000050100	Hmx2	protein_coding	H6 homeobox 2 [Source:MGI Symbol;Acc:MGI:107159]	4.00432681866378	-2.52498987901244	0.0967798636874029	1	0	0	0	1	1	0	53.466	987.276	924.075	34.508	1813.576	823.876	0	0	0	0.000763	0.001551	0	0.036667	0.515899	0.477776	0.020206	0.623057	0.331225
ENSMUSG00000017922	Prl3c1	protein_coding	prolactin family 3, subfamily c, member 1 [Source:MGI Symbol;Acc:MGI:1351649]	-0.755094637472152	-1.40804930893628	0.0968343822711675	1	31	41	39	53	37	66	2	12	9.413	3	4	3.268	0.164909	0.151733	0.136179	0.192055	0.123865	0.12862	0.006511	0.031167	0.024189	0.008339	0.006523	0.00653
ENSMUSG00000035576	L3mbtl1	protein_coding	L3MBTL1 histone methyl-lysine binding protein [Source:MGI Symbol;Acc:MGI:2676663]	-0.00529688172586529	1.3901685452631	0.0970039518081423	1	87.001	57.999	49	86	89	76	15.017	2.039	9	19.572	11	5	0.153302	0.08744	0.074496	0.112648	0.083982	0.034232	0.011871	0.001228	0.003778	0.027127	0.004053	0.002317
ENSMUSG00000022533	Atp13a3	protein_coding	ATPase type 13A3 [Source:MGI Symbol;Acc:MGI:2685387]	5.51859028181643	-0.88893705414098	0.0970538898309968	1	3432	2609.983	2386	6978.998	4342.988	6510.999	506.761	255.004	222.376	532.421	483.37	305.252	2.748437	1.147394	2.034784	3.847559	4.026048	1.782979	0.236091	0.131628	0.261196	0.222853	0.153795	0.12184
ENSMUSG00000041886	Macc1	protein_coding	metastasis associated in colon cancer 1 [Source:MGI Symbol;Acc:MGI:2685113]	-0.604765344288586	1.43618465769198	0.0970541015557488	1	45.255	32.447	42.419	60.425	59.209	69.788	4.11	1.05	2.001	12.143	8.526	3.808	0.030576	0.014662	0.020156	0.028385	0.027259	0.016513	0.001803	0.000234	0.000662	0.004547	0.001422	0.000979
ENSMUSG00000100394	Gm28791	lncRNA	predicted gene 28791 [Source:MGI Symbol;Acc:MGI:5579497]	0.501054365438525	1.49446550124157	0.0973631746600554	1	55.591	74.474	62.292	102.326	76.868	177.241	19.872	0	11.858	20.21	81.643	33.787	0.111919	0.103893	0.085439	0.145652	0.101082	0.135679	0.025412	0	0.011433	0.022067	0.052303	0.025329
ENSMUSG00000100314	1700010J16Rik	lncRNA	RIKEN cDNA 1700010J16 gene [Source:MGI Symbol;Acc:MGI:1916605]	0.269563315042984	-1.5038472359938	0.097438440121322	1	54	75	82	135	194	173	5	4	2	6	5	1	0.41661	0.249731	0.30391	0.678104	0.886461	0.457323	0.02777	0.009303	0.004602	0.015637	0.007646	0.001789
ENSMUSG00000072949	Acot1	protein_coding	acyl-CoA thioesterase 1 [Source:MGI Symbol;Acc:MGI:1349396]	-0.447905968660289	1.60030382301358	0.097447070588713	1	48.723	18.11	44.26	55.665	41.351	31.098	12.233	11.722	6.165	5.893	36.452	15.986	0.073633	0.018126	0.045913	0.059925	0.040941	0.017893	0.011831	0.008495	0.004495	0.004866	0.030015	0.015802
ENSMUSG00000003469	Phyhip	protein_coding	phytanoyl-CoA hydroxylase interacting protein [Source:MGI Symbol;Acc:MGI:1860417]	-0.938955012293741	-1.34253346342084	0.0974589777373562	1	25	17	21	63	32	41	17.58	2.279	3.089	10.163	5.389	4.691	0.029744	0.014015	0.017022	0.052995	0.024868	0.018548	0.013286	0.001313	0.026341	0.006558	0.00204	0.002078
ENSMUSG00000105748	Gm43088	TEC	predicted gene 43088 [Source:MGI Symbol;Acc:MGI:5663225]	-1.36260643491148	-1.44757762360495	0.0975020881209173	1	24.294	16	10.057	37.684	22.608	34.697	8.322	3.963	5.428	8.723	1.021	1.014	0.035669	0.016277	0.010059	0.039117	0.021681	0.01937	0.007761	0.002816	0.003816	0.006946	0.000477	0.000554
ENSMUSG00000067206	Lrrc66	protein_coding	leucine rich repeat containing 66 [Source:MGI Symbol;Acc:MGI:2387634]	0.587569555833412	-1.25292616566566	0.0975818025510678	1	63	57	102	185	247	164	14.214	7.004	11.019	7	17.065	8.079	0.065805	0.041254	0.072585	0.136622	0.168517	0.065134	0.009431	0.003541	0.005511	0.003965	0.005672	0.003142
ENSMUSG00000004565	Pnpla6	protein_coding	patatin-like phospholipase domain containing 6 [Source:MGI Symbol;Acc:MGI:1354723]	2.5526650735851	0.916907450628437	0.0979474499201481	1	314.026	285.999	280.011	507.037	311.038	547.06	81.226	92.475	109.323	100.288	185.302	117.134	0.440201	0.220984	0.26269	0.399312	0.270152	0.287545	0.092321	0.039206	0.053716	0.100488	0.141097	0.065603
ENSMUSG00000024847	Aip	protein_coding	aryl-hydrocarbon receptor-interacting protein [Source:MGI Symbol;Acc:MGI:109622]	2.92935833708301	0.912666817423607	0.0980545826444825	1	385	482	407.001	629	506.999	775	101.211	114.995	106	79	235	171	1.154347	0.931909	0.771973	1.293825	0.961583	0.830456	0.277715	0.164663	0.148025	0.208962	0.389833	0.376986
ENSMUSG00000037572	Wdhd1	protein_coding	WD repeat and HMG-box DNA binding protein 1 [Source:MGI Symbol;Acc:MGI:2443514]	3.27619584970725	1.22235897498254	0.0981325835930898	1	865.084	451.441	401	1361.618	572.395	813.048	129.638	111.223	103.501	133.404	188.198	155.616	0.71812	0.242121	1.387779	0.755109	0.293926	0.239488	0.074465	0.045393	0.039102	0.056594	0.048939	0.046954
ENSMUSG00000087331	1810021B22Rik	lncRNA	RIKEN cDNA 1810021B22 gene [Source:MGI Symbol;Acc:MGI:1916370]	-0.389087608398403	-1.38430774189638	0.0982939882934372	1	41	32	27.999	100	95	91.001	6	4	2	8	6	7.864	0.860847	0.386799	0.31708	1.132462	1.262451	0.714681	0.090423	0.020874	0.017843	0.041109	0.014593	0.024599
ENSMUSG00000118111	Gm50442	lncRNA	predicted gene, 50442 [Source:MGI Symbol;Acc:MGI:6303377]	-1.55497750772549	-4.10935567832493	0.0984379167557974	1	30	16	23	35	29	32	2	0	0	0	0	0	0.187824	0.06941	0.098103	0.154927	0.118592	0.076177	0.007954	0	0	0	0	0
ENSMUSG00000048067	Olfr1349	protein_coding	olfactory receptor 1349 [Source:MGI Symbol;Acc:MGI:3031183]	-0.253647128605743	-1.49786297695591	0.0985189431002173	1	4.098	3	1	3.002	3	4.019	54.209	25.39	29.396	38.935	42.596	17.586	0.002975	0.001509	0.000495	0.004006	0.004439	0.00214	0.024711	0.008921	0.01198	0.015072	0.00984	0.004305
ENSMUSG00000001493	Meox1	protein_coding	mesenchyme homeobox 1 [Source:MGI Symbol;Acc:MGI:103220]	0.460513972287154	-1.30970291109491	0.0985919583808069	1	78	25	58	175	200	231	14.065	4	8	10.107	13.003	9.003	0.121407	0.026963	0.061504	0.192582	0.203332	0.136712	0.013906	0.003013	0.005963	0.008532	0.00644	0.005218
ENSMUSG00000025938	Slco5a1	protein_coding	solute carrier organic anion transporter family, member 5A1 [Source:MGI Symbol;Acc:MGI:2443431]	-0.352854033440611	1.19611161065842	0.0986170961924857	1	43.001	42	39	36.999	58.999	36.999	12.188	12.373	12.068	14.273	26.309	12.286	0.126823	0.068043	0.072833	0.05148	0.083193	0.032236	0.002903	0.002246	0.002852	0.003687	0.004501	0.001988
ENSMUSG00000021903	Galnt15	protein_coding	polypeptide N-acetylgalactosaminyltransferase 15 [Source:MGI Symbol;Acc:MGI:1926004]	-0.605832860086531	-1.15682587531298	0.0987183518171539	1	35.806	15	21	75.906	47.584	53.056	15.794	9.16	8.372	8.643	8.625	11.201	0.018149	0.005268	0.009339	0.027203	0.015754	0.010225	0.007933	0.002247	0.002032	0.003234	0.001391	0.002114
ENSMUSG00000107094	Gm43294	TEC	predicted gene 43294 [Source:MGI Symbol;Acc:MGI:5663431]	0.875547746027332	-1.28514348809371	0.0987230140555363	1	188.739	65.754	63.508	208.777	166.409	160.415	55.977	7.261	7.076	31.121	5.91	5.665	0.259427	0.062626	0.059471	0.202891	0.149403	0.083839	0.048873	0.00483	0.004658	0.023199	0.002585	0.002899
ENSMUSG00000029830	Svopl	protein_coding	SV2 related protein homolog (rat)-like [Source:MGI Symbol;Acc:MGI:2444335]	-1.16167854417415	1.50513158350293	0.0987501251786463	1	21.28	17.478	20.999	35.28	18.725	17	8.183	4.653	5.491	11.61	22.844	2.211	0.030964	0.017621	0.020816	0.036294	0.017796	0.009405	0.004937	0.002139	0.002498	0.006376	0.012117	0.000999
ENSMUSG00000045636	Mtus1	protein_coding	mitochondrial tumor suppressor 1 [Source:MGI Symbol;Acc:MGI:2142572]	2.7842261868682	-0.845735696987347	0.0987715492941589	1	428	404.999	391	753.001	463	740	137.094	70.801	53.075	116.584	94.432	90.026	0.373785	0.282323	0.242096	0.614786	0.248	0.283241	0.084519	0.044051	0.046059	0.050325	0.031839	0.02094
ENSMUSG00000038180	Spag4	protein_coding	sperm associated antigen 4 [Source:MGI Symbol;Acc:MGI:2444120]	5.54755156241004	-0.890996013268295	0.0989243382134702	1	3454.066	3143.001	3663	5094.087	5395.001	5896.084	630.336	187.245	259.215	383.252	414.929	189.536	9.148066	5.811699	6.814363	10.431906	9.840269	6.027433	1.264	0.181444	0.373819	0.537999	0.262585	0.130531
ENSMUSG00000019302	Atp6v0a1	protein_coding	ATPase, H+ transporting, lysosomal V0 subunit A1 [Source:MGI Symbol;Acc:MGI:103286]	3.6919090085709	0.902344761509453	0.0992170971949779	1	805.999	759	724	1334	863	1286.999	197.635	162.614	151.771	162.797	290.307	227.194	1.945033	0.956065	1.138329	1.835196	0.817083	1.018885	0.146908	0.077978	0.076684	0.104768	0.149497	0.149062
ENSMUSG00000001376	Vps50	protein_coding	VPS50 EARP/GARPII complex subunit [Source:MGI Symbol;Acc:MGI:1920538]	3.63198871593569	0.987794410854108	0.09923803446579	1	1000.226	811.96	766.611	1657.268	951.749	1354.346	122.879	93.8	93.306	114.407	183.286	158.597	1.157313	0.634945	0.653151	1.274015	0.733644	0.528848	0.093781	0.038513	0.045436	0.067996	0.163315	0.055773
ENSMUSG00000103672	Gm37621	TEC	predicted gene, 37621 [Source:MGI Symbol;Acc:MGI:5610849]	-0.643168163898004	1.58056993743693	0.0993382749817456	1	48.497	14.724	15.872	25.439	16.61	13.841	38.454	3.615	0	29.663	21.223	4.002	0.028282	0.00595	0.006306	0.010489	0.006327	0.003069	0.014244	0.00102	0	0.009382	0.003938	0.000869
ENSMUSG00000112563	Gm47608	TEC	predicted gene, 47608 [Source:MGI Symbol;Acc:MGI:6096667]	0.385241427372463	-1.23256258719341	0.0994622909187835	1	59.891	60.534	66.931	102.739	145.637	117.673	30.102	28.239	6.278	15.734	16.611	12.039	0.097199	0.068073	0.074003	0.117887	0.154382	0.072614	0.031031	0.022181	0.004879	0.013848	0.008578	0.007275
ENSMUSG00000040322	Slc25a24	protein_coding	solute carrier family 25 (mitochondrial carrier, phosphate carrier), member 24 [Source:MGI Symbol;Acc:MGI:1917160]	3.07258317267289	-0.864320352379325	0.0994695169238801	1	589.025	488	484	1154	802.465	1079.861	96.649	55.662	41.142	104.086	110.646	60.312	0.570201	0.327332	0.319201	0.789822	0.507398	0.397473	0.059429	0.043863	0.053498	0.054645	0.034082	0.02174
ENSMUSG00000112812	Gm47415	lncRNA	predicted gene, 47415 [Source:MGI Symbol;Acc:MGI:6096352]	-0.644094682911957	-2.03825624766942	0.0995577052151863	1	1.104	0	1.387	0	0	10.56	48.197	21	25	28.223	16.544	18.356	0.001504	0	0.001287	0	0	0.00547	0.041708	0.013847	0.01631	0.020374	0.007172	0.009312
ENSMUSG00000104676	Gm42777	TEC	predicted gene 42777 [Source:MGI Symbol;Acc:MGI:5662914]	-1.1856915588138	-2.08056897783153	0.0995607697342181	1	1.478	0	0	1.368	1	3	42.835	13.817	11.311	22.919	8.688	7.919	0.001358	0	0	0.000888	6e-04	0.001048	0.024989	0.006142	0.004975	0.011415	0.002539	0.002708
ENSMUSG00000079396	Gm3411	protein_coding	predicted gene 3411 [Source:MGI Symbol;Acc:MGI:3781589]	1.55635072098113	-1.16329853313141	0.0996944481111715	1	226.263	188.705	98.25	493.091	303.625	449.339	16.873	27.879	10.279	14.951	19.509	15.255	0.400093	0.231208	0.11836	0.616456	0.350681	0.302111	0.018952	0.023859	0.008704	0.014338	0.010977	0.010045
ENSMUSG00000029909	Prss37	protein_coding	protease, serine 37 [Source:MGI Symbol;Acc:MGI:1914940]	3.6924369970989	-1.52908278195841	0.09997672467412	1	1383	678	1115	1315	1821	1576	109.641	31	37	40	67	20	12.711832	3.357067	8.478263	10.338989	9.82877	5.153151	1.145151	0.251456	0.068223	0.083527	0.218964	0.028675
ENSMUSG00000033405	Nudt15	protein_coding	nudix (nucleoside diphosphate linked moiety X)-type motif 15 [Source:MGI Symbol;Acc:MGI:2443366]	2.50995132769076	-0.941050589732271	0.100124924909313	1	374	421	366	732	464	767	69.305	50.559	30	55	59.929	36	0.345957	0.26984	0.230651	0.47873	0.280347	0.269769	0.040721	0.05671	0.040869	0.027592	0.027247	0.022041
ENSMUSG00000068323	Slc4a5	protein_coding	solute carrier family 4, sodium bicarbonate cotransporter, member 5 [Source:MGI Symbol;Acc:MGI:2443220]	1.64626450906478	1.13560661377009	0.100156361647478	1	161.999	175	154	253	174	266	38.184	51.47	69.991	40.006	75.021	83	0.286952	0.140175	0.121254	0.125751	0.071827	0.06392	0.044744	0.061515	0.06791	0.039099	0.066984	0.05706
ENSMUSG00000027014	Cwc22	protein_coding	CWC22 spliceosome-associated protein [Source:MGI Symbol;Acc:MGI:2136773]	2.12337399546976	0.878126754271413	0.100278426806869	1	292.211	230.295	207.812	462.971	254.158	341.092	91.756	51.846	45	82.826	79.607	72.895	0.379151	0.203673	0.149584	0.359588	0.202229	0.142189	0.059672	0.023989	0.025723	0.076134	0.054008	0.031511
ENSMUSG00000048779	P2ry6	protein_coding	pyrimidinergic receptor P2Y, G-protein coupled, 6 [Source:MGI Symbol;Acc:MGI:2673874]	0.158585928554135	-1.30445011180357	0.100284735302951	1	46	78	23	104	70	132	10.094	26.029	16	8	28.092	26	0.089746	0.104252	0.028442	0.160514	0.103917	0.091103	0.027425	0.022866	0.025802	0.007875	0.016226	0.017573
ENSMUSG00000025728	Pigq	protein_coding	phosphatidylinositol glycan anchor biosynthesis, class Q [Source:MGI Symbol;Acc:MGI:1333114]	3.30041721554602	1.69572062196841	0.100327722952761	1	726.587	637.464	519	1043.799	606	1044.982	194.288	71.373	79	190.537	136.02	105.27	0.9637	0.521342	0.401092	0.829974	0.460116	0.477757	0.134749	0.104197	0.138711	2.326337	0.106165	0.075101
ENSMUSG00000060780	Lrrtm1	protein_coding	leucine rich repeat transmembrane neuronal 1 [Source:MGI Symbol;Acc:MGI:2389173]	-0.579559563332031	-1.32124211378221	0.100342469637329	1	21	25	12	62	64	58	23.455	6.874	3.744	14.758	14.964	4.806	0.023878	0.022881	0.011099	0.057417	0.053545	0.027922	0.017976	0.003783	0.002039	0.009101	0.005414	0.002035
ENSMUSG00000025650	Col7a1	protein_coding	collagen, type VII, alpha 1 [Source:MGI Symbol;Acc:MGI:88462]	-0.887068697370433	2.03138861474959	0.100603962745345	1	33	16	6	40	20	32	17.983	5.054	5.003	19.715	18.055	7.018	0.030332	0.026775	0.001407	0.009678	0.004497	0.012578	0.021452	0.002462	0.003967	0.00855	0.021999	0.008165
ENSMUSG00000112988	Gm35298	lncRNA	predicted gene, 35298 [Source:MGI Symbol;Acc:MGI:5594457]	-1.05138647018931	2.38169322706408	0.100637300576011	1	43	20	31	58	54	33	0	0	1	6	2	0	0.731786	0.235841	0.359419	0.697868	0.600258	0.213538	0	0	0.00815	0.055377	0.01083	0
ENSMUSG00000109844	Gm31816	lncRNA	predicted gene, 31816 [Source:MGI Symbol;Acc:MGI:5590975]	1.4663250405027	-1.04905425161104	0.100747132464661	1	196	219.001	181	369.001	221.999	414	22.019	18.45	9.292	24.002	17	10	1.09714	0.742942	0.65368	1.403232	0.94781	0.807025	0.078653	0.051243	0.025007	0.043205	0.015794	0.024479
ENSMUSG00000005968	Tuft1	protein_coding	tuftelin 1 [Source:MGI Symbol;Acc:MGI:109572]	4.31655530736188	-0.816698825854484	0.100796056989588	1	1564	1435	1196	2811	1469	2474	275.455	121.19	116.963	205.17	218.88	137.72	2.030881	1.344004	1.103681	2.680762	1.26124	1.295624	0.231684	0.128706	0.216765	0.155077	0.090779	0.09036
ENSMUSG00000048967	Yjefn3	protein_coding	YjeF N-terminal domain containing 3 [Source:MGI Symbol;Acc:MGI:2681845]	-1.10024512822207	-2.09765507871386	0.100830648916738	1	44	13	26	36	29	36	5	3	9	4	4	6	1.910159	0.051766	0.101795	0.891976	0.643394	0.417995	0.052123	0.008344	0.034936	0.012467	0.007315	0.01284
ENSMUSG00000001768	Rin2	protein_coding	Ras and Rab interactor 2 [Source:MGI Symbol;Acc:MGI:1921280]	2.68836879171197	1.11168240695717	0.100918506530012	1	472.548	428.646	417.883	717.777	419.752	785.346	96.753	57.42	45.005	82.86	82.109	67.505	0.638239	0.247111	0.230738	0.380687	0.212154	0.235397	0.050002	0.036237	0.016526	0.053115	0.022441	0.064605
ENSMUSG00000038838	Vars2	protein_coding	valyl-tRNA synthetase 2, mitochondrial [Source:MGI Symbol;Acc:MGI:1916165]	3.17505011060691	-1.10466576104737	0.101078203584038	1	697.999	440	446.001	1179.001	515.001	1002.999	178.417	80.602	84.546	133.733	134.951	103.976	0.589972	0.230568	0.309703	1.025357	0.290798	0.325999	0.145901	0.168212	0.056433	0.104944	0.087381	0.028558
ENSMUSG00000051650	B3gnt2	protein_coding	UDP-GlcNAc:betaGal beta-1,3-N-acetylglucosaminyltransferase 2 [Source:MGI Symbol;Acc:MGI:1889505]	0.955202611649069	-1.31231330219652	0.101334056725278	1	96.362	93.762	83.655	207.59	75.582	129.845	56.315	40.369	46.343	30.982	20.6	24.918	0.223089	0.167902	0.103605	0.324776	0.081237	0.112926	0.060809	0.066244	0.036915	0.057503	0.007191	0.011742
ENSMUSG00000036782	Klhl13	protein_coding	kelch-like 13 [Source:MGI Symbol;Acc:MGI:1914705]	-0.115166701356366	1.26755561611175	0.101470493122353	1	44	34	49	90	52	81	9.197	11	18	8	18.975	31.666	0.045148	0.030697	0.034253	0.065291	0.034851	0.033476	0.009629	0.00597	0.008845	0.015214	0.011017	0.031809
ENSMUSG00000038884	Shfl	protein_coding	shiftless antiviral inhibitor of ribosomal frameshifting [Source:MGI Symbol;Acc:MGI:2441788]	-1.01851814617802	1.22031244502045	0.101535079190938	1	24.754	18.311	18.148	40.395	13.06	27.085	11.333	4.001	8.155	7.081	20.039	14.15	0.049296	0.027253	0.037761	0.054218	0.02071	0.021493	0.012516	0.004159	0.008389	0.009696	0.016313	0.011318
ENSMUSG00000032332	Col12a1	protein_coding	collagen, type XII, alpha 1 [Source:MGI Symbol;Acc:MGI:88448]	2.36805590693305	-0.96582122499206	0.101701647155739	1	435	319	333	651.001	332	371	93.178	50.998	60.895	61.857	73.283	29.007	0.149384	0.064634	0.062051	0.196897	0.059783	0.038583	0.050657	0.014233	0.018688	0.023315	0.010061	0.003366
ENSMUSG00000113262	Gm48551	protein_coding	predicted gene, 48551 [Source:MGI Symbol;Acc:MGI:6098103]	-1.33779691677396	-2.30177547031273	0.101710479073892	1	28.172	24.443	10.293	45.114	20.044	37.156	1.338	3.447	10.012	0	8.714	0	0.057507	0.034572	0.014315	0.06511	0.026725	0.028839	0.001735	0.003406	0.026734	0	0.00566	0
ENSMUSG00000087207	Gm13147	transcribed_unprocessed_pseudogene	predicted gene 13147 [Source:MGI Symbol;Acc:MGI:3651740]	0.401337668622894	1.11832183348186	0.101829701348738	1	50.019	94.953	94.538	106.561	116.051	180.584	6.888	6.602	7.868	16.073	41.485	12.808	0.458552	0.60317	0.590453	0.690692	0.694914	0.629479	0.04011	0.029294	0.034544	0.079914	0.121016	0.043722
ENSMUSG00000056987	Fam71d	protein_coding	family with sequence similarity 71, member D [Source:MGI Symbol;Acc:MGI:1918147]	5.76517006887503	-1.189621994441	0.101836743890157	1	4471	3793	4600	7182	6996	7047.001	520.403	87	55.994	386.654	134.032	58	47.388113	30.215761	38.181337	61.832023	59.49607	30.953308	3.287241	0.608457	0.351175	1.945046	0.278299	0.107524
ENSMUSG00000055150	Zfp78	protein_coding	zinc finger protein 78 [Source:MGI Symbol;Acc:MGI:107783]	2.72633984171819	-0.919143627989338	0.101954826157583	1	381.615	433.858	360.88	810.732	533.421	885.418	112.178	39.66	34.153	108.467	81.613	57.566	0.506043	0.338808	0.310696	0.712427	0.465908	0.421378	0.108503	0.041483	0.048803	0.093472	0.028456	0.018288
ENSMUSG00000023039	Krt7	protein_coding	keratin 7 [Source:MGI Symbol;Acc:MGI:96704]	-0.981723000002614	-1.43465286653884	0.10218670735086	1	21.475	7.209	12.003	31.009	20.005	16.003	14.928	14.206	9.152	12.954	23.311	9.082	0.017204	0.004179	0.006715	0.017564	0.010468	0.004966	0.026493	0.048192	0.017588	0.020596	0.013815	0.005012
ENSMUSG00000046056	Sbsn	protein_coding	suprabasin [Source:MGI Symbol;Acc:MGI:2446326]	0.639809696588888	-1.10155340599987	0.102418879648721	1	99.069	100.203	87.996	170.687	100.867	160.313	39	12.527	12.001	13.123	16.437	16.852	1.196252	1.010821	0.833527	1.757192	0.886666	0.817166	0.292649	0.062508	0.048446	0.086269	0.0412	0.023312
ENSMUSG00000107313	Gm43332	lncRNA	predicted gene 43332 [Source:MGI Symbol;Acc:MGI:5663469]	0.625207197216912	-2.05390397291724	0.102650920494633	1	0	1	0	1	1	5	111	31.594	33.231	123.998	38	25.004	0	0.002685	0	0.002739	0.002531	0.007366	0.273185	0.059247	0.061659	0.260559	0.04685	0.036075
ENSMUSG00000025404	R3hdm2	protein_coding	R3H domain containing 2 [Source:MGI Symbol;Acc:MGI:1919000]	5.38056165061934	1.04575122240589	0.102676394949048	1	1781.145	2769.104	2791.971	2904	3209.139	4140.167	1238.602	232.121	219.051	1196.629	512.921	345.071	2.55741	2.556238	2.856362	2.706792	2.770483	1.919905	1.220728	0.145149	0.155768	0.894129	0.391628	0.50209
ENSMUSG00000071769	Rhox3h	protein_coding	reproductive homeobox 3H [Source:MGI Symbol;Acc:MGI:3704137]	-0.0595708830681294	1.630828438072	0.102746175101087	1	34.037	30.38	59.847	185.778	82.579	117.152	0	6.533	0	12.817	9.773	17.624	0.256345	0.241801	0.281215	0.989223	0.406229	0.33548	0	0.023813	0	0.093907	0.02342	0.049424
ENSMUSG00000074067	Gm10619	lncRNA	predicted gene 10619 [Source:MGI Symbol;Acc:MGI:3708756]	6.58672877772443	-0.836206035318664	0.102997257733295	1	1866	2282	1722	4994	3255	4905	5721.128	1459.744	1288.566	4239.242	2207.212	1022.32	2.034601	1.751577	1.287441	3.792381	2.323534	2.005694	4.321384	0.836096	0.73585	2.732937	0.843322	0.461223
ENSMUSG00000042390	Gatad2b	protein_coding	GATA zinc finger domain containing 2B [Source:MGI Symbol;Acc:MGI:2443225]	4.90262080528148	0.673546197528417	0.103130623889636	1	1579.542	1764.83	1807.319	2389.086	1971.758	2611.498	724.306	300.924	269.64	693.341	627.996	398.939	1.096484	0.955461	0.967407	1.10874	0.981782	0.711165	0.322002	0.187444	0.170288	0.294652	0.301938	0.237777
ENSMUSG00000078956	Gm14221	lncRNA	predicted gene 14221 [Source:MGI Symbol;Acc:MGI:3650696]	-0.218186954077087	-1.32537011617127	0.103189533153008	1	28.943	35.129	11.097	47.944	18.285	48.296	39.064	6.004	18.781	31.715	22.687	20.994	0.075044	0.063113	0.019602	0.220462	0.075273	0.094261	0.064337	0.007534	0.038285	0.044597	0.018718	0.02027
ENSMUSG00000047473	Zfp30	protein_coding	zinc finger protein 30 [Source:MGI Symbol;Acc:MGI:99178]	0.593101388617847	1.14190146254781	0.10324695256444	1	29.021	28.004	27	46	17	48.46	69.042	18.981	11.866	109.963	52.958	31.542	0.027827	0.018708	0.017759	0.031184	0.010337	0.016803	0.039503	0.00853	0.00512	0.053367	0.015123	0.010733
ENSMUSG00000111415	Gm39325	lncRNA	predicted gene, 39325 [Source:MGI Symbol;Acc:MGI:5622210]	-1.72332610562626	2.4042320467311	0.103480997181296	1	19.556	27.42	15.885	30.321	14.175	24.852	1.247	0	0	5.79	0	0	0.089775	0.087219	0.049679	0.09841	0.042504	0.043379	0.003637	0	0	0.014415	0	0
ENSMUSG00000114097	Gm35615	lncRNA	predicted gene, 35615 [Source:MGI Symbol;Acc:MGI:5594774]	-0.0505953290612192	-1.43763595809815	0.103542634157039	1	43	53	40	144	121	139	8.483	2	4.968	10	4	0	0.281816	0.240684	0.1786	0.66725	0.517976	0.346383	0.035315	0.006344	0.015593	0.035543	0.008342	0
ENSMUSG00000033209	Ttc28	protein_coding	tetratricopeptide repeat domain 28 [Source:MGI Symbol;Acc:MGI:2140873]	3.78411900847321	0.879918564751031	0.103639833683228	1	855.999	915	835.001	1182	861	1278	433.182	77.861	76.805	332.323	137.782	111.332	0.599644	0.318443	0.26997	0.653301	0.29596	0.256474	0.092542	0.01112	0.010853	0.073087	0.028807	0.02559
ENSMUSG00000097882	0610038B21Rik	lncRNA	RIKEN cDNA 0610038B21 gene [Source:MGI Symbol;Acc:MGI:1917595]	1.59538787181605	-1.36670875119277	0.103989594056463	1	11.052	3.409	9.004	19.587	16.776	25.243	48.226	219.805	164.807	59.011	143.154	133.399	0.024579	0.005328	0.013838	0.030351	0.023678	0.020816	0.073479	0.256739	0.190538	0.076772	0.1096	0.120007
ENSMUSG00000105545	4930599N24Rik	TEC	RIKEN cDNA 4930599N24 gene [Source:MGI Symbol;Acc:MGI:1922633]	-0.456579352806229	-1.77325822240646	0.104117456719558	1	47	68	42	95	58	99	3.002	4.177	1	2	1.008	0	0.192009	0.192489	0.116895	0.274395	0.154767	0.153781	0.007791	0.008259	0.001956	0.004431	0.001311	0
ENSMUSG00000035506	Slc12a8	protein_coding	solute carrier family 12 (potassium/chloride transporters), member 8 [Source:MGI Symbol;Acc:MGI:2443672]	0.745090171312898	-1.29589771007577	0.104336233233036	1	96.066	79.338	77.077	197.692	162.513	162.693	35.4	14.73	14.203	26.349	21.045	9.312	0.162998	0.134211	0.0963	0.244948	0.191577	0.087522	0.101617	0.016929	0.017207	0.054144	0.008512	0.004289
ENSMUSG00000006576	Slc4a3	protein_coding	solute carrier family 4 (anion exchanger), member 3 [Source:MGI Symbol;Acc:MGI:109350]	1.64684935841396	-1.18588029954383	0.104339338573445	1	212.001	175.999	152	379.001	193.001	314.999	68.727	33.973	18.472	63.47	45.256	18.037	0.249255	0.101674	0.105518	0.33476	0.16597	0.125047	0.042996	0.04659	0.062803	0.056324	0.029929	0.010147
ENSMUSG00000105052	Gm21655	lncRNA	predicted gene, 21655 [Source:MGI Symbol;Acc:MGI:5435010]	-0.856019370507369	-2.36378436514234	0.104433294650632	1	29.937	0	29.493	74.451	32.705	46.822	17.461	5.581	3.813	17.281	0	0	0.033828	0	0.022705	0.05948	0.024139	0.020117	0.012533	0.003052	0.002063	0.01059	0	0
ENSMUSG00000037541	Shank2	protein_coding	SH3 and multiple ankyrin repeat domains 2 [Source:MGI Symbol;Acc:MGI:2671987]	0.853131173495368	1.23229783572988	0.104449017755617	1	97.153	104.994	60.226	128.429	91.673	138.089	60.512	23.482	7.111	62.929	29.033	19.974	0.057516	0.073609	0.055368	0.043038	0.035813	0.029922	0.032618	0.009548	0.008962	0.036891	0.006184	0.01498
ENSMUSG00000078593	1700042G07Rik	protein_coding	RIKEN cDNA 1700042G07 gene [Source:MGI Symbol;Acc:MGI:1914573]	0.662121484398182	-1.95361807498342	0.104581374551856	1	169.463	85.248	134.294	98.218	200.045	126.454	39.65	1.04	2	8.306	1.027	0	3.838221	1.33787	2.072216	1.572816	2.959457	1.089013	0.57043	0.011398	0.021695	0.102031	0.007401	0
ENSMUSG00000025920	Stau2	protein_coding	staufen double-stranded RNA binding protein 2 [Source:MGI Symbol;Acc:MGI:1352508]	2.58468699131191	-0.904631929179631	0.104623586536831	1	436.001	428	318	758.999	358	768	85.403	55.457	39.189	75.496	90.477	54.724	1.021832	0.691563	0.46143	1.264791	0.520748	0.72397	0.185449	0.067548	0.094129	0.102156	0.056596	0.029199
ENSMUSG00000078308	Gm47854	lncRNA	predicted gene, 47854 [Source:MGI Symbol;Acc:MGI:6097063]	-1.05419825124609	1.52840535631391	0.104808785472694	1	8.062	16.556	6.068	6.26	1.116	7.646	37.607	7.24	6.512	28.023	15.819	4.299	0.007525	0.010708	0.003859	0.004131	0.00068	0.002714	0.022297	0.003271	0.002911	0.014186	0.004699	0.001494
ENSMUSG00000064125	Prr36	protein_coding	proline rich 36 [Source:MGI Symbol;Acc:MGI:3605626]	-1.11388593453222	-1.70458074334791	0.104814143662593	1	4	5	11	18	8	16	11.07	13.689	25.968	6.43	17.296	21.025	0.002821	0.002444	0.005286	0.008977	0.003686	0.004291	0.02461	0.016698	0.035886	0.00246	0.012521	0.022474
ENSMUSG00000079271	1700049E17Rik1	protein_coding	RIKEN cDNA 1700049E17 gene, gene 1 [Source:MGI Symbol;Acc:MGI:1920665]	2.91421887197443	1.72701000645465	0.105083290240857	1	617.722	503.129	575.757	1193.925	702.307	1118.709	46.254	0	0	108.247	7.466	14.33	1.258449	0.710225	0.799108	1.719686	0.93454	0.866573	0.059854	0	0	0.119597	0.00484	0.010871
ENSMUSG00000064302	Clasp1	protein_coding	CLIP associating protein 1 [Source:MGI Symbol;Acc:MGI:1923957]	5.0075843144347	0.807267275024685	0.105165805948384	1	1924.202	1434.2	1386.456	2499.913	1994.926	2529.879	636.878	310.412	313.333	668.667	1576.112	533.731	1.371915	0.629229	0.634813	1.261597	0.885621	0.673371	0.38537	0.152312	0.120108	0.312657	0.461427	0.193549
ENSMUSG00000050463	Krt78	protein_coding	keratin 78 [Source:MGI Symbol;Acc:MGI:1917529]	-0.342990746429406	-1.30641317831444	0.105217830128158	1	59	55	40	82	53	91.967	19.003	3.075	4	4.022	5	2.003	0.057007	0.036822	0.026331	0.056017	0.033449	0.033787	0.011663	0.001438	0.001851	0.002108	0.001537	0.000721
ENSMUSG00000109585	Gm45358	TEC	predicted gene 45358 [Source:MGI Symbol;Acc:MGI:5791194]	-1.16964934432826	-1.57702289145123	0.105598938862617	1	24	23	11	66	34	36	10	1.001	3.128	7.467	1.006	0	0.035957	0.023877	0.011228	0.069911	0.033272	0.020508	0.009517	0.000726	0.002244	0.006067	0.00048	0
ENSMUSG00000078591	Hs3st4	protein_coding	heparan sulfate (glucosamine) 3-O-sulfotransferase 4 [Source:MGI Symbol;Acc:MGI:1333792]	2.06365049525496	-1.30490111848812	0.105600315979875	1	137.147	151	154	430.792	390.844	386.076	190.226	24.312	18.784	125.004	21.274	25.566	0.143692	0.109622	0.109924	0.319112	0.267472	0.153803	0.126597	0.012328	0.009424	0.071029	0.007092	0.009974
ENSMUSG00000006641	Slc5a6	protein_coding	solute carrier family 5 (sodium-dependent vitamin transporter), member 6 [Source:MGI Symbol;Acc:MGI:2660847]	1.37406980981593	1.27425728308056	0.105667064642501	1	141	177	116	256	137	250	25.871	35	45	39.843	68.24	47.039	0.144059	0.213802	0.083001	0.178311	0.088989	0.095592	0.015883	0.016372	0.03893	0.070219	0.043715	0.022319
ENSMUSG00000086760	1700025D23Rik	lncRNA	RIKEN cDNA 1700025D23 gene [Source:MGI Symbol;Acc:MGI:1916667]	5.5759426759633	2.17183542593013	0.105760477242895	1	211	187	273	336	322	365	26.024	1142.484	623.957	32.235	11302.444	1915.847	1.088685	0.668553	0.959637	1.225713	1.085186	0.716075	0.085292	2.853011	1.541695	0.090202	18.556336	3.680863
ENSMUSG00000075144	Olfr1156	protein_coding	olfactory receptor 1156 [Source:MGI Symbol;Acc:MGI:3030990]	-0.28176207208297	-1.31140186048781	0.105795060365791	1	77.632	20.65	24.997	63.385	50.412	50.579	31.586	8.486	9.231	21.612	3.968	2.764	0.07913	0.014585	0.017358	0.045679	0.033563	0.019603	0.02045	0.004186	0.004506	0.011947	0.001287	0.001049
ENSMUSG00000068252	Apol7b	protein_coding	apolipoprotein L 7b [Source:MGI Symbol;Acc:MGI:3583950]	-0.115958781443566	-1.62366541770269	0.105849191243535	1	99.066	48.613	43.751	60.719	100.751	81.277	18.568	1.656	10.037	10.478	0.5	0	0.223525	0.052456	0.079506	0.092438	0.124108	0.057766	0.023181	0.011072	0.007485	0.008849	0.002198	0
ENSMUSG00000111645	Gm32171	lncRNA	predicted gene, 32171 [Source:MGI Symbol;Acc:MGI:5591330]	-0.571421126308076	-1.50984669348019	0.105875863396482	1	37	23	37	98	71	105	5	2	2	3	3	1	0.143541	0.061827	0.097791	0.2688	0.179912	0.154885	0.012322	0.003755	0.003716	0.006312	0.003703	0.001445
ENSMUSG00000111748	Gm34885	lncRNA	predicted gene, 34885 [Source:MGI Symbol;Acc:MGI:5594044]	-0.769676780506366	-1.38539483186564	0.10597051084453	1	44.93	15.9	19.763	60.665	62.433	53.957	13.797	2.764	3.213	6.81	4.815	2.193	0.03622	0.008882	0.010854	0.034577	0.032875	0.016539	0.007065	0.001078	0.00124	0.002977	0.001235	0.000658
ENSMUSG00000033364	Usp37	protein_coding	ubiquitin specific peptidase 37 [Source:MGI Symbol;Acc:MGI:2442483]	6.38936455836687	0.673383425530118	0.106038650525622	1	6614.24	5963.888	5828.734	11170.259	7947.443	10153.539	1115.375	316.134	312.057	953.57	725.309	370.837	7.414798	5.539304	5.507356	9.158232	5.842213	5.300106	0.871751	0.25555	0.265397	1.090243	0.524647	0.337939
ENSMUSG00000088439	Gm25386	misc_RNA	predicted gene, 25386 [Source:MGI Symbol;Acc:MGI:5455163]	-1.29686182038826	-1.53218852597568	0.106068447859755	1	29	16	17	40	37	41	6	3	2	4	2	0	2.114395	0.808318	0.844425	2.061947	1.762049	1.136626	0.277873	0.105863	0.06983	0.158165	0.046406	0
ENSMUSG00000087222	E030042O20Rik	lncRNA	RIKEN cDNA E030042O20 gene [Source:MGI Symbol;Acc:MGI:2444099]	-1.58145126102039	-1.40203689741427	0.106133395458902	1	12	10	18	24	26	24	8.008	4	6	1	8	2	0.031378	0.018119	0.032066	0.04437	0.044407	0.023862	0.013301	0.005062	0.007513	0.001418	0.006656	0.001947
ENSMUSG00000099446	2310005E17Rik	lncRNA	RIKEN cDNA 2310005E17 gene [Source:MGI Symbol;Acc:MGI:1917340]	-1.47707065738364	-2.42885544443462	0.106150040388499	1	20	30	14	36	34	42	0	2.019	2	0	0	0.997	0.065678	0.068263	0.031322	0.083584	0.072929	0.052443	0	0.003209	0.003145	0	0	0.00122
ENSMUSG00000097078	Gm26566	protein_coding	predicted gene, 26566 [Source:MGI Symbol;Acc:MGI:5477060]	-0.777816407468269	-1.37556175478345	0.106493446279187	1	53	31	27	58	34	72	7.073	5	4.966	5	2	1.031	0.206916	0.08386	0.071813	0.160094	0.086701	0.10688	0.01754	0.009448	0.009284	0.010586	0.002485	0.001499
ENSMUSG00000093593	Gm20683	protein_coding	predicted gene 20683 [Source:MGI Symbol;Acc:MGI:5313130]	0.128530394554122	2.11090096601673	0.106523718251778	1	68.484	71.626	35.94	162.173	101.626	146.756	0	0	4.083	27.198	0	11.623	0.08302	0.060164	0.029682	0.138995	0.080468	0.067644	0	0	0.00237	0.017881	0	0.005247
ENSMUSG00000113135	Gm48170	lncRNA	predicted gene, 48170 [Source:MGI Symbol;Acc:MGI:6097545]	-1.10135870769516	-1.93794826347106	0.106671164951737	1	27.16	45.15	16.418	72.839	21.608	50.789	4.291	2.907	1.476	2.628	0	0	0.365338	0.420817	0.150455	0.69271	0.189842	0.259763	0.03666	0.018927	0.009508	0.019172	0	0
ENSMUSG00000039005	Tlr4	protein_coding	toll-like receptor 4 [Source:MGI Symbol;Acc:MGI:96824]	-0.536302865732123	-1.1572064238049	0.10687064449265	1	17	35	22	53	57	58	11.405	11.009	10.718	13.023	17.077	13	0.01368	0.019515	0.012061	0.030153	0.030677	0.017746	0.011525	0.005029	0.012581	0.009694	0.005542	0.003895
ENSMUSG00000086016	1700084C06Rik	lncRNA	RIKEN cDNA 1700084C06 gene [Source:MGI Symbol;Acc:MGI:1923868]	-1.4076316797969	1.24195406455131	0.107035636094039	1	21	25	21	15	13	31	5.001	5	3	4.025	9	9	0.129115	0.106505	0.087963	0.065204	0.052207	0.072471	0.019529	0.014879	0.008833	0.013421	0.017608	0.020605
ENSMUSG00000043154	Ppp2r3a	protein_coding	protein phosphatase 2, regulatory subunit B'', alpha [Source:MGI Symbol;Acc:MGI:2442104]	3.8178199808078	-1.1559841771185	0.107260551980714	1	1158.166	995.383	848.134	1906.383	1062.148	1684.848	186.199	99.089	63.465	134.445	181.012	121.026	0.591115	0.353417	0.303956	0.774576	0.360963	0.450306	0.224811	0.122321	0.02959	0.036548	0.09064	0.03163
ENSMUSG00000038530	Rgs4	protein_coding	regulator of G-protein signaling 4 [Source:MGI Symbol;Acc:MGI:108409]	-0.552553914064861	1.6595173996291	0.107323842393609	1	51.274	15	22.448	63.755	36.264	36.482	10.135	2.716	6.999	19.711	25.556	12.954	0.11964	0.011893	0.023657	0.122942	0.0402	0.042049	0.007366	0.001741	0.004439	0.013629	0.033164	0.00552
ENSMUSG00000090963	Gm17655	protein_coding	predicted gene, 17655 [Source:MGI Symbol;Acc:MGI:4937289]	-0.838764562810665	1.43757298768533	0.107408214975861	1	40.411	26.868	39.293	72.899	20.608	52.235	3.972	4.4	0	5.374	11.701	6.088	0.081518	0.037554	0.054001	0.103969	0.027153	0.040065	0.005089	0.004296	0	0.00588	0.00751	0.004573
ENSMUSG00000020630	Rnaseh1	protein_coding	ribonuclease H1 [Source:MGI Symbol;Acc:MGI:1335073]	2.40818989144138	-1.01319140268179	0.107670144040789	1	334	264	231.001	642.001	361	490	85.245	72.59	68	94.009	87.002	80.009	0.83556	0.464065	0.425353	1.447416	0.59225	0.524237	0.136301	0.197804	0.082659	0.127703	0.069902	0.075152
ENSMUSG00000001864	Aif1l	protein_coding	allograft inflammatory factor 1-like [Source:MGI Symbol;Acc:MGI:1919598]	0.39243204218799	-1.41136821060456	0.107798657433051	1	82	77	54	147	69	121	12.72	18.188	23.002	24.041	27.055	13.001	0.098698	0.057303	0.039512	0.162	0.048405	0.049414	0.158693	0.159655	0.238227	0.071955	0.159429	0.027979
ENSMUSG00000105656	Gm43017	lncRNA	predicted gene 43017 [Source:MGI Symbol;Acc:MGI:5663154]	-1.14988503619439	1.86548855577438	0.107917022844438	1	27	28	33	35	35	60	1.267	1	0	6.952	1.054	2	0.165345	0.118812	0.137678	0.151539	0.139998	0.139709	0.00493	0.002964	0	0.02309	0.002054	0.004561
ENSMUSG00000040164	Kcns1	protein_coding	K+ voltage-gated channel, subfamily S, 1 [Source:MGI Symbol;Acc:MGI:1197019]	0.175183983688789	-1.08233995388464	0.108192754700628	1	57	52	41	100	66	121	26.608	15.054	21.118	26.178	10.621	10.063	0.071286	0.045062	0.034933	0.088422	0.053914	0.057539	0.021138	0.009112	0.012647	0.017755	0.004227	0.004686
ENSMUSG00000078931	Pdf	protein_coding	peptide deformylase (mitochondrial) [Source:MGI Symbol;Acc:MGI:1915273]	-0.998235324057004	-1.31091862878401	0.108341624848791	1	12.737	8.545	6.437	16.956	8.035	30.562	10.306	23.696	23.699	3.656	16.007	19.39	0.071195	0.02579	0.025781	0.06789	0.030851	0.064921	0.032672	0.033421	0.034571	0.011654	0.014843	0.02223
ENSMUSG00000002963	Pnkp	protein_coding	polynucleotide kinase 3'- phosphatase [Source:MGI Symbol;Acc:MGI:1891698]	3.59390786945987	-1.09801071701999	0.108367232746024	1	984.999	988.999	779	1781	947.999	1517	152.558	49.553	43.738	111.499	83	49.202	1.984475	1.287442	1.016609	2.416943	1.222754	1.016743	0.284087	0.056285	0.246268	0.220969	0.042237	0.039491
ENSMUSG00000034248	Slc25a37	protein_coding	solute carrier family 25, member 37 [Source:MGI Symbol;Acc:MGI:1914962]	2.86292899825636	1.57752531037034	0.108396038919523	1	255.887	173	216	327.999	348.822	316.251	387.048	41.841	46.89	398.653	166.524	60.057	0.480867	0.134049	0.9172	0.228819	0.231784	0.131696	0.248964	0.065913	0.015807	0.166824	0.086707	0.01755
ENSMUSG00000022594	Lynx1	protein_coding	Ly6/neurotoxin 1 [Source:MGI Symbol;Acc:MGI:1345180]	1.78241330407471	1.30139190655919	0.108490848015414	1	229	181	185	376	263	350	74.106	31.999	20.108	57.51	64.03	24.199	0.186908	0.106578	0.10287	0.216975	0.144788	0.108619	0.043645	0.012641	0.007859	0.02867	0.091779	0.015095
ENSMUSG00000051510	Mafg	protein_coding	v-maf musculoaponeurotic fibrosarcoma oncogene family, protein G (avian) [Source:MGI Symbol;Acc:MGI:96911]	2.18649976172653	-0.961347325891352	0.108693590370979	1	269	209	193.001	345	211.999	337	170.35	61.36	52.591	101.037	81.048	67.058	0.244356	0.149429	0.131157	0.225906	0.178485	0.190148	0.187273	0.056565	0.114189	0.05326	0.054242	0.062451
ENSMUSG00000101314	Gm29663	lncRNA	predicted gene 29663 [Source:MGI Symbol;Acc:MGI:5580369]	-0.572936277933081	2.01364183560278	0.108745208696495	1	61	66	54	44	77	52	1	1	0	0	4	3	0.311091	0.233225	0.187618	0.15865	0.256493	0.100834	0.003239	0.002468	0	0	0.006491	0.005697
ENSMUSG00000041911	Dlx1	protein_coding	distal-less homeobox 1 [Source:MGI Symbol;Acc:MGI:94901]	-0.456978144618352	1.13645915884477	0.108755904905062	1	30	18.507	34	40.008	24.008	43	23.243	8.021	12.534	22.209	15.185	22.974	0.023928	0.027865	0.018475	0.026146	0.01507	0.013041	0.012771	0.010605	0.011008	0.010892	0.024009	0.017336
ENSMUSG00000026616	Cr2	protein_coding	complement receptor 2 [Source:MGI Symbol;Acc:MGI:88489]	-0.95428880184929	1.82228426770849	0.108951659100549	1	35	26	27	52.001	40	31	12.043	6.793	4.045	3.209	5	2	0.326508	0.012926	0.081549	0.047217	0.029568	0.017708	0.003955	0.0017	0.002609	0.005367	0.00165	0.00172
ENSMUSG00000046768	Rhoj	protein_coding	ras homolog family member J [Source:MGI Symbol;Acc:MGI:1931551]	1.50761658842937	-0.961430486211563	0.109009246373158	1	128	146	172	253	157	309.999	44.969	52.04	49.902	30.928	73.246	45.763	0.187663	0.146412	0.225101	0.259618	0.148492	0.172277	0.060809	0.056947	0.059566	0.023864	0.033509	0.024983
ENSMUSG00000065637	Gm26397	snoRNA	predicted gene, 26397 [Source:MGI Symbol;Acc:MGI:5456174]	2.759591355062	0.914874368330244	0.109061625101877	1	335	339	302	436	390	470	152.996	55	60	301	167	81	187.276769	131.31462	115.019177	172.327688	142.407175	99.90398	54.328117	14.881101	16.062548	91.25759	29.706773	16.861373
ENSMUSG00000086856	Gm16080	lncRNA	predicted gene 16080 [Source:MGI Symbol;Acc:MGI:3802056]	0.885136579313164	1.14936308967848	0.109225944149676	1	122	127	125	273	167	238	12	2	3	18	15	16	0.848302	0.611883	0.592141	1.342093	0.758464	0.629236	0.053	0.006731	0.009989	0.067877	0.033188	0.041426
ENSMUSG00000090470	Prr23a3	protein_coding	proline rich 23A, member 3 [Source:MGI Symbol;Acc:MGI:1919229]	-1.79972679292817	1.56736171367934	0.109243115012204	1	10.005	17	4.005	10.019	4.002	1	7.788	6.239	8.095	6.092	13.913	7.616	0.019654	0.02314	0.00536	0.013916	0.005135	0.000747	0.009719	0.005932	0.007615	0.00649	0.008697	0.005571
ENSMUSG00000042842	Serpinb6b	protein_coding	serine (or cysteine) peptidase inhibitor, clade B, member 6b [Source:MGI Symbol;Acc:MGI:894688]	0.674887489221596	-1.23742956406596	0.109315691456827	1	107.292	95.494	68.399	176.796	97.208	178.54	8.203	27.28	12.23	12.276	53.192	25.231	0.196363	0.119123	0.073837	0.221724	0.100607	0.126424	0.043721	0.075144	0.098868	0.068035	0.029481	0.019687
ENSMUSG00000094813	Gm20777	protein_coding	predicted gene, 20777 [Source:MGI Symbol;Acc:MGI:5434133]	0.438869516420423	-2.76776191914709	0.109343093780214	1	41.947	97.913	91.427	224.517	153.284	209.617	0	21.554	0	9.994	0	0	0.118324	0.191376	0.175699	0.667187	0.282421	0.224825	0	0.029425	0	0.01529	0	0
ENSMUSG00000004892	Bcan	protein_coding	brevican [Source:MGI Symbol;Acc:MGI:1096385]	-0.644481709291093	-1.15729113480944	0.109526276800832	1	20	25	34	35	33	54	10.129	14.078	9	5.703	23	20.029	0.024993	0.018451	0.027144	0.027895	0.022958	0.024769	0.020656	0.016922	0.019055	0.003294	0.012982	0.007944
ENSMUSG00000065305	Gm23246	snoRNA	predicted gene, 23246 [Source:MGI Symbol;Acc:MGI:5453023]	2.78982973021022	1.93822710944367	0.109632418690709	1	3.77	5.86	8.888	5.792	7.89	4.496	410.223	9.744	16.299	919.771	72.565	25.601	3.030584	3.264601	4.86825	3.292038	4.143153	1.374447	209.48436	3.791281	6.274852	401.022093	18.563265	7.663775
ENSMUSG00000078974	Sec61g	protein_coding	SEC61, gamma subunit [Source:MGI Symbol;Acc:MGI:1202066]	4.74440329685357	-0.841016901652311	0.109828147995675	1	1871.253	2320.091	1966.026	4062.92	2511.458	4401.5	193.321	106.295	76.899	179.437	79.398	45.625	12.949768	11.139393	9.25015	19.935432	11.396562	11.556834	0.872093	0.36264	0.253334	0.670929	0.186572	0.113301
ENSMUSG00000073557	Ppp1r12b	protein_coding	protein phosphatase 1, regulatory subunit 12B [Source:MGI Symbol;Acc:MGI:1916417]	4.12046125412854	1.06065187139947	0.109848027501843	1	1365.722	952.824	776.923	2018.448	1101.333	1548.079	476.603	139.205	77.057	374.45	226.194	149.612	1.902427	0.576809	0.301441	1.416509	0.410044	0.406354	0.136791	0.063474	0.096836	0.237785	0.202481	0.053616
ENSMUSG00000025237	Parp6	protein_coding	poly (ADP-ribose) polymerase family, member 6 [Source:MGI Symbol;Acc:MGI:1914537]	4.06664202415144	0.838446647666679	0.109887059979804	1	1155.655	1386.562	1206.137	2087.652	1361.584	2036.846	244.899	87.175	55.129	241.921	118.719	76.011	1.72919	1.323925	1.133025	2.067561	1.302638	1.091057	0.214995	0.052563	0.032811	0.190142	0.10017	0.099182
ENSMUSG00000101396	Gm28510	protein_coding	predicted gene 28510 [Source:MGI Symbol;Acc:MGI:5579216]	0.929427615164879	1.28467763355378	0.109991734342708	1	135.98	119.996	135.601	256.019	213.832	223.699	0	6.515	7.251	20.612	19.454	11.845	0.616879	0.377194	0.419093	0.821158	0.633616	0.385864	0	0.014305	0.015753	0.050711	0.028083	0.020009
ENSMUSG00000036545	Adamts2	protein_coding	a disintegrin-like and metallopeptidase (reprolysin type) with thrombospondin type 1 motif, 2 [Source:MGI Symbol;Acc:MGI:1347356]	3.50930713593694	-1.63017597572769	0.110160607723022	1	616.45	583.351	540.415	966.902	534.106	793.583	184.618	216.392	282.917	164.938	341.091	238.573	0.274628	0.180584	0.164197	0.304061	0.159279	0.137067	0.052557	0.053961	0.558664	0.039498	0.114729	0.042316
ENSMUSG00000114710	Gm40923	lncRNA	predicted gene, 40923 [Source:MGI Symbol;Acc:MGI:5623808]	-0.70064436114018	-1.5758186757244	0.110250229744754	1	44	32	56	61	52	71	5	3	3	2	1	1	0.658808	0.331679	0.573261	0.642449	0.507272	0.403769	0.047722	0.021321	0.021587	0.016298	0.004781	0.005595
ENSMUSG00000073435	Nme3	protein_coding	NME/NM23 nucleoside diphosphate kinase 3 [Source:MGI Symbol;Acc:MGI:1930182]	0.0862354584040226	-1.57784198197197	0.110411307387068	1	77.529	85.776	72.74	150.839	83.691	160.99	4.958	1.184	4.181	2.409	1.999	0	0.512477	0.417902	0.327572	0.71208	0.367821	0.404626	0.020817	0.003789	0.013236	0.008635	0.004205	0
ENSMUSG00000046678	Olfr981	protein_coding	olfactory receptor 981 [Source:MGI Symbol;Acc:MGI:3030815]	-1.02114334801352	1.25361518005915	0.110454320088425	1	20.018	7.004	4.159	11.957	10.52	11.431	26.764	9.432	10.653	25.876	8.286	12.193	0.024596	0.005963	0.003481	0.010387	0.002663	0.00534	0.017029	0.002886	0.001977	0.015383	0.002875	0.00517
ENSMUSG00000036639	Nudt1	protein_coding	nudix (nucleoside diphosphate linked moiety X)-type motif 1 [Source:MGI Symbol;Acc:MGI:109280]	4.2737671246092	1.75973224820912	0.110552376960101	1	152	170	111	278	182	265.999	63.001	938	831.995	86.999	2403	907	2.535691	0.549491	1.614263	0.897043	0.59613	0.477004	0.178413	1.984182	1.741536	0.206149	3.342183	1.477189
ENSMUSG00000042404	Dennd4b	protein_coding	DENN/MADD domain containing 4B [Source:MGI Symbol;Acc:MGI:2446201]	4.30401551346182	0.892901089410272	0.110607632066588	1	1302.17	1117	1229.001	2118	1491.195	1904.995	455.01	111.902	114.723	490.11	221.756	117.187	0.777397	0.597395	0.811311	1.094026	0.578388	0.429754	0.168964	0.035695	0.03135	0.203201	0.047461	0.047501
ENSMUSG00000084859	1700080N15Rik	lncRNA	RIKEN cDNA 1700080N15 gene [Source:MGI Symbol;Acc:MGI:1920739]	-0.0681375507007986	-1.78147709586101	0.110645696830681	1	83	42	88	80	110	76.999	14.561	2.015	4	8.955	0	2	1.199868	0.429405	0.823823	0.958124	1.016075	0.41211	0.159786	0.017988	0.035331	0.089575	0	0.00215
ENSMUSG00000106696	Gm42729	TEC	predicted gene 42729 [Source:MGI Symbol;Acc:MGI:5662866]	-1.03507812683534	1.20196229602756	0.110816840738624	1	8.17	10.909	6.397	4.115	5.311	3.05	21.872	16.381	17.291	11.508	30.021	15.011	0.009387	0.008685	0.005007	0.003343	0.003985	0.001332	0.015962	0.009109	0.009513	0.007171	0.010975	0.006422
ENSMUSG00000028088	Fmo5	protein_coding	flavin containing monooxygenase 5 [Source:MGI Symbol;Acc:MGI:1310004]	-0.635202718228412	1.46644329971241	0.110965448379831	1	35.084	27.27	35.083	64.535	21.005	34.221	11.163	10.029	6	9.134	19.06	16.544	0.051694	0.020672	0.026273	0.050753	0.008541	0.0081	0.006056	0.004704	0.01404	0.011663	0.008871	0.00861
ENSMUSG00000019842	Traf3ip2	protein_coding	TRAF3 interacting protein 2 [Source:MGI Symbol;Acc:MGI:2143599]	-0.538512221662841	-1.68315417872057	0.110971276070841	1	27	36	15	40	40	45	24.012	7.004	10.004	9.015	30.443	12	0.031768	0.02935	0.016127	0.042021	0.138097	0.038146	0.023796	0.029731	0.028324	0.005753	0.056066	0.005257
ENSMUSG00000099740	Gm28897	protein_coding	predicted gene 28897 [Source:MGI Symbol;Acc:MGI:5579603]	2.13558190820081	-5.76911019783356	0.110990104665074	1	494.359	568.37	193.566	0	670.826	877.395	0	38.818	0	0	0	0	2.259316	1.799864	0.602681	0	2.002501	1.524668	0	0.085862	0	0	0	0
ENSMUSG00000026849	Tor1a	protein_coding	torsin family 1, member A (torsin A) [Source:MGI Symbol;Acc:MGI:1353568]	2.6209348293021	-0.96341280499357	0.111084299857203	1	353	402	328	777	405	745.001	79.001	95.999	68	55.002	108.992	76.624	0.958201	0.752194	0.596285	1.51687	0.743242	0.761326	0.155406	0.220286	0.106957	0.078246	0.108248	0.09121
ENSMUSG00000031137	Fgf13	protein_coding	fibroblast growth factor 13 [Source:MGI Symbol;Acc:MGI:109178]	0.411573592336416	1.80509821681428	0.111222933474573	1	73.018	80.779	64.179	113.696	99.367	122.108	25.118	17	13.985	18.577	25.006	18.149	0.099964	0.077883	0.059859	0.110049	0.094132	0.066635	0.021843	0.019085	0.016907	0.018175	0.011101	0.193002
ENSMUSG00000097325	Gm16897	lncRNA	predicted gene, 16897 [Source:MGI Symbol;Acc:MGI:4439821]	0.381303907288732	-1.51784474382931	0.111339191829038	1	84	39	75	103	189	150	29.618	6.122	4	20.241	4.024	3.034	0.115357	0.037111	0.07017	0.100007	0.169533	0.078325	0.025836	0.004069	0.002631	0.015075	0.001758	0.001552
ENSMUSG00000052551	Adarb2	protein_coding	adenosine deaminase, RNA-specific, B2 [Source:MGI Symbol;Acc:MGI:2151118]	3.1502457573393	0.91180521968252	0.111368880061479	1	65.062	32.483	24.337	35.451	24.999	29.428	688.671	121.976	113.082	646.367	236.335	120.103	0.049253	0.017039	0.012551	0.018974	0.012361	0.008471	0.332116	0.055068	0.046968	0.265795	0.064461	0.044289
ENSMUSG00000099590	C330022C24Rik	lncRNA	RIKEN cDNA C330022C24 gene [Source:MGI Symbol;Acc:MGI:1925770]	-1.17415217615931	-1.47593214877848	0.111462566483913	1	25	14	21	43	53	41	7	3	2	4	2	2	0.093004	0.036088	0.053224	0.1131	0.128786	0.057995	0.016541	0.005402	0.003563	0.00807	0.002368	0.002771
ENSMUSG00000055305	Zfp93	protein_coding	zinc finger protein 93 [Source:MGI Symbol;Acc:MGI:107611]	3.60694764965573	1.34689739842603	0.11155073871021	1	1024.77	969.544	862.379	1829.05	880.756	1466.478	178.26	27.561	39.39	127.61	73.899	33.703	1.197024	0.775195	3.409431	1.526009	0.651557	0.665858	0.14211	0.015789	0.017829	0.087136	0.02753	0.014733
ENSMUSG00000040703	Cyp2s1	protein_coding	cytochrome P450, family 2, subfamily s, polypeptide 1 [Source:MGI Symbol;Acc:MGI:1921384]	0.441896000571889	-1.20393895725821	0.111628274895867	1	69	52	51	108	57	112	27.164	31.309	37.289	15.026	42.25	22.087	0.08177	0.04447	0.042884	0.102477	0.045951	0.052287	0.021299	0.018704	0.041131	0.010059	0.016595	0.01015
ENSMUSG00000025716	Myo3a	protein_coding	myosin IIIA [Source:MGI Symbol;Acc:MGI:2183924]	0.103503626291038	-1.58852150027309	0.11173117827959	1	27	25	21	51	82	83	9.48	35	24	12.001	51	43.006	0.017208	0.011041	0.009118	0.093936	0.034137	0.020114	0.008641	0.036379	0.025305	0.009833	0.035731	0.03454
ENSMUSG00000032067	Pts	protein_coding	6-pyruvoyl-tetrahydropterin synthase [Source:MGI Symbol;Acc:MGI:1338783]	3.02950823186072	-0.933222657904265	0.11178039800681	1	341.739	298.151	340.722	614.216	337.358	628.48	479.499	106.965	88.922	122.67	131.877	117.155	1.120622	1.165567	1.11382	1.749307	0.902706	1.160623	1.14008	0.325648	0.246393	0.236391	0.238708	0.219795
ENSMUSG00000101678	Gm29609	protein_coding	predicted gene 29609 [Source:MGI Symbol;Acc:MGI:5580315]	2.76882373844487	-1.67052619021694	0.111792494357395	1	541.887	531.017	661.27	465.713	473.517	1009.372	80.436	83.559	86.093	8.522	100.602	0	0.561258	0.381097	0.466613	0.341037	0.320345	0.397512	0.09667	0.041887	0.042702	0.004787	0.033156	0
ENSMUSG00000008855	Hdac5	protein_coding	histone deacetylase 5 [Source:MGI Symbol;Acc:MGI:1333784]	4.50987797985256	0.716141887013354	0.111863598249163	1	1573.459	1409.557	1342.011	2590.938	1740.179	2540.835	452.234	136.486	137.917	453.869	251.318	164.26	3.475361	1.446849	2.068361	3.675957	1.708133	1.328993	0.429949	0.149027	0.175199	0.57174	0.217307	0.202448
ENSMUSG00000060311	Mucl1	protein_coding	mucin-like 1 [Source:MGI Symbol;Acc:MGI:98393]	-0.919880882123625	1.59747992546844	0.111934729170307	1	40	55	44	41	32	30.02	5.004	2	0	3.011	10	0	0.242068	0.230628	0.181407	0.175424	0.12649	0.069077	0.019237	0.005858	0	0.009881	0.019256	0
ENSMUSG00000071656	Lrrn4cl	protein_coding	LRRN4 C-terminal like [Source:MGI Symbol;Acc:MGI:1916102]	-0.80177654145983	1.25533137745494	0.112182421757918	1	32.155	35.238	23.79	61.568	26.99	33.741	9.8	3.135	3.341	8.071	22.067	7.644	0.042436	0.033807	0.02139	0.057448	0.023266	0.016932	0.008215	0.002153	0.00227	0.00621	0.00972	0.004039
ENSMUSG00000105039	Gm32585	lncRNA	predicted gene, 32585 [Source:MGI Symbol;Acc:MGI:5591744]	-0.82746487520784	-1.46861902019251	0.112184029315349	1	27	29	40	75	29	82	2	6.005	6	3	3	2	0.161492	0.120188	0.162994	0.31716	0.113296	0.186486	0.007598	0.017385	0.017186	0.009731	0.00571	0.004454
ENSMUSG00000029094	Afap1	protein_coding	actin filament associated protein 1 [Source:MGI Symbol;Acc:MGI:1917542]	4.56881682625696	-0.883837713570697	0.112256611361298	1	1751.955	872.609	1157.104	3144.819	2397.065	3086.639	437.802	172.674	127.08	352.612	259.969	170.152	1.797957	0.520254	0.884809	2.336443	1.67975	1.189122	0.576352	0.614494	0.480521	0.474	0.422925	0.434273
ENSMUSG00000087094	Gm13093	lncRNA	predicted gene 13093 [Source:MGI Symbol;Acc:MGI:3650866]	-1.3131880869221	-1.48570636610436	0.112430992669336	1	22	13	17	43	27	47	8.282	5.609	0	6.435	1.291	1.096	0.030307	0.012409	0.015955	0.041881	0.024295	0.024619	0.007247	0.00374	0	0.004807	0.000566	0.000562
ENSMUSG00000085297	Gm11651	lncRNA	predicted gene 11651 [Source:MGI Symbol;Acc:MGI:3651203]	1.50774303503543	-1.16511146415062	0.112534075161459	1	151	161	164	412	324	413	35	11	15	34.113	9.014	11.655	0.934269	0.721015	0.663848	1.713182	1.459305	0.991575	0.139224	0.039792	0.041386	0.135441	0.015803	0.022469
ENSMUSG00000007817	Zmiz1	protein_coding	zinc finger, MIZ-type containing 1 [Source:MGI Symbol;Acc:MGI:3040693]	1.93984448865249	1.12804106908891	0.112597181542556	1	174.048	138.057	136.216	160.095	182.148	184.135	178.867	40.571	54.22	151.799	82.761	41.636	0.079891	0.041555	0.04002	0.048204	0.071448	0.030275	0.100191	0.014116	0.020145	0.083964	0.045088	0.066233
ENSMUSG00000040136	Abcc8	protein_coding	ATP-binding cassette, sub-family C (CFTR/MRP), member 8 [Source:MGI Symbol;Acc:MGI:1352629]	-0.567252285166433	1.45252253668635	0.112612394786141	1	23	37	26	47	29	43	15.024	11.514	4.001	29.322	16.137	7.002	0.078408	0.043111	0.077123	0.03128	0.012607	0.022999	0.031681	0.006633	0.00665	0.015528	0.015539	0.001735
ENSMUSG00000085580	1700061F12Rik	lncRNA	RIKEN cDNA 1700061F12 gene [Source:MGI Symbol;Acc:MGI:1920688]	3.34667097661024	-0.924980370392886	0.112745518840432	1	696	715	839	1373	1531	1580	41.136	20.413	14.013	30.118	19.289	14	3.41929	2.433924	2.808102	4.768994	4.912811	2.951411	0.128368	0.048536	0.032968	0.080246	0.030154	0.025611
ENSMUSG00000018569	Cldn7	protein_coding	claudin 7 [Source:MGI Symbol;Acc:MGI:1859285]	-0.498607163007664	1.48343441862537	0.112776796623331	1	32	30	24	47	21	59	4.026	17	13.774	8.752	24	30	0.358983	0.131247	0.140128	0.094252	0.121596	0.102624	0.007254	0.041694	0.018709	0.013463	0.028692	0.036576
ENSMUSG00000064612	Gm26457	snoRNA	predicted gene, 26457 [Source:MGI Symbol;Acc:MGI:5456234]	0.246030163862032	1.69401693290465	0.11297947187505	1	17	28	34	16	25	14	73	5	8	106	22	9	13.003438	14.840263	17.717907	8.652841	12.490432	4.071769	35.468174	1.851026	2.930376	43.972235	5.35466	2.563425
ENSMUSG00000054716	Zfp771	protein_coding	zinc finger protein 771 [Source:MGI Symbol;Acc:MGI:2442050]	4.57512898823238	-0.903171012393387	0.113118318607306	1	1468	1569	1479	2815	1626	3217	354.36	222.316	228.132	349.362	287.208	210.281	8.36719	5.172075	3.126404	8.531779	5.028756	4.782671	0.592692	0.278258	0.721984	0.487236	0.24113	0.195297
ENSMUSG00000108520	Gm44684	lncRNA	predicted gene 44684 [Source:MGI Symbol;Acc:MGI:5753260]	-1.12087772009938	-1.39389082634486	0.113136557764538	1	7.958	15.894	11.036	29.188	4.971	22.712	16.608	9.359	25.752	8.852	9.723	7.106	0.009157	0.012673	0.008651	0.023746	0.003736	0.009937	0.012139	0.005212	0.01419	0.005524	0.00356	0.003045
ENSMUSG00000054978	Kbtbd13	protein_coding	kelch repeat and BTB (POZ) domain containing 13 [Source:MGI Symbol;Acc:MGI:1921742]	-1.39871257349004	-1.34453820157968	0.113142381371224	1	19	11	17	31	26	41	4.495	9.137	3	5.184	4	2.047	0.021517	0.008632	0.013116	0.024821	0.019232	0.017654	0.003234	0.005008	0.001627	0.003184	0.001441	0.000863
ENSMUSG00000004837	Grap	protein_coding	GRB2-related adaptor protein [Source:MGI Symbol;Acc:MGI:1918770]	-0.478864521102363	2.36303671671474	0.113226062443753	1	30.089	33.792	40	97.085	52.037	88.218	13.351	4.105	1.007	8.064	6.111	8.027	0.065593	0.051043	0.059407	0.149635	0.074096	0.073123	0.018487	0.004331	0.001051	0.009534	0.004239	0.154752
ENSMUSG00000000693	Loxl3	protein_coding	lysyl oxidase-like 3 [Source:MGI Symbol;Acc:MGI:1337004]	0.445212772047117	-1.2057670055323	0.113229624866184	1	76	46	41	104	62	94	21.016	31.006	31.353	16.015	48.086	41.005	0.081539	0.025508	0.057869	0.093989	0.08786	0.038745	0.028786	0.015673	0.02255	0.006951	0.012245	0.01222
ENSMUSG00000110390	Gm45869	lncRNA	predicted gene 45869 [Source:MGI Symbol;Acc:MGI:5804984]	-0.895943159765401	-1.60221916792779	0.113518161898121	1	20.369	38.017	29.229	48.553	58.897	89.528	3.54	4.003	0	1.205	2.446	1	0.043123	0.055768	0.042158	0.072673	0.081442	0.072067	0.004761	0.004102	0	0.001384	0.001648	0.000788
ENSMUSG00000022704	Qtrt2	protein_coding	queuine tRNA-ribosyltransferase accessory subunit 2 [Source:MGI Symbol;Acc:MGI:1922194]	1.91077962768026	1.22498748906879	0.113522764312859	1	295	171.999	172.001	399	218.001	348	66.952	35.221	41.027	77.923	87.878	38.004	0.430059	0.159337	0.263643	0.41198	0.255866	0.182918	0.046751	0.026407	0.080399	0.06129	0.163219	0.084645
ENSMUSG00000056770	Setd3	protein_coding	SET domain containing 3 [Source:MGI Symbol;Acc:MGI:1289184]	6.44640591302828	-0.632964939572435	0.113571032403415	1	6801	5972	5823.001	12053.001	7160.999	10695.001	1048.941	508.4	480.208	933.418	906.547	670.535	10.561287	5.791599	5.87482	12.708898	6.628218	5.81808	4.316643	1.233603	1.028714	1.63599	0.981579	0.845402
ENSMUSG00000000881	Dlg3	protein_coding	discs large MAGUK scaffold protein 3 [Source:MGI Symbol;Acc:MGI:1888986]	1.88057455793047	1.39434928771645	0.113592593748022	1	331.999	141	170.999	457	359	382	73.077	22.169	17.912	33.44	57.506	33.489	0.250327	0.081633	0.141265	0.256294	0.170919	0.10853	0.067696	0.009782	0.006551	0.021732	0.077516	0.03663
ENSMUSG00000042446	Zmym4	protein_coding	zinc finger, MYM-type 4 [Source:MGI Symbol;Acc:MGI:1915035]	5.83656499995204	0.729465284597761	0.113635350579316	1	4188	4016.001	3952	6913.999	4651.999	6586	778.754	351.27	377.369	785.058	653.206	423.183	3.56295	1.892678	2.321061	3.967461	2.092411	2.025003	0.443424	0.076417	0.081228	0.498396	0.155283	0.117589
ENSMUSG00000097692	A230060F14Rik	lncRNA	RIKEN cDNA A230060F14 gene [Source:MGI Symbol;Acc:MGI:3642156]	-0.293357486095216	1.27368129577553	0.113694032909695	1	29	24	25	19	18	33	14.701	14.046	19.811	55.999	16.422	19.579	0.054469	0.031235	0.03199	0.025231	0.022083	0.023567	0.017538	0.012769	0.017819	0.057042	0.009815	0.013694
ENSMUSG00000071713	Csf2rb	protein_coding	colony stimulating factor 2 receptor, beta, low-affinity (granulocyte-macrophage) [Source:MGI Symbol;Acc:MGI:1339759]	0.150460201558899	-1.58393326133218	0.113744878307809	1	52.965	62.676	33.768	107.106	80.359	101.653	21.098	16.423	11.92	17.016	19.702	22.311	0.046689	0.042854	0.025546	0.074795	0.04433	0.033758	0.016392	0.071425	0.008868	0.020144	0.004782	0.01106
ENSMUSG00000085794	Vax2os	lncRNA	ventral anterior homeobox 2, opposite strand [Source:MGI Symbol;Acc:MGI:3583301]	-0.475263310179229	-1.08156891427921	0.113758674592387	1	35.383	21.83	26.192	66.778	41.573	57.937	18.796	8.497	8.196	20.458	12.607	8.331	0.043777	0.017177	0.019289	0.063862	0.048751	0.031856	0.010779	0.004187	0.00537	0.011639	0.00324	0.002505
ENSMUSG00000105758	Mirlet7e	miRNA	microRNA let7e [Source:MGI Symbol;Acc:MGI:2676797]	3.85208006911875	2.38585970381099	0.113763136966799	1	1	0	0	0	0	0	628.888	327.977	208	997.942	1118.939	344	0.710867	0	0	0	0	0	283.967467	112.840597	70.806976	384.7312	253.101519	91.057628
ENSMUSG00000094773	Gm21812	protein_coding	predicted gene, 21812 [Source:MGI Symbol;Acc:MGI:5433976]	1.35652310532106	1.72813774226373	0.113794989141373	1	178.092	166.909	211.933	306.773	298.993	454.667	0	0	6.467	23.861	2.247	9.024	0.562645	0.365379	0.456155	0.68523	0.616992	0.546171	0	0	0.009785	0.040883	0.002259	0.010616
ENSMUSG00000111740	Gm49783	TEC	predicted gene, 49783 [Source:MGI Symbol;Acc:MGI:6215303]	0.327399201979643	-1.00125019771098	0.11386042791717	1	37.954	20.277	31.705	49.672	26.34	54.336	59.338	46.137	36.651	36.624	30.577	17.33	0.019708	0.007296	0.011216	0.018236	0.008934	0.010728	0.019572	0.011595	0.009114	0.010314	0.005052	0.003351
ENSMUSG00000042289	Hsd3b7	protein_coding	hydroxy-delta-5-steroid dehydrogenase, 3 beta- and steroid delta-isomerase 7 [Source:MGI Symbol;Acc:MGI:2141879]	0.338206651474768	-1.83399347521284	0.11398586135236	1	123.131	25.627	88	221.618	23.048	101.185	11.349	18.17	13.264	17.684	12.519	14.922	0.251074	0.035139	0.140841	0.308527	0.081774	0.080042	0.060466	0.143015	0.032563	0.014502	0.006024	0.040964
ENSMUSG00000105903	1700014F14Rik	lncRNA	RIKEN cDNA 1700014F14 gene [Source:MGI Symbol;Acc:MGI:1924172]	-1.12655538709839	-1.30499021605864	0.114055373776304	1	22	26	17	49	33	56	3	6	6	1.831	6	3	7.088462	5.804663	3.731664	11.162331	6.944987	6.860617	0.613984	0.935651	0.925773	0.320018	0.615149	0.359931
ENSMUSG00000085078	C030013C21Rik	lncRNA	RIKEN cDNA C030013C21 gene [Source:MGI Symbol;Acc:MGI:1924667]	0.173331034893725	-1.50274518634629	0.114172009356376	1	78	47	51	136	202	131	8	0	6	3	5	3.003	0.440044	0.183727	0.196018	0.542463	0.744357	0.281008	0.028668	0	0.01621	0.009179	0.008976	0.006308
ENSMUSG00000110591	Gm31371	protein_coding	predicted gene, 31371 [Source:MGI Symbol;Acc:MGI:5590530]	0.1021291611343	-4.05817733398906	0.114236451809511	1	281.539	32.826	31.118	77.263	88.061	75.686	2.353	0	0	0	0	0	0.471576	0.038098	0.03551	0.091499	0.096344	0.048203	0.002503	0	0	0	0	0
ENSMUSG00000032293	Ireb2	protein_coding	iron responsive element binding protein 2 [Source:MGI Symbol;Acc:MGI:1928268]	6.15717870015428	-0.666265951474556	0.114707274145116	1	5733.076	4164.001	4546	10260.07	7076	9386.81	682.282	338.149	406.498	611.485	822.878	517.35	4.301036	2.126424	2.396289	5.862575	3.757134	2.973094	0.24287	0.123	0.190938	0.185946	0.146629	0.107951
ENSMUSG00000055125	M5C1000I18Rik	lncRNA	RIKEN cDNA M5C1000I18 gene [Source:MGI Symbol;Acc:MGI:3642038]	-1.56632426058234	-1.29707300256481	0.114750807469643	1	2	3	7	9	8	18	13.145	9	11.982	14	10.041	7	0.004936	0.005131	0.011771	0.015705	0.012897	0.016893	0.020608	0.010751	0.014162	0.01874	0.008448	0.006434
ENSMUSG00000004360	9330159F19Rik	protein_coding	RIKEN cDNA 9330159F19 gene [Source:MGI Symbol;Acc:MGI:3036239]	-0.729600284258856	-1.2208385044316	0.115026322973298	1	30.664	23.429	13.81	61.494	46.088	39.062	10.186	10.602	8.259	14.663	12.908	3.995	0.020371	0.009206	0.008206	0.024655	0.026331	0.013268	0.003669	0.00291	0.003981	0.004509	0.002329	0.000844
ENSMUSG00000118168	Gm36419	lncRNA	predicted gene, 36419 [Source:MGI Symbol;Acc:MGI:5595578]	-0.00640096022876762	1.50493430022322	0.115159054869813	1	97.851	47.449	34.408	99.076	82.215	69.116	17.501	0	0	32.657	9.278	5.969	0.215295	0.072339	0.051576	0.154122	0.118153	0.057821	0.024459	0	0	0.038968	0.006496	0.00489
ENSMUSG00000111163	Gm46136	transcribed_unprocessed_pseudogene	predicted gene, 46136 [Source:MGI Symbol;Acc:MGI:5825773]	0.416290243988907	-1.14137172140733	0.115238162393669	1	99.534	58.896	49.176	156.822	92.99	124.852	44.077	13.297	4.605	22.608	11.789	4.034	0.050427	0.020675	0.016973	0.056173	0.030772	0.024051	0.014184	0.00326	0.001117	0.006212	0.0019	0.000761
ENSMUSG00000034652	Cd300a	protein_coding	CD300A molecule [Source:MGI Symbol;Acc:MGI:2443411]	0.204063024777951	1.25974470350868	0.115446006992461	1	44.666	23.297	44.685	61.735	43.047	55.754	29.268	25.404	24.029	25.389	50.387	35.619	0.031383	0.011311	0.02139	0.030584	0.019702	0.014895	0.013063	0.008639	0.008085	0.009674	0.018787	0.030676
ENSMUSG00000085405	4930441J16Rik	lncRNA	RIKEN cDNA 4930441J16 gene [Source:MGI Symbol;Acc:MGI:1921212]	1.78857007125255	-1.08741479943028	0.115580329966918	1	199	249	293	484	444	445	26.332	15	8.186	17	14.001	4	2.295811	1.990475	2.302899	3.947825	3.345755	1.952041	0.192962	0.083754	0.045226	0.106364	0.051396	0.017184
ENSMUSG00000101905	4930439D14Rik	lncRNA	RIKEN cDNA 4930439D14 gene [Source:MGI Symbol;Acc:MGI:1925417]	0.154448076240084	-1.24322151412808	0.115635663153221	1	57	68	71	132	85	143	21	12	4	12.292	9	1	1.59615	1.319417	1.354508	2.613378	1.554698	1.522582	0.373529	0.162635	0.053639	0.186678	0.080194	0.010427
ENSMUSG00000029699	Ssc4d	protein_coding	scavenger receptor cysteine rich family, 4 domains [Source:MGI Symbol;Acc:MGI:1924709]	-1.1912101575737	-1.68109270650321	0.115718189518705	1	22	17	20	48	30.001	42	4.055	3.962	7	3.099	5.165	6.55	0.038557	0.014537	0.026774	0.080442	0.061911	0.037401	0.006301	0.019746	0.01505	0.002074	0.006844	0.01913
ENSMUSG00000046182	Gsg1l	protein_coding	GSG1-like [Source:MGI Symbol;Acc:MGI:2685483]	-0.284040027995988	1.2555917392483	0.11587183064995	1	61.827	35.822	48.296	87.45	44.256	73.705	15.668	1.054	1.153	22.733	9.088	7.519	0.051836	0.02081	0.027586	0.051837	0.024236	0.023496	0.008344	0.000428	0.000463	0.010337	0.002425	0.002347
ENSMUSG00000117900	Gm50323	lncRNA	predicted gene, 50323 [Source:MGI Symbol;Acc:MGI:6303185]	-1.48184745211758	1.21783634149414	0.11596978082621	1	16.927	9.006	17.707	21.634	12.144	13.22	9.459	2.216	4.114	14.663	10.651	4.903	0.025825	0.009521	0.018405	0.023336	0.012101	0.007669	0.009167	0.001636	0.003006	0.012132	0.005171	0.002785
ENSMUSG00000020196	Cabin1	protein_coding	calcineurin binding protein 1 [Source:MGI Symbol;Acc:MGI:1298375]	4.72341393657169	0.830947526819311	0.116001154158368	1	1612.392	1348.307	1297.018	2596.866	1739.276	2408.181	611.119	274.061	220.903	617.605	531.564	340.676	0.919158	0.56542	0.591175	1.024362	0.596351	0.582457	0.205778	0.116351	0.046692	0.373111	0.172138	0.078352
ENSMUSG00000038534	Osbpl7	protein_coding	oxysterol binding protein-like 7 [Source:MGI Symbol;Acc:MGI:1918490]	2.14484167758334	-0.982258168371246	0.11600268331176	1	290.642	203.642	177.794	476.056	222.5	423.023	116.923	52.699	55.451	83.929	82.544	53.202	0.340131	0.133614	0.108976	0.315684	0.136149	0.239217	0.140874	0.046359	0.061875	0.043802	0.041966	0.038888
ENSMUSG00000032380	Dapk2	protein_coding	death-associated protein kinase 2 [Source:MGI Symbol;Acc:MGI:1341297]	-0.351470113288842	1.22834044486685	0.116031874156712	1	52	35	38	86	45	59	6.008	5	8	8.05	19	24	0.105171	0.049099	0.052382	0.123251	0.059448	0.045372	0.007718	0.005262	0.007748	0.009998	0.013496	0.019335
ENSMUSG00000036334	Igsf10	protein_coding	immunoglobulin superfamily, member 10 [Source:MGI Symbol;Acc:MGI:1923481]	0.115999213280339	1.11550366981187	0.116034778692467	1	56	49	51	60	51	72	16	23	18	18.019	37.023	30.268	0.01869	0.010634	0.011613	0.013286	0.010433	0.008574	0.003844	0.003841	0.00326	0.003696	0.004329	0.008167
ENSMUSG00000101894	1700016P04Rik	lncRNA	RIKEN cDNA 1700016P04 gene [Source:MGI Symbol;Acc:MGI:1916663]	0.864917463621024	-1.43443807640227	0.116207003240042	1	202	151	186	131	179	171	22	4	3	3	2	2	3.456791	1.790495	2.168498	1.584975	2.000797	1.112663	0.239139	0.03313	0.024585	0.027842	0.010891	0.012744
ENSMUSG00000033669	Zfp7	protein_coding	zinc finger protein 7 [Source:MGI Symbol;Acc:MGI:99208]	1.21826624651944	-1.16326277860563	0.116219852093998	1	167.908	159.585	117.974	217.389	158.183	241.897	37.092	33.366	21.499	26.667	38.589	23.61	0.153653	0.094682	0.06653	0.142379	0.09212	0.131243	0.025157	0.012522	0.043778	0.011351	0.013576	0.010734
ENSMUSG00000024525	Impa2	protein_coding	inositol (myo)-1(or 4)-monophosphatase 2 [Source:MGI Symbol;Acc:MGI:2149728]	-0.0458357686421574	-1.77371819600999	0.117057096828101	1	40	36	24	78	51	63	27.401	25.153	8.131	14.202	40.964	19.183	0.025643	0.137416	0.010482	0.035353	0.021355	0.015356	0.112474	0.13803	0.050668	0.004937	0.018075	0.017666
ENSMUSG00000064966	Snord15b	snoRNA	small nucleolar RNA, C/D box 14B [Source:MGI Symbol;Acc:MGI:3779515]	-0.661543148186784	1.88764912656471	0.117258118491248	1	6.22	15.912	7.242	0.754	9.564	1.855	46.057	10.973	2.997	48.115	21.547	8	3.219279	5.70613	2.553537	0.275836	3.232961	0.365015	15.140735	2.748604	0.74283	13.504812	3.548461	1.541715
ENSMUSG00000086293	Gm11269	lncRNA	predicted gene 11269 [Source:MGI Symbol;Acc:MGI:3649855]	0.882946783240768	-1.27259084206742	0.117259342661767	1	137	111	120	216	262	206	21.859	6	4	11	3	4.952	1.21966	0.684724	0.727819	1.359569	1.523518	0.697319	0.123609	0.025853	0.017053	0.053111	0.008498	0.016417
ENSMUSG00000108985	A930030B08Rik	TEC	RIKEN cDNA A930030B08 gene [Source:MGI Symbol;Acc:MGI:1924443]	1.03034612041947	-1.44238725163371	0.117361215886769	1	153	66	20	278	323	182	41.958	8.228	4.629	38.511	21.593	4.156	0.126826	0.037909	0.011295	0.162927	0.174884	0.057364	0.022092	0.003301	0.001838	0.017313	0.005696	0.001283
ENSMUSG00000035370	Gm49322	protein_coding	predicted gene, 49322 [Source:MGI Symbol;Acc:MGI:6121503]	1.94433645857178	1.72450425984906	0.117480302842434	1	216.841	242.351	287.136	378.452	335.893	383.885	112.522	6.977	5.619	65.148	43.412	23.775	0.177498	0.121196	0.155322	0.193112	0.158343	0.105346	0.051584	0.002437	0.001942	0.025499	0.054795	0.006389
ENSMUSG00000026532	Spta1	protein_coding	spectrin alpha, erythrocytic 1 [Source:MGI Symbol;Acc:MGI:98385]	2.18499794790024	-1.04894807248525	0.117521809239599	1	279	212	252	568	763	718.587	44.011	14.009	8.001	24.353	29.373	16.516	0.182619	0.097128	0.113532	0.26712	0.325185	0.182616	0.017885	0.003594	0.002564	0.007181	0.005648	0.003935
ENSMUSG00000101051	1700100L14Rik	lncRNA	RIKEN cDNA 1700100L14 gene [Source:MGI Symbol;Acc:MGI:1920834]	0.752290102930866	1.1890135091767	0.117563983291577	1	141	131	174	147	162	152	13	3	5.002	7	23.005	9	0.955676	0.615981	0.802825	0.704979	0.699287	0.386686	0.055	0.008718	0.016115	0.026637	0.048379	0.023515
ENSMUSG00000085118	Gm15774	lncRNA	predicted gene 15774 [Source:MGI Symbol;Acc:MGI:3783215]	-0.201941618649586	-1.58938983079209	0.117607911658072	1	9.808	1.144	2.425	17.15	6.506	15.544	17.088	45.336	55.619	14.848	50.07	31.611	0.015678	0.001267	0.002641	0.019382	0.006793	0.009447	0.01735	0.035074	0.042575	0.012872	0.025467	0.018816
ENSMUSG00000034771	Tle2	protein_coding	transducin-like enhancer of split 2 [Source:MGI Symbol;Acc:MGI:104635]	0.270268549553562	1.54116393166143	0.117696857680744	1	51	30	35	129	46	78.999	28.065	20	25.036	34.131	36.017	21.112	0.151821	0.025643	0.138457	0.121099	0.040413	0.075522	0.023133	0.027316	0.013877	0.053149	0.071336	0.010542
ENSMUSG00000037640	Zfp60	protein_coding	zinc finger protein 60 [Source:MGI Symbol;Acc:MGI:99207]	3.33158269745599	-0.839541827798488	0.117857023423828	1	808.285	664.223	616.98	1377.413	879.026	1419.578	92.944	62.57	57.222	88.853	96.153	68.035	0.553258	0.267842	0.23591	0.727291	0.383569	0.298346	0.057861	0.049794	0.032956	0.032485	0.030665	0.026089
ENSMUSG00000094658	Rbmy	protein_coding	RNA binding motif protein, Y chromosome [Source:MGI Symbol;Acc:MGI:104732]	0.609665288815119	2.60966572164682	0.117909618630463	1	87.068	50.355	53.599	131.866	34.412	170.46	36.301	0	3.028	0	111.802	65.718	0.183822	0.073664	0.077095	0.196834	0.047455	0.136838	0.048682	0	0.003062	0	0.075108	0.051665
ENSMUSG00000087561	Gm11608	lncRNA	predicted gene 11608 [Source:MGI Symbol;Acc:MGI:3651337]	0.839007806971629	-1.34857100621908	0.117982104763229	1	132	127	105	202	226	261	23	3	2	8	4	2	0.743194	0.483966	0.416086	0.827314	0.809417	0.559525	0.082343	0.008909	0.005877	0.026622	0.00781	0.00457
ENSMUSG00000022657	Cd96	protein_coding	CD96 antigen [Source:MGI Symbol;Acc:MGI:1934368]	1.03030018325511	-1.22560429352036	0.118114693529728	1	104	88	112	266	304	358	19.013	5.166	6	11.002	19	2.001	0.165557	0.097067	0.121466	0.299381	0.316093	0.216692	0.019225	0.00398	0.004574	0.009498	0.009624	0.001186
ENSMUSG00000021645	Smn1	protein_coding	survival motor neuron 1 [Source:MGI Symbol;Acc:MGI:109257]	2.58066988298392	0.777177027617168	0.118136781863863	1	303	306	306	427	349	502	111.544	103.776	92.135	99.597	165.181	140.758	1.075745	0.741244	0.741141	1.017757	0.751726	0.633181	0.37914	0.159005	0.139679	0.341437	0.267405	0.251326
ENSMUSG00000032274	Cyp19a1	protein_coding	cytochrome P450, family 19, subfamily a, polypeptide 1 [Source:MGI Symbol;Acc:MGI:88587]	0.0557380833698512	-1.44858025482541	0.118248316113469	1	82.125	47.007	43.004	120.292	94.056	130.132	18.17	2.039	1	13.076	12.834	7.001	0.238646	0.160691	0.090548	0.305778	0.196044	0.222914	0.136079	0.012752	0.011896	0.048546	0.005923	0.021338
ENSMUSG00000115479	Gm33203	lncRNA	predicted gene, 33203 [Source:MGI Symbol;Acc:MGI:5592362]	-0.0521576414218402	1.44251695703079	0.118557111270239	1	59	86	103	102	73	101	5.013	1	1	9	3.01	4	0.403863	0.407901	0.480334	0.493641	0.326387	0.262875	0.021796	0.003313	0.003278	0.033411	0.006556	0.010196
ENSMUSG00000022003	Slc25a30	protein_coding	solute carrier family 25, member 30 [Source:MGI Symbol;Acc:MGI:1914804]	4.54135510056696	-0.841504159178985	0.118609098448581	1	1201.843	1332	1409.225	2781.682	1931.743	3162.241	339.349	218.438	184.482	363.599	345.162	248.444	1.269572	0.911564	0.885692	2.086083	1.325769	1.270153	0.243307	0.336535	0.336371	0.232432	0.171696	0.279212
ENSMUSG00000112476	Gm32365	lncRNA	predicted gene, 32365 [Source:MGI Symbol;Acc:MGI:5591524]	-1.15000457782745	1.47380296629939	0.118781086175583	1	13.171	30.962	36.399	34.553	19.039	32.011	7.82	1.214	2.003	14.27	10.141	1.146	0.03262	0.044056	0.050924	0.050166	0.025537	0.027912	0.013044	0.001543	0.002519	0.019278	0.007762	0.001121
ENSMUSG00000021301	Hecw1	protein_coding	HECT, C2 and WW domain containing E3 ubiquitin protein ligase 1 [Source:MGI Symbol;Acc:MGI:2444115]	1.25993315756488	-1.3156056101552	0.118788099149674	1	261.001	164	195.015	151.021	223	211	44.969	8.01	17.008	14.34	19.899	7.179	0.230287	0.107481	0.119403	0.090763	0.141885	0.083006	0.020671	0.002033	0.01154	0.004473	0.003183	0.000894
ENSMUSG00000062391	4932435O22Rik	lncRNA	RIKEN cDNA 4932435O22 gene [Source:MGI Symbol;Acc:MGI:2442791]	-1.10769930718022	-1.48774160521865	0.118922054375486	1	37	14	16	24	52	33	12.063	5.012	5.019	4.32	3.637	3	0.037906	0.009465	0.011924	0.016556	0.036821	0.013725	0.007476	0.002654	0.002345	0.002286	0.001266	0.001222
ENSMUSG00000017390	Aldoc	protein_coding	aldolase C, fructose-bisphosphate [Source:MGI Symbol;Acc:MGI:101863]	0.61922247360642	1.43582989679499	0.11917423511169	1	101	72	51	185	90	158	17.001	19.111	20.001	14.086	39.97	35.032	0.214307	0.082676	0.154184	0.216127	0.104668	0.102777	0.017824	0.01549	0.017877	0.009275	0.035603	0.065839
ENSMUSG00000018169	Mfng	protein_coding	MFNG O-fucosylpeptide 3-beta-N-acetylglucosaminyltransferase [Source:MGI Symbol;Acc:MGI:1095404]	-1.01339664824018	1.27675360061136	0.119258479624117	1	35	31	18	39	34	52.003	4.032	4.997	1.394	6.244	6.318	7.991	0.066715	0.040944	0.023375	0.052559	0.042331	0.041578	0.004881	0.00461	0.001273	0.017272	0.005479	0.005672
ENSMUSG00000113841	Gm48701	TEC	predicted gene, 48701 [Source:MGI Symbol;Acc:MGI:6098338]	0.0303037860500679	1.33494806177275	0.119458306328277	1	74.754	28.095	38.572	101.414	38.747	59.538	38.867	1.198	1.203	36.977	26.493	9.54	0.112654	0.029337	0.039601	0.108054	0.03814	0.034116	0.037205	0.000874	0.000868	0.030221	0.012704	0.005353
ENSMUSG00000032702	Kank1	protein_coding	KN motif and ankyrin repeat domains 1 [Source:MGI Symbol;Acc:MGI:2147707]	2.6124988578256	1.02597187681767	0.119486182374697	1	502	316	276	845.999	320	502	118.193	56.629	50.062	91.353	116.055	89.711	0.374621	0.146851	0.17249	0.449979	0.122573	0.109844	0.042921	0.017011	0.013706	0.028324	0.050525	0.019098
ENSMUSG00000070074	Mir484	miRNA	microRNA 484 [Source:MGI Symbol;Acc:MGI:3619421]	-0.874732341222668	-1.81076384074843	0.119702801254037	1	0	0	0	1	1	3	17	11	11.962	29	52	28	0	0	0	0.568401	0.525114	0.917049	8.681225	4.280075	4.605338	12.644067	13.302358	8.382088
ENSMUSG00000002280	Ciao3	protein_coding	cytosolic iron-sulfur assembly component 3 [Source:MGI Symbol;Acc:MGI:1914813]	3.81657177190977	0.883659088825758	0.119736850388104	1	980	1140	1074.001	1691.001	1115.999	1753.999	188.879	72.584	86.543	160.014	112.117	86.91	1.413873	1.161298	2.606834	1.78324	1.026989	0.973982	0.184132	0.071045	0.078271	0.155176	0.097441	0.091629
ENSMUSG00000113196	D230049E03Rik	TEC	RIKEN cDNA D230049E03 gene [Source:MGI Symbol;Acc:MGI:2443283]	-0.790583651038153	1.19926933235839	0.119919305554481	1	45.409	26.008	29.993	39.285	31.651	31.212	11.196	1.48	5.074	19.826	6.16	7.244	0.034951	0.013871	0.015727	0.021378	0.015912	0.009134	0.005474	0.000551	0.00187	0.008276	0.001509	0.002076
ENSMUSG00000100280	Gm28417	lncRNA	predicted gene 28417 [Source:MGI Symbol;Acc:MGI:5579123]	-0.576564596231547	1.25612296914791	0.119977133314433	1	36.987	23.004	23.047	47.204	8.096	31.468	23.74	3.468	5.746	28.855	24.278	10.646	0.123465	0.093128	0.084026	0.192325	0.027592	0.081062	0.056582	0.009645	0.009802	0.07854	0.028477	0.014912
ENSMUSG00000033436	Armcx2	protein_coding	armadillo repeat containing, X-linked 2 [Source:MGI Symbol;Acc:MGI:1914666]	2.24229135087767	-1.06452371252959	0.120087278818368	1	383	252	187	648	263.001	447	53	68.948	59.368	50.001	115.712	64	0.388519	0.171179	0.130153	0.538094	0.197605	0.23	0.038679	0.067306	0.044441	0.038716	0.03534	0.022765
ENSMUSG00000035171	1110059E24Rik	protein_coding	RIKEN cDNA 1110059E24 gene [Source:MGI Symbol;Acc:MGI:1913456]	3.96207206899554	-0.799091576721184	0.120137513419194	1	968	1049	1073	2535	1702	2284	102.001	64	69	117.361	111.778	80.999	2.207352	1.678229	1.678182	4.136821	2.535963	2.00442	0.188563	0.198757	0.11777	0.165176	0.093647	0.126093
ENSMUSG00000105780	Snord80	snoRNA	small nucleolar RNA, C/D box 80 [Source:MGI Symbol;Acc:MGI:5454266]	2.63192023797786	1.60554375375135	0.120260690707187	1	7.115	33.111	18.6	3.949	26.841	2.937	297.953	168.965	87	507.932	260.93	113.973	5.46768	17.631005	9.738064	2.145768	13.473055	0.858226	145.440673	62.843501	32.016568	211.690016	63.805178	32.613979
ENSMUSG00000074796	Slc4a11	protein_coding	solute carrier family 4, sodium bicarbonate transporter-like, member 11 [Source:MGI Symbol;Acc:MGI:2138987]	-0.297620652678461	-1.43441732205951	0.12039763213126	1	40	25	31	67	32	64	11.387	23.001	15.024	8.502	23.797	24	0.041809	0.018106	0.022401	0.049513	0.022308	0.025535	0.007892	0.039855	0.013647	0.005456	0.007915	0.009341
ENSMUSG00000053175	Bcl3	protein_coding	B cell leukemia/lymphoma 3 [Source:MGI Symbol;Acc:MGI:88140]	0.36777729030604	1.06487528960332	0.120524462551565	1	29	63	45	53	57	74.001	35.052	27.019	16.071	38.248	48.256	40.246	0.062329	0.083988	0.085169	0.072096	0.071632	0.072137	0.069055	0.02516	0.014807	0.062553	0.045944	0.052969
ENSMUSG00000036356	Csgalnact1	protein_coding	chondroitin sulfate N-acetylgalactosaminyltransferase 1 [Source:MGI Symbol;Acc:MGI:2442354]	-0.918570771487127	1.16874627139247	0.120631706363524	1	33	16	10	64	31	39	8.372	4.54	10.033	9.922	9.217	7.963	0.028685	0.009848	0.009839	0.037732	0.016884	0.013195	0.024075	0.004896	0.020147	0.088331	0.028863	0.025252
ENSMUSG00000110790	Gm47079	lncRNA	predicted gene, 47079 [Source:MGI Symbol;Acc:MGI:6095803]	-1.47510839394607	-1.33043612564137	0.120755143282684	1	10	8	16	15	19	32	15.118	8.863	3.044	8.252	4.786	3.103	0.009519	0.005277	0.010376	0.010095	0.011813	0.011582	0.009141	0.004083	0.001387	0.00426	0.00145	0.0011
ENSMUSG00000026921	Egfl7	protein_coding	EGF-like domain 7 [Source:MGI Symbol;Acc:MGI:2449923]	1.98227305078913	-1.24784156254095	0.120869752472397	1	93	89	74	157.999	97	207.999	128.01	200.334	141.901	29.864	65.836	174.197	0.336574	0.176509	0.219379	0.364519	0.204959	0.266274	0.320255	0.438654	0.305853	0.055789	0.097949	0.276215
ENSMUSG00000021509	Slc25a48	protein_coding	solute carrier family 25, member 48 [Source:MGI Symbol;Acc:MGI:2145373]	-0.898272876424205	-1.29648585963622	0.120980820554785	1	20.404	14.041	13.709	73.408	25.103	69.111	9.301	8.37	3.086	16.144	7.353	1.225	0.020112	0.00959	0.009206	0.051159	0.016162	0.025902	0.005823	0.003993	0.001457	0.00863	0.002306	0.00045
ENSMUSG00000014773	Dll1	protein_coding	delta like canonical Notch ligand 1 [Source:MGI Symbol;Acc:MGI:104659]	-1.09572980070487	-1.35164605607963	0.120990593144866	1	11	15	8	16	10	18	7.057	17	26.044	2.001	23.005	15	0.010169	0.009608	0.012726	0.018528	0.006038	0.009209	0.019895	0.010129	0.01153	0.001003	0.006767	0.005164
ENSMUSG00000047454	Gphn	protein_coding	gephyrin [Source:MGI Symbol;Acc:MGI:109602]	3.16882340759123	0.814834959999024	0.121016849100413	1	583	608.001	628	1048	739	969.001	132.986	62.07	47.13	143.637	116.4	77.631	1.194216	0.941031	0.937016	1.771158	0.882469	0.685802	0.083686	0.029253	0.022565	0.120297	0.052471	0.028555
ENSMUSG00000041258	Zfp236	protein_coding	zinc finger protein 236 [Source:MGI Symbol;Acc:MGI:1926950]	5.76052947945431	1.33354623403437	0.12108981123524	1	4305.001	3517	3186.999	7236	4590	6538.001	1048.734	169.727	156.368	936.328	340.586	170.325	3.002959	1.702088	8.888632	3.538396	2.081484	1.736095	0.421842	0.052976	0.03907	0.319143	0.064265	0.037353
ENSMUSG00000025743	Sdc3	protein_coding	syndecan 3 [Source:MGI Symbol;Acc:MGI:1349163]	2.241454020839	1.12371955104	0.121252124334634	1	308	289	250	353	377.001	465	68.381	51.002	52.136	83.22	110.968	68.424	0.278094	0.154239	0.111058	0.162738	0.246013	0.124731	0.028322	0.055025	0.024205	0.059184	0.047307	0.087355
ENSMUSG00000022621	Rabl2	protein_coding	RAB, member RAS oncogene family-like 2 [Source:MGI Symbol;Acc:MGI:1915958]	4.59036300323084	0.951251443460212	0.121292013256501	1	1789.001	1506	1660.001	3370.999	2109	3006	230.076	167.898	179.997	207.731	230.85	248.899	7.856185	2.949267	2.986279	6.224388	3.776285	3.09649	0.404657	0.269237	0.296586	0.32462	0.892524	0.33424
ENSMUSG00000058441	Panx2	protein_coding	pannexin 2 [Source:MGI Symbol;Acc:MGI:1890615]	-0.478208989274374	1.57239778262182	0.121314809649338	1	10	13	10	12	16	21	29.757	25.136	21.211	22.488	29.513	24.523	0.013767	0.100164	0.006679	0.008318	0.010246	0.008728	0.020697	0.011927	0.009958	0.014313	0.009207	0.008952
ENSMUSG00000107476	Zfp862-ps	transcribed_unitary_pseudogene	zinc finger protein 862, pseudogene [Source:MGI Symbol;Acc:MGI:1889827]	1.13902432177316	1.02460569586658	0.121459108553715	1	167	149	79	226	118	207.121	34.894	20.969	24.326	45.235	43.895	22.897	0.132984	0.077996	0.038358	0.12408	0.058935	0.057028	0.013091	0.007992	0.012035	0.025393	0.019099	0.014026
ENSMUSG00000096666	Gm20852	protein_coding	predicted gene, 20852 [Source:MGI Symbol;Acc:MGI:5434208]	4.1125560486784	-1.67796875545929	0.12150615352627	1	785.948	1150.558	1344.525	3083.313	1915.232	3213.452	150.684	48.646	53.62	0	91.958	86.78	2.48304	2.518677	2.893895	6.887106	3.952202	3.860178	0.302387	0.074382	0.081123	0	0.092444	0.102089
ENSMUSG00000050085	Olfr622	protein_coding	olfactory receptor 622 [Source:MGI Symbol;Acc:MGI:3030456]	-1.37674685779603	-2.07754295478541	0.121571313068936	1	0	0	0	1	1	1	10.026	11.805	14.241	6.797	51.115	15.259	0	0	0	0.001487	0.001373	0.000799	0.01339	0.012014	0.014339	0.005977	0.034199	0.011946
ENSMUSG00000024420	Zfp521	protein_coding	zinc finger protein 521 [Source:MGI Symbol;Acc:MGI:95459]	-0.706658361850428	-1.91318932857397	0.121608679665099	1	46	27	27	52.001	33.001	53	9.02	5.61	10.223	12.019	7.887	5.126	0.039362	0.012049	0.009512	0.053403	0.011955	0.011764	0.015086	0.002445	0.036659	0.003511	0.010986	0.001517
ENSMUSG00000115145	Gm35166	lncRNA	predicted gene, 35166 [Source:MGI Symbol;Acc:MGI:5594325]	0.267320677965736	1.48283091338459	0.121647624477194	1	51	102	98	146	134	161	4	2	0	13	9	2	0.831194	1.151879	1.088135	1.682344	1.426479	0.99771	0.041409	0.015776	0	0.114905	0.046674	0.012138
ENSMUSG00000029563	Foxp2	protein_coding	forkhead box P2 [Source:MGI Symbol;Acc:MGI:2148705]	-0.770373424422516	1.97756149733855	0.121687844406833	1	30.032	9.288	13.951	26.341	30.519	32.253	30.111	5.446	9.054	25.847	8.509	2.912	0.145448	0.048868	0.011401	0.061932	0.059878	0.026715	0.014319	0.002408	0.002051	0.041728	0.001531	0.042516
ENSMUSG00000026113	Inpp4a	protein_coding	inositol polyphosphate-4-phosphatase, type I [Source:MGI Symbol;Acc:MGI:1931123]	3.00951124608062	-1.16443541116383	0.12198091340835	1	543.999	364	447	773.999	717	854.999	183.106	53.143	65.293	152.977	132.498	61.157	0.523405	0.187793	0.46991	0.44484	0.36717	0.317708	0.190704	0.01898	0.12118	0.062533	0.032603	0.023813
ENSMUSG00000022214	Dcaf11	protein_coding	DDB1 and CUL4 associated factor 11 [Source:MGI Symbol;Acc:MGI:90168]	5.05998848726477	0.988999634898826	0.122246610473899	1	2603.227	2425	2006.167	4619	2377.999	4182.999	419.709	213.199	201.356	384.225	356.275	288.222	7.953693	2.852143	2.241519	5.524943	2.641077	2.871377	0.421896	0.182011	0.334121	0.347374	0.795814	0.244576
ENSMUSG00000054889	Dsp	protein_coding	desmoplakin [Source:MGI Symbol;Acc:MGI:109611]	0.32476456910536	0.987258307632603	0.122297215192161	1	62	71	82	125	101	116	13.478	6.3	7.692	24.719	26.717	18.299	0.025423	0.020173	0.022446	0.035765	0.026882	0.018086	0.003311	0.00125	0.00151	0.005347	0.003399	0.002794
ENSMUSG00000078024	Mir883b	miRNA	microRNA 883b [Source:MGI Symbol;Acc:MGI:3718576]	0.195958338880746	1.59141427770884	0.122406106426608	1	1	1	0	0	0	0	85	45	41	27	41	52	0.764908	0.530009	0	0	0	0	41.298559	16.659236	15.018177	11.200475	9.979138	14.8109
ENSMUSG00000071302	2610044O15Rik8	protein_coding	RIKEN cDNA 2610044O15 gene [Source:MGI Symbol;Acc:MGI:1919389]	1.87956648120109	1.34730847113337	0.122508732956455	1	281.261	239.706	233.538	500.417	242.953	379.153	63.24	27.504	17.961	45.278	40.341	26.137	0.502374	0.362615	0.283667	0.652536	0.323559	0.238498	0.065567	0.021363	0.013252	0.040174	0.019913	0.122754
ENSMUSG00000008435	Rdh13	protein_coding	retinol dehydrogenase 13 (all-trans and 9-cis) [Source:MGI Symbol;Acc:MGI:1918732]	1.28396747768191	1.38253038143322	0.122633346210748	1	161.046	117.026	98.004	238.145	129.012	225.016	70.284	23.01	26.007	44.593	44.904	33.247	0.180863	0.08962	0.155662	0.215152	0.093929	0.116528	0.049228	0.012297	0.024247	0.026717	0.133159	0.022089
ENSMUSG00000057722	Lepr	protein_coding	leptin receptor [Source:MGI Symbol;Acc:MGI:104993]	1.63590223751843	-1.25643483769138	0.122660144799344	1	325.801	297.765	70.598	678.093	118.59	150.929	48.015	17.396	15.257	37.823	23.441	10.187	0.257132	0.120072	0.027991	0.396062	0.066028	0.047066	0.090919	0.0049	0.005317	0.011938	0.004341	0.002208
ENSMUSG00000086608	4930562D21Rik	lncRNA	RIKEN cDNA 4930562D21 gene [Source:MGI Symbol;Acc:MGI:1922574]	0.642625648809945	-1.57483388095916	0.122687301009588	1	150	92	114	167	221	149	18.019	2	1	6	1	1	0.307826	0.13082	0.159383	0.242303	0.296233	0.116264	0.023488	0.001986	0.000983	0.006678	0.000653	0.000764
ENSMUSG00000051235	Gen1	protein_coding	GEN1, Holliday junction 5' flap endonuclease [Source:MGI Symbol;Acc:MGI:2443149]	2.57315887407603	0.8797652572034	0.122876785751127	1	458.716	370.16	321.7	663.375	504.3	745.665	88.351	46.129	36.374	70.083	82.983	52.001	0.352458	0.222653	0.172265	0.401941	0.260209	0.240237	0.039477	0.015569	0.011543	0.058937	0.049676	0.016059
ENSMUSG00000020279	Il9r	protein_coding	interleukin 9 receptor [Source:MGI Symbol;Acc:MGI:96564]	0.325290728462245	1.12930918566466	0.122914697193299	1	97.118	67.939	75.029	149.989	94.129	107.327	22.287	4.291	4.056	22.23	13.333	8.491	0.138551	0.034256	0.04612	0.09865	0.057261	0.038177	0.017053	0.002997	0.001995	0.018928	0.005847	0.009357
ENSMUSG00000117310	Ptp4a1	protein_coding	protein tyrosine phosphatase 4a1 [Source:MGI Symbol;Acc:MGI:1277096]	5.54475636951886	-0.810274005680862	0.122928389326387	1	2756.394	3406.467	3590.853	5036.479	4165.068	5652.535	688.544	327.069	301.676	554.879	615.534	387.789	2.839863	2.423713	2.553702	3.581365	2.804464	2.18877	0.454119	0.170468	0.545196	0.304382	0.190918	0.152505
ENSMUSG00000028126	Pip5k1a	protein_coding	phosphatidylinositol-4-phosphate 5-kinase, type 1 alpha [Source:MGI Symbol;Acc:MGI:107929]	3.59877471615141	0.798402839163088	0.122965496566031	1	619.001	571.999	530	1061.999	619.001	994.001	259.016	166.99	151.175	322.421	325.92	224.847	0.708025	0.506495	0.451389	0.874068	0.463398	0.415265	0.523621	0.149951	0.12514	0.804386	0.261498	0.147747
ENSMUSG00000020647	Ncoa1	protein_coding	nuclear receptor coactivator 1 [Source:MGI Symbol;Acc:MGI:1276523]	4.13237871685023	0.834812864903471	0.123003014298922	1	1286.001	1201	1030	1971	1185.999	1834	344.685	130.501	99.19	300.882	230.962	160.404	0.73028	0.700813	0.775289	0.901528	0.548558	0.551482	0.107076	0.030461	0.024789	0.118035	0.054627	0.028482
ENSMUSG00000111165	4930553I21Rik	TEC	RIKEN cDNA 4930553I21 gene [Source:MGI Symbol;Acc:MGI:1922603]	-0.672291419291741	1.519154273274	0.123170789353325	1	37	60	64	51	54	41	5	0	1	4	7	2	0.344325	0.386894	0.405761	0.335557	0.328238	0.145076	0.029556	0	0.004456	0.020188	0.020728	0.006931
ENSMUSG00000095601	Rhox3a2	protein_coding	reproductive homeobox 3A2 [Source:MGI Symbol;Acc:MGI:5434440]	0.831862994299958	-0.955640742469573	0.123307109515705	1	55.88	72.693	29.069	256.502	193.814	221.854	17.626	11.972	24.984	40.309	27.863	26.079	0.506676	0.379346	0.267556	1.816819	1.109207	0.764784	0.106064	0.043638	0.063651	0.164642	0.066772	0.073136
ENSMUSG00000105814	Mir703	miRNA	microRNA 703 [Source:MGI Symbol;Acc:MGI:3629657]	-0.178574205884005	-1.94776347402207	0.123342339265466	1	55.049	75.277	63.169	117.297	74.981	138.045	5.503	0.852	0	1.931	0	0	35.906848	34.022026	28.070829	54.092794	31.944886	34.236636	2.279786	0.26895	0	0.682938	0	0
ENSMUSG00000065820	Gm26316	snRNA	predicted gene, 26316 [Source:MGI Symbol;Acc:MGI:5456093]	7.02542047867597	0.816809542996816	0.123380410080652	1	2035.274	2750.025	3138.856	1989.814	3308.239	5480.244	3998.143	2781.98	2031.495	7049.705	7137.871	2809.129	700.662268	655.989315	736.175486	484.314821	743.893651	717.350665	874.280477	463.524913	334.908107	1316.194829	781.90571	360.102601
ENSMUSG00000037997	Parp11	protein_coding	poly (ADP-ribose) polymerase family, member 11 [Source:MGI Symbol;Acc:MGI:2141505]	4.25450084180868	-0.839330877191527	0.123426619715062	1	1162.596	1413.999	1514.999	2067.206	1640.326	2318	339.588	101.506	104.349	248.551	204.152	97.258	1.993773	1.86753	1.783362	3.00037	2.218384	1.890194	0.488562	0.12109	0.102111	0.238298	0.097736	0.052421
ENSMUSG00000101585	1600010M07Rik	lncRNA	RIKEN cDNA 1600010M07 gene [Source:MGI Symbol;Acc:MGI:1917031]	-1.36988725265591	-1.8291292984854	0.123434798571025	1	23.084	7.365	7.512	18.738	23.019	22.065	6.572	4.188	9.468	23.209	3.679	0	0.110391	0.037409	0.02883	0.099498	0.145449	0.05838	0.020436	0.01347	0.022171	0.046925	0.003776	0
ENSMUSG00000032086	Bace1	protein_coding	beta-site APP cleaving enzyme 1 [Source:MGI Symbol;Acc:MGI:1346542]	1.45973788230342	-1.46176623786412	0.123557430621496	1	164.434	148.101	139.018	197.202	149.506	266.479	36.952	48.999	55.006	35.871	69.564	54.651	0.100406	0.054416	0.094892	0.128905	0.051782	0.067388	0.013681	0.037802	0.11469	0.010316	0.029727	0.014895
ENSMUSG00000024002	Brd4	protein_coding	bromodomain containing 4 [Source:MGI Symbol;Acc:MGI:1888520]	4.49494823035821	0.991917644502109	0.123731800603078	1	926.275	1086.398	927.999	1230.126	1038.277	1251.037	893.982	220.275	220.09	877.709	543.568	307.37	0.68634	0.576346	0.600671	0.612344	0.64394	0.361282	0.46593	0.092872	0.080328	0.730782	0.13786	0.093408
ENSMUSG00000022096	Hr	protein_coding	lysine demethylase and nuclear receptor corepressor [Source:MGI Symbol;Acc:MGI:96223]	0.932879475739158	1.16060224328458	0.123931867672002	1	120	111	92	179.001	115	175	37.189	15.804	13.942	35.748	37.126	36.661	0.105432	0.04523	0.036859	0.209747	0.08912	0.039118	0.013847	0.004498	0.003887	0.03426	0.006925	0.023772
ENSMUSG00000109453	4930405G09Rik	TEC	RIKEN cDNA 4930405G09 gene [Source:MGI Symbol;Acc:MGI:1921043]	-0.887136543309914	1.28483726337919	0.124077026459957	1	38	35	38	57	30	44	7	1.638	0	8.236	6.319	3.271	0.14433	0.092112	0.098329	0.153066	0.074426	0.063544	0.016888	0.003012	0	0.016965	0.007637	0.004626
ENSMUSG00000115526	4930413F20Rik	lncRNA	RIKEN cDNA 4930413F20 gene [Source:MGI Symbol;Acc:MGI:1918887]	-0.473744860363756	-1.62078376133249	0.12419024919772	1	48	29	39	61	104	75	13.962	2	1	7	1	1.188	0.174563	0.073077	0.096627	0.156845	0.247043	0.103709	0.032253	0.003521	0.001742	0.013807	0.001157	0.001609
ENSMUSG00000073460	Pnldc1	protein_coding	poly(A)-specific ribonuclease (PARN)-like domain containing 1 [Source:MGI Symbol;Acc:MGI:2685159]	2.18325783360905	0.947723748676225	0.124201116694599	1	273.401	246	212.035	404.012	242.001	334.516	75.091	75.813	78.557	56.011	141.119	100.124	0.860765	0.416397	0.493894	0.519076	0.405958	0.231458	0.080934	0.062733	0.063811	0.051056	0.10138	0.0681
ENSMUSG00000064367	mt-Nd5	protein_coding	mitochondrially encoded NADH dehydrogenase 5 [Source:MGI Symbol;Acc:MGI:102496]	8.61115000446205	1.06382686031749	0.124243306988786	1	12878	35465	31472	17957	30399	37977	7724.795	2618	2559.59	11686.164	6720.017	4172.972	25.186171	48.060465	41.933612	24.830015	38.833022	28.241009	9.596379	2.478087	2.397222	12.395074	4.182	3.038981
ENSMUSG00000019998	Stx7	protein_coding	syntaxin 7 [Source:MGI Symbol;Acc:MGI:1858210]	3.53039045355426	-1.07871916735328	0.124253197405994	1	770.756	705.489	560.818	1398.835	747.104	1402.052	130.676	120.076	140.893	123.343	221.923	213.67	1.52707	0.59972	0.767236	2.312725	0.610639	1.197267	0.353554	0.169863	0.208241	0.083781	0.092912	0.192569
ENSMUSG00000040661	Rad54l2	protein_coding	RAD54 like 2 (S. cerevisiae) [Source:MGI Symbol;Acc:MGI:1933196]	5.16706085803084	0.658174595806825	0.124294239707028	1	2604.394	2023.01	1790.729	3868.419	2269.625	3262.036	912.289	265.954	223.23	875.496	436.93	347.582	1.205292	0.476793	0.416836	1.051225	0.507983	0.446959	0.252415	0.080656	0.106245	0.348204	0.121833	0.130722
ENSMUSG00000096910	Zfp955b	protein_coding	zinc finger protein 955B [Source:MGI Symbol;Acc:MGI:4834573]	4.87196336797368	-1.18482773589204	0.124454811913401	1	2159.629	2630.134	2203.135	4109.177	2458.871	4131.148	309.355	128.322	69.347	247.393	175.074	76.891	2.971941	1.01348	2.610741	3.943867	0.893155	2.576721	0.264277	0.48017	0.251373	0.074613	0.185239	0.175225
ENSMUSG00000004105	Angptl2	protein_coding	angiopoietin-like 2 [Source:MGI Symbol;Acc:MGI:1347002]	1.04481699744313	-1.18968320711687	0.124546780143798	1	130	48	67	193	171	230	24.375	36	38.79	20.016	54	45.101	0.129478	0.033155	0.045502	0.186047	0.111342	0.087179	0.015362	0.026481	0.02821	0.023833	0.017129	0.016443
ENSMUSG00000044037	Als2cl	protein_coding	ALS2 C-terminal like [Source:MGI Symbol;Acc:MGI:2447532]	1.7354977080358	-0.885587765636982	0.124596249385464	1	268.307	143.886	156.852	379.026	212.892	317.473	75.178	30.126	31.975	69.029	41.326	22.172	0.19703	0.094221	0.085959	0.266523	0.105425	0.115892	0.056341	0.009343	0.009812	0.023989	0.008427	0.005873
ENSMUSG00000076258	Gm23935	miRNA	predicted gene, 23935 [Source:MGI Symbol;Acc:MGI:5453712]	14.0715869800859	1.71450395347212	0.124987837319472	1	56509.657	123705.357	130131.586	13158	102920.316	71336.728	63361.531	978030.247	1027229.16	41325.676	995459.743	1413556.922	47410.160421	71913.68424	74379.916667	7804.913658	56399.860232	22756.620442	33766.116025	397131.487635	412705.416612	18803.21508	265749.438019	441601.84072
ENSMUSG00000045639	Zfp629	protein_coding	zinc finger protein 629 [Source:MGI Symbol;Acc:MGI:2444524]	4.36007237873299	-1.10108025523885	0.125210675882437	1	1421	1128	1210.001	3095.999	2004.001	2512.999	312.214	72.867	77.28	356.108	139.445	89.39	1.828959	1.950915	0.716558	2.684085	0.975343	1.446778	0.530168	0.048917	0.039295	0.150597	0.024494	0.02471
ENSMUSG00000094400	Gm23140	snRNA	predicted gene, 23140 [Source:MGI Symbol;Acc:MGI:5452917]	-1.29646182478007	-2.53992041228435	0.125240776826228	1	15.091	18.199	3.955	6.545	28.66	50.432	31.318	0	4.404	0	10.699	0	9.954879	8.318301	1.777318	3.052534	12.348464	12.649023	13.122459	0	1.391052	0	2.245608	0
ENSMUSG00000024795	Kif20b	protein_coding	kinesin family member 20B [Source:MGI Symbol;Acc:MGI:2444576]	5.08720154271538	0.662048063043679	0.12546321820024	1	3155	2094.001	1785.001	4491.999	2336	3263	411.329	310.118	255.319	365.46	634.339	403.999	3.109853	1.770135	1.386134	3.213179	1.868121	1.303567	0.342407	0.124162	0.138722	0.295103	0.251807	0.204579
ENSMUSG00000026536	Ifi211	protein_coding	interferon activated gene 211 [Source:MGI Symbol;Acc:MGI:3041120]	-0.905322872003518	-1.11991192704574	0.125465191305296	1	22.525	26.535	18.552	46.872	40.071	51.257	8.211	11.027	6.223	8.877	9.321	2.011	0.045172	0.036872	0.025347	0.066458	0.052488	0.039084	0.01046	0.010702	0.005977	0.009654	0.005948	0.001502
ENSMUSG00000021464	Ror2	protein_coding	receptor tyrosine kinase-like orphan receptor 2 [Source:MGI Symbol;Acc:MGI:1347521]	0.940616785186934	1.33364418503214	0.125565817951423	1	144	124	49	231	41	172	52.189	19	11	46.306	35.106	25.28	0.127007	0.07603	0.02954	0.144521	0.02303	0.057871	0.029334	0.007582	0.004661	0.022222	0.034782	0.007761
ENSMUSG00000035640	Cbarp	protein_coding	calcium channel, voltage-dependent, beta subunit associated regulatory protein [Source:MGI Symbol;Acc:MGI:1354170]	1.09777522276073	-1.27684230998443	0.1255913218425	1	99.999	86	76	183	83.001	173	70.434	21.768	27.8	65.205	50.487	33.522	0.298081	0.089162	0.093696	0.332286	0.087488	0.467508	0.102717	0.045514	0.031892	0.06466	0.036871	0.032541
ENSMUSG00000025702	March8	protein_coding	membrane-associated ring finger (C3HC4) 8 [Source:MGI Symbol;Acc:MGI:1919029]	4.23591673126827	-0.797065968529398	0.125787551572116	1	1373.415	1182	1190	2193.011	1346.001	2342.999	312.009	125.042	157.059	297.048	188.001	144.657	1.314473	0.750006	0.863619	1.63903	1.260467	1.285494	0.231	0.206135	0.277982	0.136757	0.188754	0.188292
ENSMUSG00000032000	Birc3	protein_coding	baculoviral IAP repeat-containing 3 [Source:MGI Symbol;Acc:MGI:1197007]	1.01789578803329	1.03456799169251	0.125802634234104	1	147.129	125.175	109.909	206.929	124.189	200.531	31.201	16.305	16.873	24.64	48.218	26.57	0.44968	0.32158	0.273305	0.385652	0.20847	0.200083	0.075301	0.015069	0.023427	0.077165	0.019455	0.039708
ENSMUSG00000085936	2610307P16Rik	lncRNA	RIKEN cDNA 2610307P16 gene [Source:MGI Symbol;Acc:MGI:1919768]	-0.145784942606023	1.17224651447466	0.125918823006374	1	62.084	84.064	59.078	108.077	60.056	77.031	10.38	3	4	9.93	10.394	1	0.21817	0.151183	0.134758	0.219294	0.089532	0.078703	0.013937	0.004359	0.005751	0.015243	0.013303	0.001995
ENSMUSG00000045327	6330549D23Rik	transcribed_processed_pseudogene	RIKEN cDNA 6330549D23 gene [Source:MGI Symbol;Acc:MGI:2442586]	-0.473973768226617	1.21592464986318	0.125968019944254	1	47.322	42.288	30.173	72.83	51.735	41.883	14.247	2.852	1.236	15.44	21.051	4.736	0.048931	0.030298	0.024015	0.056276	0.034941	0.016467	0.009357	0.001649	0.000707	0.010002	0.006926	0.002106
ENSMUSG00000086697	4933427G23Rik	lncRNA	RIKEN cDNA 4933427G23 gene [Source:MGI Symbol;Acc:MGI:3036235]	-0.593285945947081	-1.04499260464852	0.126080314213832	1	25.336	34.56	30.433	30.949	39.783	64.562	9.527	23.865	13.222	5.285	15.292	7.634	0.03444	0.032552	0.028184	0.029745	0.035324	0.03337	0.008226	0.015701	0.008607	0.003896	0.006615	0.003864
ENSMUSG00000025961	4933402D24Rik	protein_coding	RIKEN cDNA 4933402D24 gene [Source:MGI Symbol;Acc:MGI:1921676]	1.39149922966568	-1.14962054101746	0.126125442477957	1	189	228	271	321	284	323	15	6	6	5.006	5	3	0.385804	0.322488	0.376876	0.463276	0.378662	0.250699	0.019449	0.005928	0.005865	0.005542	0.003248	0.00228
ENSMUSG00000089842	Pitpnm2os2	lncRNA	phosphatidylinositol transfer protein, membrane-associated 2, opposite strand 2 [Source:MGI Symbol;Acc:MGI:3840147]	-1.36329283393403	1.30751042943171	0.126150008706356	1	10.799	14.898	10.792	10.762	15.519	18.082	15.281	3.648	5.046	17.938	10.609	7.311	0.014997	0.01706	0.01021	0.010567	0.014078	0.009548	0.015978	0.002452	0.003356	0.02564	0.006248	0.005581
ENSMUSG00000038077	Kcna6	protein_coding	potassium voltage-gated channel, shaker-related, subfamily, member 6 [Source:MGI Symbol;Acc:MGI:96663]	1.88224415818782	-1.23264367129433	0.126153280841007	1	20.681	28	25	46	47	64.998	26.367	279.653	149.066	33.779	324.819	134.524	0.01142	0.029349	0.022801	0.034177	0.041051	0.034491	0.02119	0.2265	0.1194	0.024814	0.170177	0.08059
ENSMUSG00000078853	Igtp	protein_coding	interferon gamma induced GTPase [Source:MGI Symbol;Acc:MGI:107729]	-0.935420386041567	-1.36010431025187	0.126734733117488	1	17.879	22.381	8.361	58.927	33.578	34.445	10.499	3.41	16.884	4.795	11.405	11.289	0.031061	0.026943	0.009896	0.072382	0.038104	0.022754	0.013533	0.003349	0.016407	0.005277	0.006305	0.00853
ENSMUSG00000093112	Gm22701	misc_RNA	predicted gene, 22701 [Source:MGI Symbol;Acc:MGI:5452478]	-0.442596526105351	-1.25308031736824	0.126866021139315	1	56.224	36.137	40.047	73.367	55.457	87.204	9.349	10.653	3.656	8.015	5.914	0	3.879363	1.727702	1.882482	3.579048	2.499327	2.287834	0.409759	0.355757	0.120785	0.299936	0.129849	0
ENSMUSG00000032553	Srprb	protein_coding	signal recognition particle receptor, B subunit [Source:MGI Symbol;Acc:MGI:102964]	5.49523928894436	1.72656547689702	0.127228009536369	1	3102.495	3089.087	2877.458	5599.743	3265	5441	576.498	385.126	382.487	537.183	656.004	482.876	12.99071	2.341401	8.479169	4.330176	2.331548	9.166371	0.400129	0.203571	1.876748	0.318126	1.125922	2.898286
ENSMUSG00000077086	Mir669o	miRNA	microRNA 669o [Source:MGI Symbol;Acc:MGI:3837028]	0.150282795650981	2.22163632620719	0.127335867363137	1	0	1	0	0	0	0	48.101	22.086	30.876	66.17	75.506	48.063	0	0.485001	0	0	0	0	21.386108	7.482172	10.349363	25.118364	16.817028	12.526989
ENSMUSG00000000938	Hoxa10	protein_coding	homeobox A10 [Source:MGI Symbol;Acc:MGI:96171]	2.22820111592558	1.52711470494144	0.127499364100282	1	7	0	1	2	0	2	400.058	33.263	29	457.705	53.687	37.11	0.015417	0	0.002636	0.002981	0	0.001603	0.338785	0.021412	0.018471	0.330145	0.022721	0.018379
ENSMUSG00000030281	Il17rc	protein_coding	interleukin 17 receptor C [Source:MGI Symbol;Acc:MGI:2159336]	0.227478269822836	-1.31857637108697	0.127553331194937	1	71.999	39	61	100	61.999	137	16	14.745	16	29.977	24	10	0.137859	0.040546	0.073068	0.116178	0.075457	0.158681	0.040249	0.032615	0.011496	0.034549	0.012595	0.005587
ENSMUSG00000109491	Gm15396	lncRNA	predicted gene 15396 [Source:MGI Symbol;Acc:MGI:3705202]	0.467017562861876	-1.1841670259086	0.127713806302499	1	102.149	79.437	99.427	168.574	141.764	189.935	10.136	5.182	9.033	9.342	5.699	1.005	0.374584	0.201841	0.248395	0.437055	0.339553	0.264829	0.02361	0.009196	0.015863	0.018578	0.006649	0.001373
ENSMUSG00000040133	Gpr176	protein_coding	G protein-coupled receptor 176 [Source:MGI Symbol;Acc:MGI:2685858]	-1.11103340797837	-1.34730524323366	0.127801080892678	1	18.477	22	21	47	18.596	42.896	13.58	9.275	4.021	5.519	0	7.608	0.015593	0.012865	0.012074	0.028043	0.01025	0.013765	0.007279	0.003788	0.001625	0.002526	0	0.002391
ENSMUSG00000093178	Snord87	snoRNA	small nucleolar RNA, C/D box 87 [Source:MGI Symbol;Acc:MGI:2387894]	3.36654848090032	0.923554262360965	0.127881346634092	1	10	36	52	17	38	29	293	369	400.999	442	534	521.999	7.325928	18.274244	25.953157	8.805237	18.183371	8.078049	136.344289	130.834502	140.679269	175.60962	124.481208	142.397133
ENSMUSG00000086064	4930439A04Rik	lncRNA	RIKEN cDNA 4930439A04 gene [Source:MGI Symbol;Acc:MGI:1925369]	0.401206550526872	-1.45109855036943	0.127888716186108	1	60	53	72	196	160	203	25	0	3	12.126	3	3	0.422194	0.23086	0.361274	1.091314	0.786364	0.587762	0.099826	0	0.009031	0.04134	0.012729	0.007022
ENSMUSG00000025002	Cyp2c55	protein_coding	cytochrome P450, family 2, subfamily c, polypeptide 55 [Source:MGI Symbol;Acc:MGI:1919332]	-1.12995860527188	1.82043226683216	0.127943168073301	1	22	23	25	66	32	54	0	0	2	10	1	2	0.038813	0.028116	0.030048	0.082323	0.036875	0.036223	0	0	0.00169	0.009568	0.000561	0.001314
ENSMUSG00000037552	Plekhg2	protein_coding	pleckstrin homology domain containing, family G (with RhoGef domain) member 2 [Source:MGI Symbol;Acc:MGI:2141874]	3.71099281298228	-0.824072292388325	0.128052880151502	1	679.001	364.999	396.001	1553.999	1335.001	1691.999	298.555	99.293	96.09	311.918	207.161	141.639	0.694348	0.227847	0.240817	0.888564	0.926407	0.642875	0.151987	0.038995	0.045839	0.17533	0.063375	0.046652
ENSMUSG00000070071	Mir465	miRNA	microRNA 465 [Source:MGI Symbol;Acc:MGI:3619453]	6.37068417959941	2.16857574054972	0.128055810446637	1	0	1	0	0	0	0	2695.752	2518.188	1889.328	5433.464	6110.274	2254.613	0	0.539886	0	0	0	0	1334.180461	949.619197	704.951805	2295.980206	1514.916131	654.137139
ENSMUSG00000103556	Gm38215	TEC	predicted gene, 38215 [Source:MGI Symbol;Acc:MGI:5611443]	0.0778299388157958	1.11615490375555	0.128117548184444	1	104.619	55.089	77.403	105.406	68.758	89.508	12.493	3.359	2.906	19.449	8.616	6.912	0.162429	0.059264	0.081872	0.115704	0.069728	0.052839	0.01232	0.002524	0.002161	0.016377	0.004257	0.003996
ENSMUSG00000030228	Pik3c2g	protein_coding	phosphatidylinositol-4-phosphate 3-kinase catalytic subunit type 2 gamma [Source:MGI Symbol;Acc:MGI:1203730]	-0.509463276072267	-1.09639103954071	0.12821733931332	1	58	27	40	90	40	63	11.269	7.01	7.001	7	5.001	3.006	0.081584	0.032087	0.04442	0.08155	0.042754	0.034846	0.011902	0.0057	0.005782	0.005408	0.002217	0.002026
ENSMUSG00000092260	Zfp963	protein_coding	zinc finger protein 963 [Source:MGI Symbol;Acc:MGI:4867078]	-0.587671087392695	-1.36057546045075	0.128273702299117	1	48.354	46.966	35.765	61.872	41.432	62.82	11.54	5.406	5.279	10.258	4.103	0	0.095169	0.049091	0.036756	0.072436	0.040823	0.044538	0.011057	0.013195	0.015671	0.008392	0.004668	0
ENSMUSG00000018849	Wwc1	protein_coding	WW, C2 and coiled-coil domain containing 1 [Source:MGI Symbol;Acc:MGI:2388637]	0.664438785672433	-1.01047675749735	0.128299370651363	1	106	60	50	120	92	125	37.061	33.055	29.875	26.123	40.057	19.139	0.076252	0.029907	0.024504	0.070871	0.043228	0.040964	0.016935	0.01669	0.010292	0.010191	0.009169	0.005127
ENSMUSG00000111734	Gm29825	lncRNA	predicted gene, 29825 [Source:MGI Symbol;Acc:MGI:5588984]	0.819910091103813	1.86579523081419	0.128372016643833	1	225.529	77.235	45.881	120.246	163.361	95.002	49.563	0	0	28.147	46.516	17.909	0.197022	0.046752	0.027306	0.07427	0.093216	0.031557	0.027503	0	0	0.013336	0.01293	0.005826
ENSMUSG00000096001	2610528A11Rik	protein_coding	RIKEN cDNA 2610528A11 gene [Source:MGI Symbol;Acc:MGI:1917295]	0.998348155530819	-1.73777267521491	0.12841468478361	1	98	79	145	190	336	226	44	2	5	25	4	0	0.655246	0.369769	0.667301	0.905037	1.479245	0.578447	0.186192	0.006539	0.016174	0.090808	0.008598	0
ENSMUSG00000085717	Hmgb4os	lncRNA	high-mobility group box 4, opposite strand [Source:MGI Symbol;Acc:MGI:1922492]	-1.11489931806075	-1.43759724705378	0.128621462698917	1	25	28	31	31	43	45	11	3	1	2	2	2	0.286274	0.222164	0.24184	0.250977	0.321617	0.19593	0.080009	0.016626	0.005484	0.01242	0.007287	0.008528
ENSMUSG00000011589	Fsd1	protein_coding	fibronectin type 3 and SPRY domain-containing protein [Source:MGI Symbol;Acc:MGI:1934858]	0.191496027030367	1.41645537267152	0.129233320672569	1	48	65	37	60.001	47	90	26.005	22.081	16	11	43.706	41.076	0.591356	0.633797	0.084495	0.467298	0.656773	0.414587	0.033943	0.021961	0.015744	0.051245	0.118763	0.03143
ENSMUSG00000087524	Gm14285	lncRNA	predicted gene 14285 [Source:MGI Symbol;Acc:MGI:3650188]	-0.995094162921738	-2.11979695713806	0.129256548546709	1	52	22	36	31	55	37	12	0	0	0	2	0	1.222718	0.358443	0.5767	0.515364	0.844722	0.330804	0.17923	0	0	0	0.014964	0
ENSMUSG00000115170	Vmn1r38	protein_coding	vomeronasal 1 receptor 38 [Source:MGI Symbol;Acc:MGI:2159445]	-1.28969900670243	-1.45334655717464	0.129450047976177	1	20.946	13.304	18.553	38.363	26.046	33.142	9.809	2.317	7.306	10.869	1.055	0	0.020081	0.008838	0.012118	0.026003	0.01631	0.012081	0.005973	0.001075	0.003354	0.005651	0.000322	0
ENSMUSG00000048897	Zfp710	protein_coding	zinc finger protein 710 [Source:MGI Symbol;Acc:MGI:1921747]	2.70955051425824	0.843087500422849	0.129801444803834	1	476.841	323.565	283.1	731.991	306.896	623.257	151.94	54.03	65.13	158.492	102.395	83.929	0.429183	0.224026	0.194591	0.364471	0.166436	0.229967	0.082451	0.027029	0.043211	0.082113	0.051691	0.066955
ENSMUSG00000026775	Yme1l1	protein_coding	YME1-like 1 (S. cerevisiae) [Source:MGI Symbol;Acc:MGI:1351651]	6.43756101049897	0.593447676934047	0.130085473613914	1	7044	6000	5988	11560.951	7614	10593	798.846	534.332	510.844	708.74	1139.517	715.78	7.097226	4.335117	4.260433	8.105407	5.116046	3.736145	0.746611	0.279515	0.237367	0.715321	0.537135	0.345753
ENSMUSG00000053873	Aym1	protein_coding	activator of yeast meiotic promoters 1 [Source:MGI Symbol;Acc:MGI:1891321]	2.34149290907532	-0.936551396135427	0.13042220684963	1	168	172	149	507	289	435	209.059	45.002	54	193.009	69	37.989	1.85481	1.315809	1.120729	3.95756	2.084088	1.826103	1.466106	0.240467	0.285501	1.155664	0.242404	0.156176
ENSMUSG00000101750	Olfr1392	protein_coding	olfactory receptor 1392 [Source:MGI Symbol;Acc:MGI:3031226]	0.0174131970690965	-1.50796476248865	0.130484531763906	1	62.894	40.091	53.136	155.23	121.994	136.868	10.213	2.919	0	11.627	1.903	0	0.058853	0.025013	0.032595	0.109481	0.074293	0.049009	0.007014	0.003593	0	0.005964	0.000718	0
ENSMUSG00000104706	Gm43421	TEC	predicted gene 43421 [Source:MGI Symbol;Acc:MGI:5663558]	-0.548708761384487	-1.18855804587084	0.130495784984664	1	36.158	9.01	9.015	26.728	10.034	16.013	47.088	27.85	15.717	13.411	16.508	3.739	0.041934	0.00724	0.007123	0.021916	0.007601	0.007061	0.034688	0.015633	0.008729	0.008435	0.006092	0.001615
ENSMUSG00000064450	Snord68	snoRNA	small nucleolar RNA, C/D box 68 [Source:MGI Symbol;Acc:MGI:3819550]	2.62061817423313	1.40936761967508	0.130573256355995	1	50.071	58.959	54.767	40.947	57.719	79.983	14.864	305.12	178.952	53.362	833.312	302.485	36.862347	30.075769	27.468635	21.313375	27.755284	22.389165	6.950704	108.717641	63.089505	21.305392	195.210434	82.921809
ENSMUSG00000036099	Vezt	protein_coding	vezatin, adherens junctions transmembrane protein [Source:MGI Symbol;Acc:MGI:2143698]	4.0260940085814	-0.81054717073551	0.130684891234807	1	1181.91	1009.815	1039.858	2485.822	1670.358	2199.554	177.538	77.818	58.079	147.004	124.639	94.804	2.338225	1.098721	1.496098	3.680169	2.344693	1.67575	0.23562	0.034385	0.043487	0.091102	0.046325	0.044681
ENSMUSG00000021694	Ercc8	protein_coding	excision repaiross-complementing rodent repair deficiency, complementation group 8 [Source:MGI Symbol;Acc:MGI:1919241]	4.87267456868054	-0.662932972294587	0.13086309611966	1	2048.972	2213.12	1949.171	4166.287	2417.183	4018.093	364.803	166.451	138.164	309.861	256.985	132.561	3.21422	2.403036	2.088018	5.562459	2.480246	2.421562	0.651073	0.206325	0.177957	0.387625	0.157348	0.130027
ENSMUSG00000118178	Gm32932	lncRNA	predicted gene, 32932 [Source:MGI Symbol;Acc:MGI:5592091]	-1.22956772965404	-1.48944429016803	0.131034709641731	1	16	14	16	38	50	53	9	0	3	5.337	5	0	0.032661	0.019802	0.022251	0.054843	0.066666	0.041136	0.01167	0	0.002933	0.005908	0.003248	0
ENSMUSG00000036661	Dennd3	protein_coding	DENN/MADD domain containing 3 [Source:MGI Symbol;Acc:MGI:2146009]	3.00000073175191	-0.748092134251638	0.131060099791885	1	334	274	258	997	690.001	863	141.752	103.45	87	210.56	161.489	103.109	0.217711	0.134153	0.108304	0.442367	0.291626	0.212112	0.054921	0.030957	0.02583	0.069747	0.031797	0.023419
[truncated: 19,698 more rows]

## Sheet: Translation-DE-only
gene_id	gene_name	gene_biotype	description	logCPM	logFC	PValue	PValueAdj	RNA.MiwiHet.P24.1-counts	RNA.MiwiHet.P24.2-counts	RNA.MiwiHet.P24.3-counts	RNA.MiwiRK.P24.1-counts	RNA.MiwiRK.P24.2-counts	RNA.MiwiRK.P24.3-counts	Ribo.MiwiHet.P24.1-counts	Ribo.MiwiHet.P24.2-counts	Ribo.MiwiHet.P24.3-counts	Ribo.MiwiRK.P24.1-counts	Ribo.MiwiRK.P24.2-counts	Ribo.MiwiRK.P24.3-counts	RNA.MiwiHet.P24.1-abundance	RNA.MiwiHet.P24.2-abundance	RNA.MiwiHet.P24.3-abundance	RNA.MiwiRK.P24.1-abundance	RNA.MiwiRK.P24.2-abundance	RNA.MiwiRK.P24.3-abundance	Ribo.MiwiHet.P24.1-abundance	Ribo.MiwiHet.P24.2-abundance	Ribo.MiwiHet.P24.3-abundance	Ribo.MiwiRK.P24.1-abundance	Ribo.MiwiRK.P24.2-abundance	Ribo.MiwiRK.P24.3-abundance
[truncated: 29 more rows]

[truncated: 2 more sheets: Translation-DE-upregulated, Translation-DE-downregulated]
