# Supplementary material for: MIWI N-terminal arginines orchestrate generation of functional pachytene piRNAs and spermiogenesis
Source: Nucleic Acids Res. 2024 Mar 23;52(11):6558–70. doi: 10.1093/nar/gkae193 (PMC11194079; doi:10.1093/nar/gkae193)
Supplement: gkae193_Supplemental_Files [file gkae193_supplemental_files.zip › Supplemental Table 12.xlsx]

## Sheet: description
Supplementary Table 12: Comparison of differential expression between Miwi[RK/RK] vs. Miwi[+/RK] and Tdrd6[-/-] vs. Tdrd6[+/-]
Only genes with absolute log2 Fold change >= 1 (Fold change 2x) and adjusted p-value < 0.05 were considered statistically significant
Genes that were not detected in at least one comparison or did not pass with either logFC or adjusted p-value are not shown
List description:
significant_both	List of genes that were significant (both logFC and adjusted p-value) in both comparisons
significant_one	List of genes that were significant (both logFC and adjusted p-value) in one comparison where the second comparison passed with either logFC or adjusted p-value
Column description:
gene_id	Ensembl gene ID
gene_name	Ensembl gene name
gene_biotype	Ensemble gene biotype
description	Ensemble gene description
Miwi-RKvsHet	Significance of the DE calculation in Miwi [+/RK] vs. Miwi [RK/RK] comparison
Tdrd6-KOvsHet	Significance of the DE calculation in Tdrd6 [-/-] vs. Tdrd6 [+/-] (PRJNA269587*) comparison
expression_change	Expression change (up = upregulated; down = downregulated)
DE comparison value description:
fold-change&pvalue	Gene was considered statistically significantly differentially expressed passing both logFC and adjusted p-value cutoffs
fold-change	Gene passed only logFC cutoff
pvalue	Gene passed only adjusted p-value cutoff
*Fanourgakis G, Lesche M, Akpinar M, Dahl A, Jessberger R. 2016 Chromatoid Body Protein TDRD6 Supports Long 3' UTR Triggered Nonsense Mediated mRNA Decay. PLoS Genet. doi: 10.1371/journal.pgen.1005857

## Sheet: significant_both
gene_id	gene_name	gene_biotype	description	Miwi-RKvsHet	Tdrd6-KOvsHet	expression_change
ENSMUSG00000029766	1700012A03Rik	protein_coding	RIKEN cDNA 1700012A03 gene [Source:MGI Symbol;Acc:MGI:1923632]	fold-change&pvalue	fold-change&pvalue	down
ENSMUSG00000099266	1700063H06Rik	lncRNA	RIKEN cDNA 1700063H06 gene [Source:MGI Symbol;Acc:MGI:1920614]	fold-change&pvalue	fold-change&pvalue	down
ENSMUSG00000114437	4930415C11Rik	lncRNA	RIKEN cDNA 4930415C11 gene [Source:MGI Symbol;Acc:MGI:1921130]	fold-change&pvalue	fold-change&pvalue	down
ENSMUSG00000087279	4930544D05Rik	protein_coding	RIKEN cDNA 4930544D05 gene [Source:MGI Symbol;Acc:MGI:2148639]	fold-change&pvalue	fold-change&pvalue	down
ENSMUSG00000086025	4933406G16Rik	lncRNA	RIKEN cDNA 4933406G16 gene [Source:MGI Symbol;Acc:MGI:1921309]	fold-change&pvalue	fold-change&pvalue	down
ENSMUSG00000022501	Prm1	protein_coding	protamine 1 [Source:MGI Symbol;Acc:MGI:97765]	fold-change&pvalue	fold-change&pvalue	down
ENSMUSG00000038015	Prm2	protein_coding	protamine 2 [Source:MGI Symbol;Acc:MGI:97766]	fold-change&pvalue	fold-change&pvalue	down
ENSMUSG00000036921	Tex46	protein_coding	testis expressed 46 [Source:MGI Symbol;Acc:MGI:1914913]	fold-change&pvalue	fold-change&pvalue	down
ENSMUSG00000043050	Tnp2	protein_coding	transition protein 2 [Source:MGI Symbol;Acc:MGI:98785]	fold-change&pvalue	fold-change&pvalue	down
ENSMUSG00000101153	4933404I11Rik	lncRNA	RIKEN cDNA 4933404I11 gene [Source:MGI Symbol;Acc:MGI:1918300]	fold-change&pvalue	fold-change&pvalue	up
ENSMUSG00000033508	Asprv1	protein_coding	aspartic peptidase, retroviral-like 1 [Source:MGI Symbol;Acc:MGI:1915105]	fold-change&pvalue	fold-change&pvalue	up
ENSMUSG00000099711	Btbd35f21	protein_coding	BTB domain containing 35, family member 21 [Source:MGI Symbol;Acc:MGI:5439402]	fold-change&pvalue	fold-change&pvalue	up
ENSMUSG00000094307	Btbd35f28	protein_coding	BTB domain containing 35, family member 28 [Source:MGI Symbol;Acc:MGI:3709183]	fold-change&pvalue	fold-change&pvalue	up
ENSMUSG00000026271	Gpr35	protein_coding	G protein-coupled receptor 35 [Source:MGI Symbol;Acc:MGI:1929509]	fold-change&pvalue	fold-change&pvalue	up
ENSMUSG00000051582	Otud6a	protein_coding	OTU domain containing 6A [Source:MGI Symbol;Acc:MGI:3644685]	fold-change&pvalue	fold-change&pvalue	up
ENSMUSG00000005892	Trh	protein_coding	thyrotropin releasing hormone [Source:MGI Symbol;Acc:MGI:98823]	fold-change&pvalue	fold-change&pvalue	up

## Sheet: significant_one
gene_id	gene_name	gene_biotype	description	Miwi-RKvsHet	Tdrd6-KOvsHet	expression_change
ENSMUSG00000118311	1700003O11Rik	lncRNA	RIKEN cDNA 1700003O11 gene [Source:MGI Symbol;Acc:MGI:1922882]	fold-change	fold-change&pvalue	down
ENSMUSG00000100759	1700029B22Rik	lncRNA	RIKEN cDNA 1700029B22 gene [Source:MGI Symbol;Acc:MGI:1916745]	fold-change	fold-change&pvalue	down
ENSMUSG00000115286	4930429C20Rik	lncRNA	RIKEN cDNA 4930429C20 gene [Source:MGI Symbol;Acc:MGI:1921107]	fold-change	fold-change&pvalue	down
ENSMUSG00000106540	4930590L14Rik	lncRNA	RIKEN cDNA 4930590L14 gene [Source:MGI Symbol;Acc:MGI:1923102]	fold-change&pvalue	fold-change	down
ENSMUSG00000027564	Cypt12	protein_coding	cysteine-rich perinuclear theca 12 [Source:MGI Symbol;Acc:MGI:1922689]	pvalue	fold-change&pvalue	down
ENSMUSG00000074454	Defb33	protein_coding	defensin beta 33 [Source:MGI Symbol;Acc:MGI:3647176]	fold-change	fold-change&pvalue	down
ENSMUSG00000087544	Gm13923	lncRNA	predicted gene 13923 [Source:MGI Symbol;Acc:MGI:3650170]	fold-change	fold-change&pvalue	down
ENSMUSG00000085391	Gm16150	lncRNA	predicted gene 16150 [Source:MGI Symbol;Acc:MGI:3801827]	fold-change	fold-change&pvalue	down
ENSMUSG00000099853	Gm29328	lncRNA	predicted gene 29328 [Source:MGI Symbol;Acc:MGI:5580034]	fold-change	fold-change&pvalue	down
ENSMUSG00000113158	Gm31447	lncRNA	predicted gene, 31447 [Source:MGI Symbol;Acc:MGI:5590606]	fold-change	fold-change&pvalue	down
ENSMUSG00000117473	Gm33948	lncRNA	predicted gene, 33948 [Source:MGI Symbol;Acc:MGI:5593107]	fold-change&pvalue	fold-change	down
ENSMUSG00000041505	Gm3402	protein_coding	predicted gene 3402 [Source:MGI Symbol;Acc:MGI:3781580]	fold-change&pvalue	pvalue	down
ENSMUSG00000111697	Gm35548	lncRNA	predicted gene, 35548 [Source:MGI Symbol;Acc:MGI:5594707]	fold-change&pvalue	fold-change	down
ENSMUSG00000097146	Gm4211	lncRNA	predicted gene 4211 [Source:MGI Symbol;Acc:MGI:3782387]	fold-change&pvalue	fold-change	down
ENSMUSG00000117104	Gm49893	lncRNA	predicted gene, 49893 [Source:MGI Symbol;Acc:MGI:6270583]	fold-change	fold-change&pvalue	down
ENSMUSG00000117124	Gm49895	lncRNA	predicted gene, 49895 [Source:MGI Symbol;Acc:MGI:6270587]	fold-change&pvalue	fold-change	down
ENSMUSG00000044227	Gm9789	protein_coding	predicted gene 9789 [Source:MGI Symbol;Acc:MGI:3642043]	fold-change&pvalue	fold-change	down
ENSMUSG00000063089	Klk1b8	protein_coding	kallikrein 1-related peptidase b8 [Source:MGI Symbol;Acc:MGI:892018]	fold-change	fold-change&pvalue	down
ENSMUSG00000115018	Ndor1	protein_coding	NADPH dependent diflavin oxidoreductase 1 [Source:MGI Symbol;Acc:MGI:1926047]	fold-change&pvalue	fold-change	down
ENSMUSG00000032566	Nudt16l2	protein_coding	nudix (nucleoside diphosphate linked moiety X)-type motif 16-like 2 [Source:MGI Symbol;Acc:MGI:1920782]	fold-change	fold-change&pvalue	down
ENSMUSG00000051036	Ttc24	protein_coding	tetratricopeptide repeat domain 24 [Source:MGI Symbol;Acc:MGI:2443841]	fold-change	fold-change&pvalue	down
ENSMUSG00000097407	4933408J17Rik	lncRNA	RIKEN cDNA 4933408J17 gene [Source:MGI Symbol;Acc:MGI:1921704]	fold-change&pvalue	fold-change	up
ENSMUSG00000021125	Arg2	protein_coding	arginase type II [Source:MGI Symbol;Acc:MGI:1330806]	fold-change&pvalue	fold-change	up
ENSMUSG00000031845	Bco1	protein_coding	beta-carotene oxygenase 1 [Source:MGI Symbol;Acc:MGI:1926923]	fold-change&pvalue	pvalue	up
ENSMUSG00000101294	Btbd35f15	protein_coding	BTB domain containing 35, family member 15 [Source:MGI Symbol;Acc:MGI:3781091]	fold-change&pvalue	fold-change	up
ENSMUSG00000096194	Btbd35f2	protein_coding	BTB domain containing 35, family member 2 [Source:MGI Symbol;Acc:MGI:3780968]	fold-change&pvalue	fold-change	up
ENSMUSG00000094596	Btbd35f20	protein_coding	BTB domain containing 35, family member 20 [Source:MGI Symbol;Acc:MGI:3709274]	fold-change&pvalue	fold-change	up
ENSMUSG00000100249	Btbd35f23	protein_coding	BTB domain containing 35, family member 23 [Source:MGI Symbol;Acc:MGI:5439401]	fold-change&pvalue	fold-change	up
ENSMUSG00000118431	Btbd35f25	protein_coding	BTB domain containing 35, family member 25 [Source:MGI Symbol;Acc:MGI:5434963]	fold-change&pvalue	fold-change	up
ENSMUSG00000094860	Btbd35f27	protein_coding	BTB domain containing 35, family member 27 [Source:MGI Symbol;Acc:MGI:3781937]	fold-change&pvalue	fold-change	up
ENSMUSG00000118409	Btbd35f5	protein_coding	BTB domain containing 35, family member 5 [Source:MGI Symbol;Acc:MGI:3780997]	fold-change&pvalue	fold-change	up
ENSMUSG00000095814	Btbd35f7	protein_coding	BTB domain containing 35, family member 7 [Source:MGI Symbol;Acc:MGI:3709265]	fold-change&pvalue	fold-change	up
ENSMUSG00000039676	Capsl	protein_coding	calcyphosine-like [Source:MGI Symbol;Acc:MGI:1922818]	pvalue	fold-change&pvalue	up
ENSMUSG00000035041	Creb3l3	protein_coding	cAMP responsive element binding protein 3-like 3 [Source:MGI Symbol;Acc:MGI:2384786]	fold-change&pvalue	fold-change	up
ENSMUSG00000026564	Dusp27	protein_coding	dual specificity phosphatase 27 (putative) [Source:MGI Symbol;Acc:MGI:2685055]	fold-change&pvalue	fold-change	up
ENSMUSG00000070713	Gm10282	protein_coding	predicted pseudogene 10282 [Source:MGI Symbol;Acc:MGI:3704312]	fold-change&pvalue	fold-change	up
ENSMUSG00000092494	Gm20420	lncRNA	predicted gene 20420 [Source:MGI Symbol;Acc:MGI:5141885]	fold-change&pvalue	fold-change	up
ENSMUSG00000099894	Gm20911	protein_coding	predicted gene, 20911 [Source:MGI Symbol;Acc:MGI:5434267]	fold-change&pvalue	fold-change	up
ENSMUSG00000112733	Gm40650	lncRNA	predicted gene, 40650 [Source:MGI Symbol;Acc:MGI:5623535]	fold-change&pvalue	fold-change	up
ENSMUSG00000078606	Gm4070	protein_coding	predicted gene 4070 [Source:MGI Symbol;Acc:MGI:3782245]	fold-change&pvalue	fold-change	up
ENSMUSG00000114618	Gm41183	lncRNA	predicted gene, 41183 [Source:MGI Symbol;Acc:MGI:5624068]	fold-change	fold-change&pvalue	up
ENSMUSG00000105264	Gm42716	lncRNA	predicted gene 42716 [Source:MGI Symbol;Acc:MGI:5662853]	fold-change&pvalue	fold-change	up
ENSMUSG00000072821	Gm6351	protein_coding	predicted gene 6351 [Source:MGI Symbol;Acc:MGI:3647817]	fold-change&pvalue	fold-change	up
ENSMUSG00000026343	Gpr39	protein_coding	G protein-coupled receptor 39 [Source:MGI Symbol;Acc:MGI:1918361]	fold-change&pvalue	fold-change	up
ENSMUSG00000045868	Gvin1	protein_coding	GTPase, very large interferon inducible 1 [Source:MGI Symbol;Acc:MGI:1921808]	fold-change&pvalue	fold-change	up
ENSMUSG00000035355	Kcnh4	protein_coding	potassium voltage-gated channel, subfamily H (eag-related), member 4 [Source:MGI Symbol;Acc:MGI:2156184]	fold-change	fold-change&pvalue	up
ENSMUSG00000023921	Mmut	protein_coding	methylmalonyl-Coenzyme A mutase [Source:MGI Symbol;Acc:MGI:97239]	pvalue	fold-change&pvalue	up
ENSMUSG00000044071	Tafa2	protein_coding	TAFA chemokine like family member 2 [Source:MGI Symbol;Acc:MGI:2143691]	fold-change&pvalue	fold-change	up
ENSMUSG00000038213	Tapbpl	protein_coding	TAP binding protein-like [Source:MGI Symbol;Acc:MGI:2384853]	fold-change&pvalue	pvalue	up
ENSMUSG00000043592	Unc5cl	protein_coding	unc-5 family C-terminal like [Source:MGI Symbol;Acc:MGI:1923839]	fold-change&pvalue	fold-change	up
