# Supplementary material for: MIWI N-terminal arginines orchestrate generation of functional pachytene piRNAs and spermiogenesis
Source: Nucleic Acids Res. 2024 Mar 23;52(11):6558–70. doi: 10.1093/nar/gkae193 (PMC11194079; doi:10.1093/nar/gkae193)
Supplement: gkae193_Supplemental_Files [file gkae193_supplemental_files.zip › Supplemental Table 13.xlsx]

## Sheet: Antibodies
Supplementary Table 13: List of antibodies used for immunofluorescence, immunoprecipitation, or western blot
Antigen	Antibody	Source	Species	Use	Dilution/Final concentration
MIWI	2D9	Hirano et al, 2014	Mouse	IF	1:100
TDRD6	TDRD6-2	Vourekas et al, 2012	Rabbit	IF	1:50
MIWI	G82	Cell Signalling	Rabbit	IP	1:50
MILI	17.8	Kirino et al, 2009	Mouse	IP	1:200
MILI	17.8	Kirino et al, 2009	Mouse	WB	1:500
MIWI	G82	Cell Signalling	Rabbit	WB	1:500
MVH	MVH	This study	Rabbit	WB	1:5000
TDRD1	TDRD1-88	Vourekas et al, 2012	Rabbit	WB	1:500
TDRD5	TDRD5	Proteintech	Rabbit	WB	1:500
TDRD6	TDRD6-2	Vourekas et al, 2012	Rabbit	WB	1:500
TDRKH	TDRKH	Proteintech	Rabbit	WB	1:2000
TUBB	E7	DHSB	Mouse	WB	1:5000
sDMA	SYM11	MiIlipore Sigma	Rabbit	WB	1:1000
Hirano T, Iwasaki YW, Lin ZY, Imamura M, Seki NM, Sasaki E, Saito K, Okano H, Siomi MC, Siomi H. 2014 Small RNA profiling and characterization of piRNA clusters in the adult testes of the common marmoset, a model primate. RNA 8: 1223-1237. doi: 10.1261/rna.045310.114
Vourekas A, Zheng Q, Alexiou P, Maragkakis M, Kirino Y, Gregory BD, Mourelatos Z. 2012 Mili and Miwi target RNA repertoire reveals piRNA biogenesis and function of Miwi in spermiogenesis. Nat Struct Mol Biol. 8: 773-781. doi: 10.1038/nsmb.2347
Kirino Y, Kim N, de Planell-Saguer M, Khandros E, Chiorean S, Klein PS, Rigoutsos I, Jongens TA, Mourelatos Z. 2009 Arginine methylation of Piwi proteins catalysed by dPRMT5 is required for Ago3 and Aub stability. Nat Cell Biol. 5: 652-658. doi: 10.1038/ncb1872
