# Supplementary material for: MIWI N-terminal arginines orchestrate generation of functional pachytene piRNAs and spermiogenesis
Source: Nucleic Acids Res. 2024 Mar 23;52(11):6558–70. doi: 10.1093/nar/gkae193 (PMC11194079; doi:10.1093/nar/gkae193)
Supplement: gkae193_Supplemental_Files [file gkae193_supplemental_files.zip › Supplemental Table 14.xlsx]

## Sheet: piRNA library oligos
Supplementary Table 14: List of oligonucleotides used for piRNA library construction
Oligo	5΄-3΄sequence
CS-N8-L1	rAppNNNNNNNNCTGTAGGCACCATCAATddC
CS-RT	p/AGATCGGAAGAGCGTCGTGTAGGGAAAGAGTGTAGATCTCGGTGGTCGC/SpC18/CACTCA/SpC18/TTCAGACGTGTGCTCTTCCGATCTATTGATGGTGCCTACAG
CSp5F	AATGATACGGCGACCACCGAGATCTACAC
CSp7R	CAAGCAGAAGACGGCATACGAGATINDEXNGTGACTGGAGTTCAGACGTGTGCTCTTCCG
rApp: pre-adenylated end
ddC: dideoxy-cytosine
p: phosphate group
SpC18: hexa-ethyleneglycol spacer
INDEXN: 6-nucleotide index sequence for Illumina TruSeq
