# Supplementary material for: MIWI N-terminal arginines orchestrate generation of functional pachytene piRNAs and spermiogenesis
Source: Nucleic Acids Res. 2024 Mar 23;52(11):6558–70. doi: 10.1093/nar/gkae193 (PMC11194079; doi:10.1093/nar/gkae193)
Supplement: gkae193_Supplemental_Files [file gkae193_supplemental_files.zip › Supplemental Table 15.xlsx]

## Sheet: qPCR primers
Supplementary Table 15: List of primers used for RT-qPCR analysis
Gene	Primer	5΄-3΄sequence
Prm1	qPrm1F	CAGCACCATGGCCAGATA
	prePrm1R	AGCCCAGCCCTCTACTTA
	qPrm1R	CAGCATCTTCGCCTCCTC
Prm2	qPrm2F	AGGCTACATAGGATCCACAAGA
	prePrm2R	GGTGCTTACCTCTGCGATG
	qPrm2R	CTGCAGCCTCTGCGATG
Tnp2	preTnp2F	GGGAGCAGACAGGTATTAAAGG
	qTnp2F	TAGCTCAGGGCGAAGATACA
	qTnp2R	GTGACATCATCCCAACAGTCC
Tcp1	qTcp1F	GTTGGAGATGGAACTACCTCAG
	qTcp1R	GGCAAGACGATAGCCACTAATA
