# Supplementary material for: MIWI N-terminal arginines orchestrate generation of functional pachytene piRNAs and spermiogenesis
Source: Nucleic Acids Res. 2024 Mar 23;52(11):6558–70. doi: 10.1093/nar/gkae193 (PMC11194079; doi:10.1093/nar/gkae193)
Supplement: gkae193_Supplemental_Files [file gkae193_supplemental_files.zip › Supplemental Table 2.xlsx]

## Sheet: Miwi-RK_testis
Supplementary Table 2: Testes of Miwi[RK/RK] adult mice are significantly smaller than those of wild-type littermates
Mouseline	Animal	Group	Genotype	Age_days	Colour	Bodyweight_g	Testis1_mg	Testis2_mg	Testisweight_avg_mg				Testis weight:
Miwi-RK	106	CTRL	+/+	94	black	28.3	102.6	101.3	101.95				Two Sample t-test
Miwi-RK	108	CTRL	+/+	94	agouti	26.3	101.4	101	101.2
Miwi-RK	227	CTRL	+/+	80	agouti	29.3	90	87.8	88.9				data: Testis_avg_mg by Group
Miwi-RK	246	CTRL	+/+	91	agouti	24.5	86	87.5	86.75				t = 4.615, df = 8, p-value = 0.001721
Miwi-RK	105	RK	RK/RK	94	agouti	29.3	24.3	56.6	40.45				alternative hypothesis: true difference in means is not equal to 0
Miwi-RK	225	RK	RK/RK	80	agouti	29.3	63.7	63.1	63.4				95 percent confidence interval:
Miwi-RK	226	RK	RK/RK	80	black	30.3	67.8	64	65.9				16.23122 48.65211
Miwi-RK	230	RK	RK/RK	80	agouti	29.1	77.4	76.6	77				sample estimates:
Miwi-RK	245	RK	RK/RK	91	black	27.8	65.7	70.8	68.25				mean in group CTRL mean in group RK
Miwi-RK	249	RK	RK/RK	91	agouti	24	59	58.1	58.55				94.70000 62.25833
