# Supplementary material for: MIWI N-terminal arginines orchestrate generation of functional pachytene piRNAs and spermiogenesis
Source: Nucleic Acids Res. 2024 Mar 23;52(11):6558–70. doi: 10.1093/nar/gkae193 (PMC11194079; doi:10.1093/nar/gkae193)
Supplement: gkae193_Supplemental_Files [file gkae193_supplemental_files.zip › Supplemental Table 3.xlsx]

## Sheet: Description
Supplementary Table 3: Fraction of piRNAs in ping-pong pairs mapping to gene exons in antisense orientation, excluding repeat mapped
Column description:
Distance	5'-5' (ping-pong) pair distance
Pairs-sampleName	Number of pairs in each of the ping-pong distances (1-30 nt)
Perc_overlap-sampleName	Percentage of pairs in the particular ping-pong distance divided by all the pairs in all the distances (%)
Sample name:
MiwiHet.P24.1, .2, .3	Miwi[+/RK]; P24 - postnatal day 24; .1, .2, .3 - biological replicates
MiwiRK.P24.1, .2, .3	Miwi[RK/RK]; P24 - postnatal day; .1, .2, .3 - biological replicates

## Sheet: exons.antisense.x_rpmk.pp.28078
Distance	Pairs-mmu.RIPSeq.MiliIP.MiwiHet.P24.1	Perc_overlap-mmu.RIPSeq.MiliIP.MiwiHet.P24.1	Pairs-mmu.RIPSeq.MiliIP.MiwiHet.P24.2	Perc_overlap-mmu.RIPSeq.MiliIP.MiwiHet.P24.2	Pairs-mmu.RIPSeq.MiliIP.MiwiRK.P24.1	Perc_overlap-mmu.RIPSeq.MiliIP.MiwiRK.P24.1	Pairs-mmu.RIPSeq.MiliIP.MiwiRK.P24.2	Perc_overlap-mmu.RIPSeq.MiliIP.MiwiRK.P24.2	Pairs-mmu.RIPSeq.MiwiIP.MiwiHet.P24.2	Perc_overlap-mmu.RIPSeq.MiwiIP.MiwiHet.P24.2	Pairs-mmu.RIPSeq.MiwiIP.MiwiHet.P24.3	Perc_overlap-mmu.RIPSeq.MiwiIP.MiwiHet.P24.3	Pairs-mmu.RIPSeq.MiwiIP.MiwiRK.P24.2	Perc_overlap-mmu.RIPSeq.MiwiIP.MiwiRK.P24.2	Pairs-mmu.RIPSeq.MiwiIP.MiwiRK.P24.3	Perc_overlap-mmu.RIPSeq.MiwiIP.MiwiRK.P24.3
1	38813	2.1	35372	2.31	25482	2.03	38637	1.9	103550	2.47	20460	3.73	21171	2.32	8388	3.83
2	51070	2.76	48841	3.18	36118	2.88	57012	2.8	96423	2.3	16209	2.96	22898	2.51	7021	3.21
3	71520	3.87	54510	3.55	33157	2.64	60927	2.99	130885	3.12	18387	3.36	32192	3.53	4542	2.07
4	60228	3.26	53403	3.48	41174	3.28	58704	2.88	142290	3.39	22713	4.15	25858	2.84	6148	2.81
5	66435	3.59	67241	4.38	54318	4.33	85925	4.22	242313	5.77	26654	4.86	46134	5.06	9521	4.35
6	49952	2.7	43170	2.81	32995	2.63	49424	2.43	137944	3.29	19847	3.62	31065	3.41	8153	3.72
7	67117	3.63	55542	3.62	42335	3.37	75917	3.73	194299	4.63	27074	4.94	43987	4.82	9458	4.32
8	72547	3.92	55966	3.65	47492	3.79	83143	4.08	184612	4.4	23762	4.34	42472	4.66	9468	4.32
9	96225	5.21	82084	5.35	63064	5.03	95947	4.71	231813	5.52	26283	4.8	52148	5.72	13798	6.3
10	378905	20.5	261629	17.05	251265	20.03	380630	18.7	885412	21.1	87281	15.93	205504	22.53	38979	17.8
11	89159	4.82	59404	3.87	50076	3.99	53373	2.62	148894	3.55	15915	2.9	36229	3.97	9770	4.46
12	67894	3.67	53831	3.51	46180	3.68	72260	3.55	126707	3.02	15294	2.79	34188	3.75	8328	3.8
13	57196	3.09	49907	3.25	35319	2.81	60537	2.97	102012	2.43	13772	2.51	26967	2.96	3802	1.74
14	42431	2.3	31068	2.02	23654	1.89	39576	1.94	88329	2.1	9694	1.77	16813	1.84	3957	1.81
15	38564	2.09	35544	2.32	26763	2.13	65202	3.2	105058	2.5	12395	2.26	22967	2.52	7765	3.55
16	43039	2.33	41441	2.7	32699	2.61	50754	2.49	88959	2.12	13727	2.51	17978	1.97	5400	2.47
17	48491	2.62	52756	3.44	33474	2.67	60671	2.98	94046	2.24	11614	2.12	19903	2.18	4780	2.18
18	39732	2.15	28885	1.88	31714	2.53	52914	2.6	83280	1.98	12550	2.29	19550	2.14	10007	4.57
19	31924	1.73	37331	2.43	30780	2.45	44222	2.17	75540	1.8	10584	1.93	13429	1.47	5181	2.37
20	29079	1.57	36656	2.39	24869	1.98	39093	1.92	76902	1.83	10041	1.83	10645	1.17	3344	1.53
21	31790	1.72	29275	1.91	26982	2.15	53863	2.65	98840	2.36	14301	2.61	11601	1.27	4434	2.02
22	34891	1.89	26671	1.74	26333	2.1	46275	2.27	68865	1.64	13993	2.55	15838	1.74	4353	1.99
23	32049	1.73	40152	2.62	21480	1.71	38709	1.9	70404	1.68	10601	1.93	12109	1.33	5444	2.49
24	49492	2.68	37014	2.41	30267	2.41	53977	2.65	74767	1.78	13644	2.49	16971	1.86	4884	2.23
25	27934	1.51	25713	1.68	21279	1.7	41271	2.03	71701	1.71	9246	1.69	11629	1.28	2758	1.26
26	37558	2.03	34901	2.27	26414	2.11	52555	2.58	63005	1.5	10051	1.83	15461	1.7	2887	1.32
27	68103	3.68	49433	3.22	46654	3.72	99323	4.88	96368	2.3	14218	2.59	24108	2.64	4405	2.01
28	33505	1.81	29399	1.92	23825	1.9	23967	1.18	67930	1.62	9509	1.74	12860	1.41	2588	1.18
29	32132	1.74	27278	1.78	20595	1.64	32699	1.61	87713	2.09	14843	2.71	19902	2.18	3123	1.43
30	29801	1.61	23307	1.52	25653	2.04	34491	1.69	78133	1.86	12717	2.32	16166	1.77	3452	1.58
