# Supplementary material for: MIWI N-terminal arginines orchestrate generation of functional pachytene piRNAs and spermiogenesis
Source: Nucleic Acids Res. 2024 Mar 23;52(11):6558–70. doi: 10.1093/nar/gkae193 (PMC11194079; doi:10.1093/nar/gkae193)
Supplement: gkae193_Supplemental_Files [file gkae193_supplemental_files.zip › Supplemental Table 4.xlsx]

## Sheet: Description
Supplementary Table 4: Fraction of piRNAs in ping-pong pairs mapping to gene exons in sense orientation, excluding repeat mapped
Column description:
Distance	5'-5' (ping-pong) pair distance
Pairs-sampleName	Number of pairs in each of the ping-pong distances (1-30 nt)
Perc_overlap-sampleName	Percentage of pairs in the particular ping-pong distance divided by all the pairs in all the distances (%)
Sample name:
MiwiHet.P24.1, .2, .3	Miwi[+/RK]; P24 - postnatal day 24; .1, .2, .3 - biological replicates
MiwiRK.P24.1, .2, .3	Miwi[RK/RK]; P24 - postnatal day; .1, .2, .3 - biological replicates

## Sheet: exons.sense.x_rpmk.pp.8177-tmp
Distance	Pairs-mmu.RIPSeq.MiliIP.MiwiHet.P24.1	Perc_overlap-mmu.RIPSeq.MiliIP.MiwiHet.P24.1	Pairs-mmu.RIPSeq.MiliIP.MiwiHet.P24.2	Perc_overlap-mmu.RIPSeq.MiliIP.MiwiHet.P24.2	Pairs-mmu.RIPSeq.MiliIP.MiwiRK.P24.1	Perc_overlap-mmu.RIPSeq.MiliIP.MiwiRK.P24.1	Pairs-mmu.RIPSeq.MiliIP.MiwiRK.P24.2	Perc_overlap-mmu.RIPSeq.MiliIP.MiwiRK.P24.2	Pairs-mmu.RIPSeq.MiwiIP.MiwiHet.P24.2	Perc_overlap-mmu.RIPSeq.MiwiIP.MiwiHet.P24.2	Pairs-mmu.RIPSeq.MiwiIP.MiwiHet.P24.3	Perc_overlap-mmu.RIPSeq.MiwiIP.MiwiHet.P24.3	Pairs-mmu.RIPSeq.MiwiIP.MiwiRK.P24.2	Perc_overlap-mmu.RIPSeq.MiwiIP.MiwiRK.P24.2	Pairs-mmu.RIPSeq.MiwiIP.MiwiRK.P24.3	Perc_overlap-mmu.RIPSeq.MiwiIP.MiwiRK.P24.3
1	232034	2.4	209022	2.93	197486	2.81	285571	2.83	299211	2.05	62234	3.07	99246	1.72	24476	1.88
2	263712	2.72	183322	2.57	192773	2.74	271914	2.69	326822	2.24	47794	2.36	108788	1.89	24417	1.88
3	342191	3.53	186929	2.62	184042	2.62	282701	2.8	478403	3.28	73860	3.65	181670	3.15	43089	3.32
4	311504	3.22	237797	3.33	212971	3.03	272499	2.7	538144	3.69	64465	3.18	153480	2.66	37512	2.89
5	351991	3.64	251063	3.52	242356	3.45	336930	3.33	536140	3.68	80048	3.95	229981	3.99	44468	3.42
6	299159	3.09	214618	3.01	207950	2.96	296905	2.94	400605	2.75	65732	3.25	176083	3.05	49759	3.83
7	408450	4.22	337895	4.74	290160	4.13	462507	4.58	533946	3.66	83113	4.1	228066	3.95	58878	4.53
8	373032	3.85	309463	4.34	274071	3.9	452382	4.48	578022	3.97	91393	4.51	295801	5.13	83189	6.4
9	464917	4.8	361258	5.07	339114	4.83	520391	5.15	711919	4.89	99995	4.94	366005	6.34	85525	6.58
10	2049475	21.17	1404922	19.7	1546391	22	1988723	19.68	3060386	21	349514	17.25	1299733	22.53	273640	21.06
11	627998	6.49	382795	5.37	422798	6.02	494133	4.89	614297	4.22	90374	4.46	286769	4.97	60310	4.64
12	300341	3.1	240498	3.37	195917	2.79	346781	3.43	440975	3.03	65182	3.22	182883	3.17	44191	3.4
13	317492	3.28	235551	3.3	220562	3.14	321437	3.18	408442	2.8	46345	2.29	167939	2.91	41765	3.21
14	212322	2.19	178424	2.5	167240	2.38	226434	2.24	284269	1.95	39689	1.96	109336	1.9	25239	1.94
15	212330	2.19	174342	2.45	172051	2.45	277775	2.75	368596	2.53	42106	2.08	130545	2.26	26925	2.07
16	234575	2.42	164694	2.31	170655	2.43	265366	2.63	378519	2.6	44753	2.21	112207	1.95	26608	2.05
17	184994	1.91	151291	2.12	168617	2.4	192617	1.91	326705	2.24	44782	2.21	113107	1.96	27808	2.14
18	168252	1.74	119978	1.68	139766	1.99	172914	1.71	290188	1.99	46690	2.3	114869	1.99	26223	2.02
19	180950	1.87	141334	1.98	133762	1.9	215310	2.13	300884	2.06	39638	1.96	91955	1.59	26163	2.01
20	190906	1.97	142143	1.99	131710	1.87	204237	2.02	312287	2.14	52159	2.57	112273	1.95	23257	1.79
21	196550	2.03	129828	1.82	138752	1.97	208316	2.06	348926	2.39	53998	2.67	128057	2.22	27665	2.13
22	193204	2	135303	1.9	120084	1.71	204756	2.03	377663	2.59	53520	2.64	130842	2.27	24769	1.91
23	184398	1.9	136038	1.91	144598	2.06	227134	2.25	356428	2.45	56960	2.81	131098	2.27	30734	2.37
24	188463	1.95	124124	1.74	128208	1.82	233798	2.31	341194	2.34	45943	2.27	129965	2.25	28138	2.17
25	163302	1.69	142900	2	119350	1.7	198537	1.96	311328	2.14	46411	2.29	91762	1.59	16084	1.24
26	207638	2.14	150859	2.12	147040	2.09	193995	1.92	308955	2.12	44916	2.22	105382	1.83	20230	1.56
27	237128	2.45	162066	2.27	179426	2.55	239213	2.37	301385	2.07	39080	1.93	105405	1.83	16499	1.27
28	142759	1.47	138891	1.95	101355	1.44	183075	1.81	256801	1.76	37335	1.84	98647	1.71	17728	1.36
29	164666	1.7	144917	2.03	117130	1.67	200840	1.99	278466	1.91	39420	1.95	98597	1.71	18866	1.45
30	127872	1.32	95829	1.34	109131	1.55	146123	1.45	228879	1.57	35668	1.76	86930	1.51	22132	1.7
