# Supplementary material for: MIWI N-terminal arginines orchestrate generation of functional pachytene piRNAs and spermiogenesis
Source: Nucleic Acids Res. 2024 Mar 23;52(11):6558–70. doi: 10.1093/nar/gkae193 (PMC11194079; doi:10.1093/nar/gkae193)
Supplement: gkae193_Supplemental_Files [file gkae193_supplemental_files.zip › Supplemental Table 5.xlsx]

## Sheet: Description
Supplementary Table 5: Fraction of piRNAs in ping-pong pairs mapping to pachytene clusters, excluding repeat mapped
Column description:
Distance	5'-5' (ping-pong) pair distance
Pairs-sampleName	Number of pairs in each of the ping-pong distances (1-30 nt)
Perc_overlap-sampleName	Percentage of pairs in the particular ping-pong distance divided by all the pairs in all the distances (%)
Sample name:
MiwiHet.P24.1, .2, .3	Miwi[+/RK]; P24 - postnatal day 24; .1, .2, .3 - biological replicates
MiwiRK.P24.1, .2, .3	Miwi[RK/RK]; P24 - postnatal day; .1, .2, .3 - biological replicates

## Sheet: pirna_clusters.x_rpmk.pp.23492-
Distance	Pairs-mmu.RIPSeq.MiliIP.MiwiHet.P24.1	Perc_overlap-mmu.RIPSeq.MiliIP.MiwiHet.P24.1	Pairs-mmu.RIPSeq.MiliIP.MiwiHet.P24.2	Perc_overlap-mmu.RIPSeq.MiliIP.MiwiHet.P24.2	Pairs-mmu.RIPSeq.MiliIP.MiwiRK.P24.1	Perc_overlap-mmu.RIPSeq.MiliIP.MiwiRK.P24.1	Pairs-mmu.RIPSeq.MiliIP.MiwiRK.P24.2	Perc_overlap-mmu.RIPSeq.MiliIP.MiwiRK.P24.2	Pairs-mmu.RIPSeq.MiwiIP.MiwiHet.P24.2	Perc_overlap-mmu.RIPSeq.MiwiIP.MiwiHet.P24.2	Pairs-mmu.RIPSeq.MiwiIP.MiwiHet.P24.3	Perc_overlap-mmu.RIPSeq.MiwiIP.MiwiHet.P24.3	Pairs-mmu.RIPSeq.MiwiIP.MiwiRK.P24.2	Perc_overlap-mmu.RIPSeq.MiwiIP.MiwiRK.P24.2	Pairs-mmu.RIPSeq.MiwiIP.MiwiRK.P24.3	Perc_overlap-mmu.RIPSeq.MiwiIP.MiwiRK.P24.3
1	1263320	2.46	1072332	2.64	955492	2.77	1496206	2.74	2313175	2.51	384068	3.03	582908	2.17	156654	2.73
2	1295975	2.53	1106261	2.72	840472	2.44	1480303	2.71	2233934	2.43	318052	2.51	621303	2.31	128471	2.24
3	1548646	3.02	1116184	2.75	952723	2.76	1571544	2.88	2376464	2.58	351047	2.77	724000	2.7	169879	2.97
4	1751853	3.41	1360431	3.35	1072665	3.11	1718054	3.15	3035274	3.3	425812	3.35	838427	3.12	184527	3.22
5	1898518	3.7	1576264	3.88	1237835	3.59	1910216	3.5	3169296	3.44	465751	3.67	982484	3.66	214274	3.74
6	1512175	2.95	1223852	3.01	976232	2.83	1574461	2.88	2546259	2.76	426260	3.36	799048	2.98	190408	3.32
7	1971184	3.84	1642936	4.05	1400346	4.06	2196726	4.02	3486058	3.78	524141	4.13	1151744	4.29	251841	4.4
8	2088881	4.07	1705620	4.2	1361008	3.95	2433886	4.46	3466165	3.76	536288	4.22	1208011	4.5	308253	5.38
9	2576933	5.02	2246342	5.53	1786560	5.18	2798904	5.12	4868393	5.29	753793	5.94	1623365	6.05	389491	6.8
10	10759646	20.97	8341736	20.54	7139484	20.71	11249253	20.6	20129130	21.85	2354907	18.55	5775223	21.51	1133441	19.79
11	2736260	5.33	1743690	4.29	1654607	4.8	2066609	3.78	3849755	4.18	491303	3.87	1290512	4.81	254585	4.44
12	1681254	3.28	1349591	3.32	1151649	3.34	1831102	3.35	2733960	2.97	385940	3.04	915152	3.41	188501	3.29
13	1577796	3.07	1287188	3.17	1107586	3.21	1642321	3.01	2467404	2.68	311295	2.45	765984	2.85	169976	2.97
14	1229389	2.4	938850	2.31	798182	2.32	1213785	2.22	1754654	1.9	239966	1.89	551401	2.05	108217	1.89
15	1314398	2.56	1110117	2.73	846329	2.46	1363208	2.5	2154611	2.34	273410	2.15	635307	2.37	123853	2.16
16	1270739	2.48	951558	2.34	875001	2.54	1402038	2.57	2327097	2.53	291627	2.3	618029	2.3	116824	2.04
17	1075643	2.1	940847	2.32	749776	2.18	1174730	2.15	1963919	2.13	262486	2.07	549989	2.05	111883	1.95
18	1010639	1.97	819428	2.02	646883	1.88	1176051	2.15	1872951	2.03	258157	2.03	516463	1.92	118665	2.07
19	1044920	2.04	895363	2.2	671827	1.95	1184636	2.17	1861476	2.02	257237	2.03	485131	1.81	109171	1.91
20	1003779	1.96	793171	1.95	697013	2.02	1133598	2.08	1934763	2.1	278149	2.19	511329	1.9	98288	1.72
21	1031549	2.01	833941	2.05	706062	2.05	1156565	2.12	2035332	2.21	312152	2.46	533972	1.99	113319	1.98
22	1013658	1.98	817396	2.01	676186	1.96	1180030	2.16	2021247	2.19	285163	2.25	569159	2.12	114269	1.99
23	969174	1.89	779749	1.92	681594	1.98	1166224	2.14	2018674	2.19	281929	2.22	544050	2.03	118820	2.07
24	986185	1.92	739328	1.82	674295	1.96	1153841	2.11	1975076	2.14	285776	2.25	534527	1.99	114383	2
25	945195	1.84	744662	1.83	675172	1.96	1087363	1.99	1938408	2.1	278275	2.19	506885	1.89	108858	1.9
26	956833	1.86	752451	1.85	697146	2.02	974279	1.78	1886650	2.05	282272	2.22	503647	1.88	104500	1.82
27	1053394	2.05	800038	1.97	721824	2.09	1179289	2.16	1951098	2.12	268860	2.12	518420	1.93	106128	1.85
28	886896	1.73	717248	1.77	679221	1.97	1043015	1.91	1966124	2.13	276373	2.18	508668	1.89	112300	1.96
29	965250	1.88	801313	1.97	710272	2.06	1034227	1.89	2026049	2.2	295520	2.33	521267	1.94	104627	1.83
30	969338	1.89	686539	1.69	684227	1.98	1005506	1.84	1856966	2.02	270881	2.13	473023	1.76	99417	1.74
