# Supplementary material for: MIWI N-terminal arginines orchestrate generation of functional pachytene piRNAs and spermiogenesis
Source: Nucleic Acids Res. 2024 Mar 23;52(11):6558–70. doi: 10.1093/nar/gkae193 (PMC11194079; doi:10.1093/nar/gkae193)
Supplement: gkae193_Supplemental_Files [file gkae193_supplemental_files.zip › Supplemental Table 7.xlsx]

## Sheet: Description
Supplementary Table 7: Fraction of piRNAs in ping-pong pairs mapping to repeats inside pachytene clusters
Column description:
Distance	5'-5' (ping-pong) pair distance
Pairs-sampleName	Number of pairs in each of the ping-pong distances (1-30 nt)
Perc_overlap-sampleName	Percentage of pairs in the particular ping-pong distance divided by all the pairs in all the distances (%)
Sample name:
MiwiHet.P24.1, .2, .3	Miwi[+/RK]; P24 - postnatal day 24; .1, .2, .3 - biological replicates
MiwiRK.P24.1, .2, .3	Miwi[RK/RK]; P24 - postnatal day; .1, .2, .3 - biological replicates

## Sheet: repeats.in_exon.pp.29830-tmp
Distance	Pairs-mmu.RIPSeq.MiliIP.MiwiHet.P24.1	Perc_overlap-mmu.RIPSeq.MiliIP.MiwiHet.P24.1	Pairs-mmu.RIPSeq.MiliIP.MiwiHet.P24.2	Perc_overlap-mmu.RIPSeq.MiliIP.MiwiHet.P24.2	Pairs-mmu.RIPSeq.MiliIP.MiwiRK.P24.1	Perc_overlap-mmu.RIPSeq.MiliIP.MiwiRK.P24.1	Pairs-mmu.RIPSeq.MiliIP.MiwiRK.P24.2	Perc_overlap-mmu.RIPSeq.MiliIP.MiwiRK.P24.2	Pairs-mmu.RIPSeq.MiwiIP.MiwiHet.P24.2	Perc_overlap-mmu.RIPSeq.MiwiIP.MiwiHet.P24.2	Pairs-mmu.RIPSeq.MiwiIP.MiwiHet.P24.3	Perc_overlap-mmu.RIPSeq.MiwiIP.MiwiHet.P24.3	Pairs-mmu.RIPSeq.MiwiIP.MiwiRK.P24.2	Perc_overlap-mmu.RIPSeq.MiwiIP.MiwiRK.P24.2	Pairs-mmu.RIPSeq.MiwiIP.MiwiRK.P24.3	Perc_overlap-mmu.RIPSeq.MiwiIP.MiwiRK.P24.3
1	15922	2.46	14566	2.46	15383	3.09	34582	3.87	31953	2.21	8137	3.3	15840	2.8	3253	2.1
2	11078	1.71	14639	2.47	11770	2.36	25479	2.85	39964	2.76	8560	3.47	12808	2.26	6846	4.41
3	12771	1.97	18425	3.11	14404	2.89	29445	3.3	44835	3.1	11801	4.79	19025	3.36	5982	3.86
4	23594	3.64	15199	2.57	9644	1.94	21628	2.42	37381	2.58	7733	3.14	18332	3.24	5635	3.63
5	23871	3.68	30173	5.1	15516	3.12	34731	3.89	63125	4.36	11779	4.78	23200	4.1	7537	4.86
6	14588	2.25	14073	2.38	16235	3.26	30353	3.4	40941	2.83	5768	2.34	17113	3.02	5028	3.24
7	17074	2.63	13789	2.33	15003	3.01	27997	3.14	40831	2.82	7454	3.02	17050	3.01	5288	3.41
8	23595	3.64	21469	3.63	18644	3.75	30652	3.43	66349	4.58	8248	3.35	34859	6.15	6377	4.11
9	28674	4.42	30805	5.21	19633	3.94	51486	5.77	90473	6.25	12854	5.22	29965	5.29	9810	6.32
10	104389	16.1	111089	18.78	79161	15.91	122290	13.69	318448	21.99	30928	12.55	99332	17.53	27600	17.79
11	35675	5.5	31029	5.24	28999	5.83	30663	3.43	72915	5.04	12673	5.14	28918	5.1	7638	4.92
12	26156	4.04	23904	4.04	14878	2.99	38449	4.31	32015	2.21	9312	3.78	25230	4.45	5203	3.35
13	19558	3.02	16872	2.85	14174	2.85	25722	2.88	26413	1.82	3379	1.37	9748	1.72	4848	3.13
14	10627	1.64	14834	2.51	13761	2.76	20710	2.32	38415	2.65	5426	2.2	10152	1.79	4310	2.78
15	28182	4.35	16413	2.77	19135	3.84	26275	2.94	31258	2.16	5574	2.26	10996	1.94	2034	1.31
16	13494	2.08	15970	2.7	17125	3.44	25788	2.89	31576	2.18	4124	1.67	17227	3.04	4564	2.94
17	23012	3.55	18155	3.07	10258	2.06	31957	3.58	31949	2.21	5062	2.05	15310	2.7	3426	2.21
18	13204	2.04	9398	1.59	7325	1.47	19056	2.13	21342	1.47	4411	1.79	9822	1.73	2192	1.41
19	13833	2.13	8228	1.39	10319	2.07	14857	1.66	22875	1.58	3254	1.32	10963	1.94	1370	0.88
20	18515	2.86	9665	1.63	8124	1.63	15959	1.79	23932	1.65	4797	1.95	8795	1.55	1908	1.23
21	15053	2.32	18268	3.09	16528	3.32	21621	2.42	40975	2.83	4965	2.01	10334	1.82	2103	1.36
22	27803	4.29	10973	1.85	11683	2.35	29340	3.29	31340	2.16	5419	2.2	11595	2.05	2770	1.79
23	19574	3.02	20021	3.38	11164	2.24	34730	3.89	40286	2.78	6475	2.63	17591	3.11	3462	2.23
24	17068	2.63	10952	1.85	13539	2.72	22065	2.47	27389	1.89	11167	4.53	11962	2.11	3943	2.54
25	13853	2.14	10450	1.77	7418	1.49	18132	2.03	25559	1.77	6908	2.8	11708	2.07	4554	2.94
26	16982	2.62	13577	2.29	11869	2.38	25753	2.88	39447	2.72	8688	3.53	15221	2.69	2992	1.93
27	13971	2.16	8718	1.47	11895	2.39	15653	1.75	30206	2.09	6898	2.8	11209	1.98	2611	1.68
28	14694	2.27	12774	2.16	14764	2.97	19028	2.13	30896	2.13	10994	4.46	13303	2.35	3399	2.19
29	11287	1.74	16693	2.82	15653	3.15	18852	2.11	21179	1.46	4938	2	8433	1.49	3465	2.23
30	9020	1.39	9621	1.63	9629	1.93	13030	1.46	21525	1.49	3780	1.53	10214	1.8	1899	1.22
