# Supplementary material for: MIWI N-terminal arginines orchestrate generation of functional pachytene piRNAs and spermiogenesis
Source: Nucleic Acids Res. 2024 Mar 23;52(11):6558–70. doi: 10.1093/nar/gkae193 (PMC11194079; doi:10.1093/nar/gkae193)
Supplement: gkae193_Supplemental_Files [file gkae193_supplemental_files.zip › Supplemental Table 8.xlsx]

## Sheet: Description
Supplementary Table 8: Fraction of piRNAs in ping-pong pairs mapping to repeats outside pachytene clusters
Column description:
Distance	5'-5' (ping-pong) pair distance
Pairs-sampleName	Number of pairs in each of the ping-pong distances (1-30 nt)
Perc_overlap-sampleName	Percentage of pairs in the particular ping-pong distance divided by all the pairs in all the distances (%)
Sample name:
MiwiHet.P24.1, .2, .3	Miwi[+/RK]; P24 - postnatal day 24; .1, .2, .3 - biological replicates
MiwiRK.P24.1, .2, .3	Miwi[RK/RK]; P24 - postnatal day; .1, .2, .3 - biological replicates

## Sheet: repeats.out_cluster.pp.17745-tm
Distance	Pairs-mmu.RIPSeq.MiliIP.MiwiHet.P24.1	Perc_overlap-mmu.RIPSeq.MiliIP.MiwiHet.P24.1	Pairs-mmu.RIPSeq.MiliIP.MiwiHet.P24.2	Perc_overlap-mmu.RIPSeq.MiliIP.MiwiHet.P24.2	Pairs-mmu.RIPSeq.MiliIP.MiwiRK.P24.1	Perc_overlap-mmu.RIPSeq.MiliIP.MiwiRK.P24.1	Pairs-mmu.RIPSeq.MiliIP.MiwiRK.P24.2	Perc_overlap-mmu.RIPSeq.MiliIP.MiwiRK.P24.2	Pairs-mmu.RIPSeq.MiwiIP.MiwiHet.P24.2	Perc_overlap-mmu.RIPSeq.MiwiIP.MiwiHet.P24.2	Pairs-mmu.RIPSeq.MiwiIP.MiwiHet.P24.3	Perc_overlap-mmu.RIPSeq.MiwiIP.MiwiHet.P24.3	Pairs-mmu.RIPSeq.MiwiIP.MiwiRK.P24.2	Perc_overlap-mmu.RIPSeq.MiwiIP.MiwiRK.P24.2	Pairs-mmu.RIPSeq.MiwiIP.MiwiRK.P24.3	Perc_overlap-mmu.RIPSeq.MiwiIP.MiwiRK.P24.3
1	4113	1.86	1921	0.93	1182	0.99	3888	1.66	2871	1.16	628	1.43	3465	4.16	166	0.86
2	3022	1.37	4580	2.22	1103	0.92	3713	1.59	3960	1.59	508	1.15	1400	1.68	435	2.24
3	4107	1.86	7959	3.87	4025	3.37	4301	1.84	8918	3.59	1223	2.78	2386	2.86	296	1.53
4	16909	7.66	6330	3.07	1642	1.38	3545	1.52	6107	2.46	773	1.76	1860	2.23	218	1.12
5	5659	2.56	8546	4.15	5075	4.25	8067	3.45	8266	3.33	965	2.19	2463	2.95	380	1.96
6	5470	2.48	3581	1.74	1583	1.33	5586	2.39	5008	2.02	782	1.78	1552	1.86	434	2.24
7	7496	3.39	4913	2.39	2046	1.72	6895	2.95	6528	2.63	727	1.65	3882	4.66	277	1.43
8	6553	2.97	6271	3.05	3785	3.17	7652	3.27	7847	3.16	1538	3.49	12641	15.16	485	2.5
9	4853	2.2	10249	4.98	3411	2.86	16617	7.1	15116	6.08	1914	4.35	3507	4.21	1005	5.18
10	29648	13.43	49937	24.25	18660	15.64	23565	10.07	76891	30.95	4813	10.93	9427	11.31	1735	8.95
11	7843	3.55	4622	2.24	8957	7.51	7815	3.34	7441	3	865	1.96	1337	1.6	222	1.15
12	9187	4.16	4649	2.26	3338	2.8	4476	1.91	3525	1.42	870	1.98	1735	2.08	398	2.05
13	5420	2.45	8948	4.35	4717	3.95	5768	2.47	3664	1.47	480	1.09	1181	1.42	107	0.55
14	2810	1.27	5221	2.54	4256	3.57	7833	3.35	7775	3.13	1967	4.47	1668	2	66	0.34
15	2959	1.34	5592	2.72	6196	5.19	3610	1.54	2459	0.99	934	2.12	1059	1.27	66	0.34
16	6479	2.93	7523	3.65	7908	6.63	8792	3.76	4053	1.63	846	1.92	2096	2.51	158	0.82
17	11916	5.4	5224	2.54	1779	1.49	17473	7.47	6193	2.49	1524	3.46	3335	4	519	2.68
18	9404	4.26	2080	1.01	1632	1.37	10199	4.36	3771	1.52	1181	2.68	1671	2	473	2.44
19	5550	2.51	2110	1.02	1747	1.46	3653	1.56	3486	1.4	1010	2.29	2538	3.04	334	1.72
20	11932	5.4	1962	0.95	2311	1.94	4955	2.12	6730	2.71	2271	5.16	1509	1.81	727	3.75
21	8737	3.96	9178	4.46	6397	5.36	8579	3.67	20292	8.17	1982	4.5	1836	2.2	328	1.69
22	16410	7.43	2115	1.03	2627	2.2	4582	1.96	4221	1.7	810	1.84	1541	1.85	402	2.07
23	5686	2.57	5535	2.69	1744	1.46	9024	3.86	2771	1.12	1018	2.31	986	1.18	1196	6.17
24	2955	1.34	3608	1.75	2628	2.2	4318	1.85	3935	1.58	2337	5.31	1513	1.81	2132	11
25	4778	2.16	4769	2.32	2016	1.69	4111	1.76	4341	1.75	2336	5.3	1828	2.19	2848	14.69
26	6350	2.88	9453	4.59	3792	3.18	8002	3.42	2644	1.06	4092	9.29	1924	2.31	1222	6.3
27	2329	1.05	3489	1.69	2003	1.68	3482	1.49	3637	1.46	1636	3.72	1873	2.25	739	3.81
28	4123	1.87	5765	2.8	3943	3.31	4389	1.88	5375	2.16	1154	2.62	4366	5.24	596	3.07
29	2630	1.19	5178	2.51	6530	5.47	5356	2.29	4376	1.76	1185	2.69	2382	2.86	549	2.83
30	1931	0.87	2462	1.2	1060	0.89	8572	3.66	3127	1.26	688	1.56	2036	2.44	496	2.56
