# Supplementary material for: MIWI N-terminal arginines orchestrate generation of functional pachytene piRNAs and spermiogenesis
Source: Nucleic Acids Res. 2024 Mar 23;52(11):6558–70. doi: 10.1093/nar/gkae193 (PMC11194079; doi:10.1093/nar/gkae193)
Supplement: gkae193_Supplemental_Files [file gkae193_supplemental_files.zip › Supplemental Table 9.xlsx]

## Sheet: Transposons-DE-description
Supplementary Table 9: Transposon differential expression
Differential expression was calculated using SQuIRE with default DESeq2 method
Transposons were extracted from the total SQuIRE/DESeq2 results after the differential expression calculation
Only transposons with absolute log2 Fold change >= 1 (Fold change 2x) and adjusted p-value < 0.05 vere considered statistically significant
List description:
DE-complete-table	All results from the differential expression calculation
DE-only	Only results with absolute log2 Fold change >= 1 (Fold change 2x) and adjusted p-value < 0.05
DE-upregulated	Only results with log2 Fold change >= 1 (Fold change 2x) and adjusted p-value < 0.05
DE-downregulated	Only results with log2 Fold change <= -1 (Fold change 2x) and adjusted p-value < 0.05
Column description:
gene_name	Transposon name as defined by SQuIRE
baseMean	Average of the DESeq2 normalized count values over all samples
logFC	log2 Fold change
PValue	Raw p-value
PValueAdj	Benjamini-Hochberg procedure corrected p-value
*-counts	Transposon counts from SQuIRE
*-normCounts	Transposon normalized counts by DESeq2
Sample name:
MiwiHet.P24.1, .2, .3	Miwi[+/RK]; P24 - postnatal day 24; .1, .2, .3 - biological replicates
MiwiRK.P24.1, .2, .3	Miwi[RK/RK]; P24 - postnatal day; .1, .2, .3 - biological replicates

## Sheet: Transposons-DE-complete-table
gene_name	baseMean	logFC	PValue	PValueAdj	MiwiRK.P24.1-counts	MiwiRK.P24.2-counts	MiwiRK.P24.3-counts	MiwiHet.P24.1-counts	MiwiHet.P24.2-counts	MiwiHet.P24.3-counts	MiwiRK.P24.1-normCounts	MiwiRK.P24.2-normCounts	MiwiRK.P24.3-normCounts	MiwiHet.P24.1-normCounts	MiwiHet.P24.2-normCounts	MiwiHet.P24.3-normCounts
chr2|129866511|129867039|RMER15:ERVL:LTR|187|+,+	63.9948106756834	2.84287554144887	4.25095651644529e-20	5.49638050185085e-16	125	184	144	1	6	3	85.603971522952	182.780743889812	102.684223962554	1.03781710837551	7.71252103696859	4.14958653343778
chr10|94675416|94676040|ERV3-16A3_I-int:ERVL:LTR|327|+,-	2392.04966965695	1.39559733277768	1.29129072609325e-19	1.33568530125633e-15	4894	3492	5260	1079	1033	964	3351.56669306662	3468.86063947405	3750.82651418773	1119.80465993718	1327.83903853143	1333.40047274467
chr15|24702620|24703308|Lx4A:L1:LINE|164|-,-	128.892174698228	2.03577523745567	2.21617290345717e-19	1.91030410656502e-15	294	231	306	44	30	29	201.340541021983	229.469303470362	218.203975920427	45.6639527685227	38.562605184843	40.1126698232319
chr5|143551465|143551594|B3A:B2:SINE|184|-,+	107.010055215755	2.39206084815161	7.39897028221392e-19	5.46667634322603e-15	222	239	260	12	20	21	152.032653424763	237.416292335137	185.4020710435	12.4538053005062	25.708403456562	29.0471057340645
chr1|171103042|171103114|tRNA-Glu-GAG_:tRNA:tRNA|0|+,+	1557.10814918119	-1.78176240348218	2.32778970333241e-18	1.33767728518499e-14	886	663	843	3265	1581	1486	606.760950154684	658.606702168183	601.130561114117	3388.47285884606	2032.24929324122	2055.42852956285
chr15|79150139|79150220|4.5SRNA:scRNA:scRNA|74|+,+	38.7577949093448	2.71421379193722	1.42331369267588e-17	5.662489297808e-14	86	101	97	4	0	0	58.895532407791	100.330734417778	69.169234196998	4.15126843350206	0	0
chr5|149790555|149790935|RLTR14:ERV1:LTR|102|-,-	464.044760857816	1.51442439101812	3.0965320642935e-17	1.14392529880854e-13	989	713	1017	180	186	179	677.298622689596	708.275382573023	725.207331735536	186.807079507593	239.088152146026	247.591996495121
chr10|94676279|94676461|B4A:B4:SINE|283|+,-	713.383393702683	1.3866066769523	2.71303932394218e-15	7.38503583131397e-12	1361	1060	1654	321	285	301	932.056041941901	1052.97602458262	1179.44240579211	333.13929178854	366.344749256008	416.341848854924
chr16|46038597|46039124|LTRIS2:ERV1:LTR|79|+,-	67.8940897808912	2.39250885637312	5.51731405968565e-15	1.3588093612042e-11	110	155	210	5	4	13	75.3314949401977	153.972909255005	149.747826612058	5.18908554187757	5.14168069131239	17.9815416448971
chr5|149790937|149791183|MLT1F2:ERVL-MaLR:LTR|317|+,-	297.866541561532	1.39405877072459	2.17724797476655e-14	5.11841309122505e-11	634	424	660	138	129	110	434.183343564412	421.190409833046	470.636026495038	143.218760955821	165.819202294825	152.151506226052
chr9|57368898|57369355|Lx4A:L1:LINE|118|+,+	20.8644203534266	-2.46705518269382	2.94894430640011e-14	6.38747362329794e-11	1	0	1	39	25	37	0.684831772183616	0	0.713084888628846	40.4748672266451	32.1355043207025	51.1782339123993
chr6|48794602|48795352|RMER19B2:ERVK:LTR|150|+,-	132.490195021693	2.07889024258942	2.96408219337479e-14	6.38747362329794e-11	265	291	310	53	15	21	181.480419628658	289.071719956171	221.056315474942	55.0043067439023	19.2813025924215	29.0471057340645
chr5|149789961|149790494|RMER15:ERVL:LTR|170|-,-	550.758188611367	1.40334442534165	7.98658543689197e-14	1.4752079007522e-10	1165	765	1265	215	249	218	797.829014593912	759.930810194057	902.05238411549	223.130678300736	320.069623034197	301.536621429812
chr10|94675305|94675374|ERV3-16A3_I-int:ERVL:LTR|319|+,-	294.129276882078	1.48693295796528	9.64345498929898e-14	1.71982706410881e-10	624	408	712	116	130	99	427.335025842576	405.296432103497	507.716440703738	120.38678457156	167.104622467653	136.936355603447
chr4|57359277|57359667|LTR68:ERV1:LTR|244|-,-	2160.0210698686	1.02829528764419	1.2158861083885e-12	1.6548529905196e-09	4200	2894	4286	1277	1144	981	2876.29344317119	2874.82322183216	3056.28183266323	1325.29244739553	1470.52067771534	1356.91479643416
chr5|149791320|149791499|L1ME3:L1:LINE|287|+,-	188.941065119457	1.40601732870391	1.8254248566178e-12	2.42074738870297e-09	385	299	403	85	75	73	263.660232290692	297.018708820945	287.373210117425	88.2144542119188	96.4065129621074	100.973272313653
chr12|98395501|98396914|ORR1F-int:ERVL-MaLR:LTR|344|+,-	1209.29719513736	1.09447887369961	1.93598464783644e-12	2.50317975003632e-09	2507	1630	2358	662	644	523	1716.87325286432	1619.1989811978	1681.45416738682	687.034925744591	827.810591301295	723.41125232932
chr10|106141885|106143623|Lx2B:L1:LINE|175|+,+	92.4323152245364	1.94245903634474	2.8586995176685e-12	3.60607513059262e-09	143	221	222	27	18	20	97.9309434222571	219.535567389394	158.304845275604	28.0210619261389	23.1375631109058	27.6639102229186
chr9|73339159|73341999|RMER16-int:ERVK:LTR|162|+,+	237.003382204151	1.53576669545612	4.12840268494457e-12	4.8526558741511e-09	440	448	497	109	64	91	301.325979760791	445.031376427369	354.403189648536	113.122064812931	82.2668910609983	125.870791514279
chr17|17638427|17638573|B1_Mm:Alu:SINE|27|-,-	31.1427436830193	-2.22784510202716	5.77736283554926e-12	6.63998729981716e-09	1	1	8	66	25	57	0.684831772183616	0.993373608096807	5.70467910903077	68.495929152784	32.1355043207025	78.8421441353179
chr10|93598984|93599116|RSINE1:B4:SINE|279|+,+	41.9781594980419	2.01222341296255	1.40815840725644e-11	1.54954350350842e-08	117	80	89	7	6	10	80.1253173454831	79.4698886477446	63.4645550879673	7.2647197586286	7.71252103696859	13.8319551114593
chr19|53083918|53084253|ORR1E:ERVL-MaLR:LTR|250|-,+	60.2129755338519	1.8597688582133	2.1708065331148e-11	2.2912641446156e-08	119	129	136	18	14	13	81.4949808898503	128.145195444488	96.979544853523	18.6807079507593	17.9958824195934	17.9815416448971
chr9|106389256|106389467|MurERV4-int:ERVK:LTR|196|+,-	60.4926984957695	1.83449034271755	2.46005903739194e-11	2.54463586709748e-08	132	126	127	20	13	14	90.3977939282373	125.165074620198	90.5617808558634	20.7563421675103	16.7104622467653	19.364737156043
chr14|52436597|52437445|ORR1B2-int:ERVL-MaLR:LTR|171|-,+	35.1028750698447	1.99694328824922	8.55275463633034e-11	8.34603617049753e-08	73	78	87	5	7	5	49.992719369404	77.4831414315509	62.0383853107096	5.18908554187757	8.99794120979669	6.91597755572964
chr2|151153361|151153599|Charlie1:hAT-Charlie:DNA|298|-,+	350.381287929607	1.17670708278665	8.40212367733633e-11	8.34603617049753e-08	707	454	779	196	168	139	484.176062933816	450.99161807595	555.493128241871	203.412153241601	215.950589035121	192.264176049284
chr13|101462375|101462503|B1F2:Alu:SINE|320|+,+	68.9433394310692	1.73074132272476	1.10126757685741e-10	1.01707960370515e-07	156	135	140	21	15	23	106.833756460644	134.105437093069	99.8318844080384	21.7941592758858	19.2813025924215	31.8134967563563
chr8|92193119|92193312|L1MA6:L1:LINE|198|-,+	944.074532483343	1.14075868564519	1.90381779664373e-10	1.7274307478003e-07	1881	1330	1926	533	525	328	1288.16856347738	1321.18689876875	1373.40149549916	553.156518764149	674.845590734752	453.688127655864
chr8|70942480|70943914|MurERV4_19-int:ERVK:LTR|123|-,-	136.542740796971	1.41748552920682	4.75050396565571e-10	4.16425956948725e-07	365	173	280	62	50	50	249.96359684702	171.853634200748	199.663768816077	64.3446607192819	64.2710086414049	69.1597755572964
chr4|57357909|57358372|RMER5:ERV1:LTR|299|+,-	4589.55921734532	0.923816379106683	5.20120700995056e-10	4.48335375579389e-07	8827	5930	8873	2724	2656	2193	6045.01005306478	5890.70549601406	6327.20221680375	2827.0138032149	3414.07597903143	3033.34775594302
chr16|46039168|46040063|RMER17A2:ERVK:LTR|126|+,-	40.0519397924923	1.89775942527901	7.28359407178919e-10	5.91993905240156e-07	75	93	98	10	3	9	51.3623829137712	92.383745553003	69.8823190856269	10.3781710837551	3.8562605184843	12.4487596003134
chr17|74426589|74426772|B3:B2:SINE|137|-,-	59.5957120313468	1.75378371118631	7.32566560362149e-10	5.91993905240156e-07	109	133	132	21	11	15	74.6466631680141	132.118689876875	94.1272052990076	21.7941592758858	14.1396219011091	20.7479326671889
chr4|57357381|57357517|L2a:L2:LINE|276|+,-	1284.70952683358	0.98628106840089	1.30709520566921e-09	1.02426752942433e-06	2417	1733	2564	706	736	596	1655.2383933678	1721.51646283177	1828.34965444436	732.698878513114	946.06924720148	824.384524642973
chr4|57358969|57359156|Lx6:L1:LINE|238|+,-	1452.5204918961	0.903492003586297	1.36510963029207e-09	1.05376276073247e-06	2880	1893	2663	955	822	662	1972.31550388881	1880.45624012726	1898.94505841862	991.115338498617	1056.6153820647	915.675428378604
chr1|57351950|57352471|MLT1H1:ERVL-MaLR:LTR|355|-,-	314.82340935381	1.14072838960297	2.26619859329093e-09	1.72361066244726e-06	616	425	685	167	170	119	421.856371665107	422.183783441143	488.463148710759	173.315457098711	218.521429380777	164.600265826365
chr14|39219523|39220759|MTB_Mm-int:ERVL-MaLR:LTR|191|+,+	272.732651278758	1.36943803281408	2.34009940226506e-09	1.75402320269198e-06	485	547	500	148	81	106	332.143409509054	543.375363628953	356.542444314423	153.596932039576	104.119033999076	146.618724181468
chr8|70944060|70948001|MurERV4_19-int:ERVK:LTR|120|-,-	158.754321334659	1.39040685626177	2.76041080674226e-09	2.01078431709722e-06	428	174	358	78	61	52	293.107998494588	172.847007808844	255.284390129127	80.9497344532902	78.410630542514	71.9261665795883
chr13|23500956|23501038|tRNA-Ser-TCY:tRNA:tRNA|0|-,-	2378.42680026067	-1.24197375500728	2.84486137388016e-09	2.04351924160706e-06	1917	1170	2010	3201	1899	3325	1312.82250727599	1162.24712147326	1433.30062614398	3322.05256391002	2441.01290820056	4599.12507456021
chr9|73342037|73342319|RLTR9A3A:ERVK:LTR|97|+,+	111.896840844764	1.45963912755513	3.06001588912976e-09	2.13866164553922e-06	218	222	210	52	32	41	149.293326336028	220.528940997491	149.747826612058	53.9664896355268	41.1334455304991	56.711015956983
chr11|87426715|87426879|U1:snRNA:snRNA|12|+,+	4184.67548525844	-1.24006219093725	3.02221883562664e-09	2.13866164553922e-06	3280	2522	2994	7739	4698	3001	2246.24821276226	2505.28823962015	2134.97615655476	8031.66660171811	6038.90397194641	4150.96972894893
chr7|30139012|30139512|MLTR31FA_MM:ERVK:LTR|100|+,+	581.540026721265	1.08925887372066	3.61415312575749e-09	2.45947875672436e-06	991	801	1337	309	289	267	678.668286233963	795.692260085542	953.394496096767	320.685486488034	371.48642994732	369.313201475963
chr7|60975432|60976634|IAPLTR3-int:ERVK:LTR|24|+,+	328.375286168352	-1.3360577771572	3.83718817581822e-09	2.57734461383302e-06	304	145	207	621	352	270	208.188858743819	144.039173174037	147.608571946171	644.484424301195	452.467900835491	373.462788009401
chr5|149791889|149791982|L1ME3:L1:LINE|247|+,-	121.378124805626	1.40770091274566	4.20057430514663e-09	2.74999370237821e-06	273	179	268	62	55	27	186.959073806127	177.813875849328	191.106750152531	64.3446607192819	70.6981095055454	37.3462788009401
chr13|101463221|101463387|MIR:MIR:SINE|354|-,+	71.2865530603412	1.57452702328628	5.28292293075792e-09	3.33204257385206e-06	188	130	120	21	26	21	128.74837317052	129.138569052585	85.5701866354615	21.7941592758858	33.4209244935306	29.0471057340645
chr6|60719486|60720365|Lx8b:L1:LINE|240|-,-	42.8867032741944	1.83687336401643	6.0006489187458e-09	3.73912724612788e-06	64	113	104	4	6	11	43.8292334197514	112.251217714939	74.1608284174	4.15126843350206	7.71252103696859	15.2151506226052
chr2|151249108|151249723|RMER15-int:ERVL:LTR|319|-,-	1887.4244381923	0.963413422897269	7.18334822188645e-09	4.35136597249318e-06	3692	2194	4072	1094	1011	924	2528.39890290191	2179.46169616439	2903.68166649666	1135.37191656281	1299.55979472921	1278.07265229884
chr7|30139607|30139718|L1MC:L1:LINE|288|+,+	203.093654426775	1.17022390146393	1.51007130650421e-08	8.87492930694221e-06	393	269	467	96	93	94	269.138886468161	267.217500578041	333.010642989671	99.6304424040494	119.544076073013	130.020378047717
chr11|57648499|57648640|ID_B1:B4:SINE|248|+,-	78.4756325459295	1.59617702658669	2.02515462817099e-08	1.16376635793751e-05	115	186	171	28	18	24	78.7556538011158	184.767491106006	121.937515955533	29.0588790345144	23.1375631109058	33.1966922675023
chr2|151156948|151157573|RMER15-int:ERVL:LTR|320|+,+	2252.32281270776	0.900704139509447	2.55228442519888e-08	1.45056701304243e-05	4416	2622	4635	1381	1302	1065	3024.21710596285	2604.62560042983	3305.1484587947	1433.22542666659	1673.61706502218	1473.10321937041
chr2|151402679|151403294|RMER15-int:ERVL:LTR|321|-,-	2134.62544461767	0.855569466567012	2.60245626919916e-08	1.46300473681208e-05	3757	2772	4250	1318	1164	1147	2572.91296809384	2753.63164164435	3030.61077667259	1367.84294883893	1496.22908117191	1586.52525128438
chr2|151253075|151253315|Charlie1:hAT-Charlie:DNA|297|+,-	303.667681593395	1.09368564124543	3.20466718484454e-08	1.74465454876816e-05	527	412	707	164	157	127	360.906343940766	409.269926535884	504.151016260594	170.202005773584	201.810967134011	175.665829915533
chr2|151327533|151327773|Charlie1:hAT-Charlie:DNA|297|-,+	303.667681593395	1.09368564124543	3.20466718484454e-08	1.74465454876816e-05	527	412	707	164	157	127	360.906343940766	409.269926535884	504.151016260594	170.202005773584	201.810967134011	175.665829915533
chr15|59250661|59250747|MIRc:MIR:SINE|195|+,-	156.337939237645	1.19224451184795	3.6558670702115e-08	1.94925555674503e-05	335	233	303	103	64	52	229.418643681511	231.456050686556	216.06472125454	106.895162162678	82.2668910609983	71.9261665795883
chr14|51805731|51805809|L1_Mus1:L1:LINE|141|+,+	39.1457631978702	1.68696429239547	4.12166223158491e-08	2.17518621383e-05	95	72	91	6	5	15	65.0590183574435	71.5228997829701	64.890724865225	6.22690265025309	6.42710086414049	20.7479326671889
chr6|116096929|116097050|B1F2:Alu:SINE|248|-,+	12.2534100854875	-1.7689165731886	4.4173771256851e-08	2.30770027841725e-05	2	0	0	18	19	21	1.36966354436723	0	0	18.6807079507593	24.4229832837339	29.0471057340645
chr13|67843687|67844125|LTR10_RN:ERVK:LTR|181|+,+	45.4541774470812	1.61076478178521	4.54162965552979e-08	2.34888544154345e-05	81	101	100	17	11	10	55.4713735468729	100.330734417778	71.3084888628846	17.6428908423838	14.1396219011091	13.8319551114593
chr1|13364187|13364379|B2_Mm2:B2:SINE|90|+,+	94.0487940095299	1.5159616641722	5.08943833469484e-08	2.60614516071369e-05	186	195	183	29	18	43	127.378709626153	193.707853578877	130.494534619079	30.0966961428899	23.1375631109058	59.4774069792749
chr13|21254219|21254291|tRNA-Ala-GCG:tRNA:tRNA|42|+,+	87.9526772968124	-1.75070376503953	5.26946080804948e-08	2.67187493658344e-05	26	23	18	150	24	208	17.805626076774	22.8475929862266	12.8355279953192	155.672566256327	30.8500841478744	287.704666318353
chr2|133008511|133008655|U1:snRNA:snRNA|49|+,+	321.386512984909	-1.2271714016286	5.45703068490488e-08	2.74007075384009e-05	280	141	267	544	249	377	191.752896211412	140.06567874165	190.393665263902	564.57250695628	320.069623034197	521.464707702015
chr2|151248865|151249100|RMER15-int:ERVL:LTR|246|-,-	804.363958058927	0.931720213690623	5.50991624740172e-08	2.74007075384009e-05	1513	1021	1643	454	479	374	1036.15047131381	1014.23445386684	1171.59847201719	471.168967202484	615.716262784659	517.315121168577
chr12|98390425|98391089|Lx5c:L1:LINE|170|+,-	725.505798805365	0.863014798770162	6.06553699137707e-08	2.98765245387648e-05	1433	941	1309	490	420	329	981.363929539122	934.764565219095	933.428119215159	508.530383104002	539.876472587801	455.07132316701
chr7|30138418|30138774|LTR108a_Mam:ERVL:LTR|328|-,+	429.130904724986	1.03639609520951	6.35794624766855e-08	3.07314599984271e-05	752	564	978	221	225	205	514.993492682079	560.262714966599	697.397021079011	229.357580950989	289.219538886322	283.555079784915
chr2|151157663|151158091|RMER15-int:ERVL:LTR|257|+,+	1556.87414985536	0.89377563709654	9.52546496747655e-08	4.51970204268733e-05	3116	1731	3252	1000	868	734	2133.93580212415	1719.52971561557	2318.95205782101	1037.81710837551	1115.74471001479	1015.26550518111
chr11|54530106|54531081|ORR1A4-int:ERVL-MaLR:LTR|166|-,-	45.1989325693785	1.5611066753159	1.10850174219809e-07	5.11880371470921e-05	90	93	98	21	8	11	61.6348594965254	92.383745553003	69.8823190856269	21.7941592758858	10.2833613826248	15.2151506226052
chr5|142735338|142736084|ORR1A3-int:ERVL-MaLR:LTR|122|+,+	50.9694293412078	1.53988912670282	1.13686542065729e-07	5.20332236203313e-05	109	101	104	13	11	21	74.6466631680141	100.330734417778	74.1608284174	13.4916224088817	14.1396219011091	29.0471057340645
chr2|169081377|169081830|Lx8:L1:LINE|222|+,-	327.941863750221	1.07007294598742	1.43252034445648e-07	6.49899295569692e-05	594	567	564	201	132	157	406.790072677068	563.24283579089	402.179877186669	208.601238783478	169.675462813309	217.161695249911
chr7|30140211|30140699|L1ME1:L1:LINE|304|+,+	1393.57699163487	0.8817802670367	1.57054313008646e-07	7.00232070215014e-05	2462	1892	2725	775	835	705	1686.05582311606	1879.46286651916	1943.1563215136	804.308258991024	1073.32584431146	975.152835357879
chr11|71940787|71941034|L3:CR1:LINE|354|-,+	20.4499339787533	1.70609759994293	1.60273020030562e-07	7.08475241278685e-05	33	59	48	3	0	3	22.5994484820593	58.6090428777116	34.2280746541846	3.11345132512654	0	4.14958653343778
chr2|137682793|137683203|ORR1A1-int:ERVL-MaLR:LTR|110|+,+	30.9342599865564	1.68851310597345	1.75692441779255e-07	7.57219783031775e-05	48	88	67	5	1	8	32.8719250648136	87.416877512519	47.7766875381327	5.18908554187757	1.2854201728281	11.0655640891674
chr14|24116968|24117390|MTD:ERVL-MaLR:LTR|205|-,+	380.988082991548	0.899879802335358	2.50936919979144e-07	0.000104662956164527	740	462	770	238	199	194	506.775511415876	458.938606940725	549.075364244211	247.000471793373	255.798614392792	268.33992916231
chr13|21268468|21268540|tRNA-Gln-CAA:tRNA:tRNA|28|-,-	366.880262291797	-1.25809950777796	2.69893214105797e-07	0.000111668857122702	319	203	210	459	282	573	218.461335326573	201.654842443652	149.747826612058	476.358052744361	362.488488737524	792.571027886617
chr17|27362760|27363260|RMER4B:ERVK:LTR|125|-,+	513.519138691115	0.87693392293581	2.93114560232623e-07	0.000120314221751357	938	694	977	317	252	289	642.372202308232	689.401284019184	696.683936190382	328.988023355038	323.925883552681	399.743502721173
chr7|40269587|40269727|MIRb:MIR:SINE|311|+,+	34.7650868149305	1.57141421333159	3.38709258230306e-07	0.000137934678160734	59	74	88	14	6	7	40.4050745588333	73.5096469991637	62.7514701993384	14.5294395172572	7.71252103696859	9.6823685780215
chr3|88605828|88606003|B2_Mm1a:B2:SINE|91|-,-	24.2199079189013	1.62096866980654	3.65642450372045e-07	0.000147739546021811	52	53	55	3	5	6	35.611252153548	52.6488012291308	39.2196688745865	3.11345132512654	6.42710086414049	8.29917306687557
chr2|151406507|151406630|Lx2B2:L1:LINE|240|+,-	209.523707115087	0.998216422497984	4.76319920539727e-07	0.00018805183183507	402	258	460	130	101	96	275.302372417814	256.290390888976	328.019048769269	134.916224088817	129.827437455638	132.786769070009
chr14|78462081|78462390|RLTR9A3B:ERVK:LTR|94|+,+	23.9154650477702	1.61586258504142	5.42600779330355e-07	0.000212596740198384	46	46	71	1	6	5	31.5022615204463	45.6951859724531	50.6290270926481	1.03781710837551	7.71252103696859	6.91597755572964
chr12|41281495|41282180|L1_Mus4:L1:LINE|85|-,-	12.8021444743932	1.60118196988602	6.59735482512835e-07	0.000252747106815417	40	34	20	0	0	1	27.3932708873446	33.7747026752914	14.2616977725769	0	0	1.38319551114593
chr12|98395138|98395493|ORR1F:ERVL-MaLR:LTR|279|+,-	330.009269423784	0.93478253938008	6.87653961335903e-07	0.000261505700193614	707	411	613	228	181	131	484.176062933816	408.276552927788	437.121036729483	236.622300709617	232.661051281886	181.198611960117
chr17|28896805|28896930|B3:B2:SINE|171|+,-	68.3820191571264	1.36278604291619	7.14281318699302e-07	0.00026769504001311	189	90	140	42	18	18	129.433204942703	89.4036247287126	99.8318844080384	43.5883185517716	23.1375631109058	24.8975192006267
chr5|129901697|129903505|Charlie24:hAT-Charlie:DNA|361|+,+	370.058721218778	0.89938796735887	7.58586890092696e-07	0.000282254355170534	729	451	740	259	204	155	499.242361921856	448.01149725166	527.682817585346	268.794631069258	262.225715256932	214.395304227619
chr8|85151888|85152549|RMER13A2:ERVK:LTR|194|-,-	31.3051663186768	1.5296196628503	7.65528345796602e-07	0.000282802575116103	81	65	53	7	8	9	55.4713735468729	64.5692845262924	37.7934990973288	7.2647197586286	10.2833613826248	12.4487596003134
chr19|37257789|37258249|L1ME3A:L1:LINE|336|+,-	771.077995513518	0.756394940214949	8.42933123637955e-07	0.000307011677615714	1473	985	1339	570	423	397	1008.75720042647	978.473003975355	954.820665874025	591.555751774044	543.732733106286	549.128617924933
chr4|116277906|116280389|L1VL1:L1:LINE|68|+,+	44.3134845052983	1.45714661637566	9.07891122675323e-07	0.000328358188626888	69	81	123	15	11	15	47.2533922806695	80.4632622558414	87.709441301348	15.5672566256327	14.1396219011091	20.7479326671889
chr16|82171311|82173354|ORR1B1-int:ERVL-MaLR:LTR|198|+,+	46.4017166343953	1.52641761639906	9.50248507002521e-07	0.000341007710008887	61	118	106	11	8	16	41.7747381032006	117.218085755423	75.5869981946577	11.4159881921307	10.2833613826248	22.1311281783348
chr8|66518009|66518322|LTR37-int:ERV1:LTR|361|+,+	681.824026533949	0.895550426845673	9.56053248347582e-07	0.000341007710008887	1465	822	1256	525	304	318	1003.278546249	816.553105855575	895.63462011783	544.853981897145	390.767732539742	439.856172544405
chr6|127785491|127785588|Charlie12:hAT-Charlie:DNA|188|+,-	451.536391572542	0.844177053012219	9.64929459636729e-07	0.000341816347417479	894	572	827	319	261	197	612.239604332153	568.209703831374	589.721202896056	331.063657571789	335.494665108134	272.489515695748
chr2|151248131|151248411|RMER15:ERVL:LTR|321|-,-	801.735100511783	0.898842059935125	1.05734667398039e-06	0.000369492652916162	1493	991	1666	427	501	382	1022.45383587014	984.433245623936	1187.99942445566	443.147905276345	643.995506586877	528.380685257745
chr2|151331779|151331955|RMER15-int:ERVL:LTR|233|+,+	572.567205389498	0.867812213561456	1.05126799592277e-06	0.000369492652916162	1035	694	1208	332	326	298	708.800884210042	689.401284019184	861.406545463646	344.555279980671	419.04697634196	412.192262321487
chr19|37255714|37255940|L2a:L2:LINE|324|-,-	558.488266340243	0.816732518725435	1.09355354847663e-06	0.000379580509890356	1056	681	1081	363	339	266	723.182351425898	676.487427113925	770.844764607782	376.727610340312	435.757438588725	367.930005964817
chr2|151327786|151327909|Lx2B2:L1:LINE|240|-,+	143.545700669854	1.07117161965453	1.14123438508847e-06	0.00039349000774927	269	185	332	93	61	59	184.219746717393	183.774117497909	236.744183024777	96.5169910789229	78.410630542514	81.6085351576098
chr2|151330860|151331033|RSINE1:B4:SINE|337|+,+	826.374754656357	0.909604735255664	1.18997310779641e-06	0.000407577610345181	1562	925	1846	466	486	394	1069.70722815081	918.870587489546	1316.35470440885	483.62277250299	624.714203994456	544.979031391496
chr6|127786533|127786614|L2c:L2:LINE|247|+,-	342.099343578644	0.89450153039402	1.38685340446853e-06	0.000468801772717044	659	416	698	210	205	151	451.304137869003	413.243420968272	497.733252262934	217.941592758858	263.51113542976	208.862522183035
chr2|151153613|151153783|Lx2B2:L1:LINE|284|-,+	345.438629702043	0.885286902209421	1.54006681585957e-06	0.000517212439282085	651	423	709	203	205	164	445.825483691534	420.197036224949	505.577186037852	210.67687300023	263.51113542976	226.844063827932
chr19|37256311|37256823|RMER5:ERV1:LTR|317|+,-	881.982960380184	0.765957064037893	1.60167462367246e-06	0.000534432321688489	1634	1077	1667	655	516	413	1119.01511574803	1069.86337592026	1188.71250934429	679.770205985962	663.276809179299	571.259746103268
chr17|28896549|28896690|B3A:B2:SINE|230|+,-	99.2275340132776	1.15219035673977	1.78047933267099e-06	0.000590285965425712	208	119	237	47	49	39	142.445008614192	118.21145936352	169.001118605036	48.7774040936492	62.9855884685768	53.9446249346912
chr13|23518145|23518227|tRNA-Ser-TCA_:tRNA:tRNA|0|+,+	1085.41501151788	-1.12599303611721	2.07973521832932e-06	0.000685107170425312	896	607	883	1274	769	1703	613.60926787652	602.977780114762	629.653956659271	1322.17899607041	988.488112904808	2355.58195548152
chr12|54239240|54239358|U1:snRNA:snRNA|51|+,+	1056.91940207755	-0.963008343474948	2.14058915728119e-06	0.000700690700160922	783	820	962	1682	889	1024	536.223277619771	814.566358639382	685.98766286095	1745.60837628762	1142.73853364418	1416.39220341343
chr2|151407012|151407148|ORR1E:ERVL-MaLR:LTR|282|+,-	221.100438322484	0.937075821195121	2.45812443483173e-06	0.000794573360281638	444	253	474	140	111	105	304.065306849525	251.323522848492	338.002237210073	145.294395172572	142.681639183919	145.235528670322
chr15|59251741|59251887|MLT1J:ERVL-MaLR:LTR|355|-,-	122.212298703733	1.05428501910697	2.58951565888193e-06	0.000821639020624016	290	164	213	71	61	49	198.601213933249	162.913271727876	151.887081277944	73.6850146946616	78.410630542514	67.7765800461505
chr2|93148119|93149887|Lx7:L1:LINE|203|+,+	220.124939059092	1.02502704898307	2.64716759338446e-06	0.000829750671286369	395	395	356	141	95	98	270.508550012528	392.382575198239	253.858220351869	146.332212280948	122.114916418669	135.553160092301
chr13|23967673|23968143|RMER15:ERVL:LTR|224|+,+	42.1830049511505	1.47679521750222	2.75741068040428e-06	0.000859099536023066	69	107	85	22	5	7	47.2533922806695	106.290976066358	60.6122155334519	22.8319763842613	6.42710086414049	9.6823685780215
chr6|128449335|128449910|Lx8:L1:LINE|291|+,+	902.149836748971	0.788762905677745	2.83889165813064e-06	0.000879189447106937	1808	1085	1634	591	578	416	1238.17584410798	1077.81036478504	1165.18070801953	613.349911049929	742.972859894641	575.409332636706
chr2|151249814|151249974|RSINE1:B4:SINE|320|-,-	468.753445407711	0.876402248275964	2.9306988843424e-06	0.00089967231307878	871	524	1040	286	254	239	596.488473571929	520.527770642727	741.608284174	296.815692995397	326.496723898337	330.583727163877
chr14|4595540|4602856|MMERGLN-int:ERV1:LTR|82|-,-	56.0285472093317	1.27076009834011	3.09232644534273e-06	0.000919149605900464	107	104	110	24	19	23	73.2769996236469	103.310855242068	78.439337749173	24.9076106010124	24.4229832837339	31.8134967563563
chr2|31540894|31541262|MTE2a:ERVL-MaLR:LTR|259|-,+	98.7807277815309	1.12910508617963	3.07825031809528e-06	0.000919149605900464	237	112	213	48	44	44	162.305130007517	111.257844106842	151.887081277944	49.8152212020247	56.5584876044363	60.8606024904208
chr8|110130809|110131088|LTR37-int:ERV1:LTR|335|+,+	1694.34412309568	0.76972301888541	3.04323062870233e-06	0.000919149605900464	3242	2143	3016	1003	1102	874	2220.22460541928	2128.79964215146	2150.6640241046	1040.93055970064	1416.53303045656	1208.91287674154
chr19|53081758|53081908|B1_Mur3:Alu:SINE|259|+,+	24.3030502520671	1.5104411288735	3.26626084658762e-06	0.000959816731390143	32	60	68	6	1	6	21.9146167098757	59.6024164858084	48.4897724267615	6.22690265025309	1.2854201728281	8.29917306687557
chr16|84375085|84375606|Lx9:L1:LINE|258|+,+	197.892711246995	1.29496863686109	3.25525573015191e-06	0.000959816731390143	422	401	312	81	115	33	288.999007861486	398.34281684682	222.4824852522	84.0631857784167	147.823319875231	45.6454518678156
chr2|151331114|151331739|RMER15-int:ERVL:LTR|336|+,+	1841.01109676016	0.803938528527927	3.33784267741887e-06	0.000975310087194499	3375	2000	3985	1232	1064	911	2311.3072311197	1986.74721619361	2841.64328118595	1278.59067751863	1367.6870638891	1260.09111065394
chr14|24119364|24120135|Lx7:L1:LINE|219|-,+	988.093511343416	0.787571272549398	3.50903121900763e-06	0.00101387477997685	1853	1128	1995	623	613	493	1268.99327385624	1120.5254299332	1422.60435281455	646.560058517946	787.962565943624	681.915386994943
chr15|74656453|74656824|MTD:ERVL-MaLR:LTR|216|+,+	142.140167474225	1.00715636155114	4.1353666010209e-06	0.00117514849031978	286	212	257	94	75	50	195.861886844514	210.595204916523	183.262816377613	97.5548081872984	96.4065129621074	69.1597755572964
chr7|73835707|73836445|Lx4B:L1:LINE|137|+,+	1038.5371054986	0.683959833483873	4.27786744089402e-06	0.00120242949008477	1970	1244	1818	769	609	556	1349.11859120172	1235.75676847243	1296.38832752724	798.081356340771	782.820885252312	769.056704197136
chr14|4940515|4947834|MMERGLN-int:ERV1:LTR|79|-,-	65.8841235612039	1.23647367594256	4.33722801847123e-06	0.00121252484263413	110	118	146	26	31	23	75.3314949401977	117.218085755423	104.110393739811	26.9832448177634	39.848025357671	31.8134967563563
chr2|151406644|151406888|Charlie1:hAT-Charlie:DNA|299|+,-	323.618403440646	0.935681086113891	5.14137408864252e-06	0.00140691389677515	519	411	766	184	174	157	355.427689763297	408.276552927788	546.223024689696	190.958347941095	223.663110072089	217.161695249911
chr11|71941281|71941663|ORR1B1:ERVL-MaLR:LTR|121|+,+	24.5284353063121	1.47106254425359	5.25751827475329e-06	0.00143112414553666	36	65	55	5	3	7	24.6539437986102	64.5692845262924	39.2196688745865	5.18908554187757	3.8562605184843	9.6823685780215
chr15|59251617|59251717|RMER15:ERVL:LTR|293|+,-	82.3864898165906	1.1429960358372	6.19436425977931e-06	0.00167369099390444	211	102	159	52	33	28	144.499503930743	101.324108025874	113.380497291986	53.9664896355268	42.4188657033272	38.729474312086
chr5|27094426|27095046|RMER19B2:ERVK:LTR|145|-,-	120.619176701876	1.09153593754449	6.78424761957389e-06	0.00179935642377816	240	194	222	58	41	69	164.359625324068	192.714479970781	158.304845275604	60.1933922857799	52.702227085952	95.440490269069
chr8|66517453|66517748|Charlie2b:hAT-Charlie:DNA|337|+,+	564.526121615166	0.816837551741017	7.25850514500014e-06	0.00191531952854215	1233	633	1022	428	287	269	844.397575102398	628.805493925279	728.77275617868	444.18572238472	368.915589601664	372.079592498255
chr2|151153094|151153230|ORR1E:ERVL-MaLR:LTR|282|-,+	212.536199380879	0.900155451191724	7.4192602293693e-06	0.00192822472262689	415	242	458	134	113	101	284.205185456201	240.396413159427	326.592878992011	139.067492522319	145.252479529575	139.702746625739
chr2|151253444|151253580|ORR1E:ERVL-MaLR:LTR|282|+,-	212.536199380879	0.900155451191724	7.4192602293693e-06	0.00192822472262689	415	242	458	134	113	101	284.205185456201	240.396413159427	326.592878992011	139.067492522319	145.252479529575	139.702746625739
chr2|151327268|151327404|ORR1E:ERVL-MaLR:LTR|282|-,+	212.536199380879	0.900155451191724	7.4192602293693e-06	0.00192822472262689	415	242	458	134	113	101	284.205185456201	240.396413159427	326.592878992011	139.067492522319	145.252479529575	139.702746625739
chr5|30888514|30888588|tRNA-Ala-GCY:tRNA:tRNA|68|+,+	1461.63726859761	-1.0291114015453	9.76335208534708e-06	0.00246317466586374	1472	945	979	1943	1001	2040	1008.07236865428	938.738059651483	698.11010596764	2016.47864157363	1286.70559300093	2821.71884273769
chr17|27363479|27363612|ID2:ID:SINE|334|+,+	115.697434802473	1.01500387729568	1.05693782396853e-05	0.0026407617061753	201	177	237	62	49	61	137.651186208907	175.827128633135	169.001118605036	64.3446607192819	62.9855884685768	84.3749261799016
chr1|33901872|33902890|Lx9:L1:LINE|194|-,-	261.183202229135	0.851125533195715	1.0716785332832e-05	0.00266471836840741	508	340	484	158	167	114	347.894540269277	337.747026752914	345.133086096361	163.975103123331	214.665168862292	157.684288270636
chr7|73120897|73121105|MER20:hAT-Charlie:DNA|291|+,+	119.223874204009	1.00631037038301	1.12971646971236e-05	0.00279558880847146	267	175	196	73	64	44	182.850083173025	173.840381416941	139.764638171254	75.7606489114126	82.2668910609983	60.8606024904208
chr14|8055127|8055279|BGLII_B:ERVK:LTR|164|-,+	23.7097636586941	1.41555850537675	1.15349994482135e-05	0.00282738690266423	42	50	62	7	1	8	28.7629344317119	49.6686804048403	44.2112630949884	7.2647197586286	1.2854201728281	11.0655640891674
chr8|67803165|67803580|MLT1D:ERVL-MaLR:LTR|289|+,-	149.650364657208	1.11511469864132	1.19191372995627e-05	0.00288058814016861	241	298	262	59	64	77	165.044457096251	296.025335212848	186.828240820758	61.2312093941554	82.2668910609983	106.506054358236
chr10|75861312|75861777|MLTR14:ERV1:LTR|182|+,+	1241.01163462979	0.767244296925139	1.18584166469298e-05	0.00288058814016861	2198	1667	2253	713	830	630	1505.26023525959	1655.95380469738	1606.58025408079	739.963598271742	1066.89874344732	871.413172021935
chr15|59248049|59248197|MLT1E:ERVL-MaLR:LTR|260|-,-	556.558455710486	0.700904119421772	1.29679011045344e-05	0.00311947384756007	1003	671	1038	387	336	298	686.886267500167	666.553691032957	740.182114396742	401.635220941324	431.901178070241	412.192262321487
chr7|30138080|30138409|ORR1B1:ERVL-MaLR:LTR|122|+,+	303.280384122536	0.957112518465777	1.31305178191506e-05	0.00314396875504006	486	416	693	137	168	160	332.828241281237	413.243420968272	494.16782781979	142.180943847446	215.950589035121	221.311281783348
chr4|94280481|94281053|L1_Mur2:L1:LINE|155|-,-	836.941312865773	0.691848506214415	1.45304692559988e-05	0.00344725385069268	1516	1092	1427	579	544	420	1038.20496663036	1084.76398004171	1017.57213607336	600.896105749423	699.268574018486	580.94211468129
chr7|102471470|102471725|ERVL-B4-int:ERVL:LTR|269|+,+	22.2342511787678	-1.40282916766192	1.64222032716921e-05	0.0038606360500393	16	1	4	24	32	38	10.9573083549379	0.993373608096807	2.85233955451538	24.9076106010124	41.1334455304991	52.5614294235453
chr7|102072331|102072457|B1F:Alu:SINE|242|-,-	63.9827740633474	1.16156711964173	1.71225021235073e-05	0.00400705288382659	121	124	109	30	30	22	82.8646444342175	123.178327404004	77.7262528605442	31.1345132512654	38.562605184843	30.4303012452104
chr2|137070401|137070541|B1_Mur2:Alu:SINE|186|+,+	77.6597150700412	1.08322110565095	1.89871394840671e-05	0.00438391012043066	160	98	178	47	39	24	109.573083549379	97.3506135934871	126.929110175935	48.7774040936492	50.1313867402958	33.1966922675023
chr2|151407177|151407322|ORR1E:ERVL-MaLR:LTR|260|+,-	211.956929237776	0.879093370144714	1.94606637767834e-05	0.00447327142165094	390	244	472	148	103	101	267.08439115161	242.383160375621	336.576067432815	153.596932039576	132.398277801294	139.702746625739
chr11|57648564|57648653|PB1D10:Alu:SINE|193|+,-	47.460405803103	1.30060094991811	1.99957822629699e-05	0.00455577913153543	70	115	90	16	11	20	47.9382240528531	114.237964931133	64.1776399765961	16.6050737340082	14.1396219011091	27.6639102229186
chr7|52909731|52912045|L1_Mus3:L1:LINE|120|-,+	3814.53572848501	0.637399426538357	2.05562334764349e-05	0.00466292911915674	6341	4720	7071	2718	2480	2028	4342.51826741631	4688.72343021693	5042.22324749457	2820.78690056465	3187.84202861368	2805.12049660394
chr19|53081959|53082064|MIRb:MIR:SINE|285|+,+	14.492272608776	1.38109481810339	2.09275456482904e-05	0.00472642678333595	23	36	40	4	0	2	15.7511307602232	35.7614498914851	28.5233955451538	4.15126843350206	0	2.76639102229186
chr11|71425894|71426082|B3A:B2:SINE|275|-,+	20.1713130162864	1.37313524868169	2.11378160184283e-05	0.00475315959416127	37	48	43	5	3	6	25.3387755707938	47.6819331886467	30.6626502110404	5.18908554187757	3.8562605184843	8.29917306687557
chr5|122134632|122134773|B1_Mur2:Alu:SINE|219|-,-	16.9911683136215	1.38357697247911	2.12738501184192e-05	0.00476304006179447	32	34	49	7	1	2	21.9146167098757	33.7747026752914	34.9411595428134	7.2647197586286	1.2854201728281	2.76639102229186
chr11|101348284|101348555|RMER5:ERV1:LTR|273|+,+	141.172847288527	-0.983950318325995	2.16784700310948e-05	0.00482146574979666	127	108	96	156	150	166	86.9736350673192	107.284349674455	68.4561493083692	161.89946890658	192.813025924215	229.610454850224
chr9|3185429|3185931|RMER15:ERVL:LTR|160|+,-	351.932433108682	0.780479651095865	2.17212536921175e-05	0.00482146574979666	566	464	717	234	199	183	387.614783055927	460.925354156918	511.281865146882	242.849203359871	255.798614392792	253.124778539705
chr19|53082799|53082862|MER53:hAT:DNA|254|-,+	10.7438796254474	1.36597164686398	2.23580215173944e-05	0.00493712159915723	33	22	23	1	2	0	22.5994484820593	21.8542193781298	16.4009524384635	1.03781710837551	2.5708403456562	0
chr6|128450080|128450439|RMER17C:ERVK:LTR|176|+,+	331.849336670829	0.780340291894607	2.25820835764422e-05	0.00494882534105938	673	387	613	239	198	149	460.891782679573	384.435586333464	437.121036729483	248.038288901748	254.513194219963	206.096131160743
chr1|13360651|13361008|RLTR12BD_Mm:ERVK:LTR|233|+,+	110.946131421214	1.14869389949498	2.28710116702767e-05	0.00499099515854448	164	242	193	42	53	46	112.312410638113	240.396413159427	137.625383505367	43.5883185517716	68.1272691598892	63.6269935127127
chr7|102472612|102472759|ERVL-B4-int:ERVL:LTR|230|+,+	20.3271052622257	-1.37187085567399	2.29839962296551e-05	0.00499404610062531	12	1	2	21	18	48	8.21798126620339	0.993373608096807	1.42616977725769	21.7941592758858	23.1375631109058	66.3933845350045
chr1|51470288|51470442|B1_Mur1:Alu:SINE|231|+,-	141.769204648981	0.982856555217512	2.32551938531988e-05	0.00501139737872328	241	226	278	84	85	48	165.044457096251	224.502435429878	198.237599038819	87.1766371035433	109.260714690388	66.3933845350045
chr9|14778425|14778855|ERVB7_3-LTR_MM:ERVK:LTR|98|+,+	110.671281870739	0.984954718534892	2.38104376503005e-05	0.00510975943915308	200	178	203	54	56	56	136.966354436723	176.820502241232	144.756232391656	56.0421238522778	71.9835296783735	77.458948624172
chr13|23431411|23431484|tRNA-Ala-GCY:tRNA:tRNA|41|+,+	393.155693721319	-0.97979389677806	2.57963206961115e-05	0.0054678684839434	266	334	307	587	309	448	182.165251400842	331.786785104333	218.917060809056	609.198642616427	397.194833403882	619.671588993376
chr13|23967445|23967673|B4:B4:SINE|308|+,+	17.9839523098394	1.36500546004926	2.70396036845564e-05	0.00566178648972296	33	49	33	5	4	2	22.5994484820593	48.6753067967435	23.5318013247519	5.18908554187757	5.14168069131239	2.76639102229186
chr7|29218701|29219821|MERV1_I-int:ERV1:LTR|208|+,+	56.5001232205188	1.1004894668828	2.75526668067736e-05	0.00574595312330453	131	79	108	30	24	23	89.7129621560537	78.4765150396478	77.0131679719154	31.1345132512654	30.8500841478744	31.8134967563563
chr4|10146750|10147109|MTD:ERVL-MaLR:LTR|244|-,+	18.5480041990611	1.36188959501363	2.77184492265016e-05	0.00575731114676882	33	45	42	6	5	1	22.5994484820593	44.7018123643563	29.9495653224115	6.22690265025309	6.42710086414049	1.38319551114593
chr5|149792596|149792734|MLT1A0:ERVL-MaLR:LTR|241|+,-	76.0468933466412	1.04027515117002	2.81899704734615e-05	0.00580859395584444	166	119	127	44	32	34	113.68207418248	118.21145936352	90.5617808558634	45.6639527685227	41.1334455304991	47.0286473789616
chr2|151156707|151156867|RSINE1:B4:SINE|313|+,+	562.624852750078	0.855485976656328	3.07304995527342e-05	0.00625728624554275	1191	574	1185	352	359	230	815.634640670687	570.196451047567	845.005593025182	365.311622148181	461.465842045287	318.134967563563
chr5|122134670|122134799|MT2B:ERVL:LTR|308|-,-	19.2413343970503	1.33581265210776	3.23309883927899e-05	0.00653174370580743	39	36	49	7	3	5	26.708439115161	35.7614498914851	34.9411595428134	7.2647197586286	3.8562605184843	6.91597755572964
chr3|41387922|41388319|Lx8:L1:LINE|249|+,+	52.5181684164171	1.18724592351515	3.32591561220674e-05	0.0066286514557743	78	106	111	23	20	20	53.416878230322	105.297602458262	79.1524226378019	23.8697934926368	25.708403456562	27.6639102229186
chr2|113288294|113288439|U1:snRNA:snRNA|43|+,+	188.261868934125	-1.17017017111014	3.33233314352814e-05	0.0066286514557743	108	131	116	453	150	130	73.9618313958305	130.131942660682	82.7178470809461	470.131150094108	192.813025924215	179.815416448971
chr14|9231804|9232316|L1_Mus2:L1:LINE|50|-,-	24.6255495980189	1.32085079528612	3.42677625388003e-05	0.00676448248375654	45	54	53	4	8	8	30.8174297482627	53.6421748372276	37.7934990973288	4.15126843350206	10.2833613826248	11.0655640891674
chr6|40450118|40450157|tRNA-Thr-ACA:tRNA:tRNA|0|-,-	126.724222129909	-0.978658157686253	3.78608137722272e-05	0.00741713419502204	94	85	121	185	100	148	64.3741865852599	84.4367566882286	86.2832715240903	191.99616504947	128.54201728281	204.712935649597
chr7|98058123|98058229|LTR84a:ERVL:LTR|269|+,+	16.078636516944	-1.3074998369238	3.84691411415599e-05	0.00745163112621848	7	0	1	13	14	43	4.79382240528531	0	0.713084888628846	13.4916224088817	17.9958824195934	59.4774069792749
chr2|117248270|117248433|U1:snRNA:snRNA|43|+,+	358.764004357287	-1.18351735083759	3.83489658664613e-05	0.00745163112621848	218	204	251	968	239	224	149.293326336028	202.648216051749	178.98430704584	1004.6069609075	307.215421305916	309.835794496688
chr2|151252892|151253062|Lx2B2:L1:LINE|291|+,-	250.687241621307	0.91086399641789	3.89821452414016e-05	0.00752282675276137	454	290	581	118	137	139	310.913624571362	288.078346348074	414.302320293359	122.462418788311	176.102563677449	192.264176049284
chr2|113672906|113672978|4.5SRNA:scRNA:scRNA|28|+,+	289.271045014961	-0.812786121257289	3.92021015147261e-05	0.00753715051390378	299	191	294	430	235	277	204.764699882901	189.73435914649	209.646957256881	446.261356601471	302.073740614603	383.145156587422
chr6|30693272|30693406|L2c:L2:LINE|208|+,-	26.012404085205	1.28650232009546	4.00819146279549e-05	0.0076777649727526	49	52	58	13	6	6	33.5567568369972	51.655427621034	41.3589235404731	13.4916224088817	7.71252103696859	8.29917306687557
chr2|151158413|151158693|RMER15:ERVL:LTR|308|+,+	832.659722805276	0.758173436329133	4.24143200696783e-05	0.00809456169624978	1582	887	1730	533	540	398	1083.40386359448	881.122390381868	1233.6368573279	553.156518764149	694.126893327173	550.511813436079
chr14|8054169|8055104|RMER17B:ERVK:LTR|264|-,+	23.9732657482537	1.30734075747996	4.27524322930693e-05	0.00812909208001932	58	49	44	13	5	3	39.7202427866497	48.6753067967435	31.3757350996692	13.4916224088817	6.42710086414049	4.14958653343778
chr7|60974106|60975439|IAPLTR3-int:ERVK:LTR|58|+,+	65.657357013168	-1.17729752688847	4.43072518268889e-05	0.00836323634027324	59	33	34	144	52	58	40.4050745588333	32.7813290671946	24.2448862133808	149.445663606074	66.8418489870611	80.2253396464638
chr12|38614342|38615049|RMER17A:ERVK:LTR|138|+,-	17.8880615950372	1.32639421211532	4.55174612099167e-05	0.00852941150839014	30	45	43	1	7	1	20.5449531655085	44.7018123643563	30.6626502110404	1.03781710837551	8.99794120979669	1.38319551114593
chr8|85254791|85255660|Lx9:L1:LINE|257|+,+	48.7027254693339	1.23520124283288	4.57352352839139e-05	0.00853928026587993	135	77	83	25	6	22	92.4522892447881	76.4897678234541	59.1860457561942	25.9454277093879	7.71252103696859	30.4303012452104
chr3|34876065|34876173|L2c:L2:LINE|230|-,+	98.9646548035488	0.919492059663059	4.76435324462816e-05	0.00886358221075266	188	136	194	59	53	45	128.74837317052	135.098810701166	138.338468393996	61.2312093941554	68.1272691598892	62.2437980015668
chr4|44668330|44668480|L2b:L2:LINE|321|-,+	366.532872229421	0.711420155645669	4.80790338137129e-05	0.00891254318928824	684	437	678	235	218	209	468.424932173593	434.104266738305	483.471554490357	243.887020468246	280.221597676525	289.087861829499
chr2|151253609|151253754|ORR1E:ERVL-MaLR:LTR|240|+,-	159.902111997702	0.846242502593931	4.8634319901045e-05	0.00895131099986529	275	215	324	94	92	80	188.328737350494	213.575325740813	231.039503915746	97.5548081872984	118.258655900185	110.655640891674
chr2|151327094|151327239|ORR1E:ERVL-MaLR:LTR|240|-,+	159.902111997702	0.846242502593931	4.8634319901045e-05	0.00895131099986529	275	215	324	94	92	80	188.328737350494	213.575325740813	231.039503915746	97.5548081872984	118.258655900185	110.655640891674
chr7|102470796|102471294|RLTR25A:ERVK:LTR|117|+,+	42.9794263619045	-1.3178291909224	5.02666723759238e-05	0.00921894336386667	42	5	4	56	57	65	28.7629344317119	4.96686804048403	2.85233955451538	58.1177580690288	73.2689498512016	89.9077082244853
chr17|27363635|27363925|ORR1F:ERVL-MaLR:LTR|301|+,+	463.685369440054	0.718490678078326	5.12780684096092e-05	0.0093712028977971	863	542	881	282	282	267	591.00981939446	538.408495588469	628.227786882013	292.664424561895	362.488488737524	369.313201475963
chr4|94281079|94281275|B3:B2:SINE|323|+,-	229.981368729651	0.802723528779538	5.19035604257692e-05	0.00945211352697309	497	296	368	139	128	126	340.361390775257	294.038587996655	262.415239015415	144.256578064197	164.533782121997	174.282634404387
chr10|85781016|85781213|B3:B2:SINE|308|-,+	35.1317313448973	1.20327954796894	5.21691071114617e-05	0.00946713701999189	65	69	69	16	13	11	44.514065191935	68.5427789586797	49.2028573153904	16.6050737340082	16.7104622467653	15.2151506226052
chr9|67763069|67763562|MURVY-LTR:ERV1:LTR|105|+,+	50.0475234808168	1.13644959424368	5.56448562571414e-05	0.0100625745481227	119	71	100	31	23	11	81.4949808898503	70.5295261748733	71.3084888628846	32.172330359641	29.5646639750463	15.2151506226052
chr1|53371766|53373170|MERVL-int:ERVL:LTR|47|-,-	18.1680614040676	1.31048845889123	5.69464180163177e-05	0.0101559027358136	25	46	46	5	1	5	17.1207943045904	45.6951859724531	32.8019048769269	5.18908554187757	1.2854201728281	6.91597755572964
chr4|4506621|4506907|RMER20B:ERVK:LTR|241|+,+	12.057276086016	1.30434986506128	5.99443138895811e-05	0.0106538143300868	26	24	33	3	1	2	17.805626076774	23.8409665943234	23.5318013247519	3.11345132512654	1.2854201728281	2.76639102229186
chr9|67757388|67757953|MLTR18B_MM:ERVK:LTR|197|+,+	649.737290346892	0.62274542610904	6.60598102941325e-05	0.0117005045500077	1196	770	1130	506	381	357	819.058799531605	764.897678234541	805.785924150596	525.135456838011	489.745085847505	493.800797479096
chr10|79536526|79537266|RMER19B:ERVK:LTR|161|+,+	32.1072688382922	1.21527115729942	6.67768212271193e-05	0.0117072217526962	68	66	54	16	9	10	46.5685605084859	65.5626581343893	38.5065839859577	16.6050737340082	11.5687815554529	13.8319551114593
chr6|127813446|127813781|L2c:L2:LINE|278|-,+	169.101006316025	0.943633901515919	6.6663751178021e-05	0.0117072217526962	383	215	307	95	114	54	262.290568746325	213.575325740813	218.917060809056	98.5926252956739	146.537899702403	74.6925576018801
chr5|25689832|25690121|Lx9:L1:LINE|202|+,-	318.279266503435	0.740925438503498	6.65068194148031e-05	0.0117072217526962	601	357	631	203	183	179	411.583895082353	354.63437809056	449.956564724802	210.67687300023	235.231891627542	247.591996495121
chr7|125363309|125364739|ORR1B1-int:ERVL-MaLR:LTR|178|+,+	152.436680082717	0.942198734824358	7.39017621755928e-05	0.0127404174598649	375	184	263	115	77	50	256.811914568856	182.780743889812	187.541325709386	119.348967463184	98.9773533077636	69.1597755572964
chr7|30139840|30140010|B2_Mm2:B2:SINE|53|+,+	253.092799127376	0.76502194048633	7.70803881787431e-05	0.0132003993252199	456	325	479	180	160	108	312.283288115729	322.846422631462	341.567661653217	186.807079507593	205.667227652496	149.38511520376
chr13|67279079|67279686|RMER19B:ERVK:LTR|167|-,+	28.7036100966156	1.24001983839892	7.78820339817499e-05	0.0132499372220465	55	54	66	17	4	8	37.6657474700989	53.6421748372276	47.0636026495038	17.6428908423838	5.14168069131239	11.0655640891674
chr15|78574356|78574695|MTE2a:ERVL-MaLR:LTR|218|-,-	79.379896177103	1.02719677392441	7.78493533176143e-05	0.0132499372220465	147	99	194	37	47	29	100.670270510992	98.3439872015839	138.338468393996	38.3992330098941	60.4147481229206	40.1126698232319
chr3|39044381|39044719|ORR1E:ERVL-MaLR:LTR|338|+,+	14.1843904691005	1.26893245133385	8.51636867237932e-05	0.0143940546198296	14	42	37	2	2	2	9.58764481057062	41.7216915400659	26.3841408792673	2.07563421675103	2.5708403456562	2.76639102229186
chr2|34608699|34609045|L1MEf:L1:LINE|324|+,+	347.944131230831	-0.837775864056607	8.57097344357846e-05	0.0144391588120011	270	301	319	398	320	399	184.904578489576	299.005456037139	227.474079472602	413.051209133455	411.334455304991	551.895008947225
chr12|32578509|32578916|MLT1D:ERVL-MaLR:LTR|296|-,-	14.9229197225197	1.27641097824665	8.8299960449473e-05	0.014809292057507	32	40	24	4	3	2	21.9146167098757	39.7349443238723	17.1140373270923	4.15126843350206	3.8562605184843	2.76639102229186
chr4|44665686|44665955|B4A:B4:SINE|366|+,+	707.210246494353	0.604395135991278	8.96942645695659e-05	0.0149160696761202	1220	864	1252	523	448	389	835.494762064011	858.274797395641	892.782280563315	542.778347680394	575.868237426988	538.063053835766
chr8|110129124|110129298|Charlie1b:hAT-Charlie:DNA|280|-,+	254.75482925244	0.739629420935285	9.00675442188323e-05	0.0149288803199225	437	345	466	157	157	137	299.27148444424	342.713894793398	332.297558101042	162.937286014956	201.810967134011	189.497785026992
chr15|59249883|59249975|PB1D10:Alu:SINE|250|-,-	260.312768084109	0.768069517932665	9.12856749650353e-05	0.0150356809666136	472	317	514	147	162	142	323.240596470667	314.899433766688	366.525632755227	152.559114931201	208.238067998152	196.413762582722
chr18|42996536|42996697|L1MA7:L1:LINE|285|-,+	28.0712650415285	1.19030068651094	9.21156587173432e-05	0.0150763599784882	64	42	63	12	8	11	43.8292334197514	41.7216915400659	44.9243479836173	12.4538053005062	10.2833613826248	15.2151506226052
chr9|4260289|4260533|LSU-rRNA_Hsa:rRNA:rRNA|194|+,+	94225.3380759292	-0.944584632794092	9.34675548165086e-05	0.0152014102753302	50785	92262	71152	125353	99796	93849	34779.1815503449	91650.6358302276	50737.4159957196	130093.487986196	128279.791567553	129811.515525534
chr7|73774401|73774554|MER58B:hAT-Charlie:DNA|322|+,-	94.4499842318414	0.921607914619268	9.51327456061476e-05	0.0154237318808914	200	121	180	52	57	39	136.966354436723	120.198206579714	128.355279953192	53.9664896355268	73.2689498512016	53.9446249346912
chr2|151152920|151153065|ORR1E:ERVL-MaLR:LTR|260|-,+	173.564123306741	0.843140066908707	9.76118502770573e-05	0.0157408549582233	336	189	380	128	87	78	230.103475453695	187.747611930297	270.972257678961	132.840589872066	111.831555036045	107.889249869382
chr4|64049688|64050481|L1MA4:L1:LINE|309|-,+	12.6177540106462	1.26634135803033	9.8307989635069e-05	0.0157900339004228	31	17	41	3	3	1	21.2297849376921	16.8873513376457	29.2364804337827	3.11345132512654	3.8562605184843	1.38319551114593
chr15|59247259|59247821|RLTR20A2B_MM:ERVK:LTR|246|-,-	1790.55674873357	0.64965596328239	0.000102163183801708	0.0163079558735819	3307	2082	3246	1148	1249	939	2264.73867061122	2068.20385205755	2314.67354848923	1191.41404041509	1605.48979586229	1298.82058496603
chr2|151402436|151402589|RMER15-int:ERVL:LTR|237|-,-	485.755561393611	0.742940452042005	0.00010449136656015	0.0166282738065365	772	601	1032	345	306	218	528.690128125751	597.017538466181	735.903605064969	358.046902389553	393.338572885398	301.536621429812
chr7|128223646|128223816|B2_Mm2:B2:SINE|129|+,+	18.4795101435919	1.24946473535416	0.000109490118044792	0.0172643884608494	32	41	42	6	4	5	21.9146167098757	40.7283179319691	29.9495653224115	6.22690265025309	5.14168069131239	6.91597755572964
chr11|4512581|4513015|L1M2:L1:LINE|320|+,+	20.0049695602817	1.24651983209234	0.000109838464165524	0.0172666733379232	11	70	45	4	2	3	7.53314949401977	69.5361525667765	32.0888199882981	4.15126843350206	2.5708403456562	4.14958653343778
chr5|114833058|114833227|MYSERV16_I-int:ERVK:LTR|282|-,-	34.220441760314	1.15062993656574	0.000115896251072545	0.0180543319554847	82	52	68	20	8	13	56.1562053190565	51.655427621034	48.4897724267615	20.7563421675103	10.2833613826248	17.9815416448971
chr6|127780358|127780695|MTEa:ERVL-MaLR:LTR|224|+,-	2501.96135010403	0.607027493226256	0.000118487987638639	0.0184026433413897	4732	2980	4155	2139	1457	1269	3240.62394597287	2960.25335212848	2962.86771225285	2219.89079481523	1872.85719181054	1755.27510364418
chr7|97014583|97018127|Lx2B2:L1:LINE|133|-,-	44.2520760699825	-1.13273048551686	0.000121018655615457	0.0187394127238796	48	14	26	55	50	57	32.8719250648136	13.9072305133553	18.54020710435	57.0799409606533	64.2710086414049	78.8421441353179
chr3|108962513|108962639|ID_B1:B4:SINE|270|+,+	58.2952956689702	1.01303336154722	0.000122305792643088	0.0188259919336543	122	92	102	30	24	29	83.5494762064011	91.3903719449062	72.7346586401423	31.1345132512654	30.8500841478744	40.1126698232319
chr7|73836843|73837044|Lx4B:L1:LINE|135|+,+	475.09736510915	0.657240194971161	0.00012203631021985	0.0188259919336543	899	530	878	323	295	266	615.663763193071	526.488012291308	626.088532216127	335.214926005291	379.198950984289	367.930005964817
chr14|118927342|118927890|RMER15:ERVL:LTR|159|+,+	46.0795013956892	1.09243929685976	0.000123302796707685	0.0189231375160972	76	82	98	19	20	20	52.0472146859548	81.4566358639382	69.8823190856269	19.7185250591348	25.708403456562	27.6639102229186
chr19|37256108|37256281|ID_B1:B4:SINE|271|-,-	357.5459067146	0.78134888082146	0.00012863519076125	0.0194418776505345	682	418	712	268	227	134	467.055268629226	415.230168184465	507.716440703738	278.134985044638	291.790379231978	185.348198493554
chr13|21222585|21222657|tRNA-Ala-GCY_:tRNA:tRNA|14|+,+	163.315960178845	-0.953937134273013	0.000132142056799975	0.0198670204524357	136	118	130	241	106	210	93.1371210169717	117.218085755423	92.70103552175	250.113923118499	136.254538319778	290.471057340645
chr7|82190780|82190919|MIR:MIR:SINE|299|-,-	18.1774326862953	1.23749530099861	0.000137423627240691	0.020541654847576	31	47	34	6	4	4	21.2297849376921	46.6885595805499	24.2448862133808	6.22690265025309	5.14168069131239	5.53278204458371
chr5|103346171|103346751|Lx6:L1:LINE|230|-,+	128.317499503582	0.918503938950506	0.000139048783395056	0.0206651265184164	205	213	242	61	62	74	140.390513297641	211.58857852462	172.566543048181	63.3068436109064	79.6960507153421	102.356467824799
chr4|57742094|57742234|B1F2:Alu:SINE|175|+,+	45.4574906333042	1.10970693093159	0.000139638240613681	0.020693266952146	74	91	87	17	20	19	50.6775511415876	90.3969983368094	62.0383853107096	17.6428908423838	25.708403456562	26.2807147117726
chr4|95903136|95903558|MTC-int:ERVL-MaLR:LTR|192|+,-	19.7727962687923	1.22576265787569	0.000140785579011978	0.0208036838883442	36	45	40	6	7	4	24.6539437986102	44.7018123643563	28.5233955451538	6.22690265025309	8.99794120979669	5.53278204458371
chr7|102072187|102072297|B1_Mur1:Alu:SINE|209|-,-	88.7413089800388	1.0836055403085	0.000148440979768104	0.0217484958431347	149	159	183	25	30	56	102.039934055359	157.946403687392	130.494534619079	25.9454277093879	38.562605184843	77.458948624172
chrX|49810793|49815515|L1_Mus4:L1:LINE|110|-,+	20.0154079391457	1.16640317041023	0.000154649837327265	0.0225941664879345	3	54	84	3	0	1	2.05449531655085	53.6421748372276	59.899130644823	3.11345132512654	0	1.38319551114593
chr6|127783159|127783338|B3A:B2:SINE|240|-,-	1359.00657144604	0.646210318778437	0.000156043780672105	0.0227336008241707	2569	1684	2263	1123	856	609	1759.33282273971	1672.84115603502	1613.71110296708	1165.4686127057	1100.31966794085	842.36606628787
chr1|103662944|103665624|MERV1_I-int:ERV1:LTR|133|-,-	40.8166479194724	1.16026042780655	0.000158843874027283	0.0230765346090366	74	90	70	27	8	12	50.6775511415876	89.4036247287126	49.9159422040192	28.0210619261389	10.2833613826248	16.5983461337511
chr8|110129718|110130188|L1MB7:L1:LINE|370|-,+	1305.25519814997	0.599728795974984	0.000163542587985948	0.0236926025435441	2162	1589	2400	893	877	728	1480.60629146098	1578.47066326583	1711.40373270923	926.770677779335	1127.31349157024	1006.96633211424
chr12|98438585|98438902|MER2:TcMar-Tigger:DNA|325|+,+	184.800726155388	0.743341473809717	0.000166326444583373	0.0239616640317756	357	216	351	137	99	94	244.484942669551	214.56869934891	250.292795908725	142.180943847446	127.256597109982	130.020378047717
chr4|130371784|130371985|MMERVK10C-int:ERVK:LTR|104|+,-	22.6303206151504	-1.18584956362014	0.0001720825691749	0.0246535689616528	12	14	9	30	28	29	8.21798126620339	13.9072305133553	6.41776399765961	31.1345132512654	35.9917648391868	40.1126698232319
chr6|125230322|125230398|AmnSINE1:Deu:SINE|246|+,-	28.7680552878632	1.17704577858095	0.000171749130831689	0.0246535689616528	53	51	68	6	9	14	36.2960839257316	50.6620540129372	48.4897724267615	6.22690265025309	11.5687815554529	19.364737156043
chr10|127700500|127700646|B1F:Alu:SINE|183|-,+	2281.50462154555	0.588601728291796	0.000177525416699778	0.0252237280942193	4438	2487	3927	1876	1341	1235	3039.28340495089	2470.52016333676	2800.28435764548	1946.94489531247	1723.74845176248	1708.24645626522
chr10|68320241|68320444|B3:B2:SINE|178|+,-	40.9294770254051	1.12686253291289	0.000179107013200544	0.0253787277142984	56	82	93	15	18	15	38.3505792422825	81.4566358639382	66.3168946424827	15.5672566256327	23.1375631109058	20.7479326671889
chr4|44670555|44670886|Charlie1b:hAT-Charlie:DNA|283|+,+	920.963245908535	0.574019264451264	0.000191188939506498	0.0267970210361425	1757	1048	1534	700	561	535	1203.24942372661	1041.05554128545	1093.87221915665	726.471975862861	721.120716956563	740.009598463071
chr7|73783112|73783201|MIRb:MIR:SINE|268|-,-	54.629690304575	1.02309866289998	0.00019340305253337	0.0270340877674956	127	71	108	25	33	18	86.9736350673192	70.5295261748733	77.0131679719154	25.9454277093879	42.4188657033272	24.8975192006267
chr7|132861164|132862369|Lx9:L1:LINE|176|-,-	31.5498621931701	1.12432204934331	0.000205454999399717	0.0282702578978692	64	60	57	13	15	9	43.8292334197514	59.6024164858084	40.6458386518442	13.4916224088817	19.2813025924215	12.4487596003134
chrX|135659313|135660286|Lx8:L1:LINE|318|+,-	49.6070841980062	1.06208501544872	0.00020607295631193	0.0282702578978692	87	90	96	19	18	27	59.5803641799746	89.4036247287126	68.4561493083692	19.7185250591348	23.1375631109058	37.3462788009401
chr18|67035101|67035352|B4A:B4:SINE|200|+,-	119.898517140488	0.82502793006666	0.000215538174284248	0.0292583171543492	240	147	231	93	59	52	164.359625324068	146.025920390231	164.722609273263	96.5169910789229	75.8397901968578	71.9261665795883
chr6|127780768|127780964|RLTR41A2:ERV1:LTR|283|-,-	1732.33102761158	0.602979931621261	0.000224904094218418	0.030449777091315	3358	2004	2879	1436	1089	839	2299.66509099258	1990.720710626	2052.97139436245	1490.30536762724	1399.8225682098	1160.50103385143
chr14|24118949|24119034|B1_Mur1:Alu:SINE|212|-,+	87.0884479662702	0.890171694115864	0.000229592355806985	0.0310033604438158	163	115	179	48	54	36	111.627578865929	114.237964931133	127.642195064563	49.8152212020247	69.4126893327173	49.7950384012534
chr2|29900692|29900812|PB1D11:Alu:SINE|217|-,-	14.2203286705761	1.19790291483341	0.000233972544130026	0.0315054057692003	33	31	28	4	5	1	22.5994484820593	30.794581851001	19.9663768816077	4.15126843350206	6.42710086414049	1.38319551114593
chr10|126803467|126803834|ORR1B2:ERVL-MaLR:LTR|115|+,+	16.2838996639547	1.19662550698529	0.000234528533443069	0.0315054057692003	38	33	33	3	2	7	26.0236073429774	32.7813290671946	23.5318013247519	3.11345132512654	2.5708403456562	9.6823685780215
chr6|26237498|26238015|Lx3B:L1:LINE|145|+,+	10.3688246964421	1.18445098000098	0.00023743797703446	0.0315682640983168	29	18	26	2	3	0	19.8601213933249	17.8807249457425	18.54020710435	2.07563421675103	3.8562605184843	0
chr14|20549371|20549567|ID_B1:B4:SINE|241|-,-	140.578574041266	0.785290028958718	0.000236891629871	0.0315682640983168	257	185	265	102	63	78	176.001765451189	183.774117497909	188.967495486644	105.857345054303	80.9814708881702	107.889249869382
chr5|143766417|143766637|ID_B1:B4:SINE|193|+,+	369.082211524295	0.639757449552084	0.000238724681391267	0.0315769866927748	603	482	669	274	229	193	412.95355862672	478.806079102661	477.053790492698	284.361887694891	294.361219577635	266.956733651164
chr8|66515631|66515739|PB1D9:Alu:SINE|336|-,+	238.86861931973	0.795591781409661	0.000240178982848241	0.0316883081987964	564	240	436	180	117	116	386.245119511559	238.409665943234	310.905011442177	186.807079507593	150.394160220887	160.450679292928
chr7|35059951|35060117|ORR1A3-int:ERVL-MaLR:LTR|84|+,-	33.6704235719941	1.13417245043713	0.000241848795313586	0.0318274245415352	55	75	61	10	14	13	37.6657474700989	74.5030206072605	43.4981782063596	10.3781710837551	17.9958824195934	17.9815416448971
chr19|12009695|12009768|tRNA-Lys-AAA:tRNA:tRNA|14|-,-	478.610865647613	-1.00312844171472	0.000245217130755435	0.0321887938719298	322	363	348	761	232	690	220.515830643124	360.594619739141	248.153541242838	789.778819473767	298.217480096119	954.40490269069
chr2|151403385|151403545|RSINE1:B4:SINE|320|-,-	438.517251076816	0.652479641139213	0.000255305686159106	0.033428239955602	740	505	875	295	273	247	506.775511415876	501.653672088888	623.94927755024	306.156046970777	350.919707182071	341.649291253044
chr7|98815675|98815747|tRNA-Pro-CCY:tRNA:tRNA|0|-,-	362.562327718866	-0.950153264215993	0.000257638245159711	0.0335637088196854	425	211	229	622	212	429	291.053503178037	209.601831308426	163.296439496006	645.52224140957	272.509076639557	593.390874281603
chr7|73837869|73838150|RMER1C:Other:Other|168|-,+	1260.46594103608	0.599642903577748	0.000257556419584291	0.0335637088196854	2085	1598	2237	833	871	700	1427.87424500284	1587.4110257387	1595.17089586273	864.501651276804	1119.60097053327	968.23685780215
chr9|15316098|15316243|B1_Mus1:Alu:SINE|48|+,+	178.276132576197	-0.718635748656794	0.000273582193412419	0.0354621490253055	200	122	185	237	177	149	136.966354436723	121.19158018781	131.920704396336	245.962654684997	227.519370590573	206.096131160743
chr7|30140036|30140134|B1_Mur4:Alu:SINE|41|+,+	183.796014564686	0.785757185233467	0.000275329714403479	0.0355460346564714	326	219	387	99	102	110	223.255157731859	217.548820173201	275.963851899363	102.743893729176	131.112857628466	152.151506226052
chr7|97725289|97725479|B3A:B2:SINE|232|+,-	67.7133136049917	0.935282662100836	0.000295532587003673	0.0378158103135831	114	107	136	40	38	25	78.0708220289322	106.290976066358	96.979544853523	41.5126843350206	48.8459665674677	34.5798877786482
chr10|75863283|75865089|MMERVK10C-int:ERVK:LTR|303|-,+	575.237900752168	0.593621578351154	0.000296127210058221	0.0378158103135831	1021	657	1049	406	375	324	699.213239399472	652.646460519602	748.026048171659	421.353746000459	482.032564810537	448.155345611281
chr17|27364277|27364453|L1M4:L1:LINE|266|+,+	354.885274076355	0.63040950694435	0.000298351972274532	0.0380060730395727	600	437	655	261	198	211	410.899063310169	434.104266738305	467.070602051894	270.870265286009	254.513194219963	291.854252851791
chr8|77598552|77598671|SRV_MM-int:ERVK:LTR|40|-,-	40.8853881112773	1.06430901862441	0.000312403527403211	0.0396009755729575	69	71	90	26	10	17	47.2533922806695	70.5295261748733	64.1776399765961	26.9832448177634	12.854201728281	23.5143236894808
chr2|91290132|91290574|L1Md_F3:L1:LINE|63|+,+	28.2351599502742	-1.10990596948485	0.000321156709048314	0.0406110118221755	16	19	15	52	26	30	10.9573083549379	18.8740985538393	10.6962733294327	53.9664896355268	33.4209244935306	41.4958653343778
chr12|98396914|98397285|ORR1F:ERVL-MaLR:LTR|263|+,-	193.442668558396	0.697659677853448	0.000331164148852065	0.0415353718406487	339	242	365	149	106	99	232.157970770246	240.396413159427	260.275984349529	154.634749147952	136.254538319778	136.936355603447
chr6|13879632|13880164|ORR1A3-int:ERVL-MaLR:LTR|114|-,+	12.4159557394248	1.1495347265016	0.000340538632770523	0.0423373017986987	13	38	29	3	1	2	8.90281303838701	37.7481971076787	20.6794617702365	3.11345132512654	1.2854201728281	2.76639102229186
chr15|69228437|69231387|L1_Mus1:L1:LINE|81|+,-	12.1580913712893	-1.16000060090596	0.000342938351591968	0.0424316473827392	3	4	5	34	10	11	2.05449531655085	3.97349443238723	3.56542444314423	35.2857816847675	12.854201728281	15.2151506226052
chr2|34609219|34609463|MER58D:hAT-Charlie:DNA|269|+,+	158.044259842262	-0.84548528606772	0.000342158076096266	0.0424316473827392	123	139	132	159	177	173	84.2343079785848	138.078931525456	94.1272052990076	165.012920231707	227.519370590573	239.292823428246
chr4|44669364|44669482|MIRb:MIR:SINE|211|-,+	310.901340642897	0.633923478963566	0.000354905137810789	0.0435993796257392	548	387	550	237	198	154	375.287811156622	384.435586333464	392.196688745865	245.962654684997	254.513194219963	213.012108716473
chr19|37258503|37258576|Charlie1:hAT-Charlie:DNA|315|+,-	128.141681969143	0.817723324552806	0.000370522259567435	0.0453026967909412	285	141	242	98	68	52	195.177055072331	140.06567874165	172.566543048181	101.7060766208	87.4085717523107	71.9261665795883
chr3|9167056|9167876|Lx8:L1:LINE|284|+,-	10.4793528468413	1.12510239345374	0.000385144326161048	0.0466493662874081	13	25	34	1	3	0	8.90281303838701	24.8343402024202	24.2448862133808	1.03781710837551	3.8562605184843	0
chr14|19278342|19278565|LSU-rRNA_Hsa:rRNA:rRNA|206|+,+	39.2823317337166	-1.1425551971572	0.000386378694404245	0.0466895319997503	6	32	16	48	54	50	4.10899063310169	31.7879554590978	11.4093582180615	49.8152212020247	69.4126893327173	69.1597755572964
chr7|73838152|73838206|B3A:B2:SINE|204|-,+	231.251309343898	0.654538294961883	0.000389690823546932	0.0468707434954041	413	298	398	158	143	128	282.835521911833	296.025335212848	283.807785674281	163.975103123331	183.815084714418	177.049025426679
chr2|58735427|58735712|ORR1A2:ERVL-MaLR:LTR|106|+,+	16.8501206555031	1.15226180832125	0.000394439941148544	0.0470281089273274	28	45	33	7	5	0	19.1752896211412	44.7018123643563	23.5318013247519	7.2647197586286	6.42710086414049	0
chr6|72806963|72807054|4.5SRNA:scRNA:scRNA|55|+,+	650.646348905561	0.998111803689913	0.000394636386520623	0.0470281089273274	1101	1618	608	459	263	213	753.999781174161	1607.27849790063	433.555612286338	476.358052744361	338.06550545379	294.620643874083
chr14|39656803|39657294|RMER17A-int:ERVK:LTR|182|+,+	12.8322907843408	1.15114086561528	0.000403972414526271	0.0478727347966748	35	23	27	3	5	1	23.9691120264266	22.8475929862266	19.2532919929788	3.11345132512654	6.42710086414049	1.38319551114593
chr4|32047025|32047331|MT2A:ERVL:LTR|298|-,-	18.8882594397481	1.14504567778417	0.000404500959147448	0.0478727347966748	57	36	25	7	4	6	39.0354110144661	35.7614498914851	17.8271222157211	7.2647197586286	5.14168069131239	8.29917306687557
chr13|23309050|23309125|tRNA-Ile-ATT:tRNA:tRNA|0|-,-	204.177765522678	-1.04528096189403	0.000409756778783179	0.0483840430180074	228	68	139	262	103	360	156.141644057864	67.5494053505829	99.1187995194096	271.908082394385	132.398277801294	497.950384012534
chr7|102470542|102470745|ERVL-B4-int:ERVL:LTR|322|+,+	13.7856958536019	-1.14871889757395	0.000415362754068291	0.0487123498359591	9	1	7	20	14	23	6.16348594965254	0.993373608096807	4.99159422040192	20.7563421675103	17.9958824195934	31.8134967563563
chr7|28492430|28492753|ORR1B1:ERVL-MaLR:LTR|135|+,+	13.4906631842462	1.1452970193843	0.000415140170568575	0.0487123498359591	27	27	35	0	4	4	18.4904578489576	26.8210874186138	24.9579711020096	0	5.14168069131239	5.53278204458371
chr10|127700249|127700317|PB1:Alu:SINE|250|+,+	964.428384839493	0.584542862283348	0.000415016207817776	0.0487123498359591	1687	1054	1837	681	576	598	1155.31119967376	1047.01578293403	1309.93694041119	706.753450803726	740.402019548985	827.150915665265
chr7|82189886|82190600|L1MA6:L1:LINE|296|-,-	61.2021647842141	1.05042762103829	0.000416742471181683	0.0487635834096052	84	137	109	20	24	32	57.5258688634237	136.092184309263	77.7262528605442	20.7563421675103	30.8500841478744	44.2622563566697
chr13|114585671|114586720|Lx9:L1:LINE|275|-,-	52.539196611612	-1.03842215825221	0.000418984266426838	0.0489021131465345	29	47	26	83	55	53	19.8601213933249	46.6885595805499	18.54020710435	86.1388199951677	70.6981095055454	73.3093620907342
chr17|31563342|31563575|ID_B1:B4:SINE|271|-,-	178.52844654081	0.71856751802829	0.000425783434969533	0.0494856033105377	348	231	299	105	109	102	238.321456719898	229.469303470362	213.212381700025	108.970796379429	140.110798838263	141.085942136885
chr2|151401728|151402008|RMER15:ERVL:LTR|331|-,-	774.801212333481	0.595567170327114	0.000449147752285776	0.0517360191547172	1413	862	1414	506	486	482	967.667294095449	856.288050179448	1008.30203252119	525.135456838011	624.714203994456	666.700236372337
chr4|126740717|126740902|B2_Mm1a:B2:SINE|27|+,+	10.0861588164426	-1.10177075896847	0.000450670868409545	0.0517961036517184	0	3	3	7	17	19	0	2.98012082429042	2.13925466588654	7.2647197586286	21.8521429380777	26.2807147117726
chr6|114462866|114463062|B3:B2:SINE|205|-,-	35.6644395469364	1.113540074457	0.00045209657650534	0.0518447513088241	44	73	91	12	6	19	30.1325979760791	72.5162733910669	64.890724865225	12.4538053005062	7.71252103696859	26.2807147117726
chr11|43574116|43574536|L1MC4:L1:LINE|340|+,-	15.6458607322606	1.14110419806301	0.000455902098037953	0.0520503324689291	24	31	44	3	3	6	16.4359625324068	30.794581851001	31.3757350996692	3.11345132512654	3.8562605184843	8.29917306687557
chr6|13880164|13880776|MERVL_2A-int:ERVL:LTR|147|+,+	15.5139542766053	1.13495058820324	0.000455291208233073	0.0520503324689291	18	45	34	1	3	5	12.3269718993051	44.7018123643563	24.2448862133808	1.03781710837551	3.8562605184843	6.91597755572964
chr6|30921200|30921442|L2:L2:LINE|356|+,-	11.1041387630642	1.13061063492619	0.000458303505143841	0.0522092488602078	24	14	40	1	2	3	16.4359625324068	13.9072305133553	28.5233955451538	1.03781710837551	2.5708403456562	4.14958653343778
chr17|90802905|90803039|B1F1:Alu:SINE|280|-,-	38.7870946898341	1.03820865712568	0.000459346163614166	0.0522130202988155	60	76	77	19	14	17	41.0899063310169	75.4963942153573	54.9075364244211	19.7185250591348	17.9958824195934	23.5143236894808
chr9|54213863|54214307|RLTR9A:ERVK:LTR|166|+,-	292.611100894944	0.627207178328269	0.000472091263966809	0.0531940916799552	531	365	500	240	164	154	363.6456710295	362.581366955335	356.542444314423	249.076106010124	210.808908343808	213.012108716473
chr12|98379906|98380354|LTR102_Mam:ERVL:LTR|299|-,-	2016.73958357286	0.566095588647495	0.000471352156400598	0.0531940916799552	3656	2376	3420	1453	1452	1029	2503.7449591033	2360.25569283801	2438.75031911065	1507.94825846962	1866.4300909464	1423.30818096916
chr12|98383795|98383915|ORR1E:ERVL-MaLR:LTR|246|+,-	386.195046620826	0.650689363271791	0.00047574730235484	0.0534895102836739	767	431	683	320	230	180	525.265969264833	428.144025089724	487.036978933502	332.101474680165	295.646639750463	248.975192006267
chr2|9470383|9470812|MLTR11B:ERVK:LTR|238|-,-	33.6721787090725	1.11039486060095	0.000501685984833124	0.0558326491919959	50	89	52	20	6	10	34.2415886091808	88.4102511206158	37.0804142087	20.7563421675103	7.71252103696859	13.8319551114593
chr13|50311599|50316853|MuRRS-int:ERV1:LTR|176|+,+	2140.62906299093	0.560993019425548	0.000505093941944753	0.0559378021058687	3588	2631	3741	1409	1502	1238	2457.17639859481	2613.5659629027	2667.65056836051	1462.2843057011	1930.7010995878	1712.39604279866
chr3|9157149|9157742|RMER19B:ERVK:LTR|147|+,-	30.2851552046124	1.06577818374295	0.000513134042684236	0.0564654884118852	68	58	46	11	13	12	46.5685605084859	57.6156692696148	32.8019048769269	11.4159881921307	16.7104622467653	16.5983461337511
chr9|67763829|67764140|L2a:L2:LINE|385|+,+	51.9373540666861	0.937324688982333	0.000512199051791201	0.0564654884118852	109	82	86	28	27	22	74.6466631680141	81.4566358639382	61.3253004220807	29.0588790345144	34.7063446663587	30.4303012452104
chr8|72280192|72280392|ID_B1:B4:SINE|295|-,-	102.228136378791	0.89485995654035	0.000521140899189411	0.0572248113910343	245	114	195	83	50	31	167.783784184986	113.244591323036	139.051553282625	86.1388199951677	64.2710086414049	42.8790608455238
chr2|169080383|169080485|PB1D11:Alu:SINE|176|-,-	89.3244935684911	0.92836065147075	0.000522666987786162	0.0572707922485434	145	160	160	51	28	54	99.3006069666243	158.939777295489	114.093582180615	52.9286725271513	35.9917648391868	74.6925576018801
chr7|102472176|102472597|RLTR11A:ERVK:LTR|191|-,+	38.5001572329135	-1.12619281628073	0.000533112557797827	0.058008711605146	42	4	3	51	35	71	28.7629344317119	3.97349443238723	2.13925466588654	52.9286725271513	44.9897060489834	98.2068812913609
chr7|60973780|60974106|IAPLTR3:ERVK:LTR|28|+,+	37.0229806174827	-1.10006860855132	0.000533412367511096	0.058008711605146	36	7	24	89	34	27	24.6539437986102	6.95361525667765	17.1140373270923	92.3657226454208	43.7042858761553	37.3462788009401
chr6|128451455|128451583|ID_B1:B4:SINE|281|-,+	65.6600798323732	0.939237379380484	0.000537368829971019	0.058008711605146	147	71	146	47	21	31	100.670270510992	70.5295261748733	104.110393739811	48.7774040936492	26.9938236293901	42.8790608455238
chr4|44668928|44669050|L2b:L2:LINE|339|-,+	368.025705552014	0.622407128498309	0.000536262661947068	0.058008711605146	698	418	652	241	245	206	478.012576984164	415.230168184465	464.931347386007	250.113923118499	314.927942342884	284.938275296061
chr4|44666852|44667054|ID_B1:B4:SINE|261|+,+	534.10631664068	0.61881220817617	0.000538374322211762	0.058008711605146	967	567	1043	372	353	286	662.232323701557	563.24283579089	743.747538839886	386.067964315692	453.753321008319	395.593916187735
chr13|23313906|23314265|RLTR14:ERV1:LTR|153|-,+	73.1611948795236	0.878795514522193	0.000541097156442771	0.0581808811518995	118	120	138	44	34	37	80.8101491176667	119.204832971617	98.4057146307807	45.6639527685227	43.7042858761553	51.1782339123993
chr7|73120643|73120844|B3A:B2:SINE|243|+,+	91.4629860082143	0.799665816210561	0.000548891208807473	0.0588964822164184	192	113	164	62	50	43	131.487700259254	112.251217714939	116.945921735131	64.3446607192819	64.2710086414049	59.4774069792749
chr7|102469814|102470041|L1M4:L1:LINE|266|-,+	16.847278221561	-1.12062896687901	0.000561742516834938	0.0601506443647746	14	6	4	21	28	18	9.58764481057062	5.96024164858084	2.85233955451538	21.7941592758858	35.9917648391868	24.8975192006267
chr4|44669623|44669728|Tigger16a:TcMar-Tigger:DNA|257|+,+	229.221119631595	0.65373120437303	0.000584251366459026	0.0621746839956674	422	256	438	164	132	130	288.999007861486	254.303643672783	312.331181219434	170.202005773584	169.675462813309	179.815416448971
chr12|98385031|98385298|HAL1:L1:LINE|336|-,-	722.455548241284	0.602859624743266	0.000588673691641854	0.0625166625421459	1379	900	1140	566	490	337	944.383013841206	894.036247287126	812.916773036884	587.404483340541	629.855884685768	466.136887256178
chr6|127778698|127778787|MIRb:MIR:SINE|315|+,-	805.05637989825	0.611681062152091	0.000605237009568558	0.0640127871122214	1575	913	1372	698	486	374	1078.6100411892	906.950104192385	978.352467198776	724.396341646109	624.714203994456	517.315121168577
chr6|85987404|85987670|B4:B4:SINE|300|+,-	689.81152062886	0.535744430613452	0.00060487368389548	0.0640127871122214	1268	820	1108	510	443	410	868.366687128825	814.566358639382	790.098056600761	529.286725271513	569.441136562848	567.11015956983
chr7|126591272|126591413|B1_Mus1:Alu:SINE|103|-,-	430.5760406235	-0.714541717507317	0.000621590719133149	0.0652090271863029	440	398	341	473	504	365	301.325979760791	395.362696022529	243.161947022436	490.887492261619	647.851767105362	504.866361568264
chr7|126591307|126591438|MT2B:ERVL:LTR|227|-,-	430.5760406235	-0.714541717507317	0.000621590719133149	0.0652090271863029	440	398	341	473	504	365	301.325979760791	395.362696022529	243.161947022436	490.887492261619	647.851767105362	504.866361568264
chr7|73097810|73098356|MLT-int:ERVL-MaLR:LTR|307|+,-	1707.63294588591	0.485896402136524	0.000634878866280404	0.0663339395659721	2903	2013	2852	1307	1126	1027	1988.06663464904	1999.66107309887	2033.71810236947	1356.4269606468	1447.38311460444	1420.54178994687
chr2|137683194|137683358|ORR1A1:ERVL-MaLR:LTR|100|+,+	12.2087801182087	1.08832499553658	0.000649341819561603	0.0677082854151341	18	33	29	1	5	0	12.3269718993051	32.7813290671946	20.6794617702365	1.03781710837551	6.42710086414049	0
chr3|30601269|30601342|tRNA-Val-GTY:tRNA:tRNA|0|+,+	844.986805053424	-0.843565226764421	0.000652526392717508	0.0677770734965907	455	855	719	1052	862	865	311.598456343545	849.33443492277	512.70803492414	1091.78359801104	1108.03218897782	1196.46411714123
chr16|59116728|59117405|RMER19C:ERVK:LTR|182|-,+	45.1248471257296	1.02331744767528	0.000670465982552144	0.0692132338355576	81	83	86	13	15	28	55.4713735468729	82.450009472035	61.3253004220807	13.4916224088817	19.2813025924215	38.729474312086
chr14|39221683|39221891|MTB_Mm:ERVL-MaLR:LTR|205|+,+	35.4161110130324	1.02240181583258	0.000669325435853091	0.0692132338355576	54	70	71	20	14	12	36.9809156979153	69.5361525667765	50.6290270926481	20.7563421675103	17.9958824195934	16.5983461337511
chr11|103446982|103447095|B1_Mur3:Alu:SINE|186|+,+	69.3014954662757	0.849880287928325	0.000680881273007456	0.0695938706693134	135	86	143	49	35	29	92.4522892447881	85.4301302963254	101.971139073925	50.8530383104002	44.9897060489834	40.1126698232319
chr7|73145982|73146058|ORR1F:ERVL-MaLR:LTR|293|+,+	111.902416580147	0.779959036042347	0.000679892072881718	0.0695938706693134	245	140	184	70	54	66	167.783784184986	139.072305133553	131.207619507708	72.647197586286	69.4126893327173	91.2909037356312
chr3|34452728|34453200|Lx6:L1:LINE|225|-,-	128.377405549128	0.763099390879626	0.000679178848477562	0.0695938706693134	252	186	201	101	69	55	172.577606590271	184.767491106006	143.330062614398	104.819527945927	88.6939919251388	76.075753113026
chr6|128449078|128449183|L2c:L2:LINE|304|-,+	253.796517051551	0.655303517935378	0.000680196551401619	0.0695938706693134	502	306	423	196	163	116	343.785549636175	303.972324077623	301.634907890002	203.412153241601	209.52348817098	160.450679292928
chr13|22015789|22015863|tRNA-Val-GTY:tRNA:tRNA|14|-,-	2011.54748716979	-0.832962773821393	0.000694758659339443	0.0705937585508383	1411	1637	1991	1931	1540	2945	966.297630551082	1626.15259645447	1419.75201326003	2004.02483627312	1979.54706615527	4073.51078032476
chr8|66518755|66518953|ID_B1:B4:SINE|317|-,+	447.466845303965	0.677540772936083	0.00069467723391745	0.0705937585508383	982	430	823	352	246	229	672.504800284311	427.150651481627	586.86886334154	365.311622148181	316.213362515712	316.751772052417
chr7|100171440|100171585|B1_Mur2:Alu:SINE|207|-,-	13.0819580184984	1.10375404459999	0.000698048755256376	0.0707889873982442	26	24	34	3	2	5	17.805626076774	23.8409665943234	24.2448862133808	3.11345132512654	2.5708403456562	6.91597755572964
chr2|173291109|173291336|ORR1B1:ERVL-MaLR:LTR|156|+,+	29.280714668188	-1.01595907211793	0.000714095250196766	0.0722745445106194	23	19	17	37	36	32	15.7511307602232	18.8740985538393	12.1224431066904	38.3992330098941	46.2751262218115	44.2622563566697
chr5|22278356|22278949|RMER19B2:ERVK:LTR|202|+,-	18.0163849506421	1.10155354713348	0.00071623730256643	0.0723497598660805	25	46	38	2	5	7	17.1207943045904	45.6951859724531	27.0972257678961	2.07563421675103	6.42710086414049	9.6823685780215
chr7|16870192|16870318|RSINE1:B4:SINE|246|+,+	15.416653478827	1.09846260861096	0.000739680439952787	0.074282587716346	35	28	37	10	2	1	23.9691120264266	27.8144610267106	26.3841408792673	10.3781710837551	2.5708403456562	1.38319551114593
chr11|100459707|100459893|B3A:B2:SINE|244|-,-	207.328682664608	0.799297749143825	0.000738388612472423	0.074282587716346	493	229	357	172	75	108	337.622063686523	227.482556254169	254.571305240498	178.504542640589	96.4065129621074	149.38511520376
chr13|50510687|50511563|RLTR13D6:ERVK:LTR|129|+,-	1184.35427172927	0.52758663892641	0.000738367864335782	0.074282587716346	2015	1337	2142	845	759	736	1379.93602094999	1328.14051402543	1527.42783144299	876.95545657731	975.633911176527	1018.0318962034
chr9|3376617|3379584|L1_Mus2:L1:LINE|67|-,-	18.6094691032141	1.0964544293491	0.000757498946800726	0.0756314440725613	40	33	46	0	7	7	27.3932708873446	32.7813290671946	32.8019048769269	0	8.99794120979669	9.6823685780215
chr7|73783208|73783319|MIR:MIR:SINE|331|+,-	66.6740309452031	0.853455742164336	0.000756712058307767	0.0756314440725613	127	83	141	46	35	27	86.9736350673192	82.450009472035	100.544969296667	47.7395869852737	44.9897060489834	37.3462788009401
chr12|98439026|98439186|B4A:B4:SINE|323|+,+	158.619981252121	0.697466852287017	0.000756230337859025	0.0756314440725613	332	190	261	106	97	83	227.36414836496	188.740985538393	186.115155932129	110.008613487805	124.685756764326	114.805227425112
chr17|30578720|30578902|MIR:MIR:SINE|331|-,+	83.02261808276	0.809882016872775	0.000764113858669981	0.0761449029991382	151	106	169	46	48	43	103.409597599726	105.297602458262	120.511346178275	47.7395869852737	61.7001682957487	59.4774069792749
chr10|111157687|111158099|MurERV4-int:ERVK:LTR|209|+,+	25.8426407718679	1.04680874579557	0.000768872286578592	0.0763249631277509	55	39	57	7	11	12	37.6657474700989	38.7415707157755	40.6458386518442	7.2647197586286	14.1396219011091	16.5983461337511
chr13|101463453|101463506|B4A:B4:SINE|283|+,+	21.0391021774178	1.06757032854386	0.000780233124021244	0.0767164960860356	39	30	58	8	7	8	26.708439115161	29.8012082429042	41.3589235404731	8.30253686700412	8.99794120979669	11.0655640891674
chr14|75842942|75843069|ID_B1:B4:SINE|315|-,-	40.9080296814073	0.972136071718701	0.000791068889011117	0.0773408163908619	69	59	99	28	16	14	47.2533922806695	58.6090428777116	70.5954039742557	29.0588790345144	20.5667227652496	19.364737156043
chr15|97969842|97969911|L2a:L2:LINE|261|+,+	98.6016939860507	0.774295145956489	0.000790428282332281	0.0773408163908619	209	115	180	64	59	46	143.129840386376	114.237964931133	128.355279953192	66.420294936033	75.8397901968578	63.6269935127127
chr9|103931986|103932185|B3:B2:SINE|212|+,-	17.0303251684384	1.08704489484185	0.000804401714550377	0.0784959476883603	35	40	27	7	5	4	23.9691120264266	39.7349443238723	19.2532919929788	7.2647197586286	6.42710086414049	5.53278204458371
chr2|127703380|127703710|ORR1B1:ERVL-MaLR:LTR|152|+,+	1074.03059779574	0.511833323258324	0.000826114896415876	0.0801610437668531	1837	1299	1787	858	729	574	1258.0359655013	1290.39231691775	1274.28269597975	890.447078986192	937.071305991684	793.954223397763
chr15|25238409|25238683|Tigger5:TcMar-Tigger:DNA|321|-,+	17.9890854553942	1.08677278123695	0.000830292765773856	0.0804155647061012	17	47	46	2	5	6	11.6421401271215	46.6885595805499	32.8019048769269	2.07563421675103	6.42710086414049	8.29917306687557
chr17|27290844|27291520|RMER17B:ERVK:LTR|124|+,-	292.664727379337	0.689692214504772	0.000844843755557081	0.0816719143806667	613	309	537	254	146	141	419.801876348557	306.952444901913	382.92658519369	263.605545527381	187.671345232902	195.030567071576
chr13|102356145|102356478|ORR1D2:ERVL-MaLR:LTR|245|-,+	29.9847539775908	1.0314545986755	0.000846872270170969	0.0817152741436052	45	56	68	10	14	12	30.8174297482627	55.6289220534212	48.4897724267615	10.3781710837551	17.9958824195934	16.5983461337511
chr12|54657614|54657898|MTD:ERVL-MaLR:LTR|253|-,+	100.815670016191	0.79139844583906	0.000852513567010103	0.0819538088702519	155	156	192	68	49	53	106.14892468846	154.966282863102	136.912298616738	70.571563369535	62.9855884685768	73.3093620907342
chr4|86559514|86559632|RSINE1:B4:SINE|356|-,+	87.1648902921403	0.896577211353658	0.000858188145606394	0.0821937642641058	131	165	151	64	30	41	89.7129621560537	163.906645335973	107.675818182956	66.420294936033	38.562605184843	56.711015956983
chr1|153341680|153344904|L1VL4:L1:LINE|67|-,-	26.3732137490246	1.06937018413904	0.000863412921708365	0.0825042561181122	41	65	45	14	4	10	28.0781026595282	64.5692845262924	32.0888199882981	14.5294395172572	5.14168069131239	13.8319551114593
chr9|122689543|122689745|B4:B4:SINE|260|+,+	32.9822154213172	1.0579964934119	0.000867489502253461	0.0825042561181122	61	51	84	6	8	21	41.7747381032006	50.6620540129372	59.899130644823	6.22690265025309	10.2833613826248	29.0471057340645
chr17|74950829|74951252|ORR1C2:ERVL-MaLR:LTR|175|+,+	22.3333696298747	-1.04124186345576	0.000865251565991811	0.0825042561181122	19	11	12	32	23	28	13.0118036714887	10.9271096890649	8.55701866354615	33.2101474680165	29.5646639750463	38.729474312086
chrX|123097552|123105087|MMERVK10C-int:ERVK:LTR|203|-,-	10834.0203892244	-0.837332773087393	0.000867810965568805	0.0825042561181122	5285	10312	10607	15718	12115	8453	3619.33591599041	10243.6686466943	7563.69141368617	16312.4093094463	15572.8653938124	11692.1516557165
chr2|92560060|92560177|MIRc:MIR:SINE|376|-,+	93.3208530039052	0.775777192499039	0.000871166627986717	0.0826713152896239	158	128	183	59	56	44	108.203420005011	127.151821836391	130.494534619079	61.2312093941554	71.9835296783735	60.8606024904208
chr15|25239509|25239678|B3A:B2:SINE|243|+,+	27.0676645234991	1.07639479455835	0.000888676085857262	0.083724520520291	35	57	69	4	6	15	23.9691120264266	56.622295661518	49.2028573153904	4.15126843350206	7.71252103696859	20.7479326671889
chr6|87954749|87955145|RLTR20A3_MM:ERVK:LTR|157|+,-	119.215624265327	0.73210008424148	0.000906120322971368	0.0852066126977385	249	138	213	90	65	57	170.52311127372	137.085557917359	151.887081277944	93.4035397537964	83.5523112338264	78.8421441353179
chr16|59667765|59668176|Lx:L1:LINE|76|+,+	18.5408048670592	1.05869099780889	0.000915841351029903	0.085653524111963	41	31	39	7	7	6	28.0781026595282	30.794581851001	27.810310656525	7.2647197586286	8.99794120979669	8.29917306687557
chr6|29388823|29388895|tRNA-Pro-CCY:tRNA:tRNA|0|+,+	456.828017136216	-0.881275404972158	0.000915111868712933	0.085653524111963	436	198	516	341	443	690	298.586652672057	196.687974403168	367.951802532484	353.895633956051	569.441136562848	954.40490269069
chr6|87963335|87963677|ORR1C1:ERVL-MaLR:LTR|170|+,-	172.300932307727	0.690430454668401	0.000914554171035412	0.085653524111963	362	207	281	139	94	83	247.909101530469	205.628336876039	200.376853704706	144.256578064197	120.829496245841	114.805227425112
chr1|37329308|37329456|B3:B2:SINE|268|-,-	22.3444299025779	1.03976985305351	0.000918199730002262	0.0857190827364386	47	35	49	9	7	10	32.1870932926299	34.7680762833882	34.9411595428134	9.34035397537964	8.99794120979669	13.8319551114593
chr16|5947006|5947355|MLT1D:ERVL-MaLR:LTR|328|-,-	18.7839044767279	-1.06853471489821	0.000924753262307152	0.0858659137760567	10	13	6	28	27	18	6.84831772183616	12.9138569052585	4.27850933177307	29.0588790345144	34.7063446663587	24.8975192006267
chr8|83489115|83489650|L1_Mur3:L1:LINE|188|-,-	22.7284071264482	1.06799587574008	0.00092168010031123	0.0858659137760567	51	55	26	8	8	7	34.9264203813644	54.6355484453244	18.54020710435	8.30253686700412	10.2833613826248	9.6823685780215
chr2|173083158|173083290|ID_B1:B4:SINE|227|+,+	41.8975869582154	0.934667407087681	0.000933345814950219	0.0865084448089792	92	64	71	25	16	20	63.0045230408927	63.5759109181956	50.6290270926481	25.9454277093879	20.5667227652496	27.6639102229186
chr3|13914776|13914900|Lx9:L1:LINE|186|-,-	46.6267295364858	0.998752348490623	0.000939394862288059	0.0867581480047788	61	107	81	24	22	15	41.7747381032006	106.290976066358	57.7598759789365	24.9076106010124	28.2792438022182	20.7479326671889
chr12|98386833|98386898|Zaphod:hAT-Tip100:DNA|138|+,-	136.601421121173	0.721548658788161	0.000938889535959886	0.0867581480047788	297	159	228	89	85	68	203.395036338534	157.946403687392	162.583354607377	92.3657226454208	109.260714690388	94.0572947579231
chr12|98394545|98394603|MamRep1894:hAT:DNA|224|+,-	31.4275865881844	1.03839244877992	0.000962062006725057	0.0874441964348453	68	58	55	12	5	19	46.5685605084859	57.6156692696148	39.2196688745865	12.4538053005062	6.42710086414049	26.2807147117726
chr8|35842719|35843132|Lx5:L1:LINE|196|+,+	44.8942672627102	-0.957637825086522	0.000962724838644559	0.0874441964348453	23	28	47	55	46	55	15.7511307602232	27.8144610267106	33.5149897655558	57.0799409606533	59.1293279500925	76.075753113026
chr5|43208681|43216240|RLTR4_MM-int:ERV1:LTR|15|+,+	313.715787815774	0.842950809558879	0.000961230045472143	0.0874441964348453	778	508	321	154	173	169	532.799118758853	504.633792913178	228.90024924986	159.823834689829	222.377689899261	233.760041383662
chr17|30577775|30578153|MLT1D:ERVL-MaLR:LTR|286|+,+	259.543020402731	0.649642393803115	0.000963730775302342	0.0874441964348453	426	300	532	169	164	146	291.73833495022	298.012082429042	379.361160750546	175.391091315462	210.808908343808	201.946544627305
chr7|84232862|84233169|ORR1E:ERVL-MaLR:LTR|242|+,+	59.5001597234976	0.881001383490495	0.000970846790690377	0.0878652766529539	116	90	106	32	23	36	79.4404855732994	89.4036247287126	75.5869981946577	33.2101474680165	29.5646639750463	49.7950384012534
chr2|151332399|151332679|RMER15:ERVL:LTR|321|+,+	857.4989090239	0.651724609797601	0.000971769335166759	0.0878652766529539	1528	916	1752	522	631	424	1046.42294789656	909.930225016675	1249.32472487774	541.740530572019	811.10012905453	586.474896725873
chr13|50372496|50372666|RMER19A:ERVK:LTR|190|-,+	95.100291527957	0.756730156633946	0.00098488504842238	0.0887687773181435	174	134	166	66	56	43	119.160728359949	133.112063484972	118.372091512388	68.495929152784	71.9835296783735	59.4774069792749
chr5|143773832|143781545|RLTR6-int:ERV1:LTR|14|+,+	217.068291978645	0.739974637626417	0.000988326591122587	0.0888961095065549	382	274	428	144	85	148	261.605736974141	272.184368618525	305.200332333146	149.445663606074	109.260714690388	204.712935649597
chr15|74657242|74657372|B1_Mus1:Alu:SINE|169|+,+	103.749832569258	0.783952214760332	0.00102814157179744	0.0921567659476459	185	138	202	50	61	61	126.693877853969	137.085557917359	144.043147503027	51.8908554187758	78.410630542514	84.3749261799016
chr7|69944201|69944359|L1M5:L1:LINE|256|-,+	71.52507671541	0.833858327969911	0.00104332034639507	0.0933555103723296	158	91	126	55	36	27	108.203420005011	90.3969983368094	89.8486959672346	57.0799409606533	46.2751262218115	37.3462788009401
chr11|69040384|69040457|tRNA-Pro-CCG:tRNA:tRNA|0|+,+	980.229686339221	-0.814931041693752	0.00105902894204124	0.0945974401613658	593	866	985	820	1069	1220	406.105240904884	860.261544611835	702.388615299413	851.010028867922	1374.11416475324	1687.49852359803
chr7|125328793|125328950|L1M2:L1:LINE|289|-,-	213.962918753459	0.766626933772765	0.00106308857254785	0.0947963411786243	426	288	362	93	156	109	291.73833495022	286.09159913188	258.136729683642	96.5169910789229	200.525546961183	150.768310714906
chr17|27362366|27362519|Charlie18a:hAT-Charlie:DNA|282|+,+	103.259429539059	0.761888716826003	0.00107352014215281	0.0951358475087278	202	136	181	54	65	56	138.33601798109	135.098810701166	129.068364841821	56.0421238522778	83.5523112338264	77.458948624172
chr17|30579264|30579537|ORR1F:ERVL-MaLR:LTR|276|-,+	127.696242942142	0.728794512122293	0.00107930910370138	0.0951358475087278	215	154	269	89	79	58	147.238831019477	152.979535646908	191.81983504116	92.3657226454208	101.54819365342	80.2253396464638
chr19|37258646|37258893|Charlie1:hAT-Charlie:DNA|250|+,-	461.411109121265	0.543600263419664	0.00111789342335864	0.0974980269185249	822	522	812	352	270	286	562.931716734932	518.541023426533	579.024929566623	365.311622148181	347.063446663587	395.593916187735
chr16|76806421|76806733|MTE2b:ERVL-MaLR:LTR|261|-,+	16.5521347017301	1.05474553248978	0.00112538361110828	0.0979860521597797	30	31	39	4	6	6	20.5449531655085	30.794581851001	27.810310656525	4.15126843350206	7.71252103696859	8.29917306687557
chr9|67756780|67756882|MIRb:MIR:SINE|277|+,+	134.634711255095	0.741976026296922	0.00113872679197008	0.0988910716104832	254	152	276	96	88	53	173.947270134638	150.992788430715	196.811429261561	99.6304424040494	113.116975208873	73.3093620907342
chr14|3894192|3901517|MMERGLN-int:ERV1:LTR|82|-,-	48.4457826051614	0.915006575098734	0.00114388970636091	0.099096870558258	73	85	97	26	22	23	49.992719369404	84.4367566882286	69.169234196998	26.9832448177634	28.2792438022182	31.8134967563563
chr11|115613776|115614137|MTC:ERVL-MaLR:LTR|109|+,+	196.480933527872	-0.686678181356258	0.00115791500172478	0.0999769715763002	191	151	214	187	203	210	130.802868487071	149.999414822618	152.600166166573	194.071799266221	260.940295084104	290.471057340645
chr5|127224240|127224649|RMER19B2:ERVK:LTR|187|+,+	15.5155342753473	1.05282459653373	0.00116318228632162	0.10026437444378	30	27	38	5	4	6	20.5449531655085	26.8210874186138	27.0972257678961	5.18908554187757	5.14168069131239	8.29917306687557
chr9|22084001|22084126|B1F2:Alu:SINE|210|+,-	66.1602939737224	0.916443483962967	0.00117601154634214	0.100835715003829	92	135	114	31	36	29	63.0045230408927	134.105437093069	81.2916773036884	32.172330359641	46.2751262218115	40.1126698232319
chr5|114835131|114835238|MYSERV16_I-int:ERVK:LTR|256|-,-	72.5317623536195	0.791785984245239	0.00117495927280477	0.100835715003829	132	102	134	49	40	33	90.3977939282373	101.324108025874	95.5533750762653	50.8530383104002	51.4168069131239	45.6454518678156
chr11|107997357|107997550|MIRb:MIR:SINE|340|-,+	453.100018217892	0.580706099823851	0.00117760923185507	0.100835715003829	734	568	821	303	318	248	502.666520782774	564.236209398986	585.442693564282	314.458583837781	408.763614959335	343.03248676419
chr12|98382995|98383377|RLTR9A2:ERVK:LTR|103|+,-	1121.95555135023	0.541629539764551	0.00118529942280792	0.101159242323767	2129	1226	1909	947	728	561	1458.00684297892	1217.87604352669	1361.27905239247	982.812801631613	935.785885818856	775.972681752866
chr3|34877151|34877197|MIR3:MIR:SINE|222|-,+	50.1033201140352	0.875366780891887	0.00119182311306039	0.101548434241137	114	60	96	32	24	22	78.0708220289322	59.6024164858084	68.4561493083692	33.2101474680165	30.8500841478744	30.4303012452104
chr5|114833888|114835093|MYSERV16_I-int:ERVK:LTR|278|-,-	1694.57519729544	0.531488462811565	0.00121962950235447	0.103746740513603	2958	1860	3087	1149	1191	990	2025.73238211914	1847.67491106006	2201.29305119725	1192.45185752347	1530.93542583827	1369.36355603447
chr14|59503085|59504106|L1_Mus3:L1:LINE|118|+,+	39.0691956675893	0.977006028464002	0.00125448620527838	0.106211833112999	55	83	72	18	14	19	37.6657474700989	82.450009472035	51.3421119812769	18.6807079507593	17.9958824195934	26.2807147117726
chr7|73837189|73837298|MTE2b:ERVL-MaLR:LTR|290|-,+	272.638647563601	0.589770745402762	0.00125476962106851	0.106211833112999	486	304	509	213	163	150	332.828241281237	301.985576861429	362.960208312083	221.055044083985	209.52348817098	207.479326671889
chr4|154868460|154868791|MTEb:ERVL-MaLR:LTR|239|+,-	31.4887875509994	1.02464616615027	0.00126494148724095	0.106723505348474	46	65	68	10	6	19	31.5022615204463	64.5692845262924	48.4897724267615	10.3781710837551	7.71252103696859	26.2807147117726
chr17|25938134|25938313|B3:B2:SINE|224|+,+	184.937028562666	0.646670644104111	0.00128095688343681	0.107898711815095	338	205	358	125	109	108	231.473138998062	203.641589659845	255.284390129127	129.727138546939	140.110798838263	149.38511520376
chr14|6334684|6342042|MMERGLN-int:ERV1:LTR|83|+,+	36.3789794653966	0.961760312523933	0.00129306275124355	0.108388837004157	56	71	69	18	14	17	38.3505792422825	70.5295261748733	49.2028573153904	18.6807079507593	17.9958824195934	23.5143236894808
chr4|138433509|138433632|MT2B:ERVL:LTR|269|-,-	65.8811433028314	0.813693714867448	0.00132378208372501	0.11042691223899	118	90	131	40	40	28	80.8101491176667	89.4036247287126	93.4141204103788	41.5126843350206	51.4168069131239	38.729474312086
chr12|98379520|98379688|MT2A:ERVL:LTR|286|+,-	664.731008377276	0.504052310267122	0.00132285115588172	0.11042691223899	1156	788	1103	494	454	384	791.66552864426	782.778403180284	786.532632157617	512.681651537504	583.580758463957	531.147076280036
chr18|23951999|23952207|MLT1H:ERVL-MaLR:LTR|271|+,-	33.1505597389576	1.00670095755498	0.00137790837333467	0.113482341031901	43	80	58	12	12	15	29.4477662038955	79.4698886477446	41.3589235404731	12.4538053005062	15.4250420739372	20.7479326671889
chr17|23547359|23547432|tRNA-Lys-AAG:tRNA:tRNA|0|+,+	111.814124491777	-0.934785871421588	0.00137722812686429	0.113482341031901	70	110	53	194	78	126	47.9382240528531	109.271096890649	37.7934990973288	201.33651902485	100.262773480592	174.282634404387
chr1|31141239|31141424|RMER6A:ERVK:LTR|108|+,-	109.310203705153	0.767209317228639	0.00137796380765355	0.113482341031901	187	121	253	77	64	47	128.063541398336	120.198206579714	180.410476823098	79.9119173449147	82.2668910609983	65.0101890238586
chr3|19560252|19560416|U1:snRNA:snRNA|55|+,+	342.084317606111	-0.758952101719567	0.00136884025644403	0.113482341031901	264	267	378	290	340	433	180.795587856475	265.230753361847	269.546087901704	300.966961428899	437.042858761553	598.923656326187
chr13|23307628|23307701|tRNA-Val-GTG:tRNA:tRNA|27|+,+	165.277180817798	-0.729478726964912	0.00137280189168425	0.113482341031901	145	156	141	219	140	166	99.3006069666243	154.966282863102	100.544969296667	227.281946734238	179.958824195934	229.610454850224
chr1|189070058|189070205|B1_Mus2:Alu:SINE|34|+,+	47.5499497500323	-0.915204166726138	0.00139103371905308	0.114136216636429	42	17	54	62	58	45	28.7629344317119	16.8873513376457	38.5065839859577	64.3446607192819	74.5543700240297	62.2437980015668
chr4|46243937|46247250|L1Md_F:L1:LINE|64|-,-	12.1610459328389	1.02208911682839	0.00141592323268246	0.115541033144038	16	30	32	0	3	4	10.9573083549379	29.8012082429042	22.8187164361231	0	3.8562605184843	5.53278204458371
chr7|103579918|103581055|ERVB4_1B-I_MM-int:ERVK:LTR|31|-,-	253.981533829211	0.837185772346533	0.00141819145316166	0.115541033144038	515	263	581	162	187	63	352.688362674562	261.25725892946	414.302320293359	168.126371556833	240.373572318854	87.1413172021935
chr7|125328205|125328408|L1M2:L1:LINE|291|-,-	550.533814691175	0.69510716078273	0.00141323495896401	0.115541033144038	844	749	1085	261	366	337	577.998015722972	744.036832464508	773.697104162298	270.870265286009	470.463783255084	466.136887256178
chr6|31575320|31575442|ID_B1:B4:SINE|238|-,+	13.0589251467024	1.03582889746044	0.00142929309916232	0.116092698469815	23	31	27	2	6	2	15.7511307602232	30.794581851001	19.2532919929788	2.07563421675103	7.71252103696859	2.76639102229186
chr1|31141424|31141576|B3:B2:SINE|203|+,-	75.841442220574	0.831849231825388	0.00143305494609819	0.116169543506665	141	84	176	36	41	43	96.5612798778898	83.4433830801318	125.502940398677	37.3614159015185	52.702227085952	59.4774069792749
chr8|12473989|12474113|L1MEj:L1:LINE|283|-,-	22.0241562764405	1.00947415962567	0.00143800106160898	0.116206213914617	56	23	55	10	8	8	38.3505792422825	22.8475929862266	39.2196688745865	10.3781710837551	10.2833613826248	11.0655640891674
chr14|24121928|24123240|Lx9:L1:LINE|292|+,+	221.071326953171	0.614500367317037	0.00143741619916414	0.116206213914617	419	267	371	170	114	135	286.944512544935	265.230753361847	264.554493681302	176.428908423838	146.537899702403	186.7313940047
chr1|43893276|43893395|B1_Mus2:Alu:SINE|50|+,+	16.1183421947345	-0.951105963216228	0.00145601008832794	0.117477980902079	1	1	6	9	2	57	0.684831772183616	0.993373608096807	4.27850933177307	9.34035397537964	2.5708403456562	78.8421441353179
chr7|125328681|125328744|U2:snRNA:snRNA|88|+,-	77.4198470557016	0.782526898425066	0.00147633471615537	0.118932328948348	130	110	151	48	48	34	89.0281303838701	109.271096890649	107.675818182956	49.8152212020247	61.7001682957487	47.0286473789616
chr19|37255468|37255515|ID_B1:B4:SINE|149|+,-	157.960491942224	0.659567527343364	0.00148250404269292	0.119243587222449	305	195	267	97	103	88	208.873690516003	193.707853578877	190.393665263902	100.668259512425	132.398277801294	121.721204980842
chr11|87331565|87331705|L1M4:L1:LINE|309|+,+	18.7568161486957	-1.0254122890764	0.00149474617217605	0.11985546864926	7	9	15	19	22	29	4.79382240528531	8.94036247287126	10.6962733294327	19.7185250591348	28.2792438022182	40.1126698232319
chr14|39250286|39250447|MIR:MIR:SINE|386|+,+	44.2515599558486	0.89362027488853	0.00151020327672483	0.120907435400823	74	72	88	24	25	17	50.6775511415876	71.5228997829701	62.7514701993384	24.9076106010124	32.1355043207025	23.5143236894808
chr11|103442880|103443269|MLTR14:ERV1:LTR|231|+,+	151.460602732318	0.736123279596281	0.00151267790394412	0.120918374828571	229	219	298	91	107	65	156.826475830048	217.548820173201	212.499296811396	94.4413568621719	137.539958492607	89.9077082244853
chr15|44063500|44064346|RMER17A2:ERVK:LTR|118|-,+	26.4842999253484	1.01822195301562	0.00151783875776018	0.121143677025616	41	56	55	4	14	10	28.0781026595282	55.6289220534212	39.2196688745865	4.15126843350206	17.9958824195934	13.8319551114593
chr15|74658083|74658621|RLTR24:ERV1:LTR|145|+,+	604.065765639203	0.563735913487657	0.00157324753120244	0.124795688751931	992	756	1067	380	424	357	679.353118006147	750.990447721186	760.861576166978	394.370501182696	545.018153279114	493.800797479096
chr2|112209613|112209685|tRNA-Gln-CAG:tRNA:tRNA|83|+,+	112.446286104875	-0.9257417187845	0.00160324669951541	0.126592848934714	89	84	73	269	72	77	60.9500277243418	83.4433830801318	52.0551968699057	279.172802153013	92.5502524436231	106.506054358236
chr7|73837765|73837868|B3:B2:SINE|223|-,+	391.721866830741	0.581232698550903	0.00163358921820594	0.128400609082664	631	490	717	257	277	215	432.128848247862	486.753067967435	511.281865146882	266.718996852507	356.061387873383	297.387034896375
chr15|34161262|34162239|L1_Mus2:L1:LINE|49|-,-	36.2133217486927	0.908316776140584	0.00163754463750024	0.128516192878414	66	54	76	22	15	16	45.1988969641186	53.6421748372276	54.1944515357923	22.8319763842613	19.2813025924215	22.1311281783348
chr7|102469346|102469650|L1MB4:L1:LINE|241|-,+	31.9008888314406	-1.01020582717119	0.0016784340768059	0.131128296100188	39	10	9	34	32	52	26.708439115161	9.93373608096807	6.41776399765961	35.2857816847675	41.1334455304991	71.9261665795883
chr11|115613357|115613755|RMER15:ERVL:LTR|222|+,+	291.118594578753	-0.707771237238542	0.00167603052400534	0.131128296100188	253	222	332	246	320	325	173.262438362455	220.528940997491	236.744183024777	255.303008660377	411.334455304991	449.538541122427
chr14|7395098|7402457|MMERGLN-int:ERV1:LTR|82|+,+	36.2071602556789	0.930776073190081	0.00168795612316547	0.131673307291093	53	59	85	21	16	14	36.2960839257316	58.6090428777116	60.6122155334519	21.7941592758858	20.5667227652496	19.364737156043
chr4|53765014|53765104|B1F:Alu:SINE|247|+,+	200.202494031406	0.611581502627791	0.00169520147602494	0.132039345088154	323	256	370	144	115	119	221.200662415308	254.303643672783	263.841408792673	149.445663606074	147.823319875231	164.600265826365
chr9|67763562|67763781|B4A:B4:SINE|321|-,+	34.6540409320689	0.916844542644465	0.00171975588432035	0.133349407168162	69	48	73	15	17	17	47.2533922806695	47.6819331886467	52.0551968699057	15.5672566256327	21.8521429380777	23.5143236894808
chr19|37255038|37255134|PB1D10:Alu:SINE|340|+,-	298.372032803982	0.573079925195526	0.00171614291972993	0.133349407168162	536	391	464	203	190	180	367.069829890418	388.409080765852	330.871388323784	210.67687300023	244.229832837339	248.975192006267
chr11|103448576|103449154|Lx5:L1:LINE|161|-,+	478.788945186136	0.514460390044403	0.00171730418955122	0.133349407168162	833	579	788	362	286	305	570.464866228952	575.163319088051	561.910892239531	375.689793231936	367.630169428836	421.874630899508
chr14|24118173|24118342|B3:B2:SINE|229|-,+	166.398155712517	0.636826846009322	0.00172698803407462	0.133709721757942	273	211	314	117	107	86	186.959073806127	209.601831308426	223.908655029458	121.424601679935	137.539958492607	118.95481395855
chr8|85152989|85153273|RMER15:ERVL:LTR|318|-,-	26.8305098787568	1.01119833622687	0.00174074004861764	0.134572996374373	68	41	54	14	1	14	46.5685605084859	40.7283179319691	38.5065839859577	14.5294395172572	1.2854201728281	19.364737156043
chr18|67036967|67037099|B1F:Alu:SINE|197|+,-	38.2241883735591	0.905540110554804	0.00176160036353046	0.135779745456679	69	57	81	22	22	12	47.2533922806695	56.622295661518	57.7598759789365	22.8319763842613	28.2792438022182	16.5983461337511
chr12|111909614|111909760|MIR3:MIR:SINE|331|+,+	13.4300040780907	1.01687035275196	0.00177563239267116	0.136316804905389	31	19	35	6	4	3	21.2297849376921	18.8740985538393	24.9579711020096	6.22690265025309	5.14168069131239	4.14958653343778
chr5|3997125|3998961|Lx4A:L1:LINE|148|-,+	29.1676738555913	0.964993798930734	0.00179355346431124	0.137017417460433	53	45	68	21	12	6	36.2960839257316	44.7018123643563	48.4897724267615	21.7941592758858	15.4250420739372	8.29917306687557
chr10|11491974|11492266|LSU-rRNA_Hsa:rRNA:rRNA|198|-,-	431993.558232538	-0.856399023370229	0.00179133171220444	0.137017417460433	170684	458722	345928	462158	476020	492477	116889.826203388	455682.328253383	246676.029353599	479635.479172611	611885.710669631	681191.975742613
chr16|71249828|71250906|RMER1B:Other:Other|233|+,+	218.718251334536	0.713970904714322	0.00181411326972159	0.138179858905348	412	335	317	152	89	144	282.15069013965	332.78015871243	226.047909695344	157.748200473078	114.402395381701	199.180153605014
chr1|165642270|165642342|tRNA-Pro-CCG:tRNA:tRNA|0|-,-	440.501532371189	-0.781943940718584	0.00182385488174057	0.13871757445403	253	404	457	654	324	468	173.262438362455	401.32293767111	325.879794103383	678.732388877587	416.476135996304	647.335499216294
chr19|37257284|37257399|PB1D11:Alu:SINE|292|+,-	171.670758871617	0.655934638525952	0.00185248510909986	0.14014717079542	322	196	323	148	86	87	220.515830643124	194.701227186974	230.326419027117	153.596932039576	110.546134863216	120.338009469696
chr17|71599270|71599344|tRNA-Cys-TGY:tRNA:tRNA|40|+,+	70.2920477539965	-0.845480758542838	0.00188540382540071	0.142144607063993	62	48	62	68	60	101	42.4595698753842	47.6819331886467	44.2112630949884	70.571563369535	77.1252103696859	139.702746625739
chr2|151252833|151252882|L1_Mur2:L1:LINE|122|+,-	68.6343953330296	0.808277301757937	0.00189267643096807	0.14248519990282	113	83	162	47	37	29	77.3859902567486	82.450009472035	115.519751957873	48.7774040936492	47.5605463946396	40.1126698232319
chr9|54297253|54297841|Lx8:L1:LINE|277|-,+	26.8578790568944	0.960727995032319	0.00190089502526768	0.142688519320492	47	43	61	9	12	13	32.1870932926299	42.7150651481627	43.4981782063596	9.34035397537964	15.4250420739372	17.9815416448971
chr3|140963457|140964904|Lx9:L1:LINE|271|+,-	10.3152766350719	-0.994182223839697	0.0019236998031428	0.143982388015546	3	5	3	29	9	8	2.05449531655085	4.96686804048403	2.13925466588654	30.0966961428899	11.5687815554529	11.0655640891674
chr18|67029263|67029820|RMER20C_Mm:ERVK:LTR|194|-,-	701.007800235605	0.513217235421009	0.00195402947021585	0.145830375425821	1261	785	1201	521	500	378	863.57286472354	779.798282355993	856.414951243244	540.702713463643	642.710086414049	522.847903213161
chrX|160784829|160784910|ID4:ID:SINE|198|+,+	38.5006979099412	-0.924954219893454	0.00195749327760913	0.145878378709894	24	30	28	51	30	53	16.4359625324068	29.8012082429042	19.9663768816077	52.9286725271513	38.562605184843	73.3093620907342
chr4|44667146|44667231|B1F:Alu:SINE|216|+,+	187.626814414313	0.621624328168566	0.00196082159157025	0.145916160999168	328	223	351	149	119	88	224.624821276226	221.522314605588	250.292795908725	154.634749147952	152.965000566544	121.721204980842
chr6|127781134|127781194|MamTip2:hAT-Tip100:DNA|207|-,-	456.692309552261	0.565937515613721	0.00197472494143654	0.146708003479159	936	496	738	381	282	233	641.002538763864	492.713309616016	526.256647808088	395.408318291071	362.488488737524	322.284554097001
chr2|151327965|151328014|L1_Mur2:L1:LINE|122|-,+	68.5263961321418	0.802885524933654	0.00200304779911243	0.147782637834944	113	82	162	46	37	30	77.3859902567486	81.4566358639382	115.519751957873	47.7395869852737	47.5605463946396	41.4958653343778
chr9|58401720|58402091|MTD:ERVL-MaLR:LTR|186|+,+	12.984356600798	1.00563549933536	0.00200760346780227	0.147907754631433	28	24	28	4	3	5	19.1752896211412	23.8409665943234	19.9663768816077	4.15126843350206	3.8562605184843	6.91597755572964
chr18|61929497|61929683|B2_Mm2:B2:SINE|75|-,-	54.6644125082261	-0.876318916491378	0.00203991705163058	0.149648893607492	41	33	55	50	53	78	28.0781026595282	32.7813290671946	39.2196688745865	51.8908554187758	68.1272691598892	107.889249869382
chr15|83353816|83354055|ORR1G:ERVL-MaLR:LTR|266|-,-	1203.58879969276	0.533820379827985	0.00206873568466116	0.150482335970451	2051	1364	2193	762	841	742	1404.5899647486	1354.96160144404	1563.79516076306	790.816636582142	1081.03836534843	1026.33106927028
chr7|96917554|96917955|MTC:ERVL-MaLR:LTR|151|+,-	21.3446530729846	0.989113255142823	0.00208077106965262	0.150906669668806	51	30	48	13	10	2	34.9264203813644	29.8012082429042	34.2280746541846	13.4916224088817	12.854201728281	2.76639102229186
chr9|22084707|22084815|PB1D10:Alu:SINE|210|+,-	51.9383998961769	0.907918244936351	0.00209105802671777	0.150906669668806	80	87	111	19	18	35	54.7865417746893	86.4235039044222	79.1524226378019	19.7185250591348	23.1375631109058	48.4118428901075
chr8|66516784|66516905|MLTR73:ERV1:LTR|305|+,+	240.989994624261	0.719133716065192	0.00209499388662199	0.150906669668806	562	241	429	220	116	100	384.875455967192	239.40303955133	305.913417221775	228.319763842613	149.108740048059	138.319551114593
chr7|73837348|73837488|MTE2b:ERVL-MaLR:LTR|311|-,+	387.162756272908	0.569118376135382	0.00208585667180131	0.150906669668806	636	460	724	274	278	197	435.55300710878	456.951859724531	516.273459367284	284.361887694891	357.346808046211	272.489515695748
chr13|7442535|7446917|Lx:L1:LINE|111|-,+	29.6671049385006	0.971966584073847	0.00210307315769689	0.151277942479729	35	69	58	13	12	11	23.9691120264266	68.5427789586797	41.3589235404731	13.4916224088817	15.4250420739372	15.2151506226052
chr8|124894317|124894527|ID_B1:B4:SINE|231|+,-	182.346027855005	0.649026938295818	0.00212506018059397	0.152647204833527	402	195	301	141	100	98	275.302372417814	193.707853578877	214.638551477283	146.332212280948	128.54201728281	135.553160092301
chr6|125227126|125227797|MLTR18D_MM:ERVK:LTR|141|+,-	22.5757199363527	0.987724899471968	0.00213846604169501	0.152761498909426	30	53	44	9	6	10	20.5449531655085	52.6488012291308	31.3757350996692	9.34035397537964	7.71252103696859	13.8319551114593
chr2|92559617|92559745|MIRc:MIR:SINE|258|-,+	47.4223793589298	0.853442906563609	0.00214806572869579	0.153024533639694	95	60	98	21	24	27	65.0590183574435	59.6024164858084	69.8823190856269	21.7941592758858	30.8500841478744	37.3462788009401
chr9|67750496|67753337|MERV1_I-int:ERV1:LTR|115|-,+	1509.52177430806	0.469349275055121	0.00214767280775947	0.153024533639694	2480	1785	2569	1179	1073	832	1698.38279501537	1773.1718904528	1831.9150788875	1223.58637077473	1379.25584544455	1150.81866527341
chr8|110132108|110132358|RCHARR1:hAT-Charlie:DNA|248|+,+	403.54432798007	0.524159911447069	0.00216412598519756	0.153667215019028	684	515	652	290	251	255	468.424932173593	511.587408169856	464.931347386007	300.966961428899	322.640463379853	352.714855342212
chr8|110129284|110129336|Charlie1b:hAT-Charlie:DNA|269|-,+	102.771818619094	0.718052970700719	0.00218926237434777	0.154892559150332	177	144	185	65	48	66	121.2152236765	143.04579956594	131.920704396336	67.4581120444085	61.7001682957487	91.2909037356312
chr6|114164819|114165771|RMER13B:ERVK:LTR|189|-,-	116.4240059366	-0.749780285637799	0.00224327707476873	0.158065459168888	113	95	100	107	113	144	77.3859902567486	94.3704927691967	71.3084888628846	111.04643059618	145.252479529575	199.180153605014
chr1|165641633|165641705|tRNA-Pro-CCY:tRNA:tRNA|0|+,+	293.603637398981	-0.748594187545311	0.00230559208104917	0.161434079894353	456	159	200	379	309	259	312.283288115729	157.946403687392	142.616977725769	393.33268407432	397.194833403882	358.247637386795
chr6|54815564|54815757|B3:B2:SINE|191|+,-	116.620850321946	0.728234663024547	0.00230669164218038	0.161434079894353	205	127	259	64	76	61	140.390513297641	126.158448228294	184.688986154871	66.420294936033	97.6919331349355	84.3749261799016
chr4|147195424|147196540|RLTR13D3:ERVK:LTR|181|-,+	70.7065613145093	0.7786271000088	0.00234023319446523	0.16343446804695	160	84	123	56	32	32	109.573083549379	83.4433830801318	87.709441301348	58.1177580690288	41.1334455304991	44.2622563566697
chr8|77597921|77597988|SRV_MM-int:ERVK:LTR|90|-,-	33.0331483432362	0.914738805576027	0.00236114382267432	0.163960132479153	68	61	49	17	17	12	46.5685605084859	60.5957900939052	34.9411595428134	17.6428908423838	21.8521429380777	16.5983461337511
chr13|23530345|23530419|tRNA-Met-i:tRNA:tRNA|14|-,-	73.9812496060115	-0.850291153689436	0.00235821149685686	0.163960132479153	48	58	69	65	111	68	32.8719250648136	57.6156692696148	49.2028573153904	67.4581120444085	142.681639183919	94.0572947579231
chr2|151406402|151406451|L1_Mur2:L1:LINE|122|+,-	76.6641807713378	0.768888826005507	0.00236180704764147	0.163960132479153	142	84	171	52	46	32	97.2461116500734	83.4433830801318	121.937515955533	53.9664896355268	59.1293279500925	44.2622563566697
chr6|127836572|127837003|Lx8:L1:LINE|249|-,+	191.115222123622	0.588221458983537	0.00236100052130303	0.163960132479153	369	219	323	145	117	105	252.702923935754	217.548820173201	230.326419027117	150.48348071445	150.394160220887	145.235528670322
chr5|60355672|60356069|L1_Rod:L1:LINE|306|-,-	18.8226671874678	0.985518496620331	0.00237393833889925	0.164405582557364	83	24	18	3	3	9	56.8410370912401	23.8409665943234	12.8355279953192	3.11345132512654	3.8562605184843	12.4487596003134
chr15|17689782|17689817|U6:snRNA:snRNA|0|-,-	18.4435275599458	0.983030832798068	0.00238302555173328	0.164765281753409	26	39	42	9	4	7	17.805626076774	38.7415707157755	29.9495653224115	9.34035397537964	5.14168069131239	9.6823685780215
chr8|124874439|124874625|L1MB3:L1:LINE|246|-,-	12.1863621488936	0.971401323258506	0.00238614814735984	0.164765281753409	22	25	33	8	0	1	15.0662989880395	24.8343402024202	23.5318013247519	8.30253686700412	0	1.38319551114593
chr4|128935456|128935576|B1_Mur4:Alu:SINE|185|-,-	21.4107122622603	0.959069119556814	0.00240746607086681	0.166015650292214	43	31	50	7	10	9	29.4477662038955	30.794581851001	35.6542444314423	7.2647197586286	12.854201728281	12.4487596003134
chr19|37255444|37255514|PB1D10:Alu:SINE|208|+,-	237.719689211038	0.567516243068628	0.00242347537275902	0.166675163302824	443	274	405	163	156	139	303.380475077342	272.184368618525	288.799379894683	169.164188665209	200.525546961183	192.264176049284
chr18|42996324|42996536|B3:B2:SINE|173|-,+	23.1094210730801	0.943075189778977	0.00243844186003317	0.167404234199765	52	36	43	11	11	8	35.611252153548	35.7614498914851	30.6626502110404	11.4159881921307	14.1396219011091	11.0655640891674
chr19|7407114|7407518|RLTR23:ERV1:LTR|129|+,+	48.8487398967248	0.881200548443776	0.00245534025626235	0.167973204647662	81	94	79	25	17	29	55.4713735468729	93.3771191610999	56.3337062016788	25.9454277093879	21.8521429380777	40.1126698232319
chr17|27364991|27365055|L2b:L2:LINE|375|-,+	73.3005229600008	0.735330114133971	0.00246600261391419	0.168479774358029	138	98	131	51	36	40	94.506784561339	97.3506135934871	93.4141204103788	52.9286725271513	46.2751262218115	55.3278204458371
chr14|87160351|87160891|MT2B:ERVL:LTR|154|+,+	36.8781266673869	0.951109898965506	0.002489209313591	0.169617149525182	38	88	72	21	13	13	26.0236073429774	87.416877512519	51.3421119812769	21.7941592758858	16.7104622467653	17.9815416448971
chr17|66928324|66932284|L1_Mur1:L1:LINE|154|+,+	10.522671237045	0.900506864061738	0.00252226805112306	0.171193151359624	5	39	24	0	3	0	3.42415886091808	38.7415707157755	17.1140373270923	0	3.8562605184843	0
chr2|169080900|169081031|ID_B1:B4:SINE|274|-,-	120.04066736491	0.781111391736521	0.00252048037985616	0.171193151359624	197	171	241	68	41	87	134.911859120172	169.866886984554	171.853458159552	70.571563369535	52.702227085952	120.338009469696
chr5|59959443|59960410|Lx3B:L1:LINE|144|-,-	74.9021604775065	0.745503094726771	0.0025189147853273	0.171193151359624	129	108	136	43	41	43	88.3432986116864	107.284349674455	96.979544853523	44.6261356601471	52.702227085952	59.4774069792749
chr17|30873090|30873492|MTB_Mm:ERVL-MaLR:LTR|138|-,+	15.2931264843882	-0.979515465910071	0.00253074417479709	0.171266178878279	9	7	10	33	15	13	6.16348594965254	6.95361525667765	7.13084888628846	34.247964576392	19.2813025924215	17.9815416448971
chr7|73838233|73838373|Lx9:L1:LINE|166|-,+	680.759959470064	0.52316004911911	0.00253658989966476	0.171266178878279	1112	835	1187	445	482	409	761.532930668181	829.466962760834	846.43176280244	461.828613227104	619.572523303143	565.726964058685
chr10|66707101|66707863|Lx3_Mus:L1:LINE|58|+,+	810.345607477204	0.478540293461644	0.00253051960463769	0.171266178878279	1460	958	1270	639	565	445	999.854387388079	951.651916556741	905.617808558634	663.165132251954	726.262397647876	615.522002459938
chr7|60976634|60976960|IAPLTR3:ERVK:LTR|37|+,+	288.118146381789	-0.760102428439086	0.00254796248583231	0.17180974159682	418	162	207	484	274	202	286.259680772751	160.926524511683	147.608571946171	502.303480453749	352.205127354899	279.405493251477
chr18|78476943|78477264|ORR1A4:ERVL-MaLR:LTR|158|-,+	39.2041881550269	0.915916255337164	0.00255312223079123	0.171933500851942	48	76	86	26	16	13	32.8719250648136	75.4963942153573	61.3253004220807	26.9832448177634	20.5667227652496	17.9815416448971
chr5|113373862|113374018|Tigger7:TcMar-Tigger:DNA|377|-,+	45.9620625479931	0.845598847333438	0.00256535123216726	0.172532380203457	99	54	95	30	27	15	67.798345446178	53.6421748372276	67.7430644197403	31.1345132512654	34.7063446663587	20.7479326671889
chr8|66517242|66517449|B3:B2:SINE|241|+,+	551.023862474869	0.652911927201649	0.00257029747258612	0.172640538941145	1313	527	911	478	306	249	899.184116877088	523.507891467017	649.620333540879	496.076577803496	393.338572885398	344.415682275336
chr18|67032053|67032372|Lx5b:L1:LINE|96|-,-	369.235635061669	0.597104967234884	0.0026012154737375	0.174490613600817	764	395	622	298	248	165	523.211473948282	392.382575198239	443.538800727142	309.269498295903	318.784202861368	228.227259339078
chr8|103729938|103730270|MTE2b:ERVL-MaLR:LTR|243|+,+	14.9729538863648	0.975926001834472	0.0026066003202363	0.174578362112849	29	25	36	6	6	4	19.8601213933249	24.8343402024202	25.6710559906385	6.22690265025309	7.71252103696859	5.53278204458371
chr8|97218782|97220067|L1MDa:L1:LINE|327|+,+	12.9211349200218	-0.971761838804368	0.00260927461693444	0.174578362112849	1	5	10	14	24	14	0.684831772183616	4.96686804048403	7.13084888628846	14.5294395172572	30.8500841478744	19.364737156043
chr13|86739966|86740161|L1_Mur2:L1:LINE|181|+,+	17.9438546140605	0.970510898520319	0.00262858163069981	0.175416275300856	30	38	35	8	5	7	20.5449531655085	37.7481971076787	24.9579711020096	8.30253686700412	6.42710086414049	9.6823685780215
chr2|155129440|155129918|MLTR14:ERV1:LTR|209|+,-	15.2689235092968	-0.973058096882407	0.00263782279503346	0.17556050825709	15	0	7	27	15	21	10.2724765827542	0	4.99159422040192	28.0210619261389	19.2813025924215	29.0471057340645
chr14|9241991|9242157|MTD:ERVL-MaLR:LTR|264|+,-	11.6534147947422	0.963394315896179	0.00263485044760392	0.17556050825709	17	38	15	3	2	3	11.6421401271215	37.7481971076787	10.6962733294327	3.11345132512654	2.5708403456562	4.14958653343778
chr7|97724014|97724242|ORR1D2:ERVL-MaLR:LTR|241|-,-	103.750578001059	0.748167428493608	0.00264092645689237	0.17556050825709	168	152	197	62	76	39	115.051737726847	150.992788430715	140.477723059883	64.3446607192819	97.6919331349355	53.9446249346912
chr6|134245691|134246074|L1MEf:L1:LINE|314|-,-	262.38105598939	-0.664851210548916	0.00264522663637892	0.175620637236048	271	226	242	227	317	252	185.58941026176	224.502435429878	172.566543048181	235.584483601242	407.478194786507	348.565268808774
chr17|28897512|28897914|MTB_Mm:ERVL-MaLR:LTR|103|-,-	114.895104487927	0.702187440981904	0.00265074284120318	0.175761242313061	211	125	242	95	55	57	144.499503930743	124.171701012101	172.566543048181	98.5926252956739	70.6981095055454	78.8421441353179
chr2|150274803|150277127|L1_Mus3:L1:LINE|79|+,-	12.5715165448225	0.957215285869745	0.00269686445909608	0.178362062608683	21	37	20	7	0	2	14.3814672158559	36.7548234995819	14.2616977725769	7.2647197586286	0	2.76639102229186
chr7|39354911|39355218|RLTR27:ERVK:LTR|135|+,+	166.335578873754	0.600852789995603	0.0027183656429788	0.1793254498587	272	210	306	119	99	97	186.274242033943	208.608457700329	218.203975920427	123.500235896686	127.256597109982	134.169964581155
chr8|85159030|85159095|L1MA4:L1:LINE|169|+,-	38.1028067868684	0.910956498960121	0.00272373772548375	0.179450944489546	84	59	68	29	7	18	57.5258688634237	58.6090428777116	48.4897724267615	30.0966961428899	8.99794120979669	24.8975192006267
chr4|19982969|19983926|Lx10:L1:LINE|218|-,-	77.3308879098436	0.857024436357529	0.00273333154705831	0.1795466459004	132	156	107	62	23	35	90.3977939282373	154.966282863102	76.3000830832865	64.3446607192819	29.5646639750463	48.4118428901075
chr14|24119220|24119291|RLTR20C1_MM:ERVK:LTR|167|-,+	118.398322354912	0.675389349509457	0.00273560503817775	0.1795466459004	232	137	216	73	82	58	158.880971146599	136.092184309263	154.026335943831	75.7606489114126	105.404454171904	80.2253396464638
chr17|66164983|66166328|MMERVK10C-int:ERVK:LTR|75|+,-	476.475911717271	0.550622120396011	0.00273034345186602	0.1795466459004	934	486	842	327	326	273	639.632875219497	482.779573535048	600.417476225488	339.366194438793	419.04697634196	377.612374542838
chr14|78704996|78705139|RSINE1:B4:SINE|285|+,+	57.4324766142137	0.796595737456436	0.00275803284000011	0.180483489831714	97	93	101	40	25	29	66.4286819018107	92.383745553003	72.0215737515134	41.5126843350206	32.1355043207025	40.1126698232319
chr17|27290675|27290780|RLTR51B_Mm:ERVK?:LTR|255|-,-	119.021020189936	0.73937511976256	0.0027999358689478	0.182840761623878	284	131	197	105	53	52	194.492223300147	130.131942660682	140.477723059883	108.970796379429	68.1272691598892	71.9261665795883
chr10|20310633|20310988|RLTR14:ERV1:LTR|206|-,-	630.834343636865	0.523001002666737	0.00286366042996614	0.185461799349338	1078	724	1124	409	447	381	738.248650413938	719.202492262088	801.507414818823	424.467197325586	574.58281725416	526.997489746599
chr11|4513203|4514039|L1M2:L1:LINE|294|+,+	16.2466620323736	0.942666136546184	0.00289730826078415	0.186840256782413	12	62	21	3	1	6	8.21798126620339	61.589163702002	14.9747826612058	3.11345132512654	1.2854201728281	8.29917306687557
chr7|73781973|73782331|LTR72_RN:ERV1:LTR|275|+,-	313.342453967849	0.548614742171594	0.00290460586433966	0.186844913803213	562	337	579	226	214	172	384.875455967192	334.766905928624	412.876150516102	234.546666492866	275.079916985213	237.9096279171
chr6|90228862|90231945|L1Md_F:L1:LINE|128|+,+	57.8730199418171	0.908128365410319	0.00291658148789128	0.187296634690644	87	120	99	14	39	24	59.5803641799746	119.204832971617	70.5954039742557	14.5294395172572	50.1313867402958	33.1966922675023
chr18|46354915|46354985|4.5SRNA:scRNA:scRNA|71|-,-	956.378433410176	-0.586739932126684	0.0029554483476738	0.189408715109468	1374	715	811	1113	812	947	940.958854980288	710.262129789217	578.311844677994	1155.09044162195	1043.76118033642	1309.88614905519
chr3|96479390|96479462|tRNA-Gln-CAG:tRNA:tRNA|42|+,+	129.935047126439	-0.91234082341991	0.00296447635630552	0.189517617641243	70	56	159	227	50	190	47.9382240528531	55.6289220534212	113.380497291986	235.584483601242	64.2710086414049	262.807147117726
chr7|69941297|69941794|Lx8:L1:LINE|268|+,+	956.024736556025	0.467424842710183	0.00300690583496418	0.191519905022798	1713	1100	1532	715	684	547	1173.11682575053	1092.71096890649	1092.44604937939	742.039232488493	879.227398214419	756.607944596823
chr7|126421214|126421556|RLTR33:ERVK:LTR|98|-,-	23.4958240845565	0.930360357492418	0.00301513652066069	0.191807928305105	60	27	50	9	10	11	41.0899063310169	26.8210874186138	35.6542444314423	9.34035397537964	12.854201728281	15.2151506226052
chr9|70260091|70260288|B3A:B2:SINE|213|-,+	13.0326939791643	0.958917548062985	0.00302720381291557	0.192192080955672	27	34	18	1	4	5	18.4904578489576	33.7747026752914	12.8355279953192	1.03781710837551	5.14168069131239	6.91597755572964
chr16|59117408|59118794|MurERV4_19-int:ERVK:LTR|137|-,+	82.7879459447056	0.791458285138233	0.00302860739725967	0.192192080955672	114	147	151	44	39	50	78.0708220289322	146.025920390231	107.675818182956	45.6639527685227	50.1313867402958	69.1597755572964
chr18|41196731|41197292|ETnERV2-int:ERVK:LTR|175|-,+	1233.02084041869	-0.669341442458951	0.00304538159163188	0.192783464550317	1013	1201	1176	1219	1024	1512	693.734585222003	1193.04170332427	838.587829027523	1265.09905510975	1316.27025697597	2091.39161285264
chr7|69929239|69930074|RMER17A2:ERVK:LTR|129|+,+	380.122755982597	0.519688928779778	0.00310833509609062	0.19580996691195	731	461	564	300	240	217	500.612025466223	457.945233332628	402.179877186669	311.345132512654	308.500841478744	300.153425918666
chr10|66707916|66709034|RMER12C:ERVK:LTR|149|+,+	612.681765733408	0.533176616900952	0.00312505964246034	0.196624038501711	1251	722	884	517	380	323	856.724547001703	717.215745045895	630.3670415479	536.551445030141	488.459665674677	446.772150100135
chr5|122137950|122138127|MLT1L:ERVL-MaLR:LTR|277|+,-	19.844290063765	0.946664348123318	0.00313734133873344	0.197156934019386	36	32	47	5	10	8	24.6539437986102	31.7879554590978	33.5149897655558	5.18908554187757	12.854201728281	11.0655640891674
chr14|24341894|24342423|L1_Mus2:L1:LINE|165|+,-	27.6573743211277	0.898555492068988	0.0031445121959039	0.197367750315478	53	41	59	18	9	12	36.2960839257316	40.7283179319691	42.0720084291019	18.6807079507593	11.5687815554529	16.5983461337511
chr4|20418931|20419515|Lx4A:L1:LINE|127|+,+	21.7669848485649	0.961376691927417	0.00314972530991748	0.197455325216512	62	39	32	2	4	14	42.4595698753842	38.7415707157755	22.8187164361231	2.07563421675103	5.14168069131239	19.364737156043
chr13|21710993|21711065|tRNA-Met-i:tRNA:tRNA|0|+,+	62.8352872769162	-0.881035660219872	0.00318295872189975	0.198815751374316	40	54	43	119	35	70	27.3932708873446	53.6421748372276	30.6626502110404	123.500235896686	44.9897060489834	96.823685780215
chr1|180639095|180639467|MLT1A1:ERVL-MaLR:LTR|275|+,+	15.8350655939725	0.95967312493003	0.00320310337434036	0.199691199216702	23	39	30	3	6	6	15.7511307602232	38.7415707157755	21.3925466588654	3.11345132512654	7.71252103696859	8.29917306687557
chr6|54815418|54815515|PB1:Alu:SINE|240|-,-	75.3955550678582	0.776559871347469	0.00320469644327737	0.199691199216702	112	104	168	37	49	37	76.701158484565	103.310855242068	119.798261289646	38.3992330098941	62.9855884685768	51.1782339123993
chr3|49132418|49132764|ERVB4_1B-I_MM-int:ERVK:LTR|182|+,+	60.5009656304009	0.784064012016286	0.00321234581185634	0.199753978070216	95	85	129	31	34	33	65.0590183574435	84.4367566882286	91.9879506331211	32.172330359641	43.7042858761553	45.6454518678156
chr17|33647499|33647693|ID_B1:B4:SINE|251|+,-	82.2233676438398	0.778240378209548	0.00321342852248535	0.199753978070216	165	91	175	74	30	36	112.997242410297	90.3969983368094	124.789855510048	76.7984660197881	38.562605184843	49.7950384012534
chr17|15390500|15393148|L1VL2:L1:LINE|65|-,-	204.79753901044	0.582042933497139	0.00327846369885154	0.203552057672152	357	261	346	148	145	100	244.484942669551	259.270511713267	246.727371465581	153.596932039576	186.385925060074	138.319551114593
chr14|103900417|103901368|L1M3:L1:LINE|287|-,+	36.560599319299	-0.874965185209247	0.00332875671219381	0.205958024608824	29	26	27	41	30	53	19.8601213933249	25.827713810517	19.2532919929788	42.5505014433961	38.562605184843	73.3093620907342
chr13|50511563|50511733|RMER19A:ERVK:LTR|190|+,-	91.7996030049185	0.692330448771291	0.00332995355058732	0.205958024608824	148	134	165	66	55	43	101.355102283175	133.112063484972	117.65900662376	68.495929152784	70.6981095055454	59.4774069792749
chr5|142734844|142734959|RSINE1:B4:SINE|298|+,+	23.2052463359739	0.918481697012247	0.00334541419607836	0.205977948579734	40	40	49	10	9	11	27.3932708873446	39.7349443238723	34.9411595428134	10.3781710837551	11.5687815554529	15.2151506226052
chr19|12006038|12006112|tRNA-Lys-AAA:tRNA:tRNA|14|+,+	440.909216948001	-0.761053762304111	0.00336670658475663	0.20679655327438	699	213	297	704	351	406	478.697408756347	211.58857852462	211.786211922767	730.623244296362	451.182480662663	561.577377525247
chr7|73780520|73781562|Lx9:L1:LINE|226|+,-	813.098028933304	0.525766242385233	0.00336490478699442	0.20679655327438	1539	886	1380	706	543	383	1053.95609739058	880.129016773771	984.057146307807	732.698878513114	697.983153845657	529.76388076889
chr2|151402065|151402190|B1_Mus2:Alu:SINE|76|-,-	326.122516867604	0.568559620536294	0.00338319809001758	0.207563015442015	578	338	641	253	220	161	395.83276432213	335.760279536721	457.08741361109	262.567728419005	282.792438022182	222.694477294494
chr13|23436993|23437065|tRNA-Pro-CCY:tRNA:tRNA|0|-,-	416.415389904388	-0.781246065010996	0.00339569066356163	0.208082613067232	454	128	556	635	431	326	310.913624571362	127.151821836391	396.475198077638	659.013863818452	554.01609448891	450.921736633573
chr15|75626367|75626560|L2b:L2:LINE|314|+,+	50.1535007071851	0.830785157231362	0.00344085304900481	0.210352041534767	114	51	108	32	17	29	78.0708220289322	50.6620540129372	77.0131679719154	33.2101474680165	21.8521429380777	40.1126698232319
chr17|26975511|26975678|B2_Mm2:B2:SINE|152|+,+	205.617491950865	0.588560936497043	0.00346287107717862	0.211198383538445	390	226	369	138	145	108	267.08439115161	224.502435429878	263.128323904044	143.218760955821	186.385925060074	149.38511520376
chr3|108960804|108960918|PB1D10:Alu:SINE|211|+,+	47.067748737162	0.795185562672232	0.00350133868489707	0.212791698524314	80	69	93	29	24	23	54.7865417746893	68.5427789586797	66.3168946424827	30.0966961428899	30.8500841478744	31.8134967563563
chr4|94290392|94290750|MTE2a:ERVL-MaLR:LTR|251|+,-	162.842097760686	0.628967646002803	0.00354283434418291	0.214808733231883	234	227	312	117	101	85	160.250634690966	225.495809037975	222.4824852522	121.424601679935	129.827437455638	117.571618447404
chr15|44145542|44145764|B3A:B2:SINE|291|+,+	15.1509867010335	0.94620153787292	0.00359539807813996	0.21672540000387	27	33	28	6	4	6	18.4904578489576	32.7813290671946	19.9663768816077	6.22690265025309	5.14168069131239	8.29917306687557
chr10|20310555|20310633|RSINE1:B4:SINE|266|-,-	148.713599676786	0.689923983105344	0.00357976418096041	0.21672540000387	266	181	290	76	115	70	182.165251400842	179.800623065522	206.794617702365	78.8741002365391	147.823319875231	96.823685780215
chr4|44666084|44666181|MIRc:MIR:SINE|242|-,+	270.649454455342	0.553393881956252	0.00363028674478349	0.218573690516249	547	283	456	209	169	151	374.602979384438	281.124731091396	325.166709214754	216.903775650483	217.236009207949	208.862522183035
chr10|117799506|117799877|RLTR14:ERV1:LTR|172|+,+	37.4317574089789	0.865377312815778	0.0036630419444931	0.220289379450277	64	52	87	15	25	14	43.8292334197514	51.655427621034	62.0383853107096	15.5672566256327	32.1355043207025	19.364737156043
chr7|73167067|73168179|L1_Mur3:L1:LINE|130|-,+	18.6465625372807	0.940625819164117	0.00367329137412154	0.220649194632047	51	24	39	14	3	5	34.9264203813644	23.8409665943234	27.810310656525	14.5294395172572	3.8562605184843	6.91597755572964
chr17|15393717|15393977|MTD-int:ERVL-MaLR:LTR|177|-,-	17.5782318390394	0.931454308479881	0.00368078981106629	0.220843118606192	34	28	40	7	8	6	23.2842802542429	27.8144610267106	28.5233955451538	7.2647197586286	10.2833613826248	8.29917306687557
chr2|122733322|122733501|L1_Mur2:L1:LINE|123|-,-	67.125440051649	0.750108983012082	0.00369499191240859	0.221182044812338	119	77	149	47	30	37	81.4949808898503	76.4897678234541	106.249648405698	48.7774040936492	38.562605184843	51.1782339123993
chr4|154867982|154868178|B4:B4:SINE|307|+,-	17.4490273317736	0.94025307025233	0.00372987367706387	0.222241171318049	26	40	33	6	6	7	17.805626076774	39.7349443238723	23.5318013247519	6.22690265025309	7.71252103696859	9.6823685780215
chr13|23521869|23521951|tRNA-Ser-AGY:tRNA:tRNA|12|+,+	266.195321924349	-0.786813574769822	0.0037273948585791	0.222241171318049	152	269	222	214	322	312	104.09442937191	267.217500578041	158.304845275604	222.09286119236	413.905295650648	431.55699947753
chr5|113319889|113321118|RLTR19-int:ERVK:LTR|216|+,-	2232.9553411656	0.457584851291923	0.00371876062754676	0.222241171318049	3918	2509	3709	1575	1634	1332	2683.17088341541	2492.37438271489	2644.83185192439	1634.56194569144	2100.37656240111	1842.41642084638
chr1|10249669|10253212|L1Md_F:L1:LINE|83|+,+	44.3230411214563	0.912741767822618	0.00376024016911118	0.223749941004931	52	110	71	13	26	17	35.611252153548	109.271096890649	50.6290270926481	13.4916224088817	33.4209244935306	23.5143236894808
chr4|138433484|138433599|B1_Mur3:Alu:SINE|130|-,-	54.3046095893977	0.773574563567377	0.00377006421147167	0.223862171013896	106	67	108	29	35	25	72.5921678514633	66.5560317424861	77.0131679719154	30.0966961428899	44.9897060489834	34.5798877786482
chr4|136546692|136546811|MIRc:MIR:SINE|248|+,+	38.7646766055951	0.839289470026115	0.00379766654205286	0.225242564092239	95	45	71	23	15	21	65.0590183574435	44.7018123643563	50.6290270926481	23.8697934926368	19.2813025924215	29.0471057340645
chr14|39592817|39594213|Lx2B:L1:LINE|152|-,-	14.9249674007799	0.937441638170787	0.00380399403405217	0.225359412883327	32	24	33	8	5	4	21.9146167098757	23.8409665943234	23.5318013247519	8.30253686700412	6.42710086414049	5.53278204458371
chr14|19123914|19127684|L1Md_F:L1:LINE|84|-,-	29.6077750408725	0.900663255841503	0.00381278255255783	0.225569902421244	48	58	55	22	12	7	32.8719250648136	57.6156692696148	39.2196688745865	22.8319763842613	15.4250420739372	9.6823685780215
chr12|98379388|98379505|MT2A:ERVL:LTR|257|+,-	561.86660910813	0.496390255991377	0.00381626993210597	0.225569902421244	1064	607	931	458	383	295	728.661005603367	602.977780114762	663.882031313455	475.320235635986	492.315926193162	408.042675788049
chr18|67076562|67081141|IAPLTR3-int:ERVK:LTR|37|-,+	5883.96598351888	0.426333097180027	0.00383297931264501	0.226298923596675	9244	7237	9631	4494	4199	3510	6330.58490206534	7189.04480179659	6867.72056238441	4663.95008503956	5397.47930570518	4855.01624412221
chr15|63889794|63890124|RMER1B:Other:Other|309|+,+	195.869219006773	0.5653117528334	0.00386462832236946	0.227647735996157	349	223	355	153	129	99	239.006288492082	221.522314605588	253.14513546324	158.786017581454	165.819202294825	136.936355603447
chr10|93595907|93596001|LTR105_Mam:ERVL:LTR|312|+,+	13.8918943268866	0.939783616083909	0.00388635361004592	0.228407184497688	28	21	36	3	7	4	19.1752896211412	20.8608457700329	25.6710559906385	3.11345132512654	8.99794120979669	5.53278204458371
chr14|6314639|6314809|Kanga11a:TcMar-Tc2:DNA|319|-,-	198.891083100694	0.566680208762895	0.00388426208659599	0.228407184497688	318	247	367	140	132	111	217.77650355439	245.363281199911	261.702154126786	145.294395172572	169.675462813309	153.534701737198
chr17|29379305|29379505|ID_B1:B4:SINE|276|+,+	111.501532051064	0.64504184856877	0.00392443103199544	0.230122050503143	224	141	177	89	64	54	153.40231696913	140.06567874165	126.216025287306	92.3657226454208	82.2668910609983	74.6925576018801
chr5|137478053|137478162|B1F:Alu:SINE|231|-,+	10.5804684267671	0.928447772777859	0.0039363190968074	0.230557743338371	26	24	16	1	3	4	17.805626076774	23.8409665943234	11.4093582180615	1.03781710837551	3.8562605184843	5.53278204458371
chr17|47069139|47070810|Lx2B2:L1:LINE|147|-,+	35.6616315390953	0.773631237301233	0.00394706852184188	0.23092583357595	27	162	47	1	0	0	18.4904578489576	160.926524511683	33.5149897655558	1.03781710837551	0	0
chr13|59293702|59294438|L1MA6:L1:LINE|326|+,+	13.2309655904653	0.930890670494953	0.00404293384449048	0.236267226557292	24	36	19	8	2	2	16.4359625324068	35.7614498914851	13.5486128839481	8.30253686700412	2.5708403456562	2.76639102229186
chr7|73168850|73170003|L1_Mur3:L1:LINE|164|-,+	35.4073222513286	0.891019711477753	0.00405171733365716	0.236513283046743	93	45	64	32	11	8	63.6893548130763	44.7018123643563	45.6374328722461	33.2101474680165	14.1396219011091	11.0655640891674
chr7|125324645|125325400|Lx9:L1:LINE|217|+,-	78.2048739622286	0.696377772152082	0.00406792555106625	0.237191704143851	141	94	155	53	39	46	96.5612798778898	93.3771191610999	110.528157737471	55.0043067439023	50.1313867402958	63.6269935127127
chr15|63889140|63889478|RLTR13D6:ERVK:LTR|98|-,+	140.293506115889	0.601252684338747	0.00409111035479792	0.238274928423191	282	160	233	105	83	78	193.12255975578	158.939777295489	166.148779050521	108.970796379429	106.689874344732	107.889249869382
chr5|117390710|117390878|RMER15:ERVL:LTR|311|+,+	83.8021637942769	0.707782031944945	0.00409883100722655	0.23841699575363	147	118	148	44	47	53	100.670270510992	117.218085755423	105.536563517069	45.6639527685227	60.4147481229206	73.3093620907342
chr4|44667826|44667924|MIR:MIR:SINE|187|+,+	210.476623895845	0.564369361400402	0.00410276931535278	0.23841699575363	379	233	387	172	135	104	259.55124165759	231.456050686556	275.963851899363	178.504542640589	173.531723331793	143.852333159177
chr7|73838816|73839013|L1M2:L1:LINE|293|+,+	605.582823349493	0.540698531678728	0.00411577650132649	0.238904427465887	1068	748	997	354	434	378	731.400332692102	743.043458856412	710.945633962959	367.387256364932	557.872355007395	522.847903213161
chr18|77715874|77716203|L1MA6:L1:LINE|276|-,+	349.840010759015	0.535532685964916	0.00413268993074275	0.239617253955252	571	409	649	235	252	196	391.038941916845	406.289805711594	462.792092720121	243.887020468246	323.925883552681	271.106320184602
chr14|76514399|76514828|Charlie4a:hAT-Charlie:DNA|314|-,-	33.2124032766217	0.886855285212991	0.00414633124587964	0.240138976154142	51	67	60	25	14	8	34.9264203813644	66.5560317424861	42.7850933177307	25.9454277093879	17.9958824195934	11.0655640891674
chr15|31433175|31433381|B3A:B2:SINE|255|-,-	22.2077929199003	-0.912986748364847	0.00416243196110248	0.240532758208111	12	18	12	23	28	28	8.21798126620339	17.8807249457425	8.55701866354615	23.8697934926368	35.9917648391868	38.729474312086
chr7|73837496|73837671|MTE2b:ERVL-MaLR:LTR|286|-,+	581.272750966139	0.502616889345536	0.00416011181964559	0.240532758208111	889	746	1009	400	407	347	608.815445471235	741.056711640218	719.502652626505	415.126843350206	523.166010341036	479.968842367637
chr8|110132355|110132569|RCHARR1:hAT-Charlie:DNA|275|+,+	162.762360433853	0.658435225732316	0.00417340196213592	0.240897517946102	297	232	254	83	97	109	203.395036338534	230.462677078459	181.123561711727	86.1388199951677	124.685756764326	150.768310714906
chr11|76133946|76134187|MLT1G1:ERVL-MaLR:LTR|319|+,+	65.0561778457578	-0.778231890003176	0.00418173768480782	0.241025162235908	41	57	64	71	75	65	28.0781026595282	56.622295661518	45.6374328722461	73.6850146946616	96.4065129621074	89.9077082244853
chr14|6498191|6498352|RMER17B2:ERVK:LTR|350|-,-	78.2363501031749	0.876779454890877	0.00420894753861418	0.241603425817196	245	47	168	39	22	48	167.783784184986	46.6885595805499	119.798261289646	40.4748672266451	28.2792438022182	66.3933845350045
chr10|85736870|85737067|B3:B2:SINE|321|+,-	34.3096168942001	0.842961243669444	0.00420898870166271	0.241603425817196	76	37	76	22	15	15	52.0472146859548	36.7548234995819	54.1944515357923	22.8319763842613	19.2813025924215	20.7479326671889
chr1|20935812|20936006|ID_B1:B4:SINE|220|+,+	225.346719509535	0.645464049634003	0.00423037353438198	0.242561739273505	439	242	430	148	175	91	300.641147988607	240.396413159427	306.626502110404	153.596932039576	224.948530244917	125.870791514279
chr10|118715689|118716233|RMER19B2:ERVK:LTR|200|+,+	15.8138144060391	0.930729970306333	0.0042545467974967	0.243305355694753	34	30	32	12	4	1	23.2842802542429	29.8012082429042	22.8187164361231	12.4538053005062	5.14168069131239	1.38319551114593
chr7|73775270|73775533|B4:B4:SINE|294|+,-	91.0080763677907	0.660601812092846	0.0042550681716513	0.243305355694753	163	123	156	67	56	43	111.627578865929	122.184953795907	111.2412426261	69.5337462611595	71.9835296783735	59.4774069792749
chr2|151158164|151158312|RLTR25B:ERVK:LTR|203|+,+	290.911050381383	0.595338627165784	0.00428672589802759	0.243900084400538	581	270	570	236	178	144	397.887259638681	268.210874186138	406.458386518442	244.924837576622	228.804790763402	199.180153605014
chr3|101535911|101536350|MT2B1:ERVL:LTR|210|+,+	11.8255575355426	0.928807179003026	0.00429666193669116	0.244011141874517	21	20	32	3	3	5	14.3814672158559	19.8674721619361	22.8187164361231	3.11345132512654	3.8562605184843	6.91597755572964
chr9|54209759|54210162|MTD:ERVL-MaLR:LTR|239|+,-	109.299960557791	0.623413416092961	0.00430333703363415	0.244011141874517	190	141	193	80	67	57	130.118036714887	140.06567874165	137.625383505367	83.0253686700412	86.1231515794826	78.8421441353179
chr15|75628145|75628427|RLTR42-int:ERVK:LTR|248|+,+	85.34961940528	0.704479904659273	0.00432726587885241	0.244592201080183	179	86	170	56	54	40	122.584887220867	85.4301302963254	121.224431066904	58.1177580690288	69.4126893327173	55.3278204458371
chr13|88577632|88578174|Lx:L1:LINE|169|+,+	212.344116621529	0.633017574800499	0.00433337078026957	0.244669872690788	447	212	391	193	111	98	306.119802166076	210.595204916523	278.816191453879	200.298701916474	142.681639183919	135.553160092301
chr6|83527550|83528009|RMER4A:ERVK:LTR|144|-,-	91.0656705702973	-0.772040182328212	0.00434483341958747	0.2450495524838	65	76	88	72	115	102	44.514065191935	75.4963942153573	62.7514701993384	74.7228318030371	147.823319875231	141.085942136885
chr16|4735083|4735960|Lx2B2:L1:LINE|124|-,-	98.5474804622471	0.739773726374773	0.004379433448993	0.246463458703448	126	168	188	55	53	57	86.2888032951356	166.886766160264	134.059959062223	57.0799409606533	68.1272691598892	78.8421441353179
chr10|128458460|128458540|tRNA-Ser-TCG:tRNA:tRNA|112|-,-	1093.63150567153	-0.649984285896344	0.00437831600507032	0.246463458703448	929	998	1136	1040	859	1403	636.208716358579	991.386860880613	810.064433482369	1079.32979271054	1104.17592845934	1940.62330213774
chr4|151690955|151691226|B4A:B4:SINE|276|+,+	91.980810935354	0.657277041866105	0.00444395832291845	0.249577161998044	163	108	181	68	51	49	111.627578865929	107.284349674455	129.068364841821	70.571563369535	65.556428814233	67.7765800461505
chr11|101348115|101348244|B1F:Alu:SINE|318|+,+	52.1721111824826	-0.85208213802831	0.00448606356428042	0.251642864946875	48	45	23	63	41	73	32.8719250648136	44.7018123643563	16.4009524384635	65.3824778276574	52.702227085952	100.973272313653
chr9|47632130|47632327|B3:B2:SINE|249|+,-	10.6741783166004	0.912416894389323	0.00460586445240873	0.256969475311895	26	26	14	5	3	1	17.805626076774	25.827713810517	9.98318844080384	5.18908554187757	3.8562605184843	1.38319551114593
chr15|59816124|59816361|MIR:MIR:SINE|382|-,-	11.6530390293771	0.920605312495267	0.00465756362226683	0.258787996704814	27	22	22	3	3	5	18.4904578489576	21.8542193781298	15.6878675498346	3.11345132512654	3.8562605184843	6.91597755572964
chr13|35132799|35139009|L1Md_F2:L1:LINE|42|-,-	18.0177868522094	-0.913478025038272	0.00465391725810225	0.258787996704814	20	6	9	26	17	24	13.6966354436723	5.96024164858084	6.41776399765961	26.9832448177634	21.8521429380777	33.1966922675023
chr15|75626568|75626967|RLTR14:ERV1:LTR|181|-,+	86.5226639031404	0.686279682320589	0.00465847415712179	0.258787996704814	167	97	169	52	59	42	114.366905954664	96.3572399853903	120.511346178275	53.9664896355268	75.8397901968578	58.094211468129
chr2|127701632|127701857|L1M4:L1:LINE|293|-,+	397.224807552446	0.507188749190946	0.00474940704199244	0.262992058677524	639	490	692	336	213	248	437.60750242533	486.753067967435	493.454742931161	348.706548414173	273.794496812385	343.03248676419
chr8|71901451|71901754|IAPLTR4:ERVK:LTR|144|+,-	13.1877041952481	0.899581217256843	0.00475687187929995	0.263123697032635	36	15	39	10	0	1	24.6539437986102	14.9006041214521	27.810310656525	10.3781710837551	0	1.38319551114593
chr4|44669237|44669304|MIRc:MIR:SINE|199|-,+	189.874031313728	0.611792938485691	0.00480058772937144	0.264975023239447	375	210	336	128	143	85	256.811914568856	208.608457700329	239.596522579292	132.840589872066	183.815084714418	117.571618447404
chr2|158832811|158833009|B3:B2:SINE|218|-,-	23.9245751628321	0.871160551284386	0.00482604852050244	0.265816737528969	51	36	45	11	11	11	34.9264203813644	35.7614498914851	32.0888199882981	11.4159881921307	14.1396219011091	15.2151506226052
chr4|140068764|140068992|MER58B:hAT-Charlie:DNA|402|-,+	11.9032887732458	0.914124918299045	0.0048416806055887	0.265920934697466	23	16	37	5	1	5	15.7511307602232	15.8939777295489	26.3841408792673	5.18908554187757	1.2854201728281	6.91597755572964
chr1|88266993|88267183|B3A:B2:SINE|216|+,+	24.8520358614481	0.8731018400141	0.00484786966816632	0.265920934697466	52	29	60	16	10	9	35.611252153548	28.8078346348074	42.7850933177307	16.6050737340082	12.854201728281	12.4487596003134
chr3|96422732|96422897|U1:snRNA:snRNA|67|+,+	806.117957259927	-0.644101925111132	0.00484857482588044	0.265920934697466	675	509	1169	1080	905	543	462.261446223941	505.627166521275	833.596234807121	1120.84247704556	1163.30525640943	751.075162552239
chr7|107295289|107295966|Lx4A:L1:LINE|121|+,+	86.3178103973668	-0.76769389391527	0.00485623352500691	0.266058836525246	124	42	64	88	87	103	84.9191397507684	41.7216915400659	45.6374328722461	91.3279055370453	111.831555036045	142.469137648031
chr8|20019750|20022554|L1VL1:L1:LINE|84|-,-	16.2918614300388	0.916216895205928	0.00486922075986749	0.266488072465171	30	39	24	4	8	5	20.5449531655085	38.7415707157755	17.1140373270923	4.15126843350206	10.2833613826248	6.91597755572964
chr9|67755292|67755644|RLTR15:ERVK:LTR|133|-,+	377.028269383933	0.496628761674452	0.00487621354308503	0.266570601212675	681	438	614	258	260	232	466.370436857042	435.097640346401	437.834121618111	267.756813960883	334.209244935306	320.901358585855
chr17|31562906|31563125|MTD:ERVL-MaLR:LTR|215|+,-	145.260993785961	0.584367171119926	0.00489354991506623	0.266690735571455	272	176	242	103	99	75	186.274242033943	174.833755025038	172.566543048181	106.895162162678	127.256597109982	103.739663335945
chr5|137479504|137479859|RLTR30:ERV1:LTR|103|+,+	18.5998700570533	0.906151868625593	0.00491602296687841	0.266846450025179	28	36	41	7	6	9	19.1752896211412	35.7614498914851	29.2364804337827	7.2647197586286	7.71252103696859	12.4487596003134
chr4|116056955|116057139|B2_Mm2:B2:SINE|98|+,+	24.2299259016868	0.898530418253094	0.00490449078460493	0.266846450025179	34	53	45	10	7	13	23.2842802542429	52.6488012291308	32.0888199882981	10.3781710837551	8.99794120979669	17.9815416448971
chr13|86740234|86740880|L1_Mur2:L1:LINE|175|+,+	36.748521196486	0.864460749241101	0.00491704531939898	0.266846450025179	51	76	66	23	10	19	34.9264203813644	75.4963942153573	47.0636026495038	23.8697934926368	12.854201728281	26.2807147117726
chr8|85255660|85256000|MMERVK10D3_LTR:ERVK:LTR|38|-,+	13.5241369633588	0.914771597357686	0.00494939351686106	0.268039458951348	32	21	29	4	3	7	21.9146167098757	20.8608457700329	20.6794617702365	4.15126843350206	3.8562605184843	9.6823685780215
chr14|19487557|19494915|MMERGLN-int:ERV1:LTR|83|+,+	38.0099153032754	0.849059504096636	0.00500181616035964	0.270312361544034	59	81	56	21	16	18	40.4050745588333	80.4632622558414	39.9327537632154	21.7941592758858	20.5667227652496	24.8975192006267
chr10|66670074|66670555|Lx9:L1:LINE|245|+,-	34.8768707691421	0.81582446682301	0.00501304573117249	0.270354235839948	78	50	57	22	16	16	53.416878230322	49.6686804048403	40.6458386518442	22.8319763842613	20.5667227652496	22.1311281783348
chr13|59420821|59420946|B3A:B2:SINE|200|-,+	39.6048536562225	0.84625401621811	0.00502084753046742	0.270492930654421	82	59	73	25	8	25	56.1562053190565	58.6090428777116	52.0551968699057	25.9454277093879	10.2833613826248	34.5798877786482
chr8|85153303|85153450|RMER15:ERVL:LTR|248|-,-	14.9692645984748	0.906059614114738	0.0050447120276885	0.271268286180881	47	14	39	10	0	4	32.1870932926299	13.9072305133553	27.810310656525	10.3781710837551	0	5.53278204458371
chr7|103576510|103577031|ERVB4_1B-LTR_MM:ERVK:LTR|31|-,-	40.6668000566178	0.86446522387394	0.00506564046106219	0.272055928354803	91	51	86	22	30	6	62.319691268709	50.6620540129372	61.3253004220807	22.8319763842613	38.562605184843	8.29917306687557
chr7|125325545|125326022|Lx9:L1:LINE|217|+,-	98.5640690850169	0.643662505945867	0.00507632316814025	0.272261133292552	195	122	163	64	66	50	133.542195575805	121.19158018781	116.232836846502	66.420294936033	84.8377314066545	69.1597755572964
chrY|44329136|44330622|L1Md_F:L1:LINE|134|-,-	11.1445164392187	0.909844874331996	0.005127781236155	0.274254103156877	28	20	21	6	3	2	19.1752896211412	19.8674721619361	14.9747826612058	6.22690265025309	3.8562605184843	2.76639102229186
chr3|106628010|106628863|Lx5:L1:LINE|220|-,-	145.921395251958	0.646925866766419	0.00514025325253468	0.274637146660993	235	226	231	84	82	96	160.93546646315	224.502435429878	164.722609273263	87.1766371035433	105.404454171904	132.786769070009
chr1|187236171|187236705|Tigger17a:TcMar-Tigger:DNA|312|-,-	56.4079096162324	0.786199835813286	0.00519091952536828	0.277057963810652	85	103	96	45	23	24	58.2107006356073	102.317481633971	68.4561493083692	46.7017698768982	29.5646639750463	33.1966922675023
chr7|40037747|40038412|RMER13A1:ERVK:LTR|217|-,-	22.0558215263848	0.899529855253379	0.00520963179868613	0.27777004844974	30	35	62	12	4	11	20.5449531655085	34.7680762833882	44.2112630949884	12.4538053005062	5.14168069131239	15.2151506226052
chr9|67755644|67755840|B3:B2:SINE|260|-,+	204.884522089156	0.573194406089731	0.00524621697583388	0.279145160260445	415	233	329	169	134	95	284.205185456201	231.456050686556	234.60492835889	175.391091315462	172.246303158965	131.403573558863
chr19|37254577|37254772|MER77B:ERVL:LTR|289|-,-	345.598762645715	0.487103156789746	0.00527541530309554	0.280122386099382	608	413	558	264	244	189	416.377717487638	410.263300143981	397.901367854896	273.983716611136	313.642522170056	261.42395160658
chr12|54659980|54660117|B1F:Alu:SINE|275|-,+	54.6982920007062	0.759236398924724	0.00529947979558505	0.281111585177295	100	82	95	26	37	26	68.4831772183616	81.4566358639382	67.7430644197403	26.9832448177634	47.5605463946396	35.9630832897941
chr10|53510329|53511184|RMER19B:ERVK:LTR|163|-,+	29.2542199858205	0.87977370423551	0.00536106170904504	0.283216292676303	33	65	58	17	11	11	22.5994484820593	64.5692845262924	41.3589235404731	17.6428908423838	14.1396219011091	15.2151506226052
chr8|107217504|107217827|RLTRETN_Mm:ERVK:LTR|28|+,+	28.7799242560944	-0.839828911361565	0.00535587858871438	0.283216292676303	24	13	31	37	30	32	16.4359625324068	12.9138569052585	22.1056315474942	38.3992330098941	38.562605184843	44.2622563566697
chr12|98378985|98379089|LTR102_Mam:ERVL:LTR|308|-,-	310.874110594259	0.550466714057927	0.00537790784382604	0.283816342627386	544	372	541	216	240	148	372.548484067887	369.534982212012	385.778924748206	224.168495409111	308.500841478744	204.712935649597
chr7|3982493|3982879|MLT1D:ERVL-MaLR:LTR|316|-,+	45.4201123061733	-0.821336887205582	0.00541055559940781	0.284209568476449	29	39	37	73	31	52	19.8601213933249	38.7415707157755	26.3841408792673	75.7606489114126	39.848025357671	71.9261665795883
chr8|111005087|111005168|ID_B1:B4:SINE|333|-,-	161.838082377295	0.570514322103623	0.00541176694311808	0.284209568476449	302	198	265	140	90	85	206.819195199452	196.687974403168	188.967495486644	145.294395172572	115.687815554529	117.571618447404
chr5|114838565|114841345|MYSERV6-int:ERVK:LTR|161|+,-	2140.48093588789	0.435627238649571	0.00542037496399153	0.284209568476449	3778	2331	3565	1597	1581	1235	2587.2944353097	2315.55388047366	2542.14762796184	1657.3939220757	2032.24929324122	1708.24645626522
chr14|27402618|27402738|B1F2:Alu:SINE|235|+,+	25.388758901258	0.862786835634339	0.00544241128444166	0.284894806902873	49	45	44	18	9	9	33.5567568369972	44.7018123643563	31.3757350996692	18.6807079507593	11.5687815554529	12.4487596003134
chr3|37045331|37045474|RSINE1:B4:SINE|275|-,-	64.020689923196	0.765287207084151	0.00547488531196465	0.286304947876137	106	102	115	28	47	28	72.5921678514633	101.324108025874	82.0047621923173	29.0588790345144	60.4147481229206	38.729474312086
chr14|13957556|13957631|B3A:B2:SINE|173|+,-	365.423118252738	0.568492267372648	0.00549648374438583	0.287144083612011	622	380	744	219	235	238	425.965362298209	377.481971076787	530.535157139861	227.281946734238	302.073740614603	329.200531652731
chr15|59268652|59268844|MER20:hAT-Charlie:DNA|294|+,-	170.336567361054	0.566583112389565	0.00552365311296217	0.288272265740959	274	213	312	114	115	97	187.643905578311	211.58857852462	222.4824852522	118.311150354809	147.823319875231	134.169964581155
chr11|88924276|88924407|ID_B1:B4:SINE|246|-,-	149.705478050599	0.62281122046869	0.00553483836753741	0.288564824123657	226	200	288	86	101	87	154.771980513497	198.674721619361	205.368447925108	89.2522713202943	129.827437455638	120.338009469696
chr18|77717294|77717427|L1MA6:L1:LINE|268|-,+	54.0880936152855	0.745953475174333	0.00554092148017094	0.288591055420907	108	68	101	26	32	31	73.9618313958305	67.5494053505829	72.0215737515134	26.9832448177634	41.1334455304991	42.8790608455238
chr11|53601865|53601998|BC1_Mm:scRNA:scRNA|113|+,+	51.2727194405659	-0.85666821040259	0.00556871847570911	0.289455829995175	44	20	53	35	47	89	30.1325979760791	19.8674721619361	37.7934990973288	36.323598793143	60.4147481229206	123.104400491988
chr8|116610310|116610407|L2a:L2:LINE|276|-,+	65.0903211609335	-0.707327317492229	0.00559304529055488	0.290137120744441	71	48	58	65	70	69	48.6230558250367	47.6819331886467	41.3589235404731	67.4581120444085	89.9794120979669	95.440490269069
chr5|113338407|113338534|RMER15:ERVL:LTR|252|-,-	79.02539065154	0.683989902345165	0.00560039044747379	0.290227047648193	137	106	147	62	49	31	93.8219527891554	105.297602458262	104.82347862844	64.3446607192819	62.9855884685768	42.8790608455238
chr19|58230998|58231324|ORR1E:ERVL-MaLR:LTR|273|+,+	64.494775090803	0.74342961699185	0.00564543395740625	0.292268467310404	96	94	134	31	37	38	65.7438501296271	93.3771191610999	95.5533750762653	32.172330359641	47.5605463946396	52.5614294235453
chr2|122377362|122377434|tRNA-His-CAY_:tRNA:tRNA|28|-,-	1128.90485289928	-0.774727273684072	0.00565599773589799	0.292272918392724	642	1077	1011	692	1228	1624	439.661997741881	1069.86337592026	720.928822403763	718.169438995856	1578.4959722329	2246.30951010099
chr6|127791371|127791477|MIRb:MIR:SINE|240|-,-	78.3285470774081	0.675043711740554	0.00565682227636105	0.292272918392724	161	101	125	61	38	42	110.257915321562	100.330734417778	89.1356110786057	63.3068436109064	48.8459665674677	58.094211468129
chr5|125404246|125404321|tRNA-Ala-GCG:tRNA:tRNA|53|-,-	1477.76774557409	-0.545790530541521	0.0056801793977263	0.293186824621763	1497	1557	1322	1866	1312	1250	1025.19316295887	1546.68270780673	942.698222767334	1936.56672422871	1686.47126675047	1728.99438893241
chr11|108418587|108418660|RSINE1:B4:SINE|233|+,-	29.9521942468272	0.822473277995985	0.00568792591501333	0.293293958523006	65	41	55	16	15	14	44.514065191935	40.7283179319691	39.2196688745865	16.6050737340082	19.2813025924215	19.364737156043
chr5|119962790|119963007|B3:B2:SINE|179|-,+	19.5083898222706	0.899417388719679	0.00571197902936159	0.293948102905027	34	54	23	14	5	2	23.2842802542429	53.6421748372276	16.4009524384635	14.5294395172572	6.42710086414049	2.76639102229186
chr18|67073838|67074156|ORR1A2:ERVL-MaLR:LTR|108|+,+	174.3097696131	0.541595203696393	0.00570684716151586	0.293948102905027	298	222	289	135	101	105	204.079868110718	220.528940997491	206.081532813736	140.105309630695	129.827437455638	145.235528670322
chr3|108963634|108963806|ID_B1:B4:SINE|250|-,+	83.6370161721022	0.680416216191233	0.00572532023094753	0.294138073799834	165	110	137	44	50	52	112.997242410297	109.271096890649	97.6926297421519	45.6639527685227	64.2710086414049	71.9261665795883
chr6|127806369|127806563|MURVY-int:ERV1:LTR|319|-,+	78.2114885416275	0.670054312970449	0.0057377498463954	0.294395520144567	155	97	135	64	39	39	106.14892468846	96.3572399853903	96.2664599648942	66.420294936033	50.1313867402958	53.9446249346912
chr9|47631480|47631784|L1MC1:L1:LINE|261|-,-	22.2581523242227	0.881834390389738	0.00575980693999206	0.294942034781633	42	42	40	15	4	10	28.7629344317119	41.7216915400659	28.5233955451538	15.5672566256327	5.14168069131239	13.8319551114593
chr18|14647766|14647930|U1:snRNA:snRNA|18|-,-	5117.94011659587	-0.619930237754709	0.00575843584336974	0.294942034781633	4114	3321	7695	4858	5198	5336	2817.3979107634	3298.9937524895	5487.18821799897	5041.71551248825	6681.61405836046	7380.73124747467
chr5|129985599|129985796|B3:B2:SINE|221|+,+	158.799079431063	0.563883876548455	0.0057882691014463	0.296106320136203	285	190	275	135	96	79	195.177055072331	188.740985538393	196.098344372933	140.105309630695	123.400336591497	109.272445380528
chr16|69902316|69902887|ERV3-16A3_I-int:ERVL:LTR|313|-,+	95.8319439868496	0.641446107061224	0.00583264490181517	0.297951567986375	193	116	160	80	52	46	132.172532031438	115.23133853923	114.093582180615	83.0253686700412	66.8418489870611	63.6269935127127
chr8|80512194|80513297|RodERV21-int:ERV1:LTR|340|-,-	41.3544538667352	-0.809683313694044	0.00585102018306536	0.298430880520668	52	16	36	55	52	34	35.611252153548	15.8939777295489	25.6710559906385	57.0799409606533	66.8418489870611	47.0286473789616
chr10|63341183|63341315|B1_Mur2:Alu:SINE|229|+,+	16.9689308569385	0.889973653390901	0.00589485071712788	0.299779532191875	35	30	33	12	4	5	23.9691120264266	29.8012082429042	23.5318013247519	12.4538053005062	5.14168069131239	6.91597755572964
chr6|128184330|128184423|L2:L2:LINE|233|-,-	218.523369103194	0.514740610125408	0.00589434073900294	0.299779532191875	372	276	356	167	146	121	254.757419252305	274.171115834719	253.858220351869	173.315457098711	187.671345232902	167.366656848657
chr13|12182798|12183124|L1ME3F:L1:LINE|301|-,-	144.887104963691	0.624720788204477	0.00592507419673114	0.300725134819173	294	165	249	135	74	66	201.340541021983	163.906645335973	177.558137268583	140.105309630695	95.1210927892793	91.2909037356312
chr11|69118792|69118864|tRNA-Gly-GGY:tRNA:tRNA|14|-,-	1393.81797582423	-0.718856216454504	0.00594472515689486	0.301426706264162	1706	1304	637	2127	1434	1008	1168.32300334525	1295.35918495824	454.235074056575	2207.43698951472	1843.29252783549	1394.2610752351
chr5|103348025|103348217|MT2A:ERVL:LTR|276|+,+	89.5796608835288	0.728524811934807	0.00595680306227482	0.301743288518894	138	151	150	40	50	58	94.506784561339	149.999414822618	106.962733294327	41.5126843350206	64.2710086414049	80.2253396464638
chr4|154964798|154964924|MIR:MIR:SINE|341|-,+	80.4596931376798	0.668584838900284	0.00603400293263687	0.304461070900533	129	104	162	61	40	44	88.3432986116864	103.310855242068	115.519751957873	63.3068436109064	51.4168069131239	60.8606024904208
chr5|127214284|127214756|RMER5:ERV1:LTR|234|-,+	15.6138706358173	0.891978726229596	0.0060642769363743	0.305690388764466	29	25	38	3	6	8	19.8601213933249	24.8343402024202	27.0972257678961	3.11345132512654	7.71252103696859	11.0655640891674
chr13|50311167|50311567|MuRRS-int:ERV1:LTR|158|+,+	79.8720369511614	0.686217428210494	0.00612665891158571	0.307396888586452	123	104	168	52	53	36	84.2343079785848	103.310855242068	119.798261289646	53.9664896355268	68.1272691598892	49.7950384012534
chr12|98441860|98442029|MIRb:MIR:SINE|337|-,+	141.320663776233	0.584814523116357	0.00612784841417335	0.307396888586452	256	195	213	115	83	73	175.316933679006	193.707853578877	151.887081277944	119.348967463184	106.689874344732	100.973272313653
chr4|115591614|115594803|L1_Mus3:L1:LINE|99|-,-	43.6416872138041	0.833037753576861	0.00616787645799373	0.309105041212188	49	95	79	26	20	18	33.5567568369972	94.3704927691967	56.3337062016788	26.9832448177634	25.708403456562	24.8975192006267
chr10|94671822|94671925|ORR1D-int:ERVL-MaLR:LTR|186|+,-	35.9111028266597	0.793839701119265	0.00625389595048763	0.313112531135789	63	49	77	21	15	20	43.1444016475678	48.6753067967435	54.9075364244211	21.7941592758858	19.2813025924215	27.6639102229186
chr5|45860095|45863378|L1Md_F2:L1:LINE|68|-,+	15.6786236084581	-0.889312672064889	0.0063051187153288	0.315067086800087	10	2	16	18	16	25	6.84831772183616	1.98674721619361	11.4093582180615	18.6807079507593	20.5667227652496	34.5798877786482
chr8|72281096|72281347|B4A:B4:SINE|309|+,-	53.2206106061195	-0.751625940826174	0.00632472624120492	0.315741811263395	40	45	50	57	68	47	27.3932708873446	44.7018123643563	35.6542444314423	59.1555751774044	87.4085717523107	65.0101890238586
chr18|67074318|67074663|MTD:ERVL-MaLR:LTR|221|-,+	270.782182333254	0.533515761027883	0.00633968160626777	0.316183214073831	416	373	451	196	153	179	284.890017228384	370.528355820109	321.601284771609	203.412153241601	196.669286442699	247.591996495121
chr14|44758709|44758960|RodERV21-int:ERV1:LTR|267|-,-	228.144905371264	0.500974259657292	0.00638189078361627	0.317981704660742	402	281	363	180	147	130	275.302372417814	279.137983875203	258.849814572271	186.807079507593	188.95676540573	179.815416448971
chr1|151691404|151691496|4.5SRNA:scRNA:scRNA|76|-,-	534.544145068398	-0.660727705400263	0.00643205745655589	0.320172838879321	693	294	571	930	349	448	474.588418123246	292.051840780461	407.171471407071	965.169910789229	448.611640317006	619.671588993376
chr16|11143843|11144315|LSU-rRNA_Hsa:rRNA:rRNA|97|+,-	11.9274758395064	-0.857510749116727	0.00648617200291117	0.321628312385966	0	7	6	15	9	24	0	6.95361525667765	4.27850933177307	15.5672566256327	11.5687815554529	33.1966922675023
chr5|17118179|17118250|tRNA-Val-GTY:tRNA:tRNA|84|-,-	85.7065860627872	-0.855955938284127	0.00647073083760176	0.321628312385966	116	37	39	210	41	72	79.4404855732994	36.7548234995819	27.810310656525	217.941592758858	52.702227085952	99.5900768025068
chr2|92597364|92597525|B3A:B2:SINE|252|-,+	90.0946688623218	0.63269286230109	0.00648319272198602	0.321628312385966	162	116	158	72	45	50	110.942747093746	115.23133853923	112.667412403358	74.7228318030371	57.8439077772644	69.1597755572964
chr7|100277929|100278299|MTD:ERVL-MaLR:LTR|168|-,+	102.176096428475	0.63087931339496	0.00647964175852041	0.321628312385966	203	132	160	86	58	47	139.020849753274	131.125316268779	114.093582180615	89.2522713202943	74.5543700240297	65.0101890238586
chr15|74648507|74648682|B3:B2:SINE|120|-,+	65.0581320433152	0.721439946416681	0.00653735618345765	0.32292791256184	127	94	105	40	47	24	86.9736350673192	93.3771191610999	74.8739133060288	41.5126843350206	60.4147481229206	33.1966922675023
chr11|108419202|108419501|MT2A:ERVL:LTR|213|-,-	87.1836517926115	0.634586767433103	0.00652826294361495	0.32292791256184	167	100	160	66	47	48	114.366905954664	99.3373608096807	114.093582180615	68.495929152784	60.4147481229206	66.3933845350045
chr4|136546860|136546926|ID4_:ID:SINE|227|-,+	22.2547789235488	0.853769551437507	0.0065605636095933	0.323765066149385	56	26	45	14	8	9	38.3505792422825	25.827713810517	32.0888199882981	14.5294395172572	10.2833613826248	12.4487596003134
chr17|86230829|86231041|B3:B2:SINE|215|+,+	58.4167324649145	0.778891287556317	0.00658294626203867	0.324559959701028	113	58	143	41	38	16	77.3859902567486	57.6156692696148	101.971139073925	42.5505014433961	48.8459665674677	22.1311281783348
chr18|63884963|63886143|Lx8b:L1:LINE|237|-,-	13.4699852076159	-0.8828353661012	0.00663877055147383	0.326276478626281	4	5	13	16	12	23	2.73932708873446	4.96686804048403	9.270103552175	16.6050737340082	15.4250420739372	31.8134967563563
chr14|3514012|3521366|MMERGLN-int:ERV1:LTR|83|-,-	75.7100573203896	0.71634127120852	0.00662739426133214	0.326276478626281	120	130	119	45	35	48	82.1798126620339	129.138569052585	84.8571017468327	46.7017698768982	44.9897060489834	66.3933845350045
chr4|53764438|53764526|RSINE1:B4:SINE|193|+,+	151.761747126048	0.580798087068829	0.00664930506143003	0.326276478626281	227	191	299	120	91	80	155.456812285681	189.73435914649	213.212381700025	124.538053005062	116.973235727357	110.655640891674
chr12|98384285|98384379|MLT1J-int:ERVL-MaLR:LTR|309|-,-	291.518827191003	0.499784239799854	0.00664709703057438	0.326276478626281	547	324	480	238	198	151	374.602979384438	321.853049023365	342.280746541846	247.000471793373	254.513194219963	208.862522183035
chr16|76752259|76752423|ID_B1:B4:SINE|320|+,-	28.0073717035695	0.837038445570414	0.00665887122304063	0.326436171359657	59	41	53	16	7	17	40.4050745588333	40.7283179319691	37.7934990973288	16.6050737340082	8.99794120979669	23.5143236894808
chr13|67516075|67516275|MTE2a:ERVL-MaLR:LTR|300|-,-	26.9314263052091	0.841349085428428	0.00667822784745672	0.327075062540354	49	37	63	20	7	12	33.5567568369972	36.7548234995819	44.9243479836173	20.7563421675103	8.99794120979669	16.5983461337511
chr13|23527312|23527690|RLTR14:ERV1:LTR|142|+,-	186.626693204995	0.54561801160366	0.00670053687307427	0.327547321870064	323	245	297	122	127	111	221.200662415308	243.376533983718	211.786211922767	126.613687221813	163.248361949168	153.534701737198
chr17|33113354|33114230|Lx4A:L1:LINE|127|-,-	85.6539360211079	0.670712559906561	0.00672858129347807	0.328607644870059	144	95	189	69	45	41	98.6157751944407	94.3704927691967	134.773043950852	71.6093804779105	57.8439077772644	56.711015956983
chr19|51992397|51992436|tRNA-Met_:tRNA:tRNA|51|+,+	198.505162766739	-0.798054168869126	0.00675684671884485	0.329055890256061	247	118	125	445	89	173	169.153447729353	117.218085755423	89.1356110786057	461.828613227104	114.402395381701	239.292823428246
chr15|74649293|74649427|B1_Mm:Alu:SINE|194|-,+	53.2399283429403	0.751157305830167	0.00682033573169018	0.331523443333914	78	89	100	41	27	21	53.416878230322	88.4102511206158	71.3084888628846	42.5505014433961	34.7063446663587	29.0471057340645
chr11|69037476|69037560|tRNA-Ser-TCY:tRNA:tRNA|12|+,+	1061.92834862436	-0.647452763719042	0.00683911425943199	0.331812523811973	738	694	1624	1222	884	1167	505.405847871509	689.401284019184	1158.04985913325	1268.21250643488	1136.31143278004	1614.1891615073
chr12|98446198|98446339|RMER15:ERVL:LTR|217|-,+	65.2488884876967	0.72034060850245	0.00694731046666247	0.336115949509183	94	101	128	36	43	31	64.3741865852599	100.330734417778	91.2748657444923	37.3614159015185	55.2730674316082	42.8790608455238
chr6|127836125|127836566|Lx8:L1:LINE|283|-,+	218.28326793211	0.562343089963986	0.00701007397400528	0.338835528842597	369	259	402	145	168	106	252.702923935754	257.283764497073	286.660125228796	150.48348071445	215.950589035121	146.618724181468
chr14|3272316|3279670|MMERGLN-int:ERV1:LTR|83|-,-	63.9091833386205	0.730339171545503	0.00708336338601126	0.341102859367892	102	115	96	41	30	36	69.8528407627288	114.237964931133	68.4561493083692	42.5505014433961	38.562605184843	49.7950384012534
chrX|25294333|25299475|L1_Mus3:L1:LINE|109|+,-	49.2853846566124	0.743606373924186	0.00718187452501573	0.344563421669099	110	52	96	27	25	29	75.3314949401977	51.655427621034	68.4561493083692	28.0210619261389	32.1355043207025	40.1126698232319
chr12|111909904|111910086|B3:B2:SINE|203|+,+	23.7288348047008	0.844766431140618	0.00719241780845891	0.344655172094463	46	30	57	8	11	13	31.5022615204463	29.8012082429042	40.6458386518442	8.30253686700412	14.1396219011091	17.9815416448971
chr4|36805470|36805506|tRNA-Val-GTG:tRNA:tRNA|111|-,-	20.328534308203	-0.866835751170141	0.00722332055271634	0.345364651140522	12	14	13	35	11	29	8.21798126620339	13.9072305133553	9.270103552175	36.323598793143	14.1396219011091	40.1126698232319
chr4|56808631|56809108|ORR1D2-int:ERVL-MaLR:LTR|283|-,+	203.84927518855	0.518400527756626	0.00722528572737378	0.345364651140522	346	271	317	159	133	112	236.951793175531	269.204247794235	226.047909695344	165.012920231707	170.960882986137	154.917897248344
chr11|87443988|87444283|L1_Mus1:L1:LINE|71|-,+	17.6118525455113	-0.863385245491952	0.00725219024967298	0.346330588663746	10	14	10	26	18	20	6.84831772183616	13.9072305133553	7.13084888628846	26.9832448177634	23.1375631109058	27.6639102229186
chr13|86740905|86742511|L1_Mur2:L1:LINE|185|+,+	69.1151264000234	0.772996559541182	0.00732461367809608	0.348181704795451	95	120	135	51	18	42	65.0590183574435	119.204832971617	96.2664599648942	52.9286725271513	23.1375631109058	58.094211468129
chr8|124893325|124893436|B1_Mur2:Alu:SINE|192|+,-	123.507924888638	0.670600906817972	0.00731153333739799	0.348181704795451	271	153	191	116	68	43	185.58941026176	151.986162038811	136.19921372811	120.38678457156	87.4085717523107	59.4774069792749
chr2|121807950|121808079|RSINE1:B4:SINE|218|-,+	10.7153016625032	0.860963909317066	0.00733146078190542	0.348187162699143	18	28	18	3	1	5	12.3269718993051	27.8144610267106	12.8355279953192	3.11345132512654	1.2854201728281	6.91597755572964
chr14|24378786|24378977|B2_Mm1a:B2:SINE|78|+,+	13.4475111207469	0.871622212204229	0.00741720920987517	0.351936369839939	27	27	25	3	8	3	18.4904578489576	26.8210874186138	17.8271222157211	3.11345132512654	10.2833613826248	4.14958653343778
chr9|67757996|67758124|B1F:Alu:SINE|234|+,+	149.673730499564	0.603388745823231	0.00746109484563542	0.353046993889678	274	168	283	118	106	60	187.643905578311	166.886766160264	201.803023481963	122.462418788311	136.254538319778	82.9917306687557
chr3|49131914|49132418|ERVB4_1C-LTR_Mm:ERVK:LTR|143|+,+	54.0500007176072	0.797604937736499	0.00746839351876932	0.353069327602587	85	60	147	19	39	23	58.2107006356073	59.6024164858084	104.82347862844	19.7185250591348	50.1313867402958	31.8134967563563
chr6|127838080|127838242|B3A:B2:SINE|280|+,+	121.15956747663	0.578141109953169	0.00751062705101881	0.353772422997852	217	155	201	101	65	67	148.608494563845	153.972909255005	143.330062614398	104.819527945927	83.5523112338264	92.6740992467772
chr5|44006457|44006892|RMER10B:ERVL:LTR|137|+,-	82.5773099517826	0.704167232855539	0.0075408893059605	0.354874662434005	128	117	165	43	64	34	87.6584668395028	116.224712147326	117.65900662376	44.6261356601471	82.2668910609983	47.0286473789616
chr14|3753405|3760759|MMERGLN-int:ERV1:LTR|83|-,-	75.0805332875379	0.709679460581791	0.0075737756990206	0.356098277616042	116	130	119	44	35	48	79.4404855732994	129.138569052585	84.8571017468327	45.6639527685227	44.9897060489834	66.3933845350045
chr11|103449153|103449760|Lx5:L1:LINE|117|+,+	597.057697058743	0.518290178199563	0.0075952099061381	0.356781708569988	925	751	1070	351	430	378	633.469389269845	746.023579680702	763.000830832865	364.273805039806	552.730674316082	522.847903213161
chr11|108417825|108418151|MTE2b:ERVL-MaLR:LTR|256|-,-	133.949088582502	0.597008916103182	0.00765853639739339	0.359429985423583	229	159	254	82	99	69	156.826475830048	157.946403687392	181.123561711727	85.1010028867922	127.256597109982	95.440490269069
chr19|59349188|59349682|MRLTR33:ERVK:LTR|116|+,+	98.4814204329484	0.613253153339734	0.00767773354432688	0.360004262175015	167	141	159	72	53	58	114.366905954664	140.06567874165	113.380497291986	74.7228318030371	68.1272691598892	80.2253396464638
chr16|50791147|50791352|B3:B2:SINE|229|-,-	14.4764741435917	0.867530073814986	0.00770128437988808	0.360781455474123	23	33	27	4	3	8	15.7511307602232	32.7813290671946	19.2532919929788	4.15126843350206	3.8562605184843	11.0655640891674
chr6|128451584|128451661|ID4_:ID:SINE|289|-,+	54.690899685542	0.717121780192652	0.00777722036577116	0.363023519943429	106	59	117	41	24	29	72.5921678514633	58.6090428777116	83.430931969575	42.5505014433961	30.8500841478744	40.1126698232319
chr10|86632155|86632352|B3:B2:SINE|308|-,+	58.1642664941392	0.716068337605391	0.00777463902067915	0.363023519943429	138	58	106	36	33	30	94.506784561339	57.6156692696148	75.5869981946577	37.3614159015185	42.4188657033272	41.4958653343778
chr10|75862181|75862493|RLTR27:ERVK:LTR|124|-,+	103.380346689053	0.612423255474296	0.00776652931654283	0.363023519943429	167	140	186	75	70	48	114.366905954664	139.072305133553	132.633789284965	77.8362831281636	89.9794120979669	66.3933845350045
chr7|69939855|69940581|Lx5c:L1:LINE|227|+,+	349.471739619472	0.469394004427157	0.00789581652923064	0.367564117979549	605	429	549	264	252	193	414.323222171088	426.15727787353	391.483603857236	273.983716611136	323.925883552681	266.956733651164
chr17|86230637|86230829|B4A:B4:SINE|274|+,+	40.1911837804167	0.754694745276496	0.00791399000126834	0.368078820931292	89	51	70	27	24	15	60.9500277243418	50.6620540129372	49.9159422040192	28.0210619261389	30.8500841478744	20.7479326671889
chr4|57356289|57356575|L1MA9:L1:LINE|296|+,-	749.230324537512	0.542202895870139	0.00794473248247434	0.369176657018051	1267	1011	1182	406	571	452	867.681855356641	1004.30071778587	842.866338359296	421.353746000459	733.974918684844	625.20437103796
chr14|5892448|5892560|RMER17B:ERVK:LTR|327|-,-	25.9440963339988	0.846676913798595	0.00799803491544727	0.370899843322669	54	44	47	23	4	9	36.9809156979153	43.7084387562595	33.5149897655558	23.8697934926368	5.14168069131239	12.4487596003134
chr7|41387970|41388335|Lx6:L1:LINE|261|+,-	215.581544606272	-0.539012107581879	0.00800333001697826	0.370899843322669	277	181	201	229	190	216	189.698400894862	179.800623065522	143.330062614398	237.660117817993	244.229832837339	298.77023040752
chr7|73137986|73138296|Charlie1:hAT-Charlie:DNA|309|-,+	207.083920706945	0.532586341482484	0.0080528675824035	0.372527959297251	368	249	349	165	148	96	252.018092163571	247.350028416105	248.866626131467	171.23982288196	190.242185578559	132.786769070009
chr1|48462199|48462292|U1:snRNA:snRNA|76|-,-	1275.29692408312	-0.57299315684211	0.00807180180347051	0.373070167536811	1636	716	1597	1885	932	1104	1120.3847792924	711.255503397314	1138.79656714027	1956.28524928785	1198.01160107579	1527.0478443051
chr10|42856809|42856927|ORR1A3:ERVL-MaLR:LTR|97|-,-	18.1653672744549	-0.861545641688491	0.00808488337077553	0.373341145583161	4	12	16	18	22	26	2.73932708873446	11.9204832971617	11.4093582180615	18.6807079507593	28.2792438022182	35.9630832897941
chr14|40121680|40124893|L1Md_F:L1:LINE|82|+,+	16.6541100606817	0.844958161789247	0.00812065220486528	0.373883131584199	19	45	35	3	11	0	13.0118036714887	44.7018123643563	24.9579711020096	3.11345132512654	14.1396219011091	0
chr2|155930559|155930699|B1_Mus2:Alu:SINE|147|+,+	40.4187627533789	0.763717207725711	0.00812553684140528	0.373883131584199	89	43	83	20	20	24	60.9500277243418	42.7150651481627	59.1860457561942	20.7563421675103	25.708403456562	33.1966922675023
chr14|44942119|44943169|ORR1A4-int:ERVL-MaLR:LTR|143|-,+	921.920299194276	0.402718822453243	0.00811111118118697	0.373883131584199	1444	1129	1490	748	623	565	988.897079033141	1121.5188035413	1062.49648405698	776.287197064885	800.816767671905	781.505463797449
chrX|136430364|136430436|tRNA-Ala-GCA:tRNA:tRNA|97|-,-	155.092135160588	-0.628943740620002	0.00814981862629806	0.374334342392104	183	131	129	178	113	183	125.324214309602	130.131942660682	91.9879506331211	184.731445290842	145.252479529575	253.124778539705
chr18|22550701|22552085|MYSERV6-int:ERVK:LTR|192|-,-	11.3896719664995	-0.854168744775654	0.00818755462705859	0.375119626723762	2	9	5	18	16	11	1.36966354436723	8.94036247287126	3.56542444314423	18.6807079507593	20.5667227652496	15.2151506226052
chr11|48833881|48833955|tRNA-Lys-AAG:tRNA:tRNA|0|-,-	128.756606259149	-0.799213019748974	0.00818835602951629	0.375119626723762	82	132	73	289	104	72	56.1562053190565	131.125316268779	52.0551968699057	299.929144320524	133.683697974122	99.5900768025068
chr6|47650761|47650855|4.5SRNA:scRNA:scRNA|32|-,-	757.936767475704	0.656762154496652	0.00820154509250556	0.375376735079022	1065	1201	1355	691	496	220	729.345837375551	1193.04170332427	966.230024092086	717.131621887481	637.568405722737	304.303012452104
chr14|44783907|44784114|B2_Mm2:B2:SINE|132|-,-	66.9829085222104	0.661641313165081	0.00821122790504178	0.375487618055576	140	76	118	46	38	36	95.8764481057062	75.4963942153573	84.1440168582038	47.7395869852737	48.8459665674677	49.7950384012534
chr17|24963747|24963894|B1_Mus1:Alu:SINE|82|+,-	14.6509728288728	-0.850354907698479	0.00825172228311151	0.376400447314195	10	6	6	49	8	7	6.84831772183616	5.96024164858084	4.27850933177307	50.8530383104002	10.2833613826248	9.6823685780215
chr8|94473672|94473752|LSU-rRNA_Hsa:rRNA:rRNA|130|-,-	36.7037986358686	-0.853736833056898	0.00827884667920888	0.377245525464321	27	33	8	75	46	19	18.4904578489576	32.7813290671946	5.70467910903077	77.8362831281636	59.1293279500925	26.2807147117726
chr12|53303197|53303483|B4A:B4:SINE|270|+,-	20.9079505019303	-0.84040243161167	0.00829615607509885	0.37740455387267	17	16	10	23	23	27	11.6421401271215	15.8939777295489	7.13084888628846	23.8697934926368	29.5646639750463	37.3462788009401
chr14|4545333|4545503|Kanga11a:TcMar-Tc2:DNA|313|+,+	116.394720372238	0.572551385725626	0.00833692941578731	0.378558079416246	209	132	214	82	74	66	143.129840386376	131.125316268779	152.600166166573	85.1010028867922	95.1210927892793	91.2909037356312
chr14|4622370|4622540|Kanga11a:TcMar-Tc2:DNA|313|+,+	116.394720372238	0.572551385725626	0.00833692941578731	0.378558079416246	209	132	214	82	74	66	143.129840386376	131.125316268779	152.600166166573	85.1010028867922	95.1210927892793	91.2909037356312
chr6|127841293|127841621|MTEa:ERVL-MaLR:LTR|245|+,+	140.877701287038	0.594031813101857	0.00837763788644327	0.379739749210306	278	164	235	78	99	84	190.383232667045	162.913271727876	167.574948827779	80.9497344532902	127.256597109982	116.188422936258
chr8|111004735|111004839|B1F:Alu:SINE|231|-,-	265.461434051984	0.480531116787125	0.00837030380420343	0.379739749210306	461	336	408	216	176	146	315.707446976647	333.773532320527	290.938634560569	224.168495409111	226.233950417745	201.946544627305
chr1|84710902|84711092|B2_Mm2:B2:SINE|74|+,+	42.5138421451745	0.795290220405651	0.00840759138999291	0.380763764535064	63	75	82	20	13	30	43.1444016475678	74.5030206072605	58.4729608675654	20.7563421675103	16.7104622467653	41.4958653343778
chr9|108403611|108403717|BC1_Mm:scRNA:scRNA|57|-,-	46.5848063375888	-0.781979093343967	0.00842904547930832	0.381401402575982	61	16	42	47	50	57	41.7747381032006	15.8939777295489	29.9495653224115	48.7774040936492	64.2710086414049	78.8421441353179
chr2|84004667|84006594|L1Md_A:L1:LINE|92|-,-	23.7282700654058	0.838145651663201	0.00845364622191536	0.381639791438082	35	46	47	7	13	11	23.9691120264266	45.6951859724531	33.5149897655558	7.2647197586286	16.7104622467653	15.2151506226052
chr12|116743537|116744482|RMER1A:Other:Other|187|+,-	26.2646982419002	-0.837093405201703	0.00845645122659066	0.381639791438082	20	12	25	38	14	41	13.6966354436723	11.9204832971617	17.8271222157211	39.4370501182696	17.9958824195934	56.711015956983
chr3|37146386|37146734|RMER17A:ERVK:LTR|177|+,+	770.996777009014	-0.58330222302849	0.00844959693480512	0.381639791438082	700	821	687	1123	616	639	479.382240528531	815.559732247478	489.889318488017	1165.4686127057	791.818826462109	883.861931622248
chr2|29900550|29900661|B1_Mur4:Alu:SINE|92|-,-	13.7830795499269	0.849508641775384	0.00848899644348696	0.382560086761898	21	23	42	10	4	0	14.3814672158559	22.8475929862266	29.9495653224115	10.3781710837551	5.14168069131239	0
chrX|135878245|135878322|4.5SRNA:scRNA:scRNA|117|-,-	21.5360359914266	0.847762116415954	0.0085156793916311	0.383309331989355	32	35	55	12	13	3	21.9146167098757	34.7680762833882	39.2196688745865	12.4538053005062	16.7104622467653	4.14958653343778
chr2|31540681|31540875|ID_B1:B4:SINE|250|-,+	33.5563444604962	0.802179061828599	0.00853734297514691	0.383500338175292	81	38	65	14	12	23	55.4713735468729	37.7481971076787	46.350517760875	14.5294395172572	15.4250420739372	31.8134967563563
chr6|128171524|128171672|MIRb:MIR:SINE|256|-,-	491.260868715986	0.488281169251655	0.00854216805386678	0.383500338175292	711	643	868	349	356	277	486.915390022551	638.739230006247	618.957683329838	362.198170823055	457.609581526803	383.145156587422
chr5|126706300|126706442|ID_B1:B4:SINE|246|-,-	10.7952483108633	0.85371161116827	0.0085753420318638	0.383751962013836	33	16	18	4	4	3	22.5994484820593	15.8939777295489	12.8355279953192	4.15126843350206	5.14168069131239	4.14958653343778
chr13|50211236|50211775|RLTR48C:ERV1:LTR|84|+,+	18.8990330048497	0.845348574943315	0.00859971236825995	0.383751962013836	54	22	35	13	5	7	36.9809156979153	21.8542193781298	24.9579711020096	13.4916224088817	6.42710086414049	9.6823685780215
chr12|58814247|58814386|MIR:MIR:SINE|246|-,+	47.2079911212361	-0.763769341254644	0.00859771873011432	0.383751962013836	25	43	46	59	49	48	17.1207943045904	42.7150651481627	32.8019048769269	61.2312093941554	62.9855884685768	66.3933845350045
chr6|87955462|87955761|RMER19B:ERVK:LTR|177|-,-	53.868558505148	0.697473051469581	0.00859082185617104	0.383751962013836	105	66	101	33	36	24	71.9073360792797	65.5626581343893	72.0215737515134	34.247964576392	46.2751262218115	33.1966922675023
chr6|100471526|100471595|tRNA-Lys-AAA:tRNA:tRNA|43|-,-	2584.1996105325	-0.643020128283753	0.00857559835707126	0.383751962013836	1971	2567	2552	2233	2119	3430	1349.80342297391	2549.9900519845	1819.79263578081	2317.44560300252	2723.80534622274	4744.36060323053
chr17|27308314|27308603|MTEa:ERVL-MaLR:LTR|229|+,-	283.592712143093	0.489373997986806	0.00863124977133356	0.384164894082272	503	340	455	189	190	184	344.470381408359	337.747026752914	324.453624326125	196.147433482972	244.229832837339	254.507974050851
chr8|70948761|70948909|RMER4A:ERVK:LTR|115|+,-	10.3229062389242	0.827401806862755	0.00870911156827566	0.386118901628127	40	12	18	2	6	0	27.3932708873446	11.9204832971617	12.8355279953192	2.07563421675103	7.71252103696859	0
chr7|73113573|73113712|ID_B1:B4:SINE|137|+,+	96.6387772117067	0.662833678638522	0.00871248009822355	0.386118901628127	183	127	165	49	77	44	125.324214309602	126.158448228294	117.65900662376	50.8530383104002	98.9773533077636	60.8606024904208
chr9|77493300|77493494|B2_Mm2:B2:SINE|63|+,+	11.6071339509711	0.845614768090614	0.00873827806536575	0.386773100601355	26	21	25	4	7	0	17.805626076774	20.8608457700329	17.8271222157211	4.15126843350206	8.99794120979669	0
chrX|136553724|136553796|tRNA-Ala-GCA:tRNA:tRNA|97|+,+	155.320412417982	-0.623825133153934	0.00874219831402355	0.386773100601355	185	131	129	178	113	183	126.693877853969	130.131942660682	91.9879506331211	184.731445290842	145.252479529575	253.124778539705
chr1|7779537|7779658|7SLRNA:srpRNA:srpRNA|141|-,-	38.9649947335902	-0.852147194850932	0.00877053204798626	0.386948000397888	16	31	22	96	50	9	10.9573083549379	30.794581851001	15.6878675498346	99.6304424040494	64.2710086414049	12.4487596003134
chr13|10150029|10153318|L1Md_F:L1:LINE|84|+,+	11.7061042317636	0.850913666744865	0.00879852372373627	0.386948000397888	15	22	33	5	3	4	10.2724765827542	21.8542193781298	23.5318013247519	5.18908554187757	3.8562605184843	5.53278204458371
chr5|151700201|151700308|U6:snRNA:snRNA|9|-,-	82.8315035209865	-0.797738698388789	0.00877095535001052	0.386948000397888	41	66	82	49	91	128	28.0781026595282	65.5626581343893	58.4729608675654	50.8530383104002	116.973235727357	177.049025426679
chr1|13361948|13362094|B3A:B2:SINE|296|+,+	54.4629069535208	0.762685712374955	0.00878271954185415	0.386948000397888	90	107	75	38	33	17	61.6348594965254	106.290976066358	53.4813666471634	39.4370501182696	42.4188657033272	23.5143236894808
chr5|135163239|135163394|B1_Mur4:Alu:SINE|135|-,+	121.809240016208	0.588818102243119	0.00879421773637333	0.386948000397888	258	137	193	99	64	69	176.686597223373	136.092184309263	137.625383505367	102.743893729176	82.2668910609983	95.440490269069
chr16|22054146|22054638|Lx9:L1:LINE|169|+,+	36.8620421836844	0.817471349316535	0.00882873542545001	0.38728869166145	45	75	73	29	9	16	30.8174297482627	74.5030206072605	52.0551968699057	30.0966961428899	11.5687815554529	22.1311281783348
chr13|21240944|21241017|tRNA-Ala-GCA:tRNA:tRNA|41|+,+	81.8249257120826	-0.665922865481341	0.00882387800582456	0.38728869166145	69	75	79	101	65	90	47.2533922806695	74.5030206072605	56.3337062016788	104.819527945927	83.5523112338264	124.487596003134
chr13|103776523|103776705|B2_Mm2:B2:SINE|71|+,+	79.6983478845414	0.647448271883664	0.00881869483963557	0.38728869166145	163	99	129	44	51	47	111.627578865929	98.3439872015839	91.9879506331211	45.6639527685227	65.556428814233	65.0101890238586
chr2|166898148|166898276|RSINE1:B4:SINE|254|+,-	12.3140010321928	0.848091672658277	0.00887990203581668	0.388544546015569	32	24	19	9	3	1	21.9146167098757	23.8409665943234	13.5486128839481	9.34035397537964	3.8562605184843	1.38319551114593
chr9|10566512|10566550|tRNA-Gln-CAG:tRNA:tRNA|26|-,-	209.850455900951	-0.743703220528119	0.00889431809392356	0.388846354606621	279	119	155	432	104	186	191.068064439229	118.21145936352	110.528157737471	448.336990818222	133.683697974122	257.274365073143
chr5|17118210|17118485|ORR1B1:ERVL-MaLR:LTR|230|-,-	90.2182888179302	-0.805735619105576	0.00891447197989252	0.389069684665031	116	48	50	210	41	78	79.4404855732994	47.6819331886467	35.6542444314423	217.941592758858	52.702227085952	107.889249869382
chr14|26631384|26631532|B1_Mus2:Alu:SINE|55|-,+	12.0392462803942	-0.851325507469488	0.00892356939564718	0.389123243859305	10	3	9	19	11	16	6.84831772183616	2.98012082429042	6.41776399765961	19.7185250591348	14.1396219011091	22.1311281783348
chr15|34166162|34166241|RSINE1:B4:SINE|232|+,-	35.1947968149722	0.785317504182406	0.00893074673642171	0.389123243859305	56	55	73	14	24	15	38.3505792422825	54.6355484453244	52.0551968699057	14.5294395172572	30.8500841478744	20.7479326671889
chr6|127849477|127849578|MIR:MIR:SINE|340|-,+	13.6697561716155	0.849125157325306	0.009025262909032	0.391920715694564	26	19	36	6	4	6	17.805626076774	18.8740985538393	25.6710559906385	6.22690265025309	5.14168069131239	8.29917306687557
chr14|13957460|13957553|PB1D9:Alu:SINE|312|-,-	390.018877693421	0.480790937408773	0.00907627427983928	0.393805226072993	666	407	729	271	260	249	456.097960274288	404.3030584954	519.838883810429	281.248436369765	334.209244935306	344.415682275336
chr10|75850610|75850746|B1_Mus1:Alu:SINE|37|-,+	26.3383046377972	-0.824843820247736	0.00911240638503738	0.393819822482302	28	16	14	54	26	17	19.1752896211412	15.8939777295489	9.98318844080384	56.0421238522778	33.4209244935306	23.5143236894808
chr6|87957297|87958580|Lx:L1:LINE|113|-,-	94.9049672684897	0.601934621506726	0.00911468372380199	0.393819822482302	188	102	172	69	58	51	128.74837317052	101.324108025874	122.650600844161	71.6093804779105	74.5543700240297	70.5429710684423
chr10|85781576|85781797|L1_Mus3:L1:LINE|91|+,+	60.0777243009205	0.700626565537192	0.00912739711902771	0.394039942904002	124	70	113	52	33	21	84.9191397507684	69.5361525667765	80.5785924150596	53.9664896355268	42.4188657033272	29.0471057340645
chr10|128447370|128447548|B2_Mm1a:B2:SINE|51|+,+	12.9633870400789	0.847776567995625	0.00916562139257517	0.394939295256215	26	21	29	5	6	4	17.805626076774	20.8608457700329	20.6794617702365	5.18908554187757	7.71252103696859	5.53278204458371
chr9|64900866|64900996|BC1_Mm:scRNA:scRNA|115|+,+	39.1633615002716	-0.840268243556921	0.0091709770799224	0.394939295256215	27	15	39	21	30	82	18.4904578489576	14.9006041214521	27.810310656525	21.7941592758858	38.562605184843	113.422031913966
chr15|85146257|85146609|ORR1B2:ERVL-MaLR:LTR|177|+,+	24.1343656483397	0.820486022771723	0.00917980519926392	0.394939295256215	46	44	40	13	15	6	31.5022615204463	43.7084387562595	28.5233955451538	13.4916224088817	19.2813025924215	8.29917306687557
chr8|72550320|72550432|B1F2:Alu:SINE|223|+,+	41.557161692286	0.745451754910052	0.00918285932741592	0.394939295256215	87	58	70	34	15	20	59.5803641799746	57.6156692696148	49.9159422040192	35.2857816847675	19.2813025924215	27.6639102229186
chr2|35505899|35506008|ID_B1:B4:SINE|226|-,+	242.895144713841	0.49791532143362	0.00918641064585987	0.394939295256215	421	253	457	188	158	140	288.314176089302	251.323522848492	325.879794103383	195.109616374597	203.09638730684	193.64737156043
chr10|21228517|21228827|LTR86C:ERVL:LTR|277|-,-	29.2861672732049	0.82886082101274	0.00923839997799795	0.396046735927819	31	68	54	12	14	13	21.2297849376921	67.5494053505829	38.5065839859577	12.4538053005062	17.9958824195934	17.9815416448971
chr6|29610466|29610608|B1_Mur4:Alu:SINE|176|+,+	89.0225130078053	0.630380911227732	0.00926765508420599	0.396623612604883	132	114	185	62	56	45	90.3977939282373	113.244591323036	131.920704396336	64.3446607192819	71.9835296783735	62.2437980015668
chr17|65643987|65644132|MTEa:ERVL-MaLR:LTR|281|-,+	34.013435199455	0.803423690175988	0.00927989950919843	0.396650514641515	59	71	46	25	16	10	40.4050745588333	70.5295261748733	32.8019048769269	25.9454277093879	20.5667227652496	13.8319551114593
chr11|19065072|19066512|Lx7:L1:LINE|205|+,+	34.6519092759604	-0.845559210582968	0.00934185547813366	0.398560440790332	52	9	8	78	36	22	35.611252153548	8.94036247287126	5.70467910903077	80.9497344532902	46.2751262218115	30.4303012452104
chr12|95619817|95619924|U6:snRNA:snRNA|0|+,+	215.371215960517	-0.75042425004599	0.00934714404178349	0.398560440790332	173	162	204	104	240	326	118.475896587766	160.926524511683	145.469317280285	107.932979271054	308.500841478744	450.921736633573
chr7|144920657|144920958|RLTR15:ERVK:LTR|110|+,+	169.867430564309	0.576060763103369	0.0093477022888817	0.398560440790332	316	186	313	105	132	84	216.406840010023	184.767491106006	223.195570140829	108.970796379429	169.675462813309	116.188422936258
chr18|77717627|77717729|MIR:MIR:SINE|294|-,+	27.5146122201793	0.805528686417232	0.00939968588166396	0.39956031163481	50	54	40	15	15	10	34.2415886091808	53.6421748372276	28.5233955451538	15.5672566256327	19.2813025924215	13.8319551114593
chr11|105163618|105164591|RLTR22_Mur:ERVK:LTR|103|-,-	91.9830334078563	0.604913640747964	0.00940205532318033	0.39956031163481	164	117	161	78	53	43	112.312410638113	116.224712147326	114.806667069244	80.9497344532902	68.1272691598892	59.4774069792749
chr17|78852674|78852924|MTE-int:ERVL-MaLR:LTR|257|-,-	34.5516417602512	0.761141146006888	0.00948238665319891	0.402643313067976	62	45	75	27	15	14	42.4595698753842	44.7018123643563	53.4813666471634	28.0210619261389	19.2813025924215	19.364737156043
chr14|52440898|52442415|Lx8b:L1:LINE|235|+,+	12.7317336895548	0.84398016082634	0.00952816757935296	0.403208363589084	31	17	29	8	4	3	21.2297849376921	16.8873513376457	20.6794617702365	8.30253686700412	5.14168069131239	4.14958653343778
chr16|69800233|69800877|Lx9:L1:LINE|294|-,-	26.4471369944861	-0.820102899229149	0.00951422396057791	0.403208363589084	16	14	28	24	24	42	10.9573083549379	13.9072305133553	19.9663768816077	24.9076106010124	30.8500841478744	58.094211468129
chr8|77601414|77601484|SRV_MM-int:ERVK:LTR|129|-,-	47.1842019651358	0.723371058840164	0.00954247060138515	0.403208363589084	88	79	68	32	24	23	60.2651959521582	78.4765150396478	48.4897724267615	33.2101474680165	30.8500841478744	31.8134967563563
chr7|73837047|73837191|MTEa:ERVL-MaLR:LTR|276|-,+	418.739496324458	0.469253022197799	0.00953700536922844	0.403208363589084	715	489	702	274	301	264	489.654717111285	485.759694359339	500.58559181745	284.361887694891	386.911472021258	365.163614942525
chr5|137478159|137478252|PB1D11:Alu:SINE|226|+,+	14.042289087218	0.843125643653734	0.00956455763269201	0.403811719351182	25	28	27	4	7	5	17.1207943045904	27.8144610267106	19.2532919929788	4.15126843350206	8.99794120979669	6.91597755572964
chr4|19985277|19985401|B3A:B2:SINE|226|+,-	12.6345650953172	0.843441328375215	0.00958307390771731	0.404263457939015	25	23	26	4	7	3	17.1207943045904	22.8475929862266	18.54020710435	4.15126843350206	8.99794120979669	4.14958653343778
chr9|101128278|101134427|L1Md_F2:L1:LINE|63|-,-	15.359469528684	0.842631351103177	0.00961061575277989	0.405005651872352	17	36	34	3	6	7	11.6421401271215	35.7614498914851	24.2448862133808	3.11345132512654	7.71252103696859	9.6823685780215
chr7|97460089|97460482|MTC:ERVL-MaLR:LTR|149|-,+	11.9098638427105	0.840276131634009	0.00962938961426797	0.405005651872352	32	15	28	9	2	2	21.9146167098757	14.9006041214521	19.9663768816077	9.34035397537964	2.5708403456562	2.76639102229186
chr6|136621614|136622991|Lx4B:L1:LINE|132|+,+	28.3736960579233	-0.835537760729147	0.00962586479314777	0.405005651872352	3	23	14	89	13	19	2.05449531655085	22.8475929862266	9.98318844080384	92.3657226454208	16.7104622467653	26.2807147117726
chr11|34093192|34093366|MTEa:ERVL-MaLR:LTR|250|+,-	452.729255284081	0.446137424677578	0.00965323961079702	0.405433250499361	809	486	765	342	279	304	554.028903696545	482.779573535048	545.509939801067	354.933451064426	358.632228219039	420.491435388362
chr6|87954084|87954749|RMER19B:ERVK:LTR|142|-,-	192.21124860358	0.513380361925881	0.00971231720828852	0.407158700844688	350	206	343	136	132	111	239.691120264266	204.634963267942	244.588116799694	141.14312673907	169.675462813309	153.534701737198
chr12|54660167|54660282|PB1:Alu:SINE|239|+,+	56.6116381115418	0.709215442446565	0.00974686526080481	0.407846378983466	97	90	93	26	36	32	66.4286819018107	89.4036247287126	66.3168946424827	26.9832448177634	46.2751262218115	44.2622563566697
chr19|12011586|12011673|tRNA-Arg-AGA:tRNA:tRNA|27|-,-	121.133007678401	-0.641845038537815	0.00980099926758362	0.408788613806578	121	107	111	184	79	120	82.8646444342175	106.290976066358	79.1524226378019	190.958347941095	101.54819365342	165.983461337511
chr11|4154787|4155118|ORR1D1:ERVL-MaLR:LTR|156|+,-	12.265646342127	-0.840175049655107	0.00982142609647048	0.40890777750242	10	6	7	19	13	14	6.84831772183616	5.96024164858084	4.99159422040192	19.7185250591348	16.7104622467653	19.364737156043
chr1|171027964|171028128|U1:snRNA:snRNA|68|+,+	1067.39830502745	-0.601341396959406	0.00987037658304712	0.409699844701937	897	746	1510	1711	735	905	614.294099648703	741.056711640218	1076.75818182956	1775.70507243051	944.783827028652	1251.79193758706
chr3|34878746|34878937|B3:B2:SINE|206|+,+	755.214934910317	0.441539290618598	0.00986529883061719	0.409699844701937	1448	831	1148	536	520	485	991.636406121876	825.493468328447	818.621452145915	556.269970089276	668.418489870611	670.849822905775
chr5|27916654|27917004|MTD:ERVL-MaLR:LTR|194|+,-	11.6950335062569	-0.838362596302144	0.00999691612079811	0.4139225938934	10	4	7	16	10	18	6.84831772183616	3.97349443238723	4.99159422040192	16.6050737340082	12.854201728281	24.8975192006267
chr18|41196471|41196531|tRNA-Lys-AAA:tRNA:tRNA|86|+,+	61.7159173190354	-0.755974791707851	0.010004123095318	0.4139225938934	90	24	48	95	44	69	61.6348594965254	23.8409665943234	34.2280746541846	98.5926252956739	56.5584876044363	95.440490269069
chr7|52889097|52889213|RSINE1:B4:SINE|333|+,+	44.6025449569149	0.73053206172332	0.0101087982112833	0.416356511145726	72	58	99	23	30	20	49.3078875972203	57.6156692696148	70.5954039742557	23.8697934926368	38.562605184843	27.6639102229186
chr6|147243385|147243827|Lx8:L1:LINE|305|-,-	62.443669655523	-0.718273150466199	0.0101068637273787	0.416356511145726	42	45	76	56	77	65	28.7629344317119	44.7018123643563	54.1944515357923	58.1177580690288	98.9773533077636	89.9077082244853
chr6|128449901|128450019|Lx8:L1:LINE|274|+,+	62.9819827816908	0.673845237396741	0.010071305949977	0.416356511145726	130	65	125	49	29	34	89.0281303838701	64.5692845262924	89.1356110786057	50.8530383104002	37.2771850120149	47.0286473789616
chr4|21846586|21846905|RMER5:ERV1:LTR|180|-,-	111.927102278813	0.573926276776648	0.0100956842545562	0.416356511145726	202	142	185	70	76	65	138.33601798109	141.059052349747	131.920704396336	72.647197586286	97.6919331349355	89.9077082244853
chr13|94245043|94245416|MLT1A0:ERVL-MaLR:LTR|333|+,-	20.2398851909038	-0.813960159838686	0.0101519912460172	0.417037994640797	11	13	20	27	22	22	7.53314949401977	12.9138569052585	14.2616977725769	28.0210619261389	28.2792438022182	30.4303012452104
chr7|39797122|39797335|L1M2:L1:LINE|243|-,-	126.144850647961	-0.5892947526693	0.0101749641253784	0.417649975873368	143	103	125	126	107	144	97.9309434222571	102.317481633971	89.1356110786057	130.764955655315	137.539958492607	199.180153605014
chr12|90260289|90260602|RMER17A:ERVK:LTR|95|-,+	16.6718402654018	0.836373590834489	0.0101874332364658	0.417830182043437	25	46	21	10	6	3	17.1207943045904	45.6951859724531	14.9747826612058	10.3781710837551	7.71252103696859	4.14958653343778
chr10|85781387|85781473|MER44B:TcMar-Tigger:DNA|309|-,+	37.295434003064	0.740200888328261	0.0102960107367319	0.421281154503984	78	54	60	26	15	20	53.416878230322	53.6421748372276	42.7850933177307	26.9832448177634	19.2813025924215	27.6639102229186
chr2|74540683|74542299|Lx7:L1:LINE|164|+,-	11.045346006663	-0.833226642201163	0.0103376063860171	0.422648746781359	8	5	6	23	14	7	5.47865417746893	4.96686804048403	4.27850933177307	23.8697934926368	17.9958824195934	9.6823685780215
chr14|71418347|71418758|MTD:ERVL-MaLR:LTR|188|-,-	21.9472655285899	0.829360530624514	0.0105382360329363	0.429713086819563	22	53	43	10	6	11	15.0662989880395	52.6488012291308	30.6626502110404	10.3781710837551	7.71252103696859	15.2151506226052
chr1|138568026|138568309|B4A:B4:SINE|313|+,+	190.637495781614	-0.720298073403531	0.0105519368174335	0.429713086819563	163	173	147	106	245	239	111.627578865929	171.853634200748	104.82347862844	110.008613487805	314.927942342884	330.583727163877
chr18|14769320|14769677|MTC:ERVL-MaLR:LTR|171|-,+	69.8873398148497	0.690147445765811	0.0105367667590891	0.429713086819563	159	66	137	54	44	25	108.888251777195	65.5626581343893	97.6926297421519	56.0421238522778	56.5584876044363	34.5798877786482
chr11|107997088|107997319|ORR1E:ERVL-MaLR:LTR|232|+,+	339.812684750043	0.508021649281727	0.010547921630472	0.429713086819563	583	400	588	199	231	231	399.256923183048	397.349443238723	419.293914513761	206.525604566727	296.932059923291	319.518163074709
chr9|3202445|3203992|L1Md_F2:L1:LINE|40|-,+	425.021799022247	-0.456385370817683	0.0105833013393631	0.43065126826949	574	335	464	428	431	358	393.093437233395	332.78015871243	330.871388323784	444.18572238472	554.01609448891	495.183992990242
chr2|110010250|110010401|B1_Mur2:Alu:SINE|201|+,-	16.7752794727344	0.83067964203767	0.0107269945321087	0.435011812588114	33	37	25	3	4	11	22.5994484820593	36.7548234995819	17.8271222157211	3.11345132512654	5.14168069131239	15.2151506226052
chr7|19356015|19356121|PB1D10:Alu:SINE|133|-,-	20.5477408090314	0.821975940107569	0.0107330829481051	0.435011812588114	63	22	36	16	6	6	43.1444016475678	21.8542193781298	25.6710559906385	16.6050737340082	7.71252103696859	8.29917306687557
chr17|40776892|40780853|Lx2B2:L1:LINE|179|+,-	16.428261794075	-0.820551797600244	0.0108201300251224	0.436170151807721	12	10	12	26	22	12	8.21798126620339	9.93373608096807	8.55701866354615	26.9832448177634	28.2792438022182	16.5983461337511
chr4|140067648|140068002|ORR1D1:ERVL-MaLR:LTR|161|-,+	31.9686297750091	0.780518349779033	0.010816466029768	0.436170151807721	80	40	53	12	14	21	54.7865417746893	39.7349443238723	37.7934990973288	12.4538053005062	17.9958824195934	29.0471057340645
chr17|27352446|27353255|IAPEz-int:ERVK:LTR|30|-,+	144.728143034799	0.526163484762637	0.0108054639599993	0.436170151807721	260	158	262	108	92	84	178.05626076774	156.953030079296	186.828240820758	112.084247704556	118.258655900185	116.188422936258
chr19|60623776|60624350|RMER19C:ERVK:LTR|161|-,+	17.2143875137264	0.828736254324579	0.0108626267988078	0.436861738264028	34	37	26	12	2	7	23.2842802542429	36.7548234995819	18.54020710435	12.4538053005062	2.5708403456562	9.6823685780215
chr14|104061903|104062264|Lx3_Mus:L1:LINE|79|-,+	28.6105026965532	-0.825771469583697	0.0109481492681357	0.439959076922073	2	27	14	65	32	18	1.36966354436723	26.8210874186138	9.98318844080384	67.4581120444085	41.1334455304991	24.8975192006267
chr3|101534514|101534827|MTEa:ERVL-MaLR:LTR|278|+,+	13.0224941805037	0.82517539011701	0.0110081879116666	0.441534154362742	20	18	42	6	7	1	13.6966354436723	17.8807249457425	29.9495653224115	6.22690265025309	8.99794120979669	1.38319551114593
chr8|71373151|71373265|MIR3:MIR:SINE|245|-,+	48.4517789647055	-0.820194037102312	0.0110175867594498	0.441534154362742	7	31	59	45	67	58	4.79382240528531	30.794581851001	42.0720084291019	46.7017698768982	86.1231515794826	80.2253396464638
chr4|10888732|10889212|RLTR1B-int:ERV1:LTR|196|-,+	13.912216119783	-0.827402769110411	0.0110455837514762	0.441613664857991	15	3	9	27	16	11	10.2724765827542	2.98012082429042	6.41776399765961	28.0210619261389	20.5667227652496	15.2151506226052
chr7|141610610|141610772|RSINE1:B4:SINE|208|-,-	35.2703435082388	0.789230906994147	0.0110490938016249	0.441613664857991	50	69	64	23	8	21	34.2415886091808	68.5427789586797	45.6374328722461	23.8697934926368	10.2833613826248	29.0471057340645
chr12|98388915|98389057|B1_Mus2:Alu:SINE|63|-,-	29.9552395212498	0.781763594048524	0.0110885550416239	0.442165750345217	58	35	71	21	18	7	39.7202427866497	34.7680762833882	50.6290270926481	21.7941592758858	23.1375631109058	9.6823685780215
chr1|57349801|57350039|MER92-int:ERV1:LTR|256|-,-	303.408431554678	0.461422705877061	0.011085197466752	0.442165750345217	490	383	493	218	216	180	335.567568369972	380.462091901077	351.550850094021	226.244129625862	277.650757330869	248.975192006267
chr12|54135139|54135353|LSU-rRNA_Hsa:rRNA:rRNA|84|+,+	57.6595213973355	-0.81112169406421	0.0111533497550514	0.443437267039958	12	63	37	62	66	72	8.21798126620339	62.5825373100988	26.3841408792673	64.3446607192819	84.8377314066545	99.5900768025068
chr7|73141905|73142133|L1ME4c:L1:LINE|288|+,+	389.552228671509	0.46924438264859	0.0111547378027221	0.443437267039958	742	426	621	273	290	222	508.145174960243	423.17715704924	442.825715838513	283.324070586516	372.771850120149	307.069403474396
chr11|3639748|3640325|MLT1K:ERVL-MaLR:LTR|297|-,-	375.515628927889	0.459506650277233	0.0111469018046721	0.443437267039958	742	388	598	301	244	222	508.145174960243	385.428959941561	426.42476340005	312.38294962103	313.642522170056	307.069403474396
chr4|123835193|123835330|B1_Mur1:Alu:SINE|176|+,-	43.0674021160783	0.753164492163734	0.0111657511107835	0.443534164131039	115	41	77	18	25	24	78.7556538011158	40.7283179319691	54.9075364244211	18.6807079507593	32.1355043207025	33.1966922675023
chr6|87962402|87962777|RLTR44A:ERVK:LTR|98|-,-	211.19389610913	0.493775693598334	0.0111902363844242	0.444165645100564	408	237	333	162	146	115	279.411363050915	235.429545118943	237.457267913406	168.126371556833	187.671345232902	159.067483781782
chr19|24064892|24065073|RodERV21-int:ERV1:LTR|232|-,+	12.6389786233395	-0.825430838452653	0.0112140692133023	0.444672012229193	9	5	10	13	16	17	6.16348594965254	4.96686804048403	7.13084888628846	13.4916224088817	20.5667227652496	23.5143236894808
chr12|24426362|24427856|IAPLTR3-int:ERVK:LTR|19|+,+	23.7482270077791	-0.81223468128143	0.0112225128166481	0.444672012229193	17	17	16	53	23	13	11.6421401271215	16.8873513376457	11.4093582180615	55.0043067439023	29.5646639750463	17.9815416448971
chr7|16865391|16865574|MIR:MIR:SINE|301|-,+	13.1245913481355	0.823605672093834	0.0113080710703951	0.44712700893713	29	31	15	4	6	4	19.8601213933249	30.794581851001	10.6962733294327	4.15126843350206	7.71252103696859	5.53278204458371
chr3|111145315|111148583|L1Md_F:L1:LINE|103|+,+	12.6921317135295	0.824336722632768	0.0113433385276781	0.447562297794333	22	22	30	3	5	6	15.0662989880395	21.8542193781298	21.3925466588654	3.11345132512654	6.42710086414049	8.29917306687557
chr10|47036722|47037385|Lx3A:L1:LINE|151|+,+	18.2047706517936	0.821001042141582	0.0113413159954413	0.447562297794333	30	38	32	5	6	11	20.5449531655085	37.7481971076787	22.8187164361231	5.18908554187757	7.71252103696859	15.2151506226052
chr10|111315550|111315778|MT2A:ERVL:LTR|193|-,+	32.1341679129641	0.741632552191248	0.0113450409406286	0.447562297794333	62	47	57	21	17	14	42.4595698753842	46.6885595805499	40.6458386518442	21.7941592758858	21.8521429380777	19.364737156043
chr14|28145890|28145965|4.5SRNA:scRNA:scRNA|160|+,+	41.2559910368289	0.762824844206385	0.0113737330989342	0.448352211999829	85	54	80	15	34	14	58.2107006356073	53.6421748372276	57.0467910903077	15.5672566256327	43.7042858761553	19.364737156043
chr4|7213237|7213275|tRNA-Met_:tRNA:tRNA|53|-,-	182.480233851211	-0.529540358972912	0.0114045672890426	0.448883421325718	231	156	171	191	160	185	158.196139374415	154.966282863102	121.937515955533	198.223067699723	205.667227652496	255.891169561997
chr12|3404118|3404295|B3A:B2:SINE|223|-,-	82.6438200856604	0.609301965474373	0.0114647466305563	0.450908920901706	159	92	152	54	45	53	108.888251777195	91.3903719449062	108.388903071585	56.0421238522778	57.8439077772644	73.3093620907342
chr16|50791403|50791533|B1_Mur4:Alu:SINE|177|-,-	19.9819297583103	0.799662472044184	0.0114867136815095	0.45142959338449	36	31	42	10	8	10	24.6539437986102	30.794581851001	29.9495653224115	10.3781710837551	10.2833613826248	13.8319551114593
chr10|79578592|79578806|B3:B2:SINE|135|-,-	141.044739282198	0.582800068348148	0.0114975329057331	0.451511696546402	252	173	247	81	75	105	172.577606590271	171.853634200748	176.131967491325	84.0631857784167	96.4065129621074	145.235528670322
chr7|52918792|52919938|L1_Mus1:L1:LINE|75|-,+	63.4458400296746	0.679028358836318	0.0115094636835304	0.451637293056532	95	94	123	38	46	26	65.0590183574435	93.3771191610999	87.709441301348	39.4370501182696	59.1293279500925	35.9630832897941
chr11|30078291|30079162|RMER17D:ERVK:LTR|122|-,-	15.1503915500508	-0.818351723975184	0.0115865403438813	0.453629280882056	13	9	8	17	15	22	8.90281303838701	8.94036247287126	5.70467910903077	17.6428908423838	19.2813025924215	30.4303012452104
chr1|57350683|57350807|LTR37A:ERV1:LTR|302|-,-	168.85283003848	0.510849857871643	0.0115779604610324	0.453629280882056	269	200	313	136	110	90	184.219746717393	198.674721619361	223.195570140829	141.14312673907	141.396219011091	124.487596003134
chr14|4288825|4288983|RMER17B2:ERVK:LTR|350|+,+	323.146765803971	0.479914830580967	0.0116079236069385	0.454122693666604	632	340	525	262	178	212	432.813680020045	337.747026752914	374.369566530144	271.908082394385	228.804790763402	293.237448362937
chr6|121704560|121706712|RodERV21-int:ERV1:LTR|333|+,-	39.078070192505	-0.726434727832802	0.0116233595960706	0.454382868442308	36	23	43	47	32	48	24.6539437986102	22.8475929862266	30.6626502110404	48.7774040936492	41.1334455304991	66.3933845350045
chr2|9471681|9472546|Lx3A:L1:LINE|102|-,-	18.2014944486094	0.819990493356346	0.0116607291967462	0.45549943604722	28	43	29	13	7	3	19.1752896211412	42.7150651481627	20.6794617702365	13.4916224088817	8.99794120979669	4.14958653343778
chr13|56964549|56964864|IAP1-MM_LTR:ERVK:LTR|55|+,+	12.6873329877192	0.820769996683738	0.0116976126845025	0.45606841607587	30	22	22	7	3	5	20.5449531655085	21.8542193781298	15.6878675498346	7.2647197586286	3.8562605184843	6.91597755572964
chr2|17094673|17096130|MuRRS4-int:ERV1:LTR|80|-,+	23.7058858271349	-0.790881347976691	0.0118252433521022	0.458591696259885	18	21	13	37	23	23	12.3269718993051	20.8608457700329	9.270103552175	38.3992330098941	29.5646639750463	31.8134967563563
chr5|108783845|108784167|Lx8:L1:LINE|252|+,-	12.6001453388738	0.776178338708747	0.0118271945461471	0.458591696259885	39	3	49	8	1	1	26.708439115161	2.98012082429042	34.9411595428134	8.30253686700412	1.2854201728281	1.38319551114593
chr15|63890458|63890658|RMER1C:Other:Other|234|+,+	45.0281192085993	0.700743135460906	0.0118285605446874	0.458591696259885	95	52	84	25	30	21	65.0590183574435	51.655427621034	59.899130644823	25.9454277093879	38.562605184843	29.0471057340645
chr11|101658237|101658424|U2:snRNA:snRNA|27|+,+	21658.2710286216	-0.774747253166375	0.0118695593223072	0.459492319304197	7623	7944	9554	4691	33692	44714	5220.4725993557	7891.35994272103	6812.81302595999	4868.40005538954	43308.3764629243	61848.204085379
chr13|22026547|22026620|tRNA-Val-GTG:tRNA:tRNA|0|+,+	1436.84330179161	-0.818512378346761	0.0119245672834339	0.461276511093431	891	1067	613	873	1581	2585	610.185109015602	1059.92963983929	437.121036729483	906.014335611825	2032.24929324122	3575.56039631222
chr18|23951488|23951900|RLTR9B:ERVK:LTR|184|-,-	38.3850358787732	0.757728156600326	0.0119840926596045	0.462886697731205	50	74	70	26	14	20	34.2415886091808	73.5096469991637	49.9159422040192	26.9832448177634	17.9958824195934	27.6639102229186
chr7|45276055|45276417|Lx8:L1:LINE|325|-,-	69.1737129928139	0.617765169888432	0.0119776313515538	0.462886697731205	124	85	127	49	37	41	84.9191397507684	84.4367566882286	90.5617808558634	50.8530383104002	47.5605463946396	56.711015956983
chr12|72190073|72192765|Lx5:L1:LINE|161|+,+	14.9040565970067	0.814483225630563	0.0119941737131994	0.462930350949969	31	27	26	8	7	4	21.2297849376921	26.8210874186138	18.54020710435	8.30253686700412	8.99794120979669	5.53278204458371
chr11|106157704|106157823|PB1D9:Alu:SINE|129|+,-	179.162416260883	0.513887020373452	0.0120455406900667	0.464220058829775	344	180	321	139	116	100	235.582129631164	178.807249457425	228.90024924986	144.256578064197	149.108740048059	138.319551114593
chr7|27690913|27691191|L1M3:L1:LINE|244|-,-	11.6011017444451	0.814682240010573	0.0121706906899967	0.467649295539332	23	13	36	7	3	3	15.7511307602232	12.9138569052585	25.6710559906385	7.2647197586286	3.8562605184843	4.14958653343778
chr19|44141885|44142098|B3:B2:SINE|233|+,-	25.1794525770621	0.808476780102216	0.0121679432390021	0.467649295539332	74	17	60	14	15	5	50.6775511415876	16.8873513376457	42.7850933177307	14.5294395172572	19.2813025924215	6.91597755572964
chr5|113371403|113371595|Lx8:L1:LINE|325|-,+	51.6251864119397	0.711370806580808	0.012190632598909	0.468067800581273	108	58	101	20	32	32	73.9618313958305	57.6156692696148	72.0215737515134	20.7563421675103	41.1334455304991	44.2622563566697
chr18|67084946|67085157|ORR1D2:ERVL-MaLR:LTR|193|-,+	69.0147506256494	0.643028856875871	0.0122709233507804	0.47045210139289	148	68	131	45	43	36	101.355102283175	67.5494053505829	93.4141204103788	46.7017698768982	55.2730674316082	49.7950384012534
chr8|111032450|111032889|RMER5:ERV1:LTR|180|+,+	234.955640424336	0.489057684488624	0.0123805870637701	0.473603241383969	371	258	456	173	151	145	254.072587480121	256.290390888976	325.166709214754	179.542359748964	194.098446097043	200.56334911616
chr18|57482442|57482783|LTR40b:ERVL:LTR|293|+,-	33.247912676035	0.739585748027044	0.0124087264473818	0.47412839197404	53	50	68	20	14	19	36.2960839257316	49.6686804048403	48.4897724267615	20.7563421675103	17.9958824195934	26.2807147117726
chr12|98382459|98382586|ID_B1:B4:SINE|260|+,-	460.107235534579	0.47148749483345	0.0124126499493967	0.47412839197404	940	440	764	381	287	268	643.741865852599	437.084387562595	544.796854912438	395.408318291071	368.915589601664	370.696396987109
chr10|94673737|94674167|LTR72_RN:ERV1:LTR|262|-,-	5160.96305865395	0.406566923845157	0.0124750090798735	0.47545688622106	8424	5711	8919	3591	3898	3200	5769.02284887478	5673.15667584086	6360.00412168068	3726.80123617647	5010.56783368393	4426.22563566697
chr6|87987895|87988038|MLTR14:ERV1:LTR|250|+,-	134.181232387562	0.535629139791927	0.0125195059914936	0.476801421483106	268	141	228	103	81	78	183.534914945209	140.06567874165	162.583354607377	106.895162162678	104.119033999076	107.889249869382
chr10|94674167|94674722|ERV3-16A3_I-int:ERVL:LTR|274|+,-	6807.21944212853	0.38318697012164	0.0125796815419887	0.478740654650561	11093	7518	11526	5004	5090	4210	7596.83884883285	7468.18278567179	8219.01642633608	5193.23681031108	6542.78867969502	5823.25310192436
chr9|48494259|48494385|ID_B1:B4:SINE|279|+,-	49.4750640708398	0.679535060642561	0.0125987053579407	0.479112090005393	78	76	89	30	28	27	53.416878230322	75.4963942153573	63.4645550879673	31.1345132512654	35.9917648391868	37.3462788009401
chr9|101990703|101991226|L3:CR1:LINE|359|-,+	49.8181682428961	0.717055576266772	0.0126089973326347	0.479151163149548	66	81	102	32	19	31	45.1988969641186	80.4632622558414	72.7346586401423	33.2101474680165	24.4229832837339	42.8790608455238
chr18|67036777|67036967|L1MC:L1:LINE|265|+,-	59.7344833364148	0.676335852290631	0.0126281988730769	0.479528500379343	124	68	112	55	30	22	84.9191397507684	67.5494053505829	79.8655075264307	57.0799409606533	38.562605184843	30.4303012452104
chr17|39836297|39837111|Lx3_Mus:L1:LINE|136|-,-	16.6361058965844	0.795419510905695	0.012639971480581	0.479623393253242	74	4	37	8	6	2	50.6775511415876	3.97349443238723	26.3841408792673	8.30253686700412	7.71252103696859	2.76639102229186
chr15|59276016|59276135|RSINE1:B4:SINE|202|+,+	74.1877891787934	0.629482928763651	0.0126682760641922	0.479641705537304	119	110	126	45	40	48	81.4949808898503	109.271096890649	89.8486959672346	46.7017698768982	51.4168069131239	66.3933845350045
chr6|127810160|127810471|RLTR14-int:ERV1:LTR|295|-,+	226.32118751139	0.48034364593846	0.0126537203048959	0.479641705537304	417	239	391	161	152	140	285.574849000568	237.416292335137	278.816191453879	167.088554448458	195.383866269871	193.64737156043
chr15|44172448|44175496|Lx:L1:LINE|121|+,+	14.1703915213062	0.810916199807573	0.012736092703072	0.48185660461608	20	29	31	7	7	3	13.6966354436723	28.8078346348074	22.1056315474942	7.2647197586286	8.99794120979669	4.14958653343778
chr10|21366451|21366997|Lx4A:L1:LINE|114|-,-	34.2097256261265	0.738420737529888	0.0128074867045943	0.483143986050263	68	44	67	18	13	23	46.5685605084859	43.7084387562595	47.7766875381327	18.6807079507593	16.7104622467653	31.8134967563563
chr19|7640816|7640953|B1_Mus1:Alu:SINE|136|+,+	334.023346121974	0.528033241930922	0.0128013126878592	0.483143986050263	529	372	666	197	259	188	362.276007485133	369.534982212012	474.914535826811	204.449970349976	332.923824762477	260.040756095434
chr2|34608349|34608535|MLT1F2:ERVL-MaLR:LTR|292|-,+	86.0835253161439	-0.672566402138011	0.0129197277818443	0.486668172723385	67	90	68	93	74	102	45.8837287363023	89.4036247287126	48.4897724267615	96.5169910789229	95.1210927892793	141.085942136885
chr1|46423531|46423728|L1M4:L1:LINE|333|-,-	29.3815007776548	0.741659789952703	0.0129541872434054	0.487193055480916	59	40	55	20	12	15	40.4050745588333	39.7349443238723	39.2196688745865	20.7563421675103	15.4250420739372	20.7479326671889
chrY|50586830|50587697|ERVB4_1B-I_MM-int:ERVK:LTR|8|-,-	174.65730680947	-0.50973346888533	0.0129672116812961	0.487193055480916	186	164	184	180	172	158	127.378709626153	162.913271727876	131.207619507708	186.807079507593	221.092269726433	218.544890761057
chrY|63207009|63207876|ERVB4_1B-I_MM-int:ERVK:LTR|8|-,-	174.65730680947	-0.50973346888533	0.0129672116812961	0.487193055480916	186	164	184	180	172	158	127.378709626153	162.913271727876	131.207619507708	186.807079507593	221.092269726433	218.544890761057
chr6|136483285|136483375|B1_Mur1:Alu:SINE|189|-,-	22.2982599968623	0.79359554893872	0.0129811945269113	0.487209288633762	121	15	14	3	6	11	82.8646444342175	14.9006041214521	9.98318844080384	3.11345132512654	7.71252103696859	15.2151506226052
chr13|6590015|6590164|L2b:L2:LINE|354|+,-	15.3060132368362	-0.808189763686303	0.0130351573867531	0.488879844006878	12	9	7	38	16	7	8.21798126620339	8.94036247287126	4.99159422040192	39.4370501182696	20.5667227652496	9.6823685780215
chr2|151153793|151153842|L1_Mur2:L1:LINE|122|-,+	72.667108557767	0.665224233445835	0.0130878295156985	0.490499604871313	108	84	173	59	43	28	73.9618313958305	83.4433830801318	123.36368573279	61.2312093941554	55.2730674316082	38.729474312086
chr9|75371610|75372119|MTC-int:ERVL-MaLR:LTR|252|+,-	17.7240440005728	0.753303714498104	0.0132533539868576	0.495267496276218	119	4	8	3	4	5	81.4949808898503	3.97349443238723	5.70467910903077	3.11345132512654	5.14168069131239	6.91597755572964
chr10|100142906|100144042|ERVB4_1B-I_MM-int:ERVK:LTR|10|-,-	586.88742796126	0.416212633691596	0.0132457641918752	0.495267496276218	959	718	929	500	336	389	656.753669524088	713.242250613507	662.455861536198	518.908554187757	431.901178070241	538.063053835766
chr13|37731412|37731764|MLT1A1:ERVL-MaLR:LTR|295|+,+	10.9738386150082	0.786701282397463	0.0132653469886139	0.495328396060341	14	29	22	6	0	4	9.58764481057062	28.8078346348074	15.6878675498346	6.22690265025309	0	5.53278204458371
chr4|56870726|56870818|4.5SRNA:scRNA:scRNA|65|-,-	59.8932681914733	0.788533370236235	0.0133253460430296	0.49580832517946	95	134	82	20	53	10	65.0590183574435	133.112063484972	58.4729608675654	20.7563421675103	68.1272691598892	13.8319551114593
chr4|94280060|94280289|RMER15:ERVL:LTR|335|-,-	347.965921306172	0.497017968192761	0.0133198400087642	0.49580832517946	611	415	577	223	282	182	418.432212804189	412.250047360175	411.449980738844	231.43321516774	362.488488737524	251.741583028559
chr19|21211661|21212009|ORR1D1:ERVL-MaLR:LTR|248|+,+	11.0989044183875	0.795560162787388	0.0133396529421771	0.495983832146985	16	30	18	5	5	1	10.9573083549379	29.8012082429042	12.8355279953192	5.18908554187757	6.42710086414049	1.38319551114593
chr1|156067960|156068064|PB1D10:Alu:SINE|317|-,+	51.3842748148912	0.690191661688779	0.0133597733111835	0.496375083247915	104	52	110	41	20	28	71.222504307096	51.655427621034	78.439337749173	42.5505014433961	25.708403456562	38.729474312086
chr3|158382891|158383495|L1MA9:L1:LINE|304|+,+	14.6855400951131	-0.804526542169645	0.0134514585618103	0.498706799539977	6	13	6	14	17	22	4.10899063310169	12.9138569052585	4.27850933177307	14.5294395172572	21.8521429380777	30.4303012452104
chr4|44665568|44665672|PB1D10:Alu:SINE|305|+,+	255.542292689318	0.464024360048454	0.0135087805723362	0.500114976679065	477	303	383	192	181	145	326.664755331585	300.992203253332	273.111512344848	199.260884808099	232.661051281886	200.56334911616
chr3|57352003|57352050|tRNA-Met_:tRNA:tRNA|43|-,-	123.121390891468	-0.75650224551106	0.0135243440362137	0.500333010879066	157	72	74	292	51	100	107.518588232828	71.5228997829701	52.7682817585346	303.04259564565	65.556428814233	138.319551114593
chr7|83905201|83905459|B4:B4:SINE|268|+,+	10.4383913398232	0.798201360830381	0.0135533921671443	0.500570467093095	19	16	29	6	1	4	13.0118036714887	15.8939777295489	20.6794617702365	6.22690265025309	1.2854201728281	5.53278204458371
chr7|46770132|46770235|BC1_Mm:scRNA:scRNA|39|+,+	127.298192691393	-0.775250078198849	0.0135964478013713	0.500570467093095	71	35	73	33	205	239	48.6230558250367	34.7680762833882	52.0551968699057	34.247964576392	263.51113542976	330.583727163877
chr5|44103430|44103654|RMER15:ERVL:LTR|327|-,+	22.9029339897876	0.768341472282754	0.0135973884032163	0.500570467093095	47	36	39	13	9	12	32.1870932926299	35.7614498914851	27.810310656525	13.4916224088817	11.5687815554529	16.5983461337511
chr5|113359745|113359865|Lx8:L1:LINE|248|-,+	76.8605366846825	0.637841116494896	0.013602305614059	0.500570467093095	110	106	157	49	55	34	75.3314949401977	105.297602458262	111.954327514729	50.8530383104002	70.6981095055454	47.0286473789616
chr3|96402217|96402291|tRNA-Asn-AAC:tRNA:tRNA|0|+,+	152.886639424774	-0.714528236504619	0.01367963953055	0.502127236962751	102	98	197	84	202	190	69.8528407627288	97.3506135934871	140.477723059883	87.1766371035433	259.654874911276	262.807147117726
chr15|3619273|3619363|4.5SRNA:scRNA:scRNA|69|-,-	11.9543092151903	-0.801860929724405	0.0137596619821622	0.504348659146312	7	6	9	20	8	17	4.79382240528531	5.96024164858084	6.41776399765961	20.7563421675103	10.2833613826248	23.5143236894808
chr5|72261379|72261890|Lx5b:L1:LINE|158|-,-	41.538578970335	0.696903204340686	0.0138129452392529	0.505943140813684	85	54	72	21	22	26	58.2107006356073	53.6421748372276	51.3421119812769	21.7941592758858	28.2792438022182	35.9630832897941
chr16|66858342|66858379|tRNA-Met_:tRNA:tRNA|27|-,-	10.9110399695033	-0.777765392584016	0.0138846612342087	0.50787940202621	7	3	6	25	2	18	4.79382240528531	2.98012082429042	4.27850933177307	25.9454277093879	2.5708403456562	24.8975192006267
chr3|62159051|62159490|LSU-rRNA_Hsa:rRNA:rRNA|140|+,+	105860.119241989	-0.683180779864466	0.0139186766698262	0.50787940202621	45980	131999	82971	130869	102734	105197	31488.5648850027	131124.32289517	59165.366294424	135818.087155995	132056.356035322	145508.018186018
chr9|114671397|114671490|4.5SRNA:scRNA:scRNA|54|-,-	2361.93698134627	-0.543350230846045	0.0138987859232117	0.50787940202621	2905	1684	2676	2879	1398	2759	1989.4362981934	1672.84115603502	1908.21516197079	2987.87545501311	1797.01740161368	3816.23641525162
chr7|73137372|73137774|RMER10B:ERVL:LTR|134|-,+	254.875614088918	0.473142626705325	0.013924727703033	0.50787940202621	454	272	450	212	178	129	310.913624571362	270.197621402331	320.888199882981	220.017226975609	228.804790763402	178.432220937825
chr18|42553907|42554054|B1_Mus2:Alu:SINE|27|-,-	16.6910966082142	-0.727742603808362	0.014101741111522	0.512391238666757	2	5	9	7	1	57	1.36966354436723	4.96686804048403	6.41776399765961	7.2647197586286	1.2854201728281	78.8421441353179
chr19|7640801|7640903|MT2B:ERVL:LTR|295|+,+	192.313077082788	0.550259408395686	0.0141078737767834	0.512391238666757	335	203	379	107	143	114	229.418643681511	201.654842443652	270.259172790333	111.04643059618	183.815084714418	157.684288270636
chr8|5638742|5639402|L1_Mus3:L1:LINE|156|-,-	17.293518974812	0.794984660483261	0.0141927990892874	0.514752718161891	41	26	32	11	10	2	28.0781026595282	25.827713810517	22.8187164361231	11.4159881921307	12.854201728281	2.76639102229186
chr17|6322909|6323273|MTE2b:ERVL-MaLR:LTR|261|-,-	34.5035463545345	0.731960075279402	0.0142126040606482	0.515109789357156	68	37	79	23	22	11	46.5685605084859	36.7548234995819	56.3337062016788	23.8697934926368	28.2792438022182	15.2151506226052
chr12|110698903|110699333|RMER17C:ERVK:LTR|162|+,+	34.9868318300256	0.723558280176927	0.014261937205137	0.516535805540951	50	55	73	24	16	17	34.2415886091808	54.6355484453244	52.0551968699057	24.9076106010124	20.5667227652496	23.5143236894808
chr5|113362416|113362724|Lx8:L1:LINE|288|-,+	292.635698781878	0.464990422068432	0.0143025937453854	0.517283808333977	422	376	519	220	201	171	288.999007861486	373.508476644399	370.091057198371	228.319763842613	258.369454738448	236.526432405954
chr17|32285088|32285178|BC1_Mm:scRNA:scRNA|44|-,-	95.6409035359144	-0.77951315532553	0.0143548092012348	0.518085399217489	54	52	108	35	87	188	36.9809156979153	51.655427621034	77.0131679719154	36.323598793143	111.831555036045	260.040756095434
chr8|117133540|117133710|MTEa:ERVL-MaLR:LTR|293|+,+	85.3836255675618	0.735163260915246	0.0143523645974789	0.518085399217489	83	189	143	38	38	56	56.8410370912401	187.747611930297	101.971139073925	39.4370501182696	48.8459665674677	77.458948624172
chr8|111003760|111003881|PB1D10:Alu:SINE|333|-,-	422.779686252379	0.422834309512723	0.0143477963488257	0.518085399217489	778	437	702	357	267	257	532.799118758853	434.104266738305	500.58559181745	370.500707690059	343.207186145102	355.481246364503
chr13|63842373|63842701|ORR1F:ERVL-MaLR:LTR|248|-,-	11.1162416197699	-0.795415065925779	0.0143974026310828	0.518898443677333	5	8	6	13	12	16	3.42415886091808	7.94698886477446	4.27850933177307	13.4916224088817	15.4250420739372	22.1311281783348
chr12|108361963|108362239|L2b:L2:LINE|324|+,+	84.7943863450263	-0.681702272351321	0.014422577097291	0.519082299857199	106	45	84	124	47	103	72.5921678514633	44.7018123643563	59.899130644823	128.689321438564	60.4147481229206	142.469137648031
chr17|13483337|13484062|RLTR1B-int:ERV1:LTR|76|-,-	18.9810176649279	0.78987654341979	0.0145183902273118	0.521042520642	40	39	24	10	5	10	27.3932708873446	38.7415707157755	17.1140373270923	10.3781710837551	6.42710086414049	13.8319551114593
chr5|114833375|114833696|MYSERV16_I-int:ERVK:LTR|282|-,-	45.4970182589046	0.69564244823802	0.0145527075299256	0.521042520642	78	59	95	34	30	14	53.416878230322	58.6090428777116	67.7430644197403	35.2857816847675	38.562605184843	19.364737156043
chr5|11179904|11182283|Lx2A1:L1:LINE|148|+,+	123.473669394523	0.673098498788944	0.0145235583545823	0.521042520642	258	84	308	105	57	57	176.686597223373	83.4433830801318	219.630145697684	108.970796379429	73.2689498512016	78.8421441353179
chr8|12678173|12678801|Lx10:L1:LINE|212|+,+	632.559298994685	0.414316819147617	0.0145623244882104	0.521042520642	1048	752	1016	475	484	355	717.703697248429	747.016953288799	724.494246846907	492.96312647837	622.1433636488	491.034406456804
chr1|125177782|125177969|ID_B1:B4:SINE|272|+,+	857.027534283129	0.408155688924739	0.0145336876295407	0.521042520642	1415	1014	1378	614	655	509	969.036957639816	1007.28083861016	982.63097653055	637.219704542566	841.950213202404	704.046515173277
chr11|31288440|31288548|BC1_Mm:scRNA:scRNA|84|-,-	27.4651189289155	-0.794495352434994	0.0146213620561822	0.521720760908741	13	12	29	11	30	53	8.90281303838701	11.9204832971617	20.6794617702365	11.4159881921307	38.562605184843	73.3093620907342
chr10|23777082|23777154|tRNA-Trp-TGG:tRNA:tRNA|42|-,-	13.0567969013611	-0.788898612921717	0.0146430624030647	0.521720760908741	7	8	6	7	13	27	4.79382240528531	7.94698886477446	4.27850933177307	7.2647197586286	16.7104622467653	37.3462788009401
chr10|106602266|106602437|MT2B:ERVL:LTR|194|+,-	24.745282327317	0.786910131691436	0.0146673753622713	0.521720760908741	38	62	29	17	10	7	26.0236073429774	61.589163702002	20.6794617702365	17.6428908423838	12.854201728281	9.6823685780215
chr10|21323586|21323787|B4A:B4:SINE|277|-,-	20.4795768785185	0.776458372583509	0.0146629726638749	0.521720760908741	36	29	48	16	8	6	24.6539437986102	28.8078346348074	34.2280746541846	16.6050737340082	10.2833613826248	8.29917306687557
chr12|100712853|100713345|MLT1E2:ERVL-MaLR:LTR|350|+,-	41.1353578763279	0.715133259549312	0.0147631432238043	0.523375821486513	60	78	65	25	22	20	41.0899063310169	77.4831414315509	46.350517760875	25.9454277093879	28.2792438022182	27.6639102229186
chr3|96634823|96635304|Lx5b:L1:LINE|201|-,-	77.3540619271091	0.618369189735322	0.0147493570187484	0.523375821486513	130	112	128	46	39	54	89.0281303838701	111.257844106842	91.2748657444923	47.7395869852737	50.1313867402958	74.6925576018801
chr13|23400793|23400867|tRNA-Ala-GCY:tRNA:tRNA|95|-,-	1006.40723737589	-0.581622337768328	0.0147645028625616	0.523375821486513	1231	787	960	1778	595	809	843.027911558031	781.785029572187	684.561493083692	1845.23881869167	764.825002832718	1119.00516851706
chr12|61379165|61380558|Lx2B:L1:LINE|164|+,-	90.6541933721899	-0.696874668447414	0.0147906103880025	0.523942177162399	60	107	56	124	88	83	41.0899063310169	106.290976066358	39.9327537632154	128.689321438564	113.116975208873	114.805227425112
chr10|62662740|62662925|B3A:B2:SINE|326|+,+	127.154799244662	0.526600129877531	0.0148066730844737	0.524152173344213	230	163	198	107	81	63	157.511307602232	161.91989811978	141.190807948511	111.04643059618	104.119033999076	87.1413172021935
chr15|29972874|29973505|Lx5c:L1:LINE|207|-,-	10.4170732365432	0.777286484665039	0.0149055365669448	0.526211225737761	16	22	25	4	6	0	10.9573083549379	21.8542193781298	17.8271222157211	4.15126843350206	7.71252103696859	0
chr7|84231457|84231759|B4A:B4:SINE|312|-,-	12.0700271751942	-0.72880113123171	0.0149032305981694	0.526211225737761	0	5	7	2	19	26	0	4.96686804048403	4.99159422040192	2.07563421675103	24.4229832837339	35.9630832897941
chr7|73783411|73783503|MIRc:MIR:SINE|272|-,-	52.8415189012695	0.675966783823872	0.0149696028361263	0.52723552294318	111	61	98	49	26	19	76.0163267123814	60.5957900939052	69.8823190856269	50.8530383104002	33.4209244935306	26.2807147117726
chr5|77062552|77062731|MIRb:MIR:SINE|315|+,+	70.0147020684293	0.619405173435584	0.0149855221239095	0.52723552294318	121	97	119	43	35	48	82.8646444342175	96.3572399853903	84.8571017468327	44.6261356601471	44.9897060489834	66.3933845350045
chr10|66705908|66706001|MTD:ERVL-MaLR:LTR|256|+,+	88.8565983312712	0.576778891528201	0.0149562817711207	0.52723552294318	173	105	149	74	56	40	118.475896587766	104.304228850165	106.249648405698	76.7984660197881	71.9835296783735	55.3278204458371
chr6|31575849|31575994|B1_Mur1:Alu:SINE|200|+,+	21.3814753801873	0.776427191312094	0.0150282341022886	0.527661398191627	54	33	31	17	6	8	36.9809156979153	32.7813290671946	22.1056315474942	17.6428908423838	7.71252103696859	11.0655640891674
chr14|14684128|14684383|B4A:B4:SINE|270|+,-	23.788858458619	0.77050118963741	0.0150125490990186	0.527661398191627	35	47	43	18	8	9	23.9691120264266	46.6885595805499	30.6626502110404	18.6807079507593	10.2833613826248	12.4487596003134
chr19|53050883|53051020|ID_B1:B4:SINE|281|+,-	25.6846363846747	0.759008945614766	0.0150185765756241	0.527661398191627	48	48	38	18	13	8	32.8719250648136	47.6819331886467	27.0972257678961	18.6807079507593	16.7104622467653	11.0655640891674
chr7|80252737|80252878|B1_Mur2:Alu:SINE|184|+,+	22.131337523871	0.770672379252066	0.0150757588079174	0.528612318499443	45	36	39	19	7	7	30.8174297482627	35.7614498914851	27.810310656525	19.7185250591348	8.99794120979669	9.6823685780215
chr8|20375392|20378195|L1VL1:L1:LINE|86|+,+	20.328954148857	0.790980860381897	0.0151207253394966	0.528755100631117	21	54	34	11	11	3	14.3814672158559	53.6421748372276	24.2448862133808	11.4159881921307	14.1396219011091	4.14958653343778
chr10|88137237|88137384|MLT1J:ERVL-MaLR:LTR|345|+,+	50.081069531629	-0.663274536051512	0.0151704010718842	0.530133765565391	53	31	55	49	62	46	36.2960839257316	30.794581851001	39.2196688745865	50.8530383104002	79.6960507153421	63.6269935127127
chr1|4723286|4723379|U6:snRNA:snRNA|206|-,+	16.7130601793364	0.78935766690727	0.015260452012171	0.531127400819295	24	42	24	10	6	5	16.4359625324068	41.7216915400659	17.1140373270923	10.3781710837551	7.71252103696859	6.91597755572964
chr4|44151561|44152028|RLTR12B:ERVK:LTR|166|-,-	10.1448090829344	0.787652483439525	0.0152560252246995	0.531127400819295	22	15	24	3	4	4	15.0662989880395	14.9006041214521	17.1140373270923	3.11345132512654	5.14168069131239	5.53278204458371
chr14|24447235|24447442|ID_B1:B4:SINE|305|+,+	10.5852629501212	0.78366242553985	0.0152580747351815	0.531127400819295	19	23	20	5	1	5	13.0118036714887	22.8475929862266	14.2616977725769	5.18908554187757	1.2854201728281	6.91597755572964
chr2|168224272|168224952|ORR1B1-int:ERVL-MaLR:LTR|124|+,+	11.2486744753748	0.78171010528453	0.015247064343182	0.531127400819295	18	19	31	1	7	3	12.3269718993051	18.8740985538393	22.1056315474942	1.03781710837551	8.99794120979669	4.14958653343778
chr7|99900403|99900742|L1M5:L1:LINE|346|-,-	11.7018037813245	0.775241982780745	0.0152444300379289	0.531127400819295	30	28	12	9	2	1	20.5449531655085	27.8144610267106	8.55701866354615	9.34035397537964	2.5708403456562	1.38319551114593
chr8|69363215|69367543|L1Md_F2:L1:LINE|84|-,-	15.7370909107069	-0.781440600325528	0.0154949659533717	0.537480981986876	11	10	12	16	22	17	7.53314949401977	9.93373608096807	8.55701866354615	16.6050737340082	28.2792438022182	23.5143236894808
chr14|51090646|51090718|tRNA-Pro-CCA:tRNA:tRNA|0|+,+	502.8300494692	-0.64467256756261	0.0155244475440599	0.538142696066509	494	256	698	458	336	737	338.306895458706	254.303643672783	497.733252262934	475.320235635986	431.901178070241	1019.41509171455
chr8|12678063|12678144|MIRb:MIR:SINE|296|+,+	84.5066139238457	0.602631050693417	0.0155534150964752	0.538785716928734	158	108	143	78	49	33	108.203420005011	107.284349674455	101.971139073925	80.9497344532902	62.9855884685768	45.6454518678156
chr11|6007428|6008777|RLTR4_MM-int:ERV1:LTR|29|+,+	86.7599251186534	-0.576753939194927	0.0156534435725058	0.541525383362158	94	75	85	89	80	91	64.3741865852599	74.5030206072605	60.6122155334519	92.3657226454208	102.833613826248	125.870791514279
chr19|58875463|58876269|RMER19B:ERVK:LTR|147|-,+	222.478355093213	0.529397279111417	0.0157174961323098	0.543377795766665	424	264	357	209	146	89	290.368671405853	262.250632537557	254.571305240498	216.903775650483	187.671345232902	123.104400491988
chr19|44141772|44141885|ID_B1:B4:SINE|298|-,-	14.5934937339258	0.782498141389575	0.0157554197196832	0.544325018358246	27	26	28	7	6	6	18.4904578489576	25.827713810517	19.9663768816077	7.2647197586286	7.71252103696859	8.29917306687557
chr2|62985980|62986087|RSINE1:B4:SINE|250|+,+	26.591293153385	-0.755941914971451	0.0158145837512549	0.544913029334546	27	18	17	23	42	24	18.4904578489576	17.8807249457425	12.1224431066904	23.8697934926368	53.9876472587801	33.1966922675023
chr18|73572911|73573003|MMERVK9C_I-int:ERVK:LTR|177|-,+	66.8474627543309	-0.637646051160815	0.01587314911314	0.546203192935786	84	41	67	107	55	53	57.5258688634237	40.7283179319691	47.7766875381327	111.04643059618	70.6981095055454	73.3093620907342
chr4|86932027|86932502|L1Md_F:L1:LINE|101|+,+	83.9688200790334	0.583033083431484	0.0158698994383802	0.546203192935786	155	121	120	59	50	48	106.14892468846	120.198206579714	85.5701866354615	61.2312093941554	64.2710086414049	66.3933845350045
chr10|21317099|21317247|B3:B2:SINE|240|-,-	37.7927005214199	0.71841058352748	0.0159418272911589	0.548201705898567	59	72	57	23	23	15	40.4050745588333	71.5228997829701	40.6458386518442	23.8697934926368	29.5646639750463	20.7479326671889
chr19|56869166|56869247|ID2:ID:SINE|269|-,+	272.31471919601	0.48678908691529	0.0159537669747298	0.548247756920963	526	310	424	259	166	131	360.221512168582	307.94581851001	302.347992778631	268.794631069258	213.379748689464	181.198611960117
chr13|59422557|59422985|RMER16:ERVK:LTR|121|+,+	113.005627084012	0.601649268134487	0.0159867673238405	0.548652700213474	179	171	183	62	58	84	122.584887220867	169.866886984554	130.494534619079	64.3446607192819	74.5543700240297	116.188422936258
chr1|133034326|133034399|tRNA-Lys-AAA:tRNA:tRNA|14|-,-	395.573231869547	-0.634027222581045	0.0160495672838514	0.550442685910818	693	231	227	514	393	339	474.588418123246	229.469303470362	161.870269718748	533.437993705015	505.170127921443	468.90327827847
chr3|96322073|96322149|tRNA-Asn-AAC:tRNA:tRNA|40|+,+	11.1867104237833	-0.761245137473741	0.0160862617906484	0.551335568953309	1	8	6	7	15	20	0.684831772183616	7.94698886477446	4.27850933177307	7.2647197586286	19.2813025924215	27.6639102229186
chr17|49259920|49260086|B3:B2:SINE|236|+,-	17.2489275036824	0.77439859394672	0.0161933398316873	0.553904327218939	32	30	32	6	8	9	21.9146167098757	29.8012082429042	22.8187164361231	6.22690265025309	10.2833613826248	12.4487596003134
chr10|86632715|86632941|L1_Mus3:L1:LINE|99|+,+	74.7755135304087	0.585822737867907	0.0161860052240803	0.553904327218939	121	98	137	49	47	43	82.8646444342175	97.3506135934871	97.6926297421519	50.8530383104002	60.4147481229206	59.4774069792749
chr5|45221659|45225002|L1Md_F2:L1:LINE|85|+,+	28.1090577971766	0.778675698657587	0.0162494013289518	0.554971916362452	21	60	69	8	16	12	14.3814672158559	59.6024164858084	49.2028573153904	8.30253686700412	20.5667227652496	16.5983461337511
chr16|59657688|59658257|Lx2B:L1:LINE|145|+,+	69.2777442349884	0.591098656826949	0.0162567422666547	0.554971916362452	119	90	123	54	42	34	81.4949808898503	89.4036247287126	87.709441301348	56.0421238522778	53.9876472587801	47.0286473789616
chr13|21882032|21882106|tRNA-Ile-ATT:tRNA:tRNA|0|-,-	155.744075716426	-0.650960842858864	0.0162928411201953	0.555470962356876	241	71	139	241	102	158	165.044457096251	70.5295261748733	99.1187995194096	250.113923118499	131.112857628466	218.544890761057
chr12|20893614|20896048|ETnERV-int:ERVK:LTR|79|+,-	131.684040942611	0.51110254990114	0.0163772781116668	0.557614513928436	245	145	226	91	85	82	167.783784184986	144.039173174037	161.157184830119	94.4413568621719	109.260714690388	113.422031913966
chr13|50372666|50373535|RLTR13D6:ERVK:LTR|134|-,+	145.08023516137	0.503108238135711	0.0164397815195243	0.558072592591876	238	176	255	101	87	97	162.989961779701	174.833755025038	181.836646600356	104.819527945927	111.831555036045	134.169964581155
chr6|49359876|49360062|B2_Mm2:B2:SINE|86|-,-	13.5953902141631	0.780776657319637	0.0164655726668546	0.558218018086838	40	16	25	8	3	6	27.3932708873446	15.8939777295489	17.8271222157211	8.30253686700412	3.8562605184843	8.29917306687557
chr8|34081999|34082186|ORR1F:ERVL-MaLR:LTR|312|+,+	43.6960496651551	0.755064129718027	0.0164740448531238	0.558218018086838	115	27	109	40	14	14	78.7556538011158	26.8210874186138	77.7262528605442	41.5126843350206	17.9958824195934	19.364737156043
chr10|79797907|79798110|B4A:B4:SINE|269|-,-	30.0343747538328	0.718140935522131	0.0164813494773411	0.558218018086838	53	40	63	17	13	18	36.2960839257316	39.7349443238723	44.9243479836173	17.6428908423838	16.7104622467653	24.8975192006267
chr10|53279999|53280139|B1_Mur2:Alu:SINE|200|-,-	19.0933098884008	0.765942394488375	0.0165352749355629	0.559311892996977	30	35	37	11	7	9	20.5449531655085	34.7680762833882	26.3841408792673	11.4159881921307	8.99794120979669	12.4487596003134
chr4|147063807|147064854|Lx2B2:L1:LINE|184|-,-	154.983732969323	0.681293051370059	0.0166298397643344	0.561042845904507	354	197	240	182	53	46	242.430447353	195.694600795071	171.140373270923	188.882713724344	68.1272691598892	63.6269935127127
chr5|113358136|113358697|Lx7:L1:LINE|320|+,+	425.263926022797	0.420954111625191	0.016673128988004	0.562136608950834	745	511	643	329	318	235	510.199670276794	507.613913737468	458.513583388348	341.441828655544	408.763614959335	325.050945119293
chr6|87989723|87990085|RMER10A:ERVL:LTR|235|-,-	333.01428581731	0.416442100208366	0.0166844325277676	0.562151248145677	572	373	549	259	239	194	391.723773689028	370.528355820109	391.483603857236	268.794631069258	307.215421305916	268.33992916231
chr2|29902814|29902963|MT2B:ERVL:LTR|326|+,-	32.8229624351256	0.716230763672162	0.0167183212818234	0.562926340087647	50	50	68	22	12	19	34.2415886091808	49.6686804048403	48.4897724267615	22.8319763842613	15.4250420739372	26.2807147117726
chr10|86632526|86632603|MER44B:TcMar-Tigger:DNA|325|-,+	31.9472394379737	0.711825079981135	0.0167773178078567	0.564178218273432	49	43	73	20	17	15	33.5567568369972	42.7150651481627	52.0551968699057	20.7563421675103	21.8521429380777	20.7479326671889
chr16|6322704|6322909|LSU-rRNA_Hsa:rRNA:rRNA|150|+,+	36.4618536040966	-0.771772047731591	0.0168021057218696	0.564306789054418	11	41	19	72	36	26	7.53314949401977	40.7283179319691	13.5486128839481	74.7228318030371	46.2751262218115	35.9630832897941
chr2|59889857|59890179|RLTR9A3:ERVK:LTR|136|+,+	29.5248177203269	0.714421691714482	0.0168131178383656	0.564306789054418	55	35	65	19	15	14	37.6657474700989	34.7680762833882	46.350517760875	19.7185250591348	19.2813025924215	19.364737156043
chr10|85837529|85837727|B3:B2:SINE|303|+,-	14.3092313670615	0.774623289907306	0.0169034753290698	0.565479198282122	32	22	27	8	7	4	21.9146167098757	21.8542193781298	19.2532919929788	8.30253686700412	8.99794120979669	5.53278204458371
chr1|125177055|125177166|RCHARR1:hAT-Charlie:DNA|243|-,+	384.41397393428	0.449313946023797	0.0168903139943194	0.565479198282122	612	488	624	263	297	219	419.117044576373	484.766320751242	444.9649705044	272.94589950276	381.769791329945	302.919816940958
chr3|157917786|157917871|BC1_Mm:scRNA:scRNA|71|+,+	39.7873005504478	-0.741084884372052	0.0169218579097558	0.565608984843031	41	24	31	25	38	65	28.0781026595282	23.8409665943234	22.1056315474942	25.9454277093879	48.8459665674677	89.9077082244853
chr7|102472767|102474067|RLTR21:ERVK:LTR|129|+,+	116.022764991611	-0.727999568886679	0.0169605731628057	0.566290434736698	125	16	12	170	125	180	85.603971522952	15.8939777295489	8.55701866354615	176.428908423838	160.677521603512	248.975192006267
chr8|37359248|37359355|BC1_Mm:scRNA:scRNA|84|+,+	43.0302413223367	-0.760727762195888	0.0169932646635203	0.567015906537165	31	25	41	19	43	78	21.2297849376921	24.8343402024202	29.2364804337827	19.7185250591348	55.2730674316082	107.889249869382
chr18|83528559|83528857|MTE2a:ERVL-MaLR:LTR|271|-,+	10.3775933817267	0.762595772727444	0.0170300477079707	0.567145548878644	25	19	20	9	1	1	17.1207943045904	18.8740985538393	14.2616977725769	9.34035397537964	1.2854201728281	1.38319551114593
chr7|125321120|125323724|MURVY-int:ERV1:LTR|319|+,-	111.281125508106	0.537306547947335	0.0170276152721337	0.567145548878644	195	121	212	87	75	55	133.542195575805	120.198206579714	151.173996389315	90.2900884286698	96.4065129621074	76.075753113026
chr6|87953522|87953996|RLTR30D_MM:ERV1:LTR|158|-,-	156.955606319262	0.507845803704718	0.0170130006231331	0.567145548878644	263	181	286	114	118	78	180.110756084291	179.800623065522	203.94227814785	118.311150354809	151.679580393716	107.889249869382
chr9|75371221|75371610|MTC:ERVL-MaLR:LTR|209|+,-	11.8067861748002	0.685122530385828	0.0170931154715864	0.568148354161298	85	3	3	2	1	3	58.2107006356073	2.98012082429042	2.13925466588654	2.07563421675103	1.2854201728281	4.14958653343778
chr11|60786648|60786840|ID_B1:B4:SINE|214|-,+	94.557222321925	0.543535909298817	0.0170915976866491	0.568148354161298	168	107	173	67	61	54	115.051737726847	106.290976066358	123.36368573279	69.5337462611595	78.410630542514	74.6925576018801
chr1|60020997|60021130|B1F:Alu:SINE|285|-,-	63.4342823489158	0.608584937578816	0.0171818437247779	0.570364425931829	107	91	106	48	40	29	73.2769996236469	90.3969983368094	75.5869981946577	49.8152212020247	51.4168069131239	40.1126698232319
chr10|62704842|62704966|B1_Mur3:Alu:SINE|221|-,+	28.7555612811269	0.716027483176986	0.0172787966499356	0.571680159050678	62	37	52	22	12	13	42.4595698753842	36.7548234995819	37.0804142087	22.8319763842613	15.4250420739372	17.9815416448971
chr17|13379004|13379408|MTC:ERVL-MaLR:LTR|122|-,+	61.2369053329194	0.628208651113238	0.0172562639003517	0.571680159050678	113	90	93	44	27	39	77.3859902567486	89.4036247287126	66.3168946424827	45.6639527685227	34.7063446663587	53.9446249346912
chr13|50907473|50907635|RMER19A:ERVK:LTR|210|+,-	204.996190134442	0.505179465103966	0.017289201386389	0.571680159050678	351	230	373	121	153	125	240.375952036449	228.475929862266	265.980663458559	125.575870113437	196.669286442699	172.899438893241
chr16|87434000|87434172|B3A:B2:SINE|306|-,-	38.1458904643585	0.67195091643534	0.0175482273719005	0.57881171648426	75	46	73	28	19	19	51.3623829137712	45.6951859724531	52.0551968699057	29.0588790345144	24.4229832837339	26.2807147117726
chr18|84163281|84163420|RSINE1:B4:SINE|245|+,+	16.6785936075195	-0.767411228011848	0.0175797659534147	0.578920650347489	10	15	9	23	18	18	6.84831772183616	14.9006041214521	6.41776399765961	23.8697934926368	23.1375631109058	24.8975192006267
chr17|78892269|78892477|L1MA9:L1:LINE|252|+,+	43.0632395113011	0.683938503284329	0.0175851107271197	0.578920650347489	104	44	76	22	28	22	71.222504307096	43.7084387562595	54.1944515357923	22.8319763842613	35.9917648391868	30.4303012452104
chr2|29901480|29901594|PB1D9:Alu:SINE|306|-,-	13.2372556893738	0.772656292675264	0.0176387841212709	0.579212873630483	24	27	23	6	3	7	16.4359625324068	26.8210874186138	16.4009524384635	6.22690265025309	3.8562605184843	9.6823685780215
chr15|100804014|100804084|4.5SRNA:scRNA:scRNA|71|-,-	101.291907330547	-0.743135539127009	0.0176347868559383	0.579212873630483	73	121	25	159	111	81	49.992719369404	120.198206579714	17.8271222157211	165.012920231707	142.681639183919	112.03883640282
chr13|22029222|22029296|tRNA-Ile-ATT:tRNA:tRNA|0|+,+	135.570607644687	-0.699919705444674	0.0176176028792876	0.579212873630483	172	108	68	237	64	153	117.791064815582	107.284349674455	48.4897724267615	245.962654684997	82.2668910609983	211.628913205327
chr3|96463968|96464043|tRNA-His-CAY_:tRNA:tRNA|93|-,-	99.2079991480498	-0.665397430547101	0.017629522133748	0.579212873630483	66	95	98	77	97	131	45.1988969641186	94.3704927691967	69.8823190856269	79.9119173449147	124.685756764326	181.198611960117
chr7|6182030|6183345|Lx7:L1:LINE|176|-,-	38.4631266195669	0.676625444111731	0.0176784472143862	0.579497505578079	64	53	76	23	19	23	43.8292334197514	52.6488012291308	54.1944515357923	23.8697934926368	24.4229832837339	31.8134967563563
chr5|113376235|113376310|L2:L2:LINE|347|+,+	37.6545077636594	0.676429102935219	0.0176610345728573	0.579497505578079	68	47	76	24	18	22	46.5685605084859	46.6885595805499	54.1944515357923	24.9076106010124	23.1375631109058	30.4303012452104
chr7|69879192|69880091|RMER19B:ERVK:LTR|170|+,-	446.875934193675	0.394016082820427	0.0176810662194205	0.579497505578079	781	518	683	391	279	275	534.853614075404	514.567528994146	487.036978933502	405.786489374826	358.632228219039	380.37876556513
chr10|40044621|40050783|L1Md_F3:L1:LINE|56|-,-	10.2287169547229	0.764949416674232	0.0178723425842167	0.584655082930491	22	24	13	5	3	3	15.0662989880395	23.8409665943234	9.270103552175	5.18908554187757	3.8562605184843	4.14958653343778
chr15|47521505|47521948|RMER17C:ERVK:LTR|170|+,+	21.9215417447866	-0.764709866981949	0.0178676711050049	0.584655082930491	11	22	11	22	33	21	7.53314949401977	21.8542193781298	7.8439337749173	22.8319763842613	42.4188657033272	29.0471057340645
chr4|151690655|151690949|L1ME2:L1:LINE|301|+,+	100.419791262704	0.559246264878011	0.0180695882193021	0.590360728435935	155	123	197	61	68	60	106.14892468846	122.184953795907	140.477723059883	63.3068436109064	87.4085717523107	82.9917306687557
chr7|73136571|73136747|Charlie1:hAT-Charlie:DNA|228|-,+	84.5694960630961	0.583012320997211	0.0180884192557529	0.590602875939573	134	96	179	68	53	39	91.7674574726045	95.3638663772935	127.642195064563	70.571563369535	68.1272691598892	53.9446249346912
chr10|62514178|62514348|Tigger5b:TcMar-Tigger:DNA|376|+,-	45.5751487722274	0.731436388132416	0.0181042493616959	0.590746796679843	70	77	88	24	9	36	47.9382240528531	76.4897678234541	62.7514701993384	24.9076106010124	11.5687815554529	49.7950384012534
chr6|122898271|122900015|Lx5c:L1:LINE|152|-,-	45.8111553069905	0.676697445796348	0.0181710249078344	0.591805564992624	68	80	76	33	19	26	46.5685605084859	79.4698886477446	54.1944515357923	34.247964576392	24.4229832837339	35.9630832897941
chr15|99953365|99953974|RLTR26C_MM:ERVK:LTR|149|+,+	154.501759436644	0.559458837965338	0.0181633231269694	0.591805564992624	264	175	298	76	111	100	180.795587856475	173.840381416941	212.499296811396	78.8741002365391	142.681639183919	138.319551114593
chr11|108420674|108421069|ORR1C2:ERVL-MaLR:LTR|151|-,-	98.7791524673183	0.538411699019369	0.0181542199273953	0.591805564992624	174	107	188	72	63	56	119.160728359949	106.290976066358	134.059959062223	74.7228318030371	80.9814708881702	77.458948624172
chrX|48844465|48844598|L1MA10:L1:LINE|271|-,-	40.8229517922235	0.679638638347613	0.018276008905224	0.593356500043492	68	49	91	20	24	24	46.5685605084859	48.6753067967435	64.890724865225	20.7563421675103	30.8500841478744	33.1966922675023
chr8|124892321|124892462|B1_Mur2:Alu:SINE|153|-,-	40.4212976357404	0.708841184186485	0.0183101283423714	0.593650055931941	85	49	78	19	34	12	58.2107006356073	48.6753067967435	55.62062131305	19.7185250591348	43.7042858761553	16.5983461337511
chr6|83543755|83543790|B3:B2:SINE|354|-,-	132.043871037812	0.56991752825539	0.0183194858614316	0.593650055931941	221	184	215	64	94	85	151.347821652579	182.780743889812	153.313251055202	66.420294936033	120.829496245841	117.571618447404
chr6|127804820|127805231|MTC:ERVL-MaLR:LTR|165|-,+	153.047966577716	0.511027171939613	0.0183015920438017	0.593650055931941	270	180	262	99	119	81	184.904578489576	178.807249457425	186.828240820758	102.743893729176	152.965000566544	112.03883640282
chr13|50509687|50510568|MurERV4_19-int:ERVK:LTR|252|-,-	1420.08209404984	0.354102632591593	0.018380566282207	0.59525642301156	2528	1512	2212	1161	1004	878	1731.25472008018	1501.98089544237	1577.34377364701	1204.90566282397	1290.56185351941	1214.44565878612
chr17|23546475|23546547|tRNA-Pro-CCA:tRNA:tRNA|0|-,-	459.32187097781	-0.549474265848185	0.0184069162153586	0.595736733255401	492	245	691	511	534	337	336.937231914339	243.376533983718	492.741658042532	530.324542379888	686.414372290205	466.136887256178
chr1|130436134|130437130|RLTR13D5:ERVK:LTR|93|-,+	213.860405338617	0.555840682194931	0.0184200456036081	0.595788829626645	290	306	396	111	157	131	198.601213933249	303.972324077623	282.381615897023	115.197699029682	201.810967134011	181.198611960117
chr5|44107669|44108579|RMER19B:ERVK:LTR|158|+,+	12.9715694126093	0.764523763534138	0.0184946193575772	0.597080660770621	15	30	28	8	2	5	10.2724765827542	29.8012082429042	19.9663768816077	8.30253686700412	2.5708403456562	6.91597755572964
chr10|75784260|75784625|MTD:ERVL-MaLR:LTR|249|+,+	10.313675570597	0.7614733455073	0.0186547599527288	0.601312587797525	29	13	21	2	4	5	19.8601213933249	12.9138569052585	14.9747826612058	2.07563421675103	5.14168069131239	6.91597755572964
chr9|90126508|90126581|tRNA-Lys-AAG:tRNA:tRNA|27|-,-	287.67024908535	-0.623341051729822	0.0186605832172901	0.601312587797525	353	217	245	187	260	409	241.745615580816	215.562072957007	174.705797714067	194.071799266221	334.209244935306	565.726964058685
chr2|166898760|166898883|Lx8:L1:LINE|241|-,-	74.0847646988215	0.603506722096806	0.0186560878614842	0.601312587797525	108	115	127	50	38	47	73.9618313958305	114.237964931133	90.5617808558634	51.8908554187758	48.8459665674677	65.0101890238586
chr4|151690262|151690439|L1ME2:L1:LINE|299|+,+	53.3369269230371	0.644394392025853	0.0187156424758041	0.60196163756599	88	60	119	29	34	30	60.2651959521582	59.6024164858084	84.8571017468327	30.0966961428899	43.7042858761553	41.4958653343778
chr10|4484237|4484394|U1:snRNA:snRNA|90|+,+	178.208836433237	-0.649876358708482	0.0187284225001072	0.601998311549438	105	150	226	292	103	182	71.9073360792797	149.006041214521	161.157184830119	303.04259564565	132.398277801294	251.741583028559
chr15|75648543|75648970|RLTR42-int:ERVK:LTR|228|+,+	20.6447004683295	0.744207054634576	0.0188788147039144	0.603084260451974	39	35	36	15	10	6	26.708439115161	34.7680762833882	25.6710559906385	15.5672566256327	12.854201728281	8.29917306687557
chr8|24938693|24939064|MTD:ERVL-MaLR:LTR|259|+,-	34.3892611142107	-0.734663160015779	0.0188677150383964	0.603084260451974	21	36	20	30	41	42	14.3814672158559	35.7614498914851	14.2616977725769	31.1345132512654	52.702227085952	58.094211468129
chr7|100173075|100173463|MTC:ERVL-MaLR:LTR|137|+,-	17.0124710360439	0.762427994834217	0.0188981619852339	0.603329654144636	39	22	37	13	2	8	26.708439115161	21.8542193781298	26.3841408792673	13.4916224088817	2.5708403456562	11.0655640891674
chr3|84476203|84476366|B3A:B2:SINE|268|+,+	10.4689983766311	0.749305827002498	0.0189188695832656	0.603618146808706	18	27	16	8	2	1	12.3269718993051	26.8210874186138	11.4093582180615	8.30253686700412	2.5708403456562	1.38319551114593
chr4|49289297|49289403|U6:snRNA:snRNA|28|+,+	22.5780034195751	-0.745326124307203	0.0189647433925624	0.604417494734854	10	20	20	32	24	22	6.84831772183616	19.8674721619361	14.2616977725769	33.2101474680165	30.8500841478744	30.4303012452104
chr14|4967339|4967509|Kanga11a:TcMar-Tc2:DNA|319|+,+	152.609162652411	0.483680988231635	0.0190135653451558	0.604774038183341	266	167	273	108	105	91	182.165251400842	165.893392552167	194.672174595675	112.084247704556	134.96911814695	125.870791514279
chr14|6639135|6639305|Kanga11a:TcMar-Tc2:DNA|319|-,-	152.609162652411	0.483680988231635	0.0190135653451558	0.604774038183341	266	167	273	108	105	91	182.165251400842	165.893392552167	194.672174595675	112.084247704556	134.96911814695	125.870791514279
chr8|20599933|20602737|L1VL1:L1:LINE|86|-,-	17.3070843448234	0.763205307339325	0.0190703609394263	0.605928019359295	24	41	29	10	10	2	16.4359625324068	40.7283179319691	20.6794617702365	10.3781710837551	12.854201728281	2.76639102229186
chr9|67693613|67693825|MLTR14:ERV1:LTR|226|-,-	68.1067234751594	0.614722763045755	0.0190732770455139	0.605928019359295	129	68	143	59	32	35	88.3432986116864	67.5494053505829	101.971139073925	61.2312093941554	41.1334455304991	48.4118428901075
chr15|103192941|103193056|MTE-int:ERVL-MaLR:LTR|327|-,-	128.617567090942	0.551228433337878	0.0190981934932916	0.60597513452733	227	149	237	129	63	61	155.456812285681	148.012667606424	169.001118605036	133.878406980441	80.9814708881702	84.3749261799016
chr2|67158208|67158617|RLTR13G:ERVK:LTR|145|-,-	12.3878810479659	0.76251716401166	0.0191167341818076	0.605985628963863	20	28	21	7	5	3	13.6966354436723	27.8144610267106	14.9747826612058	7.2647197586286	6.42710086414049	4.14958653343778
chr2|90484950|90485132|MER58B:hAT-Charlie:DNA|279|-,+	20.9587729134839	0.737677583551781	0.0191279774175685	0.605985628963863	45	28	40	9	12	10	30.8174297482627	27.8144610267106	28.5233955451538	9.34035397537964	15.4250420739372	13.8319551114593
chr12|98378603|98378744|ORR1F:ERVL-MaLR:LTR|307|+,-	293.627263143301	0.418001062407949	0.0191336748989344	0.605985628963863	503	314	508	249	192	172	344.470381408359	311.919312942397	362.247123423454	258.416459985503	246.800673182995	237.9096279171
chr15|59293756|59293946|B2_Mm1a:B2:SINE|63|+,+	158.455090276634	0.499219595889522	0.019193671739742	0.607142207160683	257	165	319	119	101	94	176.001765451189	163.906645335973	227.474079472602	123.500235896686	129.827437455638	130.020378047717
chr6|127788901|127788985|L2c:L2:LINE|213|-,-	63.4149828726293	0.592810461870316	0.0192292518230615	0.607895889386869	118	85	101	42	42	33	80.8101491176667	84.4367566882286	72.0215737515134	43.5883185517716	53.9876472587801	45.6454518678156
chr17|30579562|30579701|RSINE1:B4:SINE|268|+,+	62.0833969565904	0.607838277141697	0.0193159442046285	0.609890914724776	130	65	113	51	32	32	89.0281303838701	64.5692845262924	80.5785924150596	52.9286725271513	41.1334455304991	44.2622563566697
chr16|37886056|37886203|B1_Mus1:Alu:SINE|48|-,+	26.1187177598166	-0.749120341575303	0.0193935216831361	0.611220931096964	25	20	13	59	20	17	17.1207943045904	19.8674721619361	9.270103552175	61.2312093941554	25.708403456562	23.5143236894808
chr18|77717907|77718069|B2_Mm1a:B2:SINE|37|+,+	40.3819321043752	0.682798112450786	0.0193799312912732	0.611220931096964	86	35	92	26	21	21	58.895532407791	34.7680762833882	65.6038097538538	26.9832448177634	26.9938236293901	29.0471057340645
chr1|186929882|186930077|B3A:B2:SINE|284|+,+	56.9067565221278	0.662293545530292	0.0195265538582259	0.613171729807884	77	101	97	36	40	22	52.7320464581384	100.330734417778	69.169234196998	37.3614159015185	51.4168069131239	30.4303012452104
chr4|62979288|62979495|MLT1F:ERVL-MaLR:LTR|262|-,-	10.1316609103769	-0.75151693167002	0.019558366681934	0.613798037878	4	6	7	25	10	6	2.73932708873446	5.96024164858084	4.99159422040192	25.9454277093879	12.854201728281	8.29917306687557
chr15|74649155|74649252|MER52-int:ERV1:LTR|278|-,+	46.8710031258441	0.637902220419654	0.0195886973501103	0.614278872713547	74	70	84	32	27	24	50.6775511415876	69.5361525667765	59.899130644823	33.2101474680165	34.7063446663587	33.1966922675023
chr2|92560439|92561258|RMER17A2:ERVK:LTR|87|+,+	533.757722146218	0.408319792432532	0.0196093199568837	0.614278872713547	938	593	860	397	413	300	642.372202308232	589.070549601406	613.253004220807	412.013392025079	530.878531378005	414.958653343778
chr18|52623829|52623971|MIRb:MIR:SINE|252|-,+	56.7776206507592	-0.661405798683994	0.0196456237482104	0.615043592393278	62	42	49	41	65	69	42.4595698753842	41.7216915400659	34.9411595428134	42.5505014433961	83.5523112338264	95.440490269069
chr1|33902885|33902985|Lx9:L1:LINE|160|+,-	20.5515196443047	0.733447797061857	0.0197641199541748	0.61763173408457	37	32	40	12	11	8	25.3387755707938	31.7879554590978	28.5233955451538	12.4538053005062	14.1396219011091	11.0655640891674
chrX|13066059|13066097|tRNA-Met_:tRNA:tRNA|26|+,+	26.5703389474253	-0.73277673412902	0.0198353537682735	0.618736225296344	27	15	22	45	14	33	18.4904578489576	14.9006041214521	15.6878675498346	46.7017698768982	17.9958824195934	45.6454518678156
chr1|154984477|154984508|ID4_:ID:SINE|97|+,+	50.0785744552633	-0.720581986075664	0.0198152865847586	0.618736225296344	55	24	48	113	25	40	37.6657474700989	23.8409665943234	34.2280746541846	117.273333246433	32.1355043207025	55.3278204458371
chr19|26651657|26651879|RLTR20C2_MM:ERVK:LTR|296|+,+	154.547096610385	-0.464635408023795	0.0198616811854699	0.619184020030932	184	127	181	179	149	122	126.009046081785	126.158448228294	129.068364841821	185.769262399217	191.527605751387	168.749852359803
chr5|113327967|113328429|ERVB5_2-LTR_MM:ERVK:LTR|53|+,-	167.837517041919	0.501741805055491	0.0199218564102072	0.62024247148216	268	236	260	152	88	96	183.534914945209	234.436171510846	185.4020710435	157.748200473078	113.116975208873	132.786769070009
chr1|177790734|177791334|RMER19A:ERVK:LTR|176|-,-	14.9441783145337	0.757608909055439	0.0199517158861194	0.620465819097504	15	36	30	6	6	6	10.2724765827542	35.7614498914851	21.3925466588654	6.22690265025309	7.71252103696859	8.29917306687557
chr6|87960451|87962385|RLTR44-int:ERVK:LTR|57|-,-	498.969800331572	0.461098844264536	0.0199627820139261	0.620465819097504	1042	550	703	434	347	243	713.594706615328	546.355484453244	501.298676706079	450.412625034973	446.04079997135	336.116509208461
chr1|72236945|72237132|U2:snRNA:snRNA|21|+,+	10130.6693476365	0.727607476976586	0.0200521929976285	0.622202902714091	17155	34638	4460	2386	3035	3665	11748.2890518099	34408.4750372572	3180.35860328465	2476.23162058398	3901.25022453328	5069.41154834983
chr4|133432764|133433113|MTEa:ERVL-MaLR:LTR|334|-,-	17.6777949348926	-0.749335555753937	0.0201545854024524	0.624176648161337	13	14	11	34	14	16	8.90281303838701	13.9072305133553	7.8439337749173	35.2857816847675	17.9958824195934	22.1311281783348
chr8|18319707|18319840|Charlie25:hAT-Charlie:DNA|305|+,-	21.5609483353779	0.738594427963469	0.0203022122137145	0.626124098676863	42	42	29	15	9	8	28.7629344317119	41.7216915400659	20.6794617702365	15.5672566256327	11.5687815554529	11.0655640891674
chr4|123833920|123834085|B2_Mm2:B2:SINE|124|-,-	45.2838105700568	0.635585370192076	0.0202961621705619	0.626124098676863	92	60	72	34	26	21	63.0045230408927	59.6024164858084	51.3421119812769	35.2857816847675	33.4209244935306	29.0471057340645
chr13|70247508|70247819|ORR1A4:ERVL-MaLR:LTR|106|-,-	16.9777918058355	0.748115919402498	0.0203545673988091	0.626990989457418	31	30	39	0	5	12	21.2297849376921	29.8012082429042	27.810310656525	0	6.42710086414049	16.5983461337511
chr3|108961989|108962045|ID4:ID:SINE|179|-,+	27.8724560857291	0.733250046324054	0.020400020566953	0.627448627659792	67	33	52	8	11	21	45.8837287363023	32.7813290671946	37.0804142087	8.30253686700412	14.1396219011091	29.0471057340645
chr10|66687798|66688139|MLT1A1:ERVL-MaLR:LTR|259|+,-	328.165365945351	0.426348176594564	0.0204058197514215	0.627448627659792	583	406	478	291	219	175	399.256923183048	403.309684887304	340.854576764588	302.004778537275	281.507017849354	242.059214450537
chr5|31484061|31484363|ORR1A2:ERVL-MaLR:LTR|80|-,-	11.7772653058401	0.753077456659686	0.0204782491876693	0.629301586296534	22	27	17	7	3	4	15.0662989880395	26.8210874186138	12.1224431066904	7.2647197586286	3.8562605184843	5.53278204458371
chr17|18218846|18219326|RLTR45:ERVK:LTR|38|-,-	41.0643759040102	-0.733027621701947	0.0205529901141496	0.631223334746854	18	36	38	26	67	42	12.3269718993051	35.7614498914851	27.0972257678961	26.9832448177634	86.1231515794826	58.094211468129
chr2|121491792|121491913|PB1D10:Alu:SINE|234|-,-	21.6285955395105	0.735141774954454	0.0205710118844346	0.631401877537728	45	29	43	7	10	14	30.8174297482627	28.8078346348074	30.6626502110404	7.2647197586286	12.854201728281	19.364737156043
chr8|66060674|66060729|4.5SRNA:scRNA:scRNA|146|-,-	13.2198136302377	-0.740694016783655	0.0205903783319833	0.631621457266813	6	6	10	43	5	8	4.10899063310169	5.96024164858084	7.13084888628846	44.6261356601471	6.42710086414049	11.0655640891674
chr12|116062516|116062710|ORR1E:ERVL-MaLR:LTR|300|+,+	17.9458877988134	-0.745640472588606	0.0206242477803726	0.631910824024344	23	8	10	29	17	18	15.7511307602232	7.94698886477446	7.13084888628846	30.0966961428899	21.8521429380777	24.8975192006267
chr2|32306735|32306933|ID_B1:B4:SINE|207|+,+	208.158931713293	0.506884833600561	0.0206161604077079	0.631910824024344	429	227	323	204	114	102	293.792830266771	225.495809037975	230.326419027117	211.714690108605	146.537899702403	141.085942136885
chr8|101783266|101784181|RMER17B:ERVK:LTR|247|-,-	60.4837386818474	-0.723210056117199	0.0206740564638241	0.632389468819645	15	52	73	71	61	70	10.2724765827542	51.655427621034	52.0551968699057	73.6850146946616	78.410630542514	96.823685780215
chr11|101348130|101348249|ID_B1:B4:SINE|261|+,+	41.6120790747667	-0.715223888304698	0.0206765519784609	0.632389468819645	43	38	18	49	30	58	29.4477662038955	37.7481971076787	12.8355279953192	50.8530383104002	38.562605184843	80.2253396464638
chr6|140661725|140661871|B1_Mus2:Alu:SINE|34|+,+	17.0131441629867	-0.696442402754852	0.0206762368242712	0.632389468819645	3	7	10	75	2	4	2.05449531655085	6.95361525667765	7.13084888628846	77.8362831281636	2.5708403456562	5.53278204458371
chr18|67034535|67034701|B2_Mm2:B2:SINE|66|+,-	36.7873000536615	0.711066841421634	0.0207572410865732	0.634482122787518	89	52	53	37	13	11	60.9500277243418	51.655427621034	37.7934990973288	38.3992330098941	16.7104622467653	15.2151506226052
chr1|175619622|175620445|RMER19B:ERVK:LTR|159|+,-	73.9405340854961	0.653954374051236	0.0207800780663015	0.634804995576518	101	147	102	57	31	41	69.1680089905452	146.025920390231	72.7346586401423	59.1555751774044	39.848025357671	56.711015956983
chr5|60353308|60353921|L1_Mus3:L1:LINE|201|-,-	60.8168867952507	0.642944645636273	0.0208883290310061	0.636537043057208	160	55	98	41	31	35	109.573083549379	54.6355484453244	69.8823190856269	42.5505014433961	39.848025357671	48.4118428901075
chr11|96029338|96029456|B1F2:Alu:SINE|233|+,+	22.7638017790267	0.749405813307459	0.0210121129336519	0.63925027577385	21	56	42	15	11	5	14.3814672158559	55.6289220534212	29.9495653224115	15.5672566256327	14.1396219011091	6.91597755572964
chr9|75372180|75372606|MTC-int:ERVL-MaLR:LTR|252|+,-	12.3814458635152	0.649643675150981	0.0210274631766597	0.639341192259649	91	3	2	1	4	1	62.319691268709	2.98012082429042	1.42616977725769	1.03781710837551	5.14168069131239	1.38319551114593
chr4|129601389|129601516|B1_Mus1:Alu:SINE|102|-,+	14.9689585917824	0.749970417368237	0.021080059239558	0.639642442485559	42	18	27	10	3	7	28.7629344317119	17.8807249457425	19.2532919929788	10.3781710837551	3.8562605184843	9.6823685780215
chr10|66706927|66707101|RMER12C:ERVK:LTR|139|+,+	203.491772557318	0.479301108087192	0.0210992093211463	0.639642442485559	399	251	282	148	149	110	273.247877101263	249.336775632299	201.089938593335	153.596932039576	191.527605751387	152.151506226052
chr1|130595601|130595675|U6:snRNA:snRNA|40|-,-	20.6632183563398	0.735346610497454	0.0211521770568812	0.640872551379518	38	21	56	10	9	11	26.0236073429774	20.8608457700329	39.9327537632154	10.3781710837551	11.5687815554529	15.2151506226052
chr1|92764836|92765081|MER70B:ERVL:LTR|361|+,+	13.3848635685428	-0.74933274326948	0.0213354253325809	0.64169454938817	8	11	7	16	20	12	5.47865417746893	10.9271096890649	4.99159422040192	16.6050737340082	25.708403456562	16.5983461337511
chr7|57768838|57768983|Tigger5:TcMar-Tigger:DNA|285|-,+	12.2708638244014	0.749258923744023	0.0213778245634258	0.64169454938817	22	22	25	4	5	6	15.0662989880395	21.8542193781298	17.8271222157211	4.15126843350206	6.42710086414049	8.29917306687557
chr7|19242129|19242290|U1:snRNA:snRNA|155|+,+	23.8402812520509	-0.728273545916592	0.021238999952754	0.64169454938817	25	8	26	42	23	19	17.1207943045904	7.94698886477446	18.54020710435	43.5883185517716	29.5646639750463	26.2807147117726
chr12|110700799|110701158|RMER17C:ERVK:LTR|135|+,+	21.7640875497449	0.728263614077935	0.021293399216236	0.64169454938817	34	37	43	9	13	10	23.2842802542429	36.7548234995819	30.6626502110404	9.34035397537964	16.7104622467653	13.8319551114593
chr1|132211022|132211234|B3:B2:SINE|216|+,-	30.1045088124156	0.694618376268987	0.0212944291378547	0.64169454938817	56	41	58	14	14	20	38.3505792422825	40.7283179319691	41.3589235404731	14.5294395172572	17.9958824195934	27.6639102229186
chr8|77599639|77599770|SRV_MM-int:ERVK:LTR|84|-,-	56.4336660729882	0.639623128457003	0.0213769201528997	0.64169454938817	80	99	91	44	26	30	54.7865417746893	98.3439872015839	64.890724865225	45.6639527685227	33.4209244935306	41.4958653343778
chr10|81068528|81069357|RMER21A:ERV1:LTR|177|-,+	327.213290501785	-0.604142756823117	0.0213169417352002	0.64169454938817	168	330	403	444	321	260	115.051737726847	327.813290671946	287.373210117425	460.790796118729	412.61987547782	359.630832897941
chr5|117391276|117391468|B2_Mm2:B2:SINE|130|+,+	58.2792826063436	0.59731608034796	0.0212881758082175	0.64169454938817	96	83	100	46	34	28	65.7438501296271	82.450009472035	71.3084888628846	47.7395869852737	43.7042858761553	38.729474312086
chr12|98449569|98449775|B3:B2:SINE|215|+,+	293.530906090017	0.441543389593517	0.02136885244468	0.64169454938817	474	361	483	193	219	182	324.610260015034	358.607872522947	344.420001207733	200.298701916474	281.507017849354	251.741583028559
chr7|69936927|69938169|L1_Mur1:L1:LINE|78|+,+	344.139092165547	0.438206963903671	0.0212815306886105	0.64169454938817	599	410	541	229	268	202	410.214231537986	407.283179319691	385.778924748206	237.660117817993	344.49260631793	279.405493251477
chr6|47778245|47778339|4.5SRNA:scRNA:scRNA|85|-,-	388.157724461854	-0.585106870968418	0.0214368040907848	0.642283619949133	307	395	389	412	249	507	210.24335406037	392.382575198239	277.390021676621	427.580648650712	320.069623034197	701.280124150986
chr4|8546451|8546498|PB1D7:Alu:SINE|213|-,+	18.319916923236	0.744688578169728	0.0215709068702018	0.644226579355811	30	34	35	4	12	8	20.5449531655085	33.7747026752914	24.9579711020096	4.15126843350206	15.4250420739372	11.0655640891674
chr17|13092736|13092815|RLTR20A4:ERVK:LTR|338|-,+	10.9610189375339	0.741556157175201	0.0215742847975457	0.644226579355811	11	26	25	5	3	4	7.53314949401977	25.827713810517	17.8271222157211	5.18908554187757	3.8562605184843	5.53278204458371
chr11|86222992|86223339|HAL1:L1:LINE|296|+,+	22.4359643563382	-0.713697284128326	0.021554226389777	0.644226579355811	17	15	23	33	21	22	11.6421401271215	14.9006041214521	16.4009524384635	34.247964576392	26.9938236293901	30.4303012452104
chr4|94278269|94278771|MLTR14:ERV1:LTR|284|+,-	449.955889925212	0.469444883521371	0.0216579188199165	0.645418925871691	760	619	643	278	355	261	520.472146859548	614.898263411923	458.513583388348	288.513156128393	456.324161353975	361.014028409087
chr6|81895263|81895447|ID_B1:B4:SINE|305|-,-	475.769888990565	0.368776688466352	0.0216641322398588	0.645418925871691	793	548	749	407	324	285	543.071595341607	544.36873723705	534.100581583005	422.391563108835	416.476135996304	394.210720676589
chr10|86630340|86631037|MTA_Mm-int:ERVL-MaLR:LTR|103|-,+	120.229848705949	0.510296040536091	0.021740809559583	0.64695795719912	240	148	171	91	71	74	164.359625324068	147.019293998327	121.937515955533	94.4413568621719	91.264832270795	102.356467824799
chr6|43012247|43012611|MTA_Mm:ERVL-MaLR:LTR|52|+,-	18.3093877675548	-0.740151775024405	0.0217576784082828	0.647087619090269	16	11	5	58	7	11	10.9573083549379	10.9271096890649	3.56542444314423	60.1933922857799	8.99794120979669	15.2151506226052
chr3|10200801|10202143|Lx7:L1:LINE|274|+,+	21.5554313975302	0.728722298946341	0.0217991314271969	0.647831829443215	29	41	42	13	10	9	19.8601213933249	40.7283179319691	29.9495653224115	13.4916224088817	12.854201728281	12.4487596003134
chr6|34445356|34445715|ORR1B2:ERVL-MaLR:LTR|115|-,-	29.4483871198324	0.694878368771887	0.0218975399549969	0.649752649989952	43	49	57	20	16	12	29.4477662038955	48.6753067967435	40.6458386518442	20.7563421675103	20.5667227652496	16.5983461337511
chr6|72513650|72513696|L2a:L2:LINE|261|-,-	25.7592439184734	-0.724149389093938	0.0219840219929801	0.65109203419045	34	14	14	27	23	36	23.2842802542429	13.9072305133553	9.98318844080384	28.0210619261389	29.5646639750463	49.7950384012534
chr11|68553137|68553463|ORR1A2:ERVL-MaLR:LTR|92|-,-	26.5296821577121	0.700251649215781	0.0220511595754509	0.652228064206643	47	33	59	13	15	14	32.1870932926299	32.7813290671946	42.0720084291019	13.4916224088817	19.2813025924215	19.364737156043
chr16|13830629|13830716|B3A:B2:SINE|212|-,+	14.0371253823246	-0.744608373909155	0.0221735214536753	0.653923188167994	4	9	14	20	11	20	2.73932708873446	8.94036247287126	9.98318844080384	20.7563421675103	14.1396219011091	27.6639102229186
chr1|101287547|101290320|ERVB4_1B-I_MM-int:ERVK:LTR|18|-,-	1032.6341497107	-0.429344003121816	0.0221572242166515	0.653923188167994	1237	911	1181	865	1050	979	847.136902191133	904.963356976191	842.153253470667	897.71179874482	1349.6911814695	1354.14840541186
chr17|27338530|27338983|MT2C_Mm:ERVL:LTR|73|-,+	256.841744389988	0.456953171214276	0.0222776643261956	0.655764667778321	449	283	443	164	196	155	307.489465710443	281.124731091396	315.896605662579	170.202005773584	251.942353874307	214.395304227619
chr7|24034837|24034947|MuRRS4-int:ERV1:LTR|183|+,-	75.0666835079365	-0.628380806969203	0.0223000164938161	0.65604923381324	80	63	64	88	46	99	54.7865417746893	62.5825373100988	45.6374328722461	91.3279055370453	59.1293279500925	136.936355603447
chr19|56868930|56869042|PB1D10:Alu:SINE|255|+,+	413.148481794906	0.397974588431167	0.0223658429377668	0.657611728765412	758	446	647	355	288	229	519.102483315181	443.044629211176	461.365922942863	368.425073473308	370.201009774492	316.751772052417
chr14|24615042|24615416|MTD:ERVL-MaLR:LTR|186|-,-	38.3181052509408	0.674264477621719	0.0225104844234854	0.660737652609673	67	69	53	30	19	16	45.8837287363023	68.5427789586797	37.7934990973288	31.1345132512654	24.4229832837339	22.1311281783348
chr7|73098364|73098874|RMER1A:Other:Other|199|+,-	158.044386948821	0.457394233038203	0.0226711251493016	0.664698368252115	261	187	271	134	102	87	178.741092539924	185.760864714103	193.246004818417	139.067492522319	131.112857628466	120.338009469696
chr7|97725026|97725195|RSINE1:B4:SINE|291|+,-	60.5440419426625	0.600916461982578	0.0227629394458313	0.666634465005067	102	82	109	54	35	24	69.8528407627288	81.4566358639382	77.7262528605442	56.0421238522778	44.9897060489834	33.1966922675023
chr13|22050685|22050767|tRNA-Ser-AGY:tRNA:tRNA|12|-,-	261.331976764261	-0.6503676370861	0.0227929684340827	0.666758786449279	113	293	259	341	186	305	77.3859902567486	291.058467172364	184.688986154871	353.895633956051	239.088152146026	421.874630899508
chr12|88440519|88441010|RLTR12C:ERVK:LTR|173|-,-	86.0101696967158	-0.539763008240121	0.0228533213341486	0.668146368615508	102	73	83	86	87	82	69.8528407627288	72.5162733910669	59.1860457561942	89.2522713202943	111.831555036045	113.422031913966
chr10|55664112|55670358|L1Md_F2:L1:LINE|76|-,-	15.3154903456873	0.735677227900325	0.0229104441067659	0.668682425935569	15	48	18	5	7	5	10.2724765827542	47.6819331886467	12.8355279953192	5.18908554187757	8.99794120979669	6.91597755572964
chr9|103157710|103158586|ORR1E-int:ERVL-MaLR:LTR|337|-,-	18.1612794515597	0.731370187463493	0.0228877160821136	0.668682425935569	31	35	30	11	6	9	21.2297849376921	34.7680762833882	21.3925466588654	11.4159881921307	7.71252103696859	12.4487596003134
chr11|57602355|57602728|MTEa:ERVL-MaLR:LTR|267|-,-	20.6231983903436	-0.717904545432504	0.0229587798742987	0.6695147750261	22	14	13	22	24	23	15.0662989880395	13.9072305133553	9.270103552175	22.8319763842613	30.8500841478744	31.8134967563563
chr16|36026961|36027087|B1_Mus1:Alu:SINE|161|-,+	67.3333016911176	0.654428570110856	0.0229648525860187	0.6695147750261	86	121	117	35	28	50	58.895532407791	120.198206579714	83.430931969575	36.323598793143	35.9917648391868	69.1597755572964
chr13|114607004|114607202|LTR78:ERV1:LTR|273|-,-	19.9295592078425	-0.737670211189127	0.0229797649704963	0.669572092681182	9	19	12	18	19	31	6.16348594965254	18.8740985538393	8.55701866354615	18.6807079507593	24.4229832837339	42.8790608455238
chr3|65958801|65958921|RMER5:ERV1:LTR|142|+,+	36.5941672765985	0.655861629170486	0.0230315141902608	0.670702073426858	66	50	68	30	20	14	45.1988969641186	49.6686804048403	48.4897724267615	31.1345132512654	25.708403456562	19.364737156043
chr17|22519626|22519778|RMER19A:ERVK:LTR|169|-,+	314.197349060969	0.462659813689721	0.0230781805861589	0.671305074091987	627	307	528	294	195	158	429.389521159127	304.96569768572	376.508821196031	305.118229862401	250.656933701479	218.544890761057
chr18|23209431|23215537|L1Md_F2:L1:LINE|73|-,-	12.6700109227261	0.73502597545275	0.0231098492936574	0.671848395513583	35	23	16	2	9	3	23.9691120264266	22.8475929862266	11.4093582180615	2.07563421675103	11.5687815554529	4.14958653343778
chr10|66686101|66686165|B1F:Alu:SINE|180|-,-	80.8676696377992	0.557498608746418	0.0231880697723753	0.673743696942403	165	95	128	71	48	37	112.997242410297	94.3704927691967	91.2748657444923	73.6850146946616	61.7001682957487	51.1782339123993
chr3|97681458|97681530|tRNA-Gln-CAG:tRNA:tRNA|42|+,+	34.8277838546812	-0.738630812107034	0.0232167669398204	0.673820409293249	16	32	19	26	16	76	10.9573083549379	31.7879554590978	13.5486128839481	26.9832448177634	20.5667227652496	105.122858847091
chr3|108963334|108963400|ID4:ID:SINE|258|-,+	31.2311719585919	0.672681138422909	0.0232102316711025	0.673820409293249	50	44	64	19	16	17	34.2415886091808	43.7084387562595	45.6374328722461	19.7185250591348	20.5667227652496	23.5143236894808
chr18|67037982|67038067|ID4:ID:SINE|247|+,-	14.116726351321	0.738794910732894	0.0232617934246914	0.674143599814926	31	20	31	13	3	3	21.2297849376921	19.8674721619361	22.1056315474942	13.4916224088817	3.8562605184843	4.14958653343778
chr17|27294822|27295033|ID_B1:B4:SINE|256|+,-	82.788425502289	0.543482172791049	0.0232594210481049	0.674143599814926	162	87	148	60	55	44	110.942747093746	86.4235039044222	105.536563517069	62.2690265025309	70.6981095055454	60.8606024904208
chr7|102469097|102469252|L1MB4:L1:LINE|206|-,+	27.7530846648034	-0.727493262453167	0.0233395239785117	0.675866092186253	39	10	17	25	23	45	26.708439115161	9.93373608096807	12.1224431066904	25.9454277093879	29.5646639750463	62.2437980015668
chr18|67085180|67085352|ORR1D1:ERVL-MaLR:LTR|202|+,+	62.1118685020461	0.596789602037272	0.0233707211546194	0.676026921570537	109	72	122	35	34	43	74.6466631680141	71.5228997829701	86.9963564127192	36.323598793143	43.7042858761553	59.4774069792749
chr4|44664987|44665162|ID_B1:B4:SINE|256|-,+	793.132965691709	0.350685706483568	0.0233998866980696	0.676477775370297	1329	876	1268	623	535	535	910.141425232025	870.195280692803	904.191638781376	646.560058517946	687.699792463033	740.009598463071
chr11|103441614|103442015|MTC:ERVL-MaLR:LTR|130|+,+	46.2710191971671	0.634037778850419	0.0235240147109119	0.67854908914314	80	69	77	27	34	20	54.7865417746893	68.5427789586797	54.9075364244211	28.0210619261389	43.7042858761553	27.6639102229186
chr11|69809913|69810045|B1F:Alu:SINE|279|+,-	12.0933183876854	0.737028883117467	0.0235601015380758	0.679211199246234	18	25	24	6	4	5	12.3269718993051	24.8343402024202	17.1140373270923	6.22690265025309	5.14168069131239	6.91597755572964
chr15|86715898|86716235|ORR1D2:ERVL-MaLR:LTR|240|+,-	12.3222625280252	0.734057092519894	0.0236523176942538	0.680347915995689	35	19	19	9	1	5	23.9691120264266	18.8740985538393	13.5486128839481	9.34035397537964	1.2854201728281	6.91597755572964
chr7|125364746|125364867|ORR1B1:ERVL-MaLR:LTR|124|+,+	20.6564752783748	0.72816901732578	0.0236459744401134	0.680347915995689	65	22	30	12	12	6	44.514065191935	21.8542193781298	21.3925466588654	12.4538053005062	15.4250420739372	8.29917306687557
chr14|24338357|24339068|L1VL2:L1:LINE|106|+,-	659.027546933031	0.354858779000012	0.023671715829851	0.680347915995689	1156	725	1013	531	452	425	791.66552864426	720.195865870185	722.354992181021	551.080884547398	581.0099181183	587.858092237019
chr14|71421530|71421680|L3:CR1:LINE|356|+,+	15.0138996602425	-0.735666139621543	0.0237554490792986	0.681159422066835	10	13	7	28	11	16	6.84831772183616	12.9138569052585	4.99159422040192	29.0588790345144	14.1396219011091	22.1311281783348
chr4|133667818|133668515|L2:L2:LINE|350|-,-	10.4024383744732	-0.73300563830405	0.0237899067856112	0.681279174443537	7	7	5	15	17	7	4.79382240528531	6.95361525667765	3.56542444314423	15.5672566256327	21.8521429380777	9.6823685780215
chr1|165355518|165355731|L2a:L2:LINE|278|+,-	21.9714020410084	-0.716985110087806	0.0238545738761703	0.681556090819873	28	8	18	23	26	25	19.1752896211412	7.94698886477446	12.8355279953192	23.8697934926368	33.4209244935306	34.5798877786482
chr12|33367374|33367473|LTR50:ERVL:LTR|261|-,+	115.440621475249	-0.530095084347773	0.0239206375117413	0.682001902684535	120	100	127	100	127	111	82.1798126620339	99.3373608096807	90.5617808558634	103.781710837552	163.248361949168	153.534701737198
chr7|69924015|69924124|L2b:L2:LINE|321|+,+	47.0917263204552	0.663775971912435	0.0239593880352482	0.682433143012268	94	73	68	24	39	16	64.3741865852599	72.5162733910669	48.4897724267615	24.9076106010124	50.1313867402958	22.1311281783348
chr7|73773895|73774078|ORR1F:ERVL-MaLR:LTR|235|-,-	146.778649648782	0.47728174236405	0.0239994350485658	0.682743004002625	288	155	239	109	102	83	197.231550388881	153.972909255005	170.427288382294	113.122064812931	131.112857628466	114.805227425112
chr7|125327286|125327370|MTEa:ERVL-MaLR:LTR|193|+,-	27.7090961737624	0.708933376395611	0.0240415080811487	0.683188327719193	42	45	57	11	22	9	28.7629344317119	44.7018123643563	40.6458386518442	11.4159881921307	28.2792438022182	12.4487596003134
chr1|86465998|86466168|ORR1E:ERVL-MaLR:LTR|234|-,-	19.1464269747358	0.718794382533638	0.0240780447990762	0.683475520836125	38	27	38	9	7	12	26.0236073429774	26.8210874186138	27.0972257678961	9.34035397537964	8.99794120979669	16.5983461337511
chr17|80146778|80147128|ORR1D1:ERVL-MaLR:LTR|194|-,-	20.5748482030199	0.715889755259282	0.0240683738480859	0.683475520836125	38	27	46	13	6	12	26.0236073429774	26.8210874186138	32.8019048769269	13.4916224088817	7.71252103696859	16.5983461337511
chr8|106139146|106139293|B1_Mus2:Alu:SINE|48|-,-	10.3640804358995	-0.705006847902535	0.0241082979280231	0.68395889223227	12	0	5	12	8	20	8.21798126620339	0	3.56542444314423	12.4538053005062	10.2833613826248	27.6639102229186
chr10|96223724|96223910|MIR:MIR:SINE|330|+,-	14.1076516593439	0.731913278906305	0.024142739835387	0.68456050523376	30	23	25	6	8	5	20.5449531655085	22.8475929862266	17.8271222157211	6.22690265025309	10.2833613826248	6.91597755572964
chr1|132210700|132210777|L2c:L2:LINE|325|-,-	10.7211911568673	0.732452446479029	0.0242048907823394	0.685946710340719	30	16	17	5	5	3	20.5449531655085	15.8939777295489	12.1224431066904	5.18908554187757	6.42710086414049	4.14958653343778
chr5|26474579|26475106|RLTR34D_MM:ERVK:LTR|222|+,-	15.4850280683307	-0.727970406114433	0.0242471155800689	0.686391116959817	11	10	13	15	20	18	7.53314949401977	9.93373608096807	9.270103552175	15.5672566256327	25.708403456562	24.8975192006267
chr1|171065357|171065429|tRNA-Asp-GAY:tRNA:tRNA|0|-,-	1838.36528117174	-0.726821104084255	0.0243105664099405	0.686392243853396	928	1417	1623	1168	1878	3039	635.523884586396	1407.61040267318	1157.33677424462	1212.1703825826	2414.01908457117	4203.53115837248
chr3|49133629|49135337|ETnERV2-int:ERVK:LTR|146|+,+	573.907851963383	0.547783125374243	0.0243062959421545	0.686392243853396	778	731	1189	252	449	360	532.799118758853	726.156107518766	847.857932579698	261.52991131063	577.153657599816	497.950384012534
chr6|81901195|81901475|B4:B4:SINE|332|-,-	14.4922147047913	-0.732670549974883	0.0243859943144165	0.688062869583909	12	6	13	33	12	10	8.21798126620339	5.96024164858084	9.270103552175	34.247964576392	15.4250420739372	13.8319551114593
chr7|82193346|82193484|L1M6B:L1:LINE|304|-,-	18.4129464879009	0.725992946461479	0.0244579462011537	0.688965424606463	29	40	27	10	9	7	19.8601213933249	39.7349443238723	19.2532919929788	10.3781710837551	11.5687815554529	9.6823685780215
chr4|62210444|62210819|RLTR12D:ERVK:LTR|181|+,-	13.699993756517	-0.731261064919132	0.0245819533546149	0.689085821473373	11	4	15	22	16	12	7.53314949401977	3.97349443238723	10.6962733294327	22.8319763842613	20.5667227652496	16.5983461337511
chr14|44760226|44767852|IAPEY3-int:ERVK:LTR|62|+,+	46.6184452252163	0.718991975784714	0.0245026783997314	0.689085821473373	93	72	86	57	9	9	63.6893548130763	71.5228997829701	61.3253004220807	59.1555751774044	11.5687815554529	12.4487596003134
chr4|143217658|143217827|B4A:B4:SINE|259|-,+	42.2682300581161	0.631831991870804	0.0245168672384211	0.689085821473373	76	53	82	36	23	17	52.0472146859548	52.6488012291308	58.4729608675654	37.3614159015185	29.5646639750463	23.5143236894808
chr13|21933960|21934032|tRNA-Gln-CAG:tRNA:tRNA|28|-,-	390.092373863743	-0.629825974502121	0.024535422123562	0.689085821473373	454	270	368	822	170	309	310.913624571362	268.210874186138	262.415239015415	853.085663084673	218.521429380777	427.407412944092
chr9|58466848|58466953|L2b:L2:LINE|306|+,+	40.6133383200766	0.672708774059835	0.0246275311734108	0.689617008455815	46	72	82	25	19	23	31.5022615204463	71.5228997829701	58.4729608675654	25.9454277093879	24.4229832837339	31.8134967563563
chr3|31712904|31716077|MuRRS4-int:ERV1:LTR|149|+,+	322.433363710252	0.447982741607589	0.0246277502391363	0.689617008455815	479	380	599	209	241	199	328.034418875952	377.481971076787	427.137848288679	216.903775650483	309.786261651572	275.25590671804
chr1|164972403|164972724|ORR1A2:ERVL-MaLR:LTR|132|+,+	17.2417958533231	0.729579630711531	0.0246546646093166	0.689623904234313	25	26	45	13	3	8	17.1207943045904	25.827713810517	32.0888199882981	13.4916224088817	3.8562605184843	11.0655640891674
chr8|116477087|116477169|BC1_Mm:scRNA:scRNA|61|-,-	91.4652804870179	-0.535853345146512	0.0246464760574451	0.689623904234313	104	82	87	88	92	90	71.222504307096	81.4566358639382	62.0383853107096	91.3279055370453	118.258655900185	124.487596003134
chr10|128445392|128445758|MT2B1:ERVL:LTR|234|-,+	26.2454715271452	0.701228065127361	0.0246853695863553	0.690109529533357	38	40	58	11	12	17	26.0236073429774	39.7349443238723	41.3589235404731	11.4159881921307	15.4250420739372	23.5143236894808
chr7|73804622|73804994|MT2B1:ERVL:LTR|161|-,-	222.711950337473	0.463696635503383	0.0247538781229075	0.690531727421064	404	261	354	184	169	101	276.672035962181	259.270511713267	252.432050574611	190.958347941095	217.236009207949	139.702746625739
chr9|67753712|67754113|RLTR41A2:ERV1:LTR|112|-,+	223.868862521831	0.424296367813662	0.0247210222408787	0.690531727421064	389	256	362	160	156	143	266.399559379427	254.303643672783	258.136729683642	166.050737340082	200.525546961183	197.796958093868
chr2|52746299|52746974|RMER19B2:ERVK:LTR|124|-,+	19.84557574875	0.719471203100593	0.0247800614035704	0.69088948556941	48	27	34	17	5	8	32.8719250648136	26.8210874186138	24.2448862133808	17.6428908423838	6.42710086414049	11.0655640891674
chr7|73137308|73137364|ID_B1:B4:SINE|236|-,+	38.0158983348577	0.662553785491014	0.0247967984762585	0.690983631677593	54	54	83	22	27	15	36.9809156979153	53.6421748372276	59.1860457561942	22.8319763842613	34.7063446663587	20.7479326671889
chr17|13432032|13432139|U6:snRNA:snRNA|0|-,-	261.885327551235	0.627918542965501	0.0248772460214912	0.692852066228058	233	319	742	130	163	160	159.565802918782	316.886180982881	529.108987362604	134.916224088817	209.52348817098	221.311281783348
chr17|51491304|51491413|B1_Mur1:Alu:SINE|184|+,+	14.644884039931	-0.727265137368485	0.0248989875465243	0.693044488374493	3	15	7	26	12	17	2.05449531655085	14.9006041214521	4.99159422040192	26.9832448177634	15.4250420739372	23.5143236894808
chrY|1884142|1890897|IAPLTR3-int:ERVK:LTR|21|+,+	11.8214338180494	-0.720599967039979	0.0249148141499608	0.693044488374493	12	6	3	31	11	6	8.21798126620339	5.96024164858084	2.13925466588654	32.172330359641	14.1396219011091	8.29917306687557
chr5|136935465|136935622|MIR:MIR:SINE|335|-,+	148.072234809015	0.460234519141414	0.0249243556212718	0.693044488374493	238	184	249	120	86	94	162.989961779701	182.780743889812	177.558137268583	124.538053005062	110.546134863216	130.020378047717
chr3|34448351|34448403|B4:B4:SINE|291|-,-	17.0952597655645	0.729589399493682	0.0249838053267312	0.693222296239107	29	26	42	17	4	3	19.8601213933249	25.827713810517	29.9495653224115	17.6428908423838	5.14168069131239	4.14958653343778
chr4|44789347|44790432|L1M3:L1:LINE|264|+,+	12.3605454857518	-0.729437930120752	0.0249677494956484	0.693222296239107	9	7	10	21	11	13	6.16348594965254	6.95361525667765	7.13084888628846	21.7941592758858	14.1396219011091	17.9815416448971
chr10|75862493|75862760|MMERVK10C-int:ERVK:LTR|157|-,+	47.5460264641444	0.623324306242215	0.0249843647438987	0.693222296239107	74	56	106	30	25	29	50.6775511415876	55.6289220534212	75.5869981946577	31.1345132512654	32.1355043207025	40.1126698232319
chr13|21975031|21975103|tRNA-Met-i:tRNA:tRNA|0|+,+	94.6820921308203	-0.703347981449749	0.0250148205777826	0.693695177191603	36	90	92	65	70	167	24.6539437986102	89.4036247287126	65.6038097538538	67.4581120444085	89.9794120979669	230.99365036137
chr6|83586856|83586960|PB1D9:Alu:SINE|289|-,+	84.8760907175607	0.563087825711914	0.0250817080285997	0.694947085314095	146	117	139	82	47	35	99.9854387388079	116.224712147326	99.1187995194096	85.1010028867922	60.4147481229206	48.4118428901075
chr8|72226307|72228228|MMVL30-int:ERV1:LTR|58|+,+	126.658926862127	-0.515713996513997	0.0251134825040017	0.69508357026405	112	100	176	146	115	115	76.701158484565	99.3373608096807	125.502940398677	151.521297822825	147.823319875231	159.067483781782
chr6|128188323|128188377|ID:ID:SINE|259|+,-	67.5165561931209	0.577596900157481	0.0252022521827806	0.696350462297676	130	90	104	62	32	34	89.0281303838701	89.4036247287126	74.1608284174	64.3446607192819	41.1334455304991	47.0286473789616
chr2|151332218|151332343|B1_Mus2:Alu:SINE|76|+,+	155.898191767878	0.457735076962752	0.0252036661318118	0.696350462297676	269	166	282	130	100	88	184.219746717393	164.90001894407	201.089938593335	134.916224088817	128.54201728281	121.721204980842
chr17|15704124|15704218|PB1D10:Alu:SINE|225|+,-	13.6460724677091	0.728632223436535	0.025227590159123	0.696496320765554	29	25	22	5	3	9	19.8601213933249	24.8343402024202	15.6878675498346	5.18908554187757	3.8562605184843	12.4487596003134
chr19|58876726|58876840|RSINE1:B4:SINE|273|+,+	33.1898053205072	0.679920387924437	0.0252639667773193	0.696496320765554	91	30	57	23	18	14	62.319691268709	29.8012082429042	40.6458386518442	23.8697934926368	23.1375631109058	19.364737156043
chr12|61302479|61302887|Lx6:L1:LINE|231|-,-	10.6551120715523	0.678407874531421	0.0252376863215433	0.696496320765554	3	36	22	1	3	4	2.05449531655085	35.7614498914851	15.6878675498346	1.03781710837551	3.8562605184843	5.53278204458371
chr16|90341890|90345341|IAPEY4_I-int:ERVK:LTR|21|-,-	381.100372140232	-0.423404573584932	0.02530514250494	0.697259810981883	523	256	486	447	348	301	358.167016852031	254.303643672783	346.559255873619	463.904247443855	447.326220144178	416.341848854924
chr9|55908781|55908862|4.5SRNA:scRNA:scRNA|75|-,-	51.6737572061677	-0.664316234743162	0.0253823662912216	0.6990152301468	34	52	45	94	39	40	23.2842802542429	51.655427621034	32.0888199882981	97.5548081872984	50.1313867402958	55.3278204458371
chr7|45780588|45780930|RLTR14:ERV1:LTR|134|+,-	16.4794134512239	0.723732223863505	0.0255658777348164	0.702567635038939	50	22	27	14	7	0	34.2415886091808	21.8542193781298	19.2532919929788	14.5294395172572	8.99794120979669	0
chr7|118330190|118330283|MIRc:MIR:SINE|202|-,+	34.4859891218142	-0.709629329431228	0.0257258025365089	0.704720752852596	50	16	18	27	31	55	34.2415886091808	15.8939777295489	12.8355279953192	28.0210619261389	39.848025357671	76.075753113026
chr11|69037002|69037076|tRNA-Ile-ATT:tRNA:tRNA|0|+,+	104.369982777359	-0.56671413885324	0.0257027477938839	0.704720752852596	158	72	83	149	96	79	108.203420005011	71.5228997829701	59.1860457561942	154.634749147952	123.400336591497	109.272445380528
chr6|18843362|18846295|MMVL30-int:ERV1:LTR|29|-,-	1441.09990513302	0.439848567321635	0.0257129260774444	0.704720752852596	2898	1414	2327	880	1076	941	1984.64247578812	1404.63028184889	1659.34853583932	913.279055370453	1383.11210596303	1301.58697598832
chr9|67764788|67764932|RSINE1:B4:SINE|273|-,+	22.2956966444497	0.699613181333382	0.0258155660886822	0.705852953604895	50	29	40	16	7	12	34.2415886091808	28.8078346348074	28.5233955451538	16.6050737340082	8.99794120979669	16.5983461337511
chrX|48846484|48851714|L1Md_A:L1:LINE|28|+,-	29.9421409633716	0.665198767503148	0.0257902104204371	0.705852953604895	51	44	56	18	19	13	34.9264203813644	43.7084387562595	39.9327537632154	18.6807079507593	24.4229832837339	17.9815416448971
chr6|87955761|87956059|RLTR18:ERVK:LTR|151|-,-	64.0978879665585	0.595550179886227	0.0258217248635987	0.705852953604895	149	78	87	42	44	31	102.039934055359	77.4831414315509	62.0383853107096	43.5883185517716	56.5584876044363	42.8790608455238
chr11|72209497|72209644|B1_Mur4:Alu:SINE|150|+,+	178.950387817906	0.490623575325413	0.0258068428340612	0.705852953604895	254	223	343	115	110	125	173.947270134638	221.522314605588	244.588116799694	119.348967463184	141.396219011091	172.899438893241
chr9|67767011|67767566|RLTR20B3A_MM:ERVK:LTR|141|+,+	79.5879980614313	0.530895243374805	0.0258375218751647	0.705911671347936	141	90	146	59	53	42	96.5612798778898	89.4036247287126	104.110393739811	61.2312093941554	68.1272691598892	58.094211468129
chr14|60170574|60170772|B3:B2:SINE|214|-,+	13.9633181252595	0.715719429146956	0.0258609551021491	0.706178847374894	8	37	32	5	3	7	5.47865417746893	36.7548234995819	22.8187164361231	5.18908554187757	3.8562605184843	9.6823685780215
chr14|103979655|103980460|Lx3B:L1:LINE|124|-,-	10.5384531104607	-0.708982502552072	0.0259591909709855	0.707740325687084	2	10	4	23	11	8	1.36966354436723	9.93373608096807	2.85233955451538	23.8697934926368	14.1396219011091	11.0655640891674
chr1|178636904|178637070|U1:snRNA:snRNA|80|+,+	56.1505057750771	-0.647692756037499	0.0259511713205415	0.707740325687084	52	47	51	110	39	39	35.611252153548	46.6885595805499	36.3673293200711	114.159881921307	50.1313867402958	53.9446249346912
chr5|134649923|134649976|HY3:scRNA:scRNA|94|-,-	11.4545362001429	-0.698502084614573	0.0260357672088124	0.707962063234789	2	1	16	26	11	10	1.36966354436723	0.993373608096807	11.4093582180615	26.9832448177634	14.1396219011091	13.8319551114593
chr3|10085581|10085756|RMER1C:Other:Other|218|+,-	33.7830911779681	0.674150776743157	0.0260281194066631	0.707962063234789	43	54	73	25	13	18	29.4477662038955	53.6421748372276	52.0551968699057	25.9454277093879	16.7104622467653	24.8975192006267
chr3|34449923|34450088|RSINE1:B4:SINE|251|+,-	40.2200943186621	0.649809487086493	0.0260087610607521	0.707962063234789	81	62	57	34	15	21	55.4713735468729	61.589163702002	40.6458386518442	35.2857816847675	19.2813025924215	29.0471057340645
chr10|62694186|62695291|L1_Rod:L1:LINE|221|+,+	413.665122857873	0.40554434222455	0.0260027973116882	0.707962063234789	705	541	576	337	297	231	482.806399389449	537.415121980373	410.736895850215	349.744365522549	381.769791329945	319.518163074709
chr16|55896312|55896622|Lx8:L1:LINE|300|+,+	52.1096402181509	0.601703023881545	0.0261784240168262	0.709974783285911	86	73	92	28	34	31	58.895532407791	72.5162733910669	65.6038097538538	29.0588790345144	43.7042858761553	42.8790608455238
chr6|128444126|128444279|ID_B1:B4:SINE|257|-,+	72.9245231665769	0.578579673433725	0.0262154628614368	0.710594744188508	141	73	145	56	52	29	96.5612798778898	72.5162733910669	103.397308851183	58.1177580690288	66.8418489870611	40.1126698232319
chr15|59255293|59256102|Charlie1a:hAT-Charlie:DNA|303|-,-	263.349219760917	0.435538221880135	0.0262287624790863	0.710594744188508	438	325	418	173	201	160	299.956316216424	322.846422631462	298.069483446858	179.542359748964	258.369454738448	221.311281783348
chr3|9569678|9570419|RMER17A:ERVK:LTR|95|+,-	15.8745905508905	0.720695855765836	0.0263213138024978	0.711708126586804	21	31	33	9	8	5	14.3814672158559	30.794581851001	23.5318013247519	9.34035397537964	10.2833613826248	6.91597755572964
chr12|37013125|37013698|L1M3e:L1:LINE|306|-,+	26.3034820550868	0.68678965501725	0.0263386638234912	0.711708126586804	47	43	44	11	14	16	32.1870932926299	42.7150651481627	31.3757350996692	11.4159881921307	17.9958824195934	22.1311281783348
chr14|24121216|24121397|B3A:B2:SINE|257|-,+	48.8766811367187	0.601630230628489	0.0263303240541461	0.711708126586804	86	64	88	34	34	21	58.895532407791	63.5759109181956	62.7514701993384	35.2857816847675	43.7042858761553	29.0471057340645
chr14|24127803|24127914|B1_Mur2:Alu:SINE|225|+,+	11.5932050016355	0.722918022048325	0.0263888244884436	0.712319213840195	28	16	23	6	6	3	19.1752896211412	15.8939777295489	16.4009524384635	6.22690265025309	7.71252103696859	4.14958653343778
chr13|77627205|77630184|ERVB4_1B-I_MM-int:ERVK:LTR|26|-,-	94.0449261337538	0.535719023826916	0.0263861396834819	0.712319213840195	175	90	188	67	64	50	119.845560132133	89.4036247287126	134.059959062223	69.5337462611595	82.2668910609983	69.1597755572964
chr3|116600331|116600522|B2_Mm1t:B2:SINE|84|-,-	22.8234840092853	-0.719173182179397	0.0264209512714517	0.712496320014183	15	8	21	5	53	22	10.2724765827542	7.94698886477446	14.9747826612058	5.18908554187757	68.1272691598892	30.4303012452104
chr6|87955373|87955462|RLTR20A3_MM:ERVK:LTR|157|+,-	16.5504039747112	0.715669386484174	0.026424740925594	0.712496320014183	28	25	37	11	5	8	19.1752896211412	24.8343402024202	26.3841408792673	11.4159881921307	6.42710086414049	11.0655640891674
chr4|121083984|121084148|U1:snRNA:snRNA|128|-,-	31.8877192900559	-0.713169566242786	0.0264504908143474	0.712496320014183	8	27	35	31	33	43	5.47865417746893	26.8210874186138	24.9579711020096	32.172330359641	42.4188657033272	59.4774069792749
chr14|44941132|44941805|RMER21B:ERV1:LTR|167|+,+	369.957159417931	0.417784953232879	0.0264491071704282	0.712496320014183	548	477	612	271	282	210	375.287811156622	473.839211062177	436.407951840854	281.248436369765	362.488488737524	290.471057340645
chr3|102865488|102866179|L1VL2:L1:LINE|92|+,-	69.9708784383992	0.594292169625805	0.0265792736599072	0.715592636343956	89	118	121	52	38	38	60.9500277243418	117.218085755423	86.2832715240903	53.9664896355268	48.8459665674677	52.5614294235453
chr4|149498852|149498999|BC1_Mm:scRNA:scRNA|129|-,-	19.032521298918	-0.719292538642263	0.026764707809607	0.716106780999704	24	8	6	39	6	27	16.4359625324068	7.94698886477446	4.27850933177307	40.4748672266451	7.71252103696859	37.3462788009401
chr7|38322606|38326049|L1Md_F2:L1:LINE|63|-,+	11.1626608951189	-0.697735713183676	0.026628543223347	0.716106780999704	11	2	6	36	8	4	7.53314949401977	1.98674721619361	4.27850933177307	37.3614159015185	10.2833613826248	5.53278204458371
chr7|100277641|100277754|L2c:L2:LINE|315|+,+	25.3722781600978	0.68762703125671	0.0267783699308461	0.716106780999704	44	30	60	14	10	16	30.1325979760791	29.8012082429042	42.7850933177307	14.5294395172572	12.854201728281	22.1311281783348
chr16|17048971|17049096|B1_Mur1:Alu:SINE|229|+,+	35.5235492942172	0.650821594799128	0.0266642501320828	0.716106780999704	50	55	71	26	18	17	34.2415886091808	54.6355484453244	50.6290270926481	26.9832448177634	23.1375631109058	23.5143236894808
chr10|85781477|85781576|L1_Mur1:L1:LINE|174|+,+	40.9403631172384	0.644469580158119	0.026682302083956	0.716106780999704	104	48	57	28	25	18	71.222504307096	47.6819331886467	40.6458386518442	29.0588790345144	32.1355043207025	24.8975192006267
chr5|76807965|76808379|MTB:ERVL-MaLR:LTR|51|+,-	78.2804878794802	0.546457065789744	0.0267727840289026	0.716106780999704	123	117	123	59	43	47	84.2343079785848	116.224712147326	87.709441301348	61.2312093941554	55.2730674316082	65.0101890238586
chr3|92690816|92690938|MER34B-int:ERV1:LTR|180|+,+	249.423455261694	0.535352866373262	0.0267057145531045	0.716106780999704	508	286	394	275	105	118	347.894540269277	284.104851915687	280.955446119765	285.399704803267	134.96911814695	163.21707031522
chr4|94304677|94305032|MTD:ERVL-MaLR:LTR|209|+,-	116.628474331266	0.50201180327156	0.026668004782426	0.716106780999704	170	151	216	100	72	60	116.421401271215	149.999414822618	154.026335943831	103.781710837552	92.5502524436231	82.9917306687557
chr6|39842684|39843015|Lx7:L1:LINE|146|-,-	335.303786968843	0.465164077669054	0.0266707783607026	0.716106780999704	554	412	558	185	243	232	379.396801789723	409.269926535884	397.901367854896	191.99616504947	312.357101997228	320.901358585855
chr5|113362793|113363034|L1MA8:L1:LINE|363|-,+	275.399752613129	0.416326662780045	0.0266651281771551	0.716106780999704	422	361	433	202	189	176	288.999007861486	358.607872522947	308.76575677629	209.639055891854	242.944412664511	243.442409961683
chr2|166907625|166907698|L2c:L2:LINE|258|-,+	11.1810213199841	0.717786366717959	0.0268267421342762	0.717029600228749	22	26	14	4	4	5	15.0662989880395	25.827713810517	9.98318844080384	4.15126843350206	5.14168069131239	6.91597755572964
chr16|91981304|91981471|L1MA7:L1:LINE|258|-,-	31.2148024334296	0.683986486820177	0.0268855301245797	0.717858922309312	67	24	79	23	14	14	45.8837287363023	23.8409665943234	56.3337062016788	23.8697934926368	17.9958824195934	19.364737156043
chr9|63432087|63433879|Lx7:L1:LINE|188|+,-	12.5386669260644	-0.71984003113202	0.0269599451299723	0.71947440772809	11	6	10	23	11	12	7.53314949401977	5.96024164858084	7.13084888628846	23.8697934926368	14.1396219011091	16.5983461337511
chr7|45275793|45275988|B2_Mm2:B2:SINE|75|-,-	37.1717460952879	0.635187568473194	0.0269814796030356	0.719677742954822	66	46	74	20	23	21	45.1988969641186	45.6951859724531	52.7682817585346	20.7563421675103	29.5646639750463	29.0471057340645
chrX|74837388|74837461|Lx3A:L1:LINE|236|+,+	10.9550348347022	0.714577267687187	0.0270522304264789	0.721192940941786	18	27	16	7	4	2	12.3269718993051	26.8210874186138	11.4093582180615	7.2647197586286	5.14168069131239	2.76639102229186
chr13|64291513|64291572|B4A:B4:SINE|222|-,-	34.5717529989508	0.638901558226429	0.0270984398514811	0.722052658773185	58	45	70	23	20	17	39.7202427866497	44.7018123643563	49.9159422040192	23.8697934926368	25.708403456562	23.5143236894808
chr10|62716636|62717336|RLTR33:ERVK:LTR|129|+,+	21.8578080113107	0.700116712440042	0.0271158185969003	0.722143677658643	46	33	37	15	14	5	31.5022615204463	32.7813290671946	26.3841408792673	15.5672566256327	17.9958824195934	6.91597755572964
chr3|28855910|28856816|RMER16-int:ERVK:LTR|136|-,-	90.4890464980283	0.585760746161129	0.0271720055953512	0.72326760544826	113	141	172	58	69	39	77.3859902567486	140.06567874165	122.650600844161	60.1933922857799	88.6939919251388	53.9446249346912
chr16|45536851|45537064|ID_B1:B4:SINE|275|-,+	16.2343938281472	0.715598845100959	0.0272853819740195	0.723895120664034	25	24	40	5	8	9	17.1207943045904	23.8409665943234	28.5233955451538	5.18908554187757	10.2833613826248	12.4487596003134
chr17|86219464|86219957|RMER15:ERVL:LTR|135|-,-	23.5830677221091	0.709861253084372	0.0272935572090502	0.723895120664034	31	47	44	6	14	13	21.2297849376921	46.6885595805499	31.3757350996692	6.22690265025309	17.9958824195934	17.9815416448971
chr4|53764942|53765014|ID_B1:B4:SINE|263|+,+	116.91457648026	0.503874438470476	0.0272288877562046	0.723895120664034	182	129	236	86	82	62	124.639382537418	128.145195444488	168.288033716408	89.2522713202943	105.404454171904	85.7581216910475
chr9|122850355|122850491|B3:B2:SINE|265|-,-	136.235781554236	0.474809554838178	0.0272583891912669	0.723895120664034	264	143	227	118	85	73	180.795587856475	142.052425957843	161.870269718748	122.462418788311	109.260714690388	100.973272313653
chr6|48139509|48139581|tRNA-Cys-TGY:tRNA:tRNA|28|-,-	24.8798908460663	-0.715277677372033	0.0273571090098511	0.724984574683373	31	11	7	77	10	14	21.2297849376921	10.9271096890649	4.99159422040192	79.9119173449147	12.854201728281	19.364737156043
chr3|134497484|134498336|RLTR1B-int:ERV1:LTR|67|-,+	1008.19481172987	-0.652009408564375	0.0273626692275942	0.724984574683373	171	556	375	523	557	2786	117.106233043398	552.315726101825	267.406833235817	542.778347680394	715.979036265251	3853.58269405256
chr2|166905490|166905747|B4A:B4:SINE|214|-,-	119.434293309058	0.492266182077975	0.0273767124019435	0.724985247678502	187	168	187	86	72	77	128.063541398336	166.886766160264	133.346874173594	89.2522713202943	92.5502524436231	106.506054358236
chr7|52919934|52920453|L1_Mus3:L1:LINE|89|+,+	58.7010889802641	0.573703061278565	0.0274424609215391	0.7259829342205	99	78	103	37	32	39	67.798345446178	77.4831414315509	73.4477435287711	38.3992330098941	41.1334455304991	53.9446249346912
chr9|67753512|67753620|MERV1_I-int:ERV1:LTR|196|-,+	73.1164541900975	0.607086428966232	0.0274678541270271	0.726283204292287	141	82	141	62	53	20	96.5612798778898	81.4566358639382	100.544969296667	64.3446607192819	68.1272691598892	27.6639102229186
chr7|28793987|28794060|tRNA-Lys-AAA:tRNA:tRNA|14|-,-	18.5828123867491	-0.700434520582688	0.0275250885152007	0.726692163504595	13	13	18	25	17	21	8.90281303838701	12.9138569052585	12.8355279953192	25.9454277093879	21.8521429380777	29.0471057340645
chr7|101838778|101838906|B1_Mur1:Alu:SINE|268|+,+	55.2249882906872	0.621121985037322	0.0276190944259393	0.728137305042121	99	63	115	45	39	16	67.798345446178	62.5825373100988	82.0047621923173	46.7017698768982	50.1313867402958	22.1311281783348
chr15|65992073|65992844|Lx3A:L1:LINE|126|+,-	78.3892330150159	0.601160189600382	0.0276224480847008	0.728137305042121	107	112	158	45	65	31	73.2769996236469	111.257844106842	112.667412403358	46.7017698768982	83.5523112338264	42.8790608455238
chr14|57803882|57804030|B3A:B2:SINE|299|-,-	14.4146792275474	0.716693130195789	0.0277159977277811	0.72911682934034	35	20	28	13	5	2	23.9691120264266	19.8674721619361	19.9663768816077	13.4916224088817	6.42710086414049	2.76639102229186
chr12|111909287|111909437|MIR:MIR:SINE|297|+,+	17.4294915715208	0.714511789773396	0.0277156805732829	0.72911682934034	22	34	37	10	4	10	15.0662989880395	33.7747026752914	26.3841408792673	10.3781710837551	5.14168069131239	13.8319551114593
chr11|30900434|30902426|Lx5:L1:LINE|167|-,-	128.523997931601	0.487945751853723	0.0277463802335955	0.729545012354511	229	135	236	94	71	89	156.826475830048	134.105437093069	168.288033716408	97.5548081872984	91.264832270795	123.104400491988
chrX|67101081|67101142|4.5SRNA:scRNA:scRNA|102|-,-	11.2742949455122	-0.714251827959815	0.0279340093940757	0.730024776074888	11	7	4	20	9	13	7.53314949401977	6.95361525667765	2.85233955451538	20.7563421675103	11.5687815554529	17.9815416448971
chrX|67101089|67101153|PB1D11:Alu:SINE|156|-,-	11.2742949455122	-0.714251827959815	0.0279340093940757	0.730024776074888	11	7	4	20	9	13	7.53314949401977	6.95361525667765	2.85233955451538	20.7563421675103	11.5687815554529	17.9815416448971
chr16|75434178|75434255|tRNA-Ile-ATT:tRNA:tRNA|78|+,+	15.3704068359309	-0.709815563087185	0.0278353827730407	0.730024776074888	14	7	8	48	6	9	9.58764481057062	6.95361525667765	5.70467910903077	49.8152212020247	7.71252103696859	12.4487596003134
chr4|143215741|143215988|B2_Mm1t:B2:SINE|76|+,+	26.0420779880287	0.674739273495683	0.0279048356282098	0.730024776074888	51	30	56	20	10	13	34.9264203813644	29.8012082429042	39.9327537632154	20.7563421675103	12.854201728281	17.9815416448971
chr19|7640436|7640761|MTE2b:ERVL-MaLR:LTR|242|-,+	852.744855282022	0.408530571386084	0.0278132851348423	0.730024776074888	1274	1059	1441	547	645	555	872.475677761927	1051.98265097452	1027.55532451417	567.685958281407	829.096011474123	767.67350868599
chr11|34093070|34093181|MTEa:ERVL-MaLR:LTR|236|+,-	336.906689099313	0.392389806598641	0.0279536661868102	0.730169526017999	596	345	572	270	239	199	408.159736221435	342.713894793398	407.8845562957	280.210619261389	307.215421305916	275.25590671804
chr9|122691271|122691815|RLTR20A2:ERVK:LTR|204|+,+	48.3260886795921	0.69684203288936	0.0280134838237992	0.731362629925832	55	72	126	12	18	40	37.6657474700989	71.5228997829701	89.8486959672346	12.4538053005062	23.1375631109058	55.3278204458371
chr4|138432963|138433090|RSINE1:B4:SINE|260|-,-	45.8358030889027	0.606802369197368	0.0280623992307921	0.731489702618953	94	46	90	33	27	23	64.3741865852599	45.6951859724531	64.1776399765961	34.247964576392	34.7063446663587	31.8134967563563
chr7|98503663|98503799|RSINE1:B4:SINE|262|-,-	19.3733082371029	-0.714330285313033	0.0281770728412128	0.732141243264249	18	14	6	17	11	39	12.3269718993051	13.9072305133553	4.27850933177307	17.6428908423838	14.1396219011091	53.9446249346912
chr1|59550199|59550392|MER103C:hAT-Charlie:DNA|391|-,-	16.1255763768383	-0.711810891908008	0.0281824308159435	0.732141243264249	12	15	7	25	16	16	8.21798126620339	14.9006041214521	4.99159422040192	25.9454277093879	20.5667227652496	22.1311281783348
chr1|116746834|116746925|4.5SRNA:scRNA:scRNA|55|+,+	96.125070994044	-0.697025901063808	0.02818486852683	0.732141243264249	49	107	56	62	64	181	33.5567568369972	106.290976066358	39.9327537632154	64.3446607192819	82.2668910609983	250.358387517413
chr5|37986727|37986934|Ricksha_c:MULE-MuDR:DNA|322|-,+	47.7048580694068	0.605252504999476	0.0281433986539608	0.732141243264249	89	68	74	30	23	32	60.9500277243418	67.5494053505829	52.7682817585346	31.1345132512654	29.5646639750463	44.2622563566697
chr17|33141556|33141958|RMER15:ERVL:LTR|174|-,+	81.4313606585604	0.532840061917248	0.0281733601536783	0.732141243264249	138	95	153	73	42	44	94.506784561339	94.3704927691967	109.101987960213	75.7606489114126	53.9876472587801	60.8606024904208
chr7|100200916|100201033|MIR3:MIR:SINE|310|-,+	10.9388353241665	0.68262561815622	0.0282582310562593	0.733678439758372	18	18	32	1	9	0	12.3269718993051	17.8807249457425	22.8187164361231	1.03781710837551	11.5687815554529	0
chr2|122637074|122637164|MIR:MIR:SINE|308|+,+	21.5420354088797	-0.698643747634514	0.0283228371451629	0.734836713194644	28	12	12	21	28	23	19.1752896211412	11.9204832971617	8.55701866354615	21.7941592758858	35.9917648391868	31.8134967563563
chr10|117190210|117190294|MLT1C:ERVL-MaLR:LTR|319|-,-	18.2983324000346	-0.710497029187865	0.0283472785438608	0.734883658651598	15	12	13	11	23	27	10.2724765827542	11.9204832971617	9.270103552175	11.4159881921307	29.5646639750463	37.3462788009401
chr16|69096238|69097766|MMERVK10C-int:ERVK:LTR|43|-,-	27.9648622300053	-0.662344688488208	0.0284297832539134	0.736653286627829	33	17	24	36	23	32	22.5994484820593	16.8873513376457	17.1140373270923	37.3614159015185	29.5646639750463	44.2622563566697
chr7|73135668|73135807|MLT1C:ERVL-MaLR:LTR|252|+,+	83.0287621931706	0.525688458997254	0.0284888581428094	0.737445072216196	160	94	139	56	60	44	109.573083549379	93.3771191610999	99.1187995194096	58.1177580690288	77.1252103696859	60.8606024904208
chr16|77005359|77005920|RMER20C_Mm:ERVK:LTR|252|-,-	25.2911777281614	-0.692228462220899	0.0285106079668991	0.73763888616311	14	23	22	31	19	34	9.58764481057062	22.8475929862266	15.6878675498346	32.172330359641	24.4229832837339	47.0286473789616
chr2|65736387|65741283|L1Md_F2:L1:LINE|72|+,+	51.4993682392767	0.702426018232266	0.0285517530484958	0.738334057957577	51	131	71	12	36	25	34.9264203813644	130.131942660682	50.6290270926481	12.4538053005062	46.2751262218115	34.5798877786482
chr8|123165456|123171151|RLTR4_MM-int:ERV1:LTR|13|+,+	167.671230796057	-0.640597369123787	0.0287316709999844	0.740981434793606	158	123	170	98	119	289	108.203420005011	122.184953795907	121.224431066904	101.7060766208	152.965000566544	399.743502721173
chr14|51064813|51064885|tRNA-Pro-CCY:tRNA:tRNA|0|-,-	399.432424291402	-0.710767366786161	0.0288114061970597	0.741104363225231	466	172	181	610	164	675	319.131605837565	170.860260592651	129.068364841821	633.068436109064	210.808908343808	933.656970023501
chr10|106601525|106602372|ORR1A3-int:ERVL-MaLR:LTR|188|+,-	14.7842659184526	0.710513968146781	0.0288251975563154	0.741104363225231	23	39	17	11	4	4	15.7511307602232	38.7415707157755	12.1224431066904	11.4159881921307	5.14168069131239	5.53278204458371
chr5|114832572|114832729|URR1A:hAT-Charlie:DNA|181|+,-	36.2924074456887	0.634606963030866	0.0288308354532989	0.741104363225231	66	48	67	18	25	19	45.1988969641186	47.6819331886467	47.7766875381327	18.6807079507593	32.1355043207025	26.2807147117726
chr8|72284740|72284848|MIRc:MIR:SINE|252|-,-	61.0889930672797	0.580866238498826	0.0287922546481734	0.741104363225231	124	76	97	53	39	23	84.9191397507684	75.4963942153573	69.169234196998	55.0043067439023	50.1313867402958	31.8134967563563
chr13|50906626|50907465|RLTR13D6:ERVK:LTR|124|+,-	1435.05120270008	0.344140870775942	0.0288078781203429	0.741104363225231	2368	1528	2397	1090	1081	897	1621.6816365308	1517.87487317192	1709.26447804334	1131.22064812931	1389.53920682717	1240.7263734979
chr4|10147433|10147650|MIRb:MIR:SINE|364|-,+	10.0352248222203	0.702807637111381	0.0288573414179889	0.741417208542956	21	20	17	2	7	2	14.3814672158559	19.8674721619361	12.1224431066904	2.07563421675103	8.99794120979669	2.76639102229186
chr5|11591831|11594203|Lx2A1:L1:LINE|143|+,-	82.826462722395	-0.512115716461434	0.0289129774203631	0.742267636584633	107	65	83	95	77	74	73.2769996236469	64.5692845262924	59.1860457561942	98.5926252956739	98.9773533077636	102.356467824799
chr11|103444050|103446084|RMER3D-int:ERVK:LTR|178|-,+	874.648909270784	0.399215091988203	0.0289191455310048	0.742267636584633	1292	1058	1517	584	675	547	884.802649661232	1050.98927736642	1081.74977604996	606.085191291301	867.658616658966	756.607944596823
chr10|59878902|59878958|L2:L2:LINE|286|-,-	13.1986958520738	-0.709545918076167	0.0290500660029486	0.743414331324343	10	7	12	24	13	11	6.84831772183616	6.95361525667765	8.55701866354615	24.9076106010124	16.7104622467653	15.2151506226052
chr7|12781480|12782100|L1MD2:L1:LINE|221|-,+	67.3638343694963	-0.609581303163589	0.0291284065165461	0.744103677625716	52	56	78	51	74	79	35.611252153548	55.6289220534212	55.62062131305	52.9286725271513	95.1210927892793	109.272445380528
chr8|39838974|39839100|Lx6:L1:LINE|246|-,-	14.4181273602192	0.709508115731625	0.0292332713288113	0.745888288038871	29	18	37	11	1	7	19.8601213933249	17.8807249457425	26.3841408792673	11.4159881921307	1.2854201728281	9.6823685780215
chr7|121992669|121992785|ID_B1:B4:SINE|336|+,+	37.0565717258639	0.642462514588089	0.0292722362375264	0.746514194264609	82	45	61	16	23	23	56.1562053190565	44.7018123643563	43.4981782063596	16.6050737340082	29.5646639750463	31.8134967563563
chr12|54658268|54658662|Lx8:L1:LINE|257|+,+	60.2058408156636	0.583817355680843	0.0292988029093098	0.746823453753866	116	77	99	52	23	37	79.4404855732994	76.4897678234541	70.5954039742557	53.9664896355268	29.5646639750463	51.1782339123993
chr14|20643388|20643587|URR1A:hAT-Charlie:DNA|182|+,+	55.8145438976986	0.580652053158504	0.0293160322089458	0.746894517149984	105	70	96	49	34	22	71.9073360792797	69.5361525667765	68.4561493083692	50.8530383104002	43.7042858761553	30.4303012452104
chr16|25312966|25313451|RLTR41A2:ERV1:LTR|154|-,-	16.4968171805158	-0.709083616007362	0.0294069714580248	0.748473994506686	8	16	8	37	11	14	5.47865417746893	15.8939777295489	5.70467910903077	38.3992330098941	14.1396219011091	19.364737156043
chr10|82282008|82282328|RLTR9A3A:ERVK:LTR|88|-,-	414.592356460032	0.417491178155685	0.0294998979948084	0.749557688174114	660	583	576	340	242	276	451.988969641186	579.136813520438	410.736895850215	352.857816847675	311.0716818244	381.761961076276
chr14|76026343|76026535|Lx8:L1:LINE|400|-,+	35.8773641891371	-0.655672062588021	0.0296794454729525	0.753185103246138	29	37	24	36	38	40	19.8601213933249	36.7548234995819	17.1140373270923	37.3614159015185	48.8459665674677	55.3278204458371
chr12|38983391|38984425|RMER1A:Other:Other|264|-,-	10.6643454057385	-0.705931045598684	0.029750591369581	0.754250409334981	5	9	6	16	11	12	3.42415886091808	8.94036247287126	4.27850933177307	16.6050737340082	14.1396219011091	16.5983461337511
chr14|50062274|50062383|LSU-rRNA_Hsa:rRNA:rRNA|184|+,+	808.399711607466	-0.700185282788023	0.0297763293504468	0.754533061085623	251	357	888	1564	1277	308	171.892774818088	354.63437809056	633.219381102415	1623.14595749931	1641.48156070148	426.024217432946
chr16|36027287|36027448|RSINE1:B4:SINE|296|-,+	84.3545602308241	0.62308387530835	0.0297983890794604	0.754722274633012	99	155	145	42	38	64	67.798345446178	153.972909255005	103.397308851183	43.5883185517716	48.8459665674677	88.5245127133394
chr10|71378587|71379759|Lx7:L1:LINE|208|-,-	111.104139920061	0.484671873383364	0.0298275358591833	0.755090713216398	209	124	183	82	63	75	143.129840386376	123.178327404004	130.494534619079	85.1010028867922	80.9814708881702	103.739663335945
chr16|70265889|70267257|L1_Mur2:L1:LINE|161|+,+	22.5559832680882	0.698778982071143	0.0298788529941652	0.755413501124395	35	53	26	13	10	10	23.9691120264266	52.6488012291308	18.54020710435	13.4916224088817	12.854201728281	13.8319551114593
chr7|125362918|125363307|ORR1B1:ERVL-MaLR:LTR|157|+,+	36.8690868510346	0.668606994853639	0.0298733981087984	0.755413501124395	95	37	65	30	24	8	65.0590183574435	36.7548234995819	46.350517760875	31.1345132512654	30.8500841478744	11.0655640891674
chr7|27821851|27822043|B2_Mm1a:B2:SINE|42|-,+	25.4621360447395	-0.698962649391103	0.029926271334516	0.755465364200623	32	9	21	58	17	18	21.9146167098757	8.94036247287126	14.9747826612058	60.1933922857799	21.8521429380777	24.8975192006267
chr9|54261459|54262075|RLTR20B3:ERVK:LTR|175|+,+	302.632043321056	0.377586970322698	0.029929977981923	0.755465364200623	500	340	499	259	206	178	342.415886091808	337.747026752914	355.829359425794	268.794631069258	264.796555602588	246.208800983975
chr14|75641614|75641863|Arthur1C:hAT-Tip100:DNA|340|-,-	15.6547382300468	-0.706113683663981	0.0299698826164586	0.755697305296217	9	10	14	11	17	25	6.16348594965254	9.93373608096807	9.98318844080384	11.4159881921307	21.8521429380777	34.5798877786482
chr17|33952619|33952766|B2_Mm2:B2:SINE|157|-,+	10.2835238180614	-0.703552373015622	0.0299692778216131	0.755697305296217	7	8	4	11	13	13	4.79382240528531	7.94698886477446	2.85233955451538	11.4159881921307	16.7104622467653	17.9815416448971
chr2|91213198|91213342|B1_Mus1:Alu:SINE|62|+,+	23.2106667816421	-0.673890925669156	0.0299830018072244	0.755697305296217	25	15	19	32	18	27	17.1207943045904	14.9006041214521	13.5486128839481	33.2101474680165	23.1375631109058	37.3462788009401
chr2|153290643|153290804|ID_B1:B4:SINE|236|-,-	71.9782075789763	0.531745126684737	0.0300003825208218	0.755767064585671	129	88	122	46	46	45	88.3432986116864	87.416877512519	86.9963564127192	47.7395869852737	59.1293279500925	62.2437980015668
chr13|97030438|97030722|RLTR51A_Mm:ERVK?:LTR|198|-,-	18.5216789061132	-0.692153561694936	0.0300789068967829	0.757376331935109	15	9	21	25	16	22	10.2724765827542	8.94036247287126	14.9747826612058	25.9454277093879	20.5667227652496	30.4303012452104
chr16|77005922|77006285|MERVK26-int:ERVK:LTR|222|-,-	30.9315699362872	-0.680732680284246	0.0301008583564603	0.757560240067041	22	24	29	30	20	50	15.0662989880395	23.8409665943234	20.6794617702365	31.1345132512654	25.708403456562	69.1597755572964
chr10|21374221|21375087|RMER17B:ERVK:LTR|202|-,-	41.0499736110268	0.615402481868233	0.0301185210138591	0.757636083811176	75	45	86	27	28	18	51.3623829137712	44.7018123643563	61.3253004220807	28.0210619261389	35.9917648391868	24.8975192006267
chr12|110699375|110699554|B3:B2:SINE|203|+,+	12.8212239568356	0.704382572688142	0.0303509700886889	0.757789060506435	24	13	39	10	3	4	16.4359625324068	12.9138569052585	27.810310656525	10.3781710837551	3.8562605184843	5.53278204458371
chr1|18327181|18328775|L1_Mur2:L1:LINE|180|-,+	33.4950693389071	-0.697663261228743	0.0303435117486919	0.757789060506435	13	36	23	73	23	25	8.90281303838701	35.7614498914851	16.4009524384635	75.7606489114126	29.5646639750463	34.5798877786482
chr18|32463840|32470042|Lx3_Mus:L1:LINE|82|+,+	45.4135649943345	0.684081963813272	0.0302614382100216	0.757789060506435	81	85	65	33	6	32	55.4713735468729	84.4367566882286	46.350517760875	34.247964576392	7.71252103696859	44.2622563566697
chr8|20813029|20815832|L1VL1:L1:LINE|86|-,-	30.9464886839385	0.664614738308793	0.0303043902228367	0.757789060506435	52	54	49	20	22	9	35.611252153548	53.6421748372276	34.9411595428134	20.7563421675103	28.2792438022182	12.4487596003134
chr3|45693462|45693500|tRNA-Gln-CAG:tRNA:tRNA|26|-,-	270.551486282356	-0.64418499082098	0.0303413859117297	0.757789060506435	414	179	142	592	146	187	283.520353684017	177.813875849328	101.258054185296	614.387728158305	187.671345232902	258.657560584289
chr6|127837010|127837076|Kanga2_a:TcMar-Tc2:DNA|153|-,+	36.6639157751926	0.630823073697739	0.0302570237075808	0.757789060506435	78	49	57	31	20	14	53.416878230322	48.6753067967435	40.6458386518442	32.172330359641	25.708403456562	19.364737156043
chr3|8463085|8463607|Lx6:L1:LINE|276|-,+	75.3710227669976	-0.627512290371094	0.0301520128313492	0.757789060506435	80	55	71	42	103	84	54.7865417746893	54.6355484453244	50.6290270926481	43.5883185517716	132.398277801294	116.188422936258
chr6|87964000|87964094|B1_Mur2:Alu:SINE|204|+,-	48.2915456954447	0.614419504037908	0.0304176432183793	0.757789060506435	122	50	73	38	28	21	83.5494762064011	49.6686804048403	52.0551968699057	39.4370501182696	35.9917648391868	29.0471057340645
chr13|23397059|23397134|tRNA-Ile-ATT:tRNA:tRNA|13|+,+	124.994605324628	-0.564915336206805	0.0303120110153099	0.757789060506435	153	101	112	164	69	149	104.779261144093	100.330734417778	79.8655075264307	170.202005773584	88.6939919251388	206.096131160743
chr8|47811832|47812039|B3:B2:SINE|283|+,-	362.518658520884	0.481326648788566	0.0303351076846847	0.757789060506435	520	542	561	245	187	279	356.11252153548	538.408495588469	400.040622520783	254.265191552001	240.373572318854	385.911547609714
chr1|87075995|87078953|MMVL30-int:ERV1:LTR|37|-,-	323.886560143029	-0.47159794286135	0.0303579105261683	0.757789060506435	323	358	303	358	338	249	221.200662415308	355.627751698657	216.06472125454	371.538524798434	434.472018415897	344.415682275336
chr12|98371884|98372720|RMER12C:ERVK:LTR|118|-,-	255.309247378816	0.447501957042344	0.0304152422223912	0.757789060506435	525	291	351	230	141	154	359.536680396398	289.071719956171	250.292795908725	238.697934926368	181.244244368762	213.012108716473
chr15|59292809|59293472|ORR1A2-int:ERVL-MaLR:LTR|101|+,+	419.799577340263	0.373384893405769	0.0303650538509395	0.757789060506435	658	481	709	323	270	291	450.619306096819	477.812705494564	505.577186037852	335.214926005291	347.063446663587	402.509893743465
chr7|73114852|73114914|L2c:L2:LINE|210|+,+	49.4549081242836	0.58535078454173	0.0304886554055886	0.758462130313437	94	62	85	43	23	26	64.3741865852599	61.589163702002	60.6122155334519	44.6261356601471	29.5646639750463	35.9630832897941
chr10|63429475|63429557|tRNA-Ser-TCA:tRNA:tRNA|0|-,-	1159.49550264364	-0.56075624378488	0.0305835442021406	0.760091457275593	748	1203	1325	914	1026	1473	512.254165593345	1195.02845054046	944.837477433221	948.564837055221	1318.84109732163	2037.44698791795
chr16|57391673|57391797|RSINE1:B4:SINE|285|-,-	67.4413946891315	-0.678205042722506	0.0307413280878007	0.763645892109972	22	84	46	109	59	61	15.0662989880395	83.4433830801318	32.8019048769269	113.122064812931	75.8397901968578	84.3749261799016
chr18|70503978|70504258|Lx4A:L1:LINE|161|+,+	115.130298343621	0.475103252353529	0.0307980831240678	0.764688459478474	224	134	173	86	77	67	153.40231696913	133.112063484972	123.36368573279	89.2522713202943	98.9773533077636	92.6740992467772
chr17|15755464|15755544|ID4:ID:SINE|262|+,+	13.1403195256894	-0.702977983669676	0.0308211620842776	0.764894281111686	14	8	6	24	11	13	9.58764481057062	7.94698886477446	4.27850933177307	24.9076106010124	14.1396219011091	17.9815416448971
chr6|83575658|83575807|B1F:Alu:SINE|252|-,-	281.995444821038	0.441413716219616	0.0308835084294116	0.766073943626253	457	275	565	200	182	189	312.968119887912	273.177742226622	402.892962075298	207.563421675103	233.946471454714	261.42395160658
chr4|141220303|141221155|RMER19B:ERVK:LTR|140|-,+	44.0253762690822	0.603157745643369	0.0309066001044485	0.766279218984647	93	61	61	30	26	23	63.6893548130763	60.5957900939052	43.4981782063596	31.1345132512654	33.4209244935306	31.8134967563563
chr6|127805479|127806025|RLTR14-int:ERV1:LTR|333|-,+	238.909498106756	0.413664008682558	0.0309816899082312	0.767772889489128	421	292	352	179	178	137	288.314176089302	290.065093564268	251.005880797354	185.769262399217	228.804790763402	189.497785026992
chr2|92568360|92568591|MIRb:MIR:SINE|338|-,+	57.4390535252983	0.553035874142638	0.0310328318318607	0.768504656279689	106	71	97	40	33	35	72.5921678514633	70.5295261748733	69.169234196998	41.5126843350206	42.4188657033272	48.4118428901075
chr7|19963374|19964047|RLTR17:ERVK:LTR|143|+,+	39.4911508161357	0.668161807915185	0.031202909335065	0.771213241256536	59	53	92	12	34	16	40.4050745588333	52.6488012291308	65.6038097538538	12.4538053005062	43.7042858761553	22.1311281783348
chr7|78255214|78255428|Tigger13a:TcMar-Tigger:DNA|379|+,+	85.635320679265	-0.668111211812864	0.031193443912406	0.771213241256536	77	74	60	33	106	126	52.7320464581384	73.5096469991637	42.7850933177307	34.247964576392	136.254538319778	174.282634404387
chr1|54242958|54243008|B1_Mm:Alu:SINE|40|-,-	12.3518058575977	0.699643666126478	0.0312571665944065	0.771641717945638	41	16	16	9	3	4	28.0781026595282	15.8939777295489	11.4093582180615	9.34035397537964	3.8562605184843	5.53278204458371
chr19|58876316|58876692|MTC:ERVL-MaLR:LTR|127|-,+	78.5727112023938	0.54689827342243	0.0312494917527937	0.771641717945638	161	76	146	70	46	36	110.257915321562	75.4963942153573	104.110393739811	72.647197586286	59.1293279500925	49.7950384012534
chr8|123216097|123216300|B3A:B2:SINE|250|+,+	77.8262723938854	0.52117286471229	0.0313083837339237	0.771800904830695	126	94	145	53	54	43	86.2888032951356	93.3771191610999	103.397308851183	55.0043067439023	69.4126893327173	59.4774069792749
chr3|96311253|96311324|tRNA-Gly-GGG:tRNA:tRNA|113|+,+	13.732641306306	-0.684551758614054	0.0313420076704978	0.771908742879459	18	4	3	34	18	4	12.3269718993051	3.97349443238723	2.13925466588654	35.2857816847675	23.1375631109058	5.53278204458371
chr6|142530151|142530483|MTD:ERVL-MaLR:LTR|254|-,+	34.4906826245601	-0.622675615100991	0.031344271945527	0.771908742879459	38	26	31	51	30	30	26.0236073429774	25.827713810517	22.1056315474942	52.9286725271513	38.562605184843	41.4958653343778
chr3|55172492|55172744|Lx8:L1:LINE|222|+,+	10.0922584978541	0.6970317809283	0.0314224485254963	0.77313873229788	22	20	15	4	3	5	15.0662989880395	19.8674721619361	10.6962733294327	4.15126843350206	3.8562605184843	6.91597755572964
chr1|54242467|54242601|RSINE1:B4:SINE|233|-,-	24.4661577264818	0.674575773134174	0.0315290123352505	0.775391815961398	46	44	34	12	11	15	31.5022615204463	43.7084387562595	24.2448862133808	12.4538053005062	14.1396219011091	20.7479326671889
chr7|73803054|73803464|Lx9:L1:LINE|178|+,-	172.945438764331	0.423212076461469	0.0317010610595923	0.779252460523315	314	192	276	136	120	101	215.037176465655	190.727732754587	196.811429261561	141.14312673907	154.250420739372	139.702746625739
chr14|6666893|6674249|MMERGLN-int:ERV1:LTR|81|+,+	33.9283895475978	0.660904894002705	0.0317180416752286	0.77929947620007	43	70	52	20	17	18	29.4477662038955	69.5361525667765	37.0804142087	20.7563421675103	21.8521429380777	24.8975192006267
chr2|181217593|181218187|RLTR19-int:ERVK:LTR|84|+,+	58.1009108691883	-0.552876431143423	0.0317476630638375	0.77960060901146	68	46	58	64	65	47	46.5685605084859	45.6951859724531	41.3589235404731	66.420294936033	83.5523112338264	65.0101890238586
chr3|144686869|144687120|L1ME4a:L1:LINE|252|+,-	187.474043346342	0.4228810793488	0.0317905930974143	0.77960060901146	327	232	280	164	123	103	223.939989504042	230.462677078459	199.663768816077	170.202005773584	158.106681257856	142.469137648031
chr3|20470987|20471164|L1_Mur3:L1:LINE|210|+,-	16.0582999173089	-0.696258467335411	0.0319186067902448	0.781678363100456	16	13	6	26	17	14	10.9573083549379	12.9138569052585	4.27850933177307	26.9832448177634	21.8521429380777	19.364737156043
chr4|98451279|98451936|Lx8b:L1:LINE|279|-,-	14.6910253177434	-0.640732504365528	0.0319206617078475	0.781678363100456	13	1	7	26	36	0	8.90281303838701	0.993373608096807	4.99159422040192	26.9832448177634	46.2751262218115	0
chr5|116992407|116992671|MTE2a:ERVL-MaLR:LTR|283|-,-	15.9377410684427	-0.685064277691873	0.0319726944043597	0.78258200752441	16	7	6	54	6	7	10.9573083549379	6.95361525667765	4.27850933177307	56.0421238522778	7.71252103696859	9.6823685780215
chr5|33631979|33632095|PB1D10:Alu:SINE|262|+,+	56.3128397886866	0.570797638075297	0.0320085837198341	0.783038196530819	107	71	93	31	41	31	73.2769996236469	70.5295261748733	66.3168946424827	32.172330359641	52.702227085952	42.8790608455238
chrX|19905329|19905372|HY3:scRNA:scRNA|47|+,+	41.8201762297146	-0.697789472946196	0.0320868629785584	0.783892520731254	24	2	69	75	39	40	16.4359625324068	1.98674721619361	49.2028573153904	77.8362831281636	50.1313867402958	55.3278204458371
chr14|24617146|24617309|MIR3:MIR:SINE|331|-,-	35.509345383409	0.645827825401836	0.0320838266207439	0.783892520731254	58	49	73	27	25	9	39.7202427866497	48.6753067967435	52.0551968699057	28.0210619261389	32.1355043207025	12.4487596003134
chr1|150473744|150474074|RLTR9A3:ERVK:LTR|107|+,+	16.9004581860804	0.692629630775364	0.0321722931132488	0.785119922645044	23	31	35	7	9	8	15.7511307602232	30.794581851001	24.9579711020096	7.2647197586286	11.5687815554529	11.0655640891674
chr15|59284493|59284647|L1ME4c:L1:LINE|314|+,+	97.3480767841636	0.499455905706095	0.0321826453722518	0.785119922645044	157	138	150	83	59	51	107.518588232828	137.085557917359	106.962733294327	86.1388199951677	75.8397901968578	70.5429710684423
chr15|59277412|59277548|RSINE1:B4:SINE|221|+,+	56.2703180313147	0.559302356997333	0.03221559059615	0.785553102330165	102	78	87	43	36	27	69.8528407627288	77.4831414315509	62.0383853107096	44.6261356601471	46.2751262218115	37.3462788009401
chr3|105843172|105844203|MLTR13:ERVK:LTR|133|-,-	79.468480826557	0.509952209972712	0.0323949661121991	0.788811324085133	152	88	135	63	51	42	104.09442937191	87.416877512519	96.2664599648942	65.3824778276574	65.556428814233	58.094211468129
chr2|157210936|157211444|RMER19C:ERVK:LTR|168|+,-	178.281900360133	0.439553467799919	0.0324895763741568	0.790742776703537	333	183	303	162	109	98	228.048980137144	181.787370281716	216.06472125454	168.126371556833	140.110798838263	135.553160092301
chr11|22518952|22519099|Lx7:L1:LINE|310|+,+	39.7556452389851	0.599980345439945	0.032627880746982	0.793362183522878	81	49	66	25	23	23	55.4713735468729	48.6753067967435	47.0636026495038	25.9454277093879	29.5646639750463	31.8134967563563
chr14|59073640|59073724|4.5SRNA:scRNA:scRNA|95|-,-	21.008178212444	-0.693898780909884	0.0328421836099028	0.793881551925342	11	18	11	12	13	46	7.53314949401977	17.8807249457425	7.8439337749173	12.4538053005062	16.7104622467653	63.6269935127127
chr4|119225105|119225178|ID4_:ID:SINE|301|-,-	17.2236342614136	0.69219703732245	0.0327779238291619	0.793881551925342	23	31	38	13	4	8	15.7511307602232	30.794581851001	27.0972257678961	13.4916224088817	5.14168069131239	11.0655640891674
chr19|53932816|53932895|B3:B2:SINE|111|-,-	16.0969443146349	0.689825063380568	0.0328487890547039	0.793881551925342	29	21	38	6	10	7	19.8601213933249	20.8608457700329	27.0972257678961	6.22690265025309	12.854201728281	9.6823685780215
chr13|48503428|48503825|ORR1C1:ERVL-MaLR:LTR|187|-,+	36.4385154453827	0.635451464300923	0.0326946380743594	0.793881551925342	58	53	70	19	15	27	39.7202427866497	52.6488012291308	49.9159422040192	19.7185250591348	19.2813025924215	37.3462788009401
chr11|108418932|108419067|MT2A:ERVL:LTR|213|-,-	43.1512418828406	0.592312443944445	0.0326908649013786	0.793881551925342	90	47	77	28	26	24	61.6348594965254	46.6885595805499	54.9075364244211	29.0588790345144	33.4209244935306	33.1966922675023
chr2|127702470|127702527|URR1A:hAT-Charlie:DNA|119|-,+	82.1758217368151	0.504733760908532	0.0327315221280169	0.793881551925342	152	104	126	68	49	45	104.09442937191	103.310855242068	89.8486959672346	70.571563369535	62.9855884685768	62.2437980015668
chr5|130154061|130154224|ID_B1:B4:SINE|263|-,+	193.15585087142	0.503331834854281	0.0327106035766416	0.793881551925342	267	256	364	101	136	132	182.850083173025	254.303643672783	259.5628994609	104.819527945927	174.817143504621	182.581807471262
chr15|59276196|59276392|B3A:B2:SINE|256|+,+	115.530394776147	0.463933498918077	0.0328002379216623	0.793881551925342	188	151	184	87	78	67	128.74837317052	149.999414822618	131.207619507708	90.2900884286698	100.262773480592	92.6740992467772
chr15|74655147|74655445|RLTR51A_Mm:ERVK?:LTR|235|+,+	264.428007012315	0.401611040491127	0.0327871078110565	0.793881551925342	449	297	437	220	197	138	307.489465710443	295.031961604752	311.618096330806	228.319763842613	253.227774047135	190.880980538138
chr5|114841352|114841726|RLTR25A:ERVK:LTR|185|-,-	321.698412506323	0.386634393185228	0.0328675392065766	0.793963689969609	578	329	536	260	232	186	395.83276432213	326.819917063849	382.213500305061	269.832448177634	298.217480096119	257.274365073143
chr8|93411237|93411316|RLTR6-int:ERV1:LTR|234|-,-	158.44646772332	0.452719018191363	0.0328886032265207	0.794101620108508	317	170	242	111	110	98	217.091671782206	168.873513376457	172.566543048181	115.197699029682	141.396219011091	135.553160092301
chr14|63464927|63465059|LTR104_Mam:Gypsy:LTR|314|+,+	26.7804197940675	0.650894711432315	0.033068170096008	0.795017421748185	45	42	48	21	11	13	30.8174297482627	41.7216915400659	34.2280746541846	21.7941592758858	14.1396219011091	17.9815416448971
chr11|46846143|46846200|ID4:ID:SINE|123|+,+	84.3455693620363	-0.632316407163718	0.0330128529694826	0.795017421748185	112	56	63	170	40	73	76.701158484565	55.6289220534212	44.9243479836173	176.428908423838	51.4168069131239	100.973272313653
chr2|90483747|90484313|RLTR11C_MM:ERVK:LTR|221|-,+	44.1101391195482	0.620483804182612	0.0330610665473539	0.795017421748185	77	71	66	21	22	32	52.7320464581384	70.5295261748733	47.0636026495038	21.7941592758858	28.2792438022182	44.2622563566697
chr7|73119733|73119925|MIR:MIR:SINE|285|+,+	94.5805779350407	0.520604768879596	0.0330793859201524	0.795017421748185	180	115	151	88	61	38	123.269718993051	114.237964931133	107.675818182956	91.3279055370453	78.410630542514	52.5614294235453
chr7|73810703|73810880|ORR1F:ERVL-MaLR:LTR|249|+,-	106.347800383174	0.495013993053404	0.0330475151983476	0.795017421748185	204	121	171	65	78	64	139.705681525458	120.198206579714	121.937515955533	67.4581120444085	100.262773480592	88.5245127133394
chr1|50164244|50164799|Lx4A:L1:LINE|195|+,+	120.488011320874	0.495243985475488	0.0331127246734995	0.795428243097408	195	156	203	75	97	63	133.542195575805	154.966282863102	144.756232391656	77.8362831281636	124.685756764326	87.1413172021935
chr6|13785870|13786125|Lx8:L1:LINE|315|-,+	15.169492558822	-0.688380542056041	0.0331408060241523	0.795733215767471	13	9	13	17	22	13	8.90281303838701	8.94036247287126	9.270103552175	17.6428908423838	28.2792438022182	17.9815416448971
chr5|22609142|22609357|RMER17C2:ERVK:LTR|286|+,+	19.9951193629566	0.679493921236441	0.03322051212862	0.797032103949833	29	30	46	9	9	12	19.8601213933249	29.8012082429042	32.8019048769269	9.34035397537964	11.5687815554529	16.5983461337511
chr10|79800631|79800821|ID_B1:B4:SINE|249|+,-	28.7696405259217	0.665866365534378	0.0332372389462938	0.797032103949833	63	44	41	14	9	22	43.1444016475678	43.7084387562595	29.2364804337827	14.5294395172572	11.5687815554529	30.4303012452104
chr14|24096959|24097120|B3A:B2:SINE|255|+,+	132.088450453389	0.46561812640453	0.0332511827581227	0.797032103949833	220	150	237	95	101	69	150.662989880395	149.006041214521	169.001118605036	98.5926252956739	129.827437455638	95.440490269069
chr16|91311130|91311314|B3:B2:SINE|206|-,-	13.5560816713524	0.692716270208009	0.0333716362891367	0.798045980644082	16	22	37	6	7	5	10.9573083549379	21.8542193781298	26.3841408792673	6.22690265025309	8.99794120979669	6.91597755572964
chr13|22714644|22714989|Lx6:L1:LINE|252|-,+	11.2855794903679	0.689249654603636	0.0333178744566991	0.798045980644082	22	27	13	7	4	3	15.0662989880395	26.8210874186138	9.270103552175	7.2647197586286	5.14168069131239	4.14958653343778
chr16|92248268|92248567|ORR1E:ERVL-MaLR:LTR|296|-,+	20.0645045220126	0.688852210661411	0.0334399219833704	0.798045980644082	37	27	53	8	0	16	25.3387755707938	26.8210874186138	37.7934990973288	8.30253686700412	0	22.1311281783348
chr15|13150560|13150850|ORR1F:ERVL-MaLR:LTR|268|-,+	34.7427065974922	0.68855569779077	0.0334434506215318	0.798045980644082	30	90	52	9	19	20	20.5449531655085	89.4036247287126	37.0804142087	9.34035397537964	24.4229832837339	27.6639102229186
chr1|86472711|86472831|PB1D7:Alu:SINE|204|+,-	10.2779348964891	0.684132695209485	0.0334382195670567	0.798045980644082	30	16	15	4	7	1	20.5449531655085	15.8939777295489	10.6962733294327	4.15126843350206	8.99794120979669	1.38319551114593
chr2|27544311|27545196|RMER19B:ERVK:LTR|202|+,+	37.8641398876394	0.619101378127037	0.0333771477852408	0.798045980644082	66	60	59	29	24	14	45.1988969641186	59.6024164858084	42.0720084291019	30.0966961428899	30.8500841478744	19.364737156043
chr5|122193587|122199282|RLTR4_MM-int:ERV1:LTR|15|+,+	148.919983827466	-0.523512496505476	0.0334531542766947	0.798045980644082	127	112	213	149	183	111	86.9736350673192	111.257844106842	151.887081277944	154.634749147952	235.231891627542	153.534701737198
chr1|86013787|86013878|7SLRNA:srpRNA:srpRNA|330|-,-	13.9535172265587	0.689864156420528	0.0334904199388256	0.798122425995854	25	22	29	9	5	6	17.1207943045904	21.8542193781298	20.6794617702365	9.34035397537964	6.42710086414049	8.29917306687557
chr14|47076743|47076866|B1_Mus1:Alu:SINE|211|+,-	12.8743003688876	-0.690318477819266	0.0335648302641329	0.799235477178033	13	3	11	10	13	22	8.90281303838701	2.98012082429042	7.8439337749173	10.3781710837551	16.7104622467653	30.4303012452104
chr4|130371158|130371420|RLTR10B:ERVK:LTR|15|+,-	16.3917755089493	-0.690410469498365	0.0337150785082725	0.802201168796495	12	4	22	28	15	16	8.21798126620339	3.97349443238723	15.6878675498346	29.0588790345144	19.2813025924215	22.1311281783348
chr12|3233233|3233623|MTA_Mm:ERVL-MaLR:LTR|28|-,-	26.3999994750482	-0.655924461465841	0.0337269326200128	0.802201168796495	18	17	33	32	23	31	12.3269718993051	16.8873513376457	23.5318013247519	33.2101474680165	29.5646639750463	42.8790608455238
chr13|50849642|50850104|MurERV4_19-int:ERVK:LTR|232|-,-	40.0852352443854	0.630806171138977	0.0338070988306282	0.803524514899476	83	40	83	17	21	29	56.8410370912401	39.7349443238723	59.1860457561942	17.6428908423838	26.9938236293901	40.1126698232319
chr11|61026843|61027160|L2a:L2:LINE|370|+,-	13.6526325741375	0.688793418390503	0.0338806549562672	0.804902890989059	20	26	30	7	1	9	13.6966354436723	25.827713810517	21.3925466588654	7.2647197586286	1.2854201728281	12.4487596003134
chr12|60224999|60225402|MTEb:ERVL-MaLR:LTR|269|+,+	12.172411711999	0.690231280482586	0.0339831438791862	0.806226705636528	18	25	23	6	6	4	12.3269718993051	24.8343402024202	16.4009524384635	6.22690265025309	7.71252103696859	5.53278204458371
chr9|67749144|67749481|MYSERV16_I-int:ERVK:LTR|224|-,+	163.925647563228	0.450330272213417	0.034144843518538	0.808949684807726	261	197	287	152	108	78	178.741092539924	195.694600795071	204.655363036479	157.748200473078	138.825378665435	107.889249869382
chr7|35774830|35774940|B1_Mur1:Alu:SINE|218|-,-	29.5305417694035	0.646377589416261	0.0342004836449252	0.809896892688592	57	36	60	28	13	10	39.0354110144661	35.7614498914851	42.7850933177307	29.0588790345144	16.7104622467653	13.8319551114593
chr11|68552420|68552487|ID4:ID:SINE|239|+,+	20.8929985768202	0.664603774875584	0.0343242022042059	0.812082988929242	36	31	41	11	12	10	24.6539437986102	30.794581851001	29.2364804337827	11.4159881921307	15.4250420739372	13.8319551114593
chr10|68320722|68320885|ID_B1:B4:SINE|289|+,-	14.0644209642879	0.688301661957205	0.0343865012076161	0.812813279687704	32	25	20	11	5	4	21.9146167098757	24.8343402024202	14.2616977725769	11.4159881921307	6.42710086414049	5.53278204458371
chr5|117390082|117390189|RSINE1:B4:SINE|262|-,+	12.5683653630446	0.687813616540088	0.0346357656892765	0.813010597544932	19	19	32	7	4	6	13.0118036714887	18.8740985538393	22.8187164361231	7.2647197586286	5.14168069131239	8.29917306687557
chr7|113716120|113716326|B3:B2:SINE|227|-,-	24.6578658039512	0.687334720612359	0.034762182309391	0.813010597544932	46	36	57	20	15	0	31.5022615204463	35.7614498914851	40.6458386518442	20.7563421675103	19.2813025924215	0
chr10|58696348|58698689|Lx7:L1:LINE|215|-,-	13.8329434831327	0.686089058655457	0.0346694018786583	0.813010597544932	25	21	30	10	6	4	17.1207943045904	20.8608457700329	21.3925466588654	10.3781710837551	7.71252103696859	5.53278204458371
chr18|56935248|56935408|MLT2B1:ERVL:LTR|346|-,+	16.8156799969383	0.684150177283552	0.0346736958768085	0.813010597544932	25	33	30	9	5	10	17.1207943045904	32.7813290671946	21.3925466588654	9.34035397537964	6.42710086414049	13.8319551114593
chr9|100022475|100022841|ORR1D2:ERVL-MaLR:LTR|259|-,+	13.0517908851052	-0.678227731487492	0.0346650098917627	0.813010597544932	8	13	1	16	17	15	5.47865417746893	12.9138569052585	0.713084888628846	16.6050737340082	21.8521429380777	20.7479326671889
chr5|11833190|11834318|Lx8b:L1:LINE|296|-,-	10.337661726304	-0.671222299994746	0.0345212837764851	0.813010597544932	10	6	2	27	10	5	6.84831772183616	5.96024164858084	1.42616977725769	28.0210619261389	12.854201728281	6.91597755572964
chr8|116799717|116799981|MTD:ERVL-MaLR:LTR|266|-,-	20.9846331103584	-0.669323710694661	0.0345290664618529	0.813010597544932	13	19	18	28	19	23	8.90281303838701	18.8740985538393	12.8355279953192	29.0588790345144	24.4229832837339	31.8134967563563
chr16|32290875|32290966|4.5SRNA:scRNA:scRNA|176|+,+	11.2433562492091	0.668611970258004	0.0347483482789586	0.813010597544932	16	22	28	3	9	0	10.9573083549379	21.8542193781298	19.9663768816077	3.11345132512654	11.5687815554529	0
chr2|119896484|119896631|B1F:Alu:SINE|256|-,-	63.8995970020652	-0.650347293830469	0.0346109075944175	0.813010597544932	37	56	67	33	80	85	25.3387755707938	55.6289220534212	47.7766875381327	34.247964576392	102.833613826248	117.571618447404
chr7|121992386|121992521|ORR1C2:ERVL-MaLR:LTR|208|+,+	31.6363300734156	0.632700344449138	0.0344828856543355	0.813010597544932	49	37	75	20	18	16	33.5567568369972	36.7548234995819	53.4813666471634	20.7563421675103	23.1375631109058	22.1311281783348
chr14|63430180|63430383|B3A:B2:SINE|306|-,-	42.1607607948227	0.612929220827804	0.0345167941454312	0.813010597544932	67	70	66	25	19	29	45.8837287363023	69.5361525667765	47.0636026495038	25.9454277093879	24.4229832837339	40.1126698232319
chr3|49132760|49133286|ERVB4_1B-I_MM-int:ERVK:LTR|148|+,+	107.431234046062	0.596249043122569	0.0347721232384499	0.813010597544932	139	120	272	42	81	64	95.1916163335226	119.204832971617	193.959089707046	43.5883185517716	104.119033999076	88.5245127133394
chr7|125358288|125358591|ORR1G:ERVL-MaLR:LTR|271|-,+	85.6508875548891	0.53070443381993	0.0347633242155454	0.813010597544932	187	102	119	76	52	39	128.063541398336	101.324108025874	84.8571017468327	78.8741002365391	66.8418489870611	53.9446249346912
chr11|58059432|58059524|L1MEd:L1:LINE|297|+,+	138.734802687747	-0.515740325970015	0.0344215681677265	0.813010597544932	111	153	142	167	135	113	76.0163267123814	151.986162038811	101.258054185296	173.315457098711	173.531723331793	156.30109275949
chr13|23929985|23930300|MTC:ERVL-MaLR:LTR|157|-,-	91.2868564236774	-0.508730434586165	0.0346060696768315	0.813010597544932	125	70	86	89	89	90	85.603971522952	69.5361525667765	61.3253004220807	92.3657226454208	114.402395381701	124.487596003134
chr14|24103377|24103580|B3A:B2:SINE|273|-,+	105.467700761946	0.477971239995378	0.0346709737539806	0.813010597544932	194	120	175	87	74	51	132.857363803621	119.204832971617	124.789855510048	90.2900884286698	95.1210927892793	70.5429710684423
chr1|57351827|57351949|B1_Mur4:Alu:SINE|91|-,-	123.28896682334	0.461873245607245	0.0347303084419988	0.813010597544932	211	131	227	90	75	82	144.499503930743	130.131942660682	161.870269718748	93.4035397537964	96.4065129621074	113.422031913966
chr10|11275519|11275711|B3A:B2:SINE|275|-,-	14.1316354148768	-0.686695681677931	0.0348115612171156	0.813116110218288	15	9	7	26	10	15	10.2724765827542	8.94036247287126	4.99159422040192	26.9832448177634	12.854201728281	20.7479326671889
chr14|60170772|60170980|MTD:ERVL-MaLR:LTR|206|-,+	10.1497956230082	0.680580092882189	0.0348238013908527	0.813116110218288	12	24	20	5	3	4	8.21798126620339	23.8409665943234	14.2616977725769	5.18908554187757	3.8562605184843	5.53278204458371
chr15|74657017|74657076|RMER5:ERV1:LTR|213|-,+	27.2350814575894	0.660576428325048	0.0348101706349404	0.813116110218288	54	23	70	18	10	16	36.9809156979153	22.8475929862266	49.9159422040192	18.6807079507593	12.854201728281	22.1311281783348
chr5|114832387|114832534|B1_Mus1:Alu:SINE|61|-,-	13.8054096872561	0.682711612458544	0.0348882500408515	0.813886063988634	29	17	36	11	7	0	19.8601213933249	16.8873513376457	25.6710559906385	11.4159881921307	8.99794120979669	0
chr7|3135654|3136003|RLTR30:ERV1:LTR|149|+,+	99.2288518479244	0.484737642966	0.0348854345449284	0.813886063988634	174	108	180	66	65	64	119.160728359949	107.284349674455	128.355279953192	68.495929152784	83.5523112338264	88.5245127133394
chr14|57803709|57803834|RSINE1:B4:SINE|244|-,-	16.9318787113146	0.677256855010288	0.0350043243920849	0.815703542276129	31	25	34	7	9	9	21.2297849376921	24.8343402024202	24.2448862133808	7.2647197586286	11.5687815554529	12.4487596003134
chr15|100478192|100478308|PB1:Alu:SINE|254|-,+	37.1008905514418	-0.618710329674081	0.035055171782314	0.815939887222996	34	24	44	32	40	43	23.2842802542429	23.8409665943234	31.3757350996692	33.2101474680165	51.4168069131239	59.4774069792749
chr5|44102538|44102753|B3:B2:SINE|219|-,+	31.2366995496913	0.642732042515042	0.0352056825188651	0.818074137894338	54	42	63	21	9	22	36.9809156979153	41.7216915400659	44.9243479836173	21.7941592758858	11.5687815554529	30.4303012452104
chr7|73135418|73135550|MLT1C:ERVL-MaLR:LTR|292|+,+	69.0334297573656	0.522943766839394	0.0352274720046572	0.818109395872862	125	81	121	61	39	35	85.603971522952	80.4632622558414	86.2832715240903	63.3068436109064	50.1313867402958	48.4118428901075
chr2|27400950|27402008|ORR1A2-int:ERVL-MaLR:LTR|120|+,+	555.504633593351	-0.684967977786139	0.0353139563057453	0.819014576760916	246	529	350	354	737	777	168.46861595717	525.494638683211	249.579711020096	367.387256364932	947.354667374309	1074.74291216039
chr8|117133232|117133354|B1_Mus2:Alu:SINE|160|+,+	56.4668124553497	0.632185801957166	0.0353017199417339	0.819014576760916	71	115	82	23	33	37	48.6230558250367	114.237964931133	58.4729608675654	23.8697934926368	42.4188657033272	51.1782339123993
chr4|126140279|126140356|MIR:MIR:SINE|151|+,+	141.651847767713	0.44755049010782	0.035309459400347	0.819014576760916	239	192	204	119	88	82	163.674793551884	190.727732754587	145.469317280285	123.500235896686	113.116975208873	113.422031913966
chr17|54847499|54850449|L1_Mur1:L1:LINE|109|-,-	13.4931648706309	0.682870178806558	0.0353734942217082	0.820027677119016	16	27	32	12	4	2	10.9573083549379	26.8210874186138	22.8187164361231	12.4538053005062	5.14168069131239	2.76639102229186
chr10|62661186|62661416|URR1B:hAT-Charlie:DNA|128|-,+	131.244324301777	0.49178789645352	0.0354189076172526	0.820345043912534	238	156	217	125	88	52	162.989961779701	154.966282863102	154.73942083246	129.727138546939	113.116975208873	71.9261665795883
chr8|12678818|12679005|B3:B2:SINE|249|+,+	271.272109948481	0.370555018861475	0.0354701987763255	0.820797857052698	446	319	427	225	186	165	305.434970393893	316.886180982881	304.487247444517	233.508849384491	239.088152146026	228.227259339078
chr8|84064821|84064975|B3:B2:SINE|169|-,-	13.9748141048546	0.682576967763938	0.0355474619519585	0.821850328427958	25	25	25	9	5	6	17.1207943045904	24.8343402024202	17.8271222157211	9.34035397537964	6.42710086414049	8.29917306687557
chr10|118715689|118716233|RMER19B2:ERVK:LTR|200|+,-	32.9849166381755	0.670218783423615	0.0357679507568921	0.824575980278011	32	73	58	11	19	19	21.9146167098757	72.5162733910669	41.3589235404731	11.4159881921307	24.4229832837339	26.2807147117726
chr5|113333027|113333082|tRNA-Ala-GCY_:tRNA:tRNA|189|+,-	20.1770705376403	0.661067103688276	0.0357699055898918	0.824575980278011	39	26	41	11	12	9	26.708439115161	25.827713810517	29.2364804337827	11.4159881921307	15.4250420739372	12.4487596003134
chr10|22039115|22040601|MuRRS4-int:ERV1:LTR|254|-,-	70.3187303247787	0.591566126295856	0.0357296957656846	0.824575980278011	136	106	98	76	28	28	93.1371210169717	105.297602458262	69.8823190856269	78.8741002365391	35.9917648391868	38.729474312086
chr7|103577031|103579791|ERVB4_1B-I_MM-int:ERVK:LTR|24|-,-	422.229517067216	0.514345231957038	0.0357769581728931	0.824575980278011	809	422	788	351	349	134	554.028903696545	419.203662616853	561.910892239531	364.273805039806	448.611640317006	185.348198493554
chr12|113491541|113491646|LFSINE_Vert:tRNA:SINE|265|+,+	92.3683619321445	0.502424670129654	0.035732235419808	0.824575980278011	140	126	158	64	51	64	95.8764481057062	125.165074620198	112.667412403358	66.420294936033	65.556428814233	88.5245127133394
chr15|18009262|18009369|U6:snRNA:snRNA|9|-,-	62.8591881920471	0.647219176782821	0.0358711242783625	0.826010096417021	44	120	142	33	32	37	30.1325979760791	119.204832971617	101.258054185296	34.247964576392	41.1334455304991	51.1782339123993
chr3|49135732|49138111|ERVB4_1B-I_MM-int:ERVK:LTR|101|+,+	1812.81841905467	0.51138926650639	0.0358984717049312	0.826271943973003	2545	2258	3637	753	1472	1174	1742.8968602073	2243.03760708259	2593.48973994311	781.476282606763	1892.13849440296	1623.87153008532
chr1|133137940|133138041|BC1_Mm:scRNA:scRNA|109|-,+	17.910941583007	-0.653547113936795	0.0359789358553474	0.826441408786526	14	9	6	69	8	2	9.58764481057062	8.94036247287126	4.27850933177307	71.6093804779105	10.2833613826248	2.76639102229186
chr9|67761142|67761406|B4:B4:SINE|298|+,+	26.0652840183298	0.638470046643309	0.0359427121043321	0.826441408786526	54	29	52	17	15	12	36.9809156979153	28.8078346348074	37.0804142087	17.6428908423838	19.2813025924215	16.5983461337511
chr18|67046084|67046374|ORR1F:ERVL-MaLR:LTR|285|+,-	74.3757040880939	0.51302721515455	0.0359492264274254	0.826441408786526	133	88	128	47	52	44	91.0826257004209	87.416877512519	91.2748657444923	48.7774040936492	66.8418489870611	60.8606024904208
chr5|114838365|114838526|RMER6B:ERVK:LTR|195|+,-	129.356671473753	0.488348527421605	0.0360336699629462	0.826441408786526	222	145	235	75	104	73	152.032653424763	144.039173174037	167.574948827779	77.8362831281636	133.683697974122	100.973272313653
chr10|85739285|85739594|RLTR28B:ERVL:LTR|193|+,-	88.4977500780807	0.48347680727333	0.0360064473438276	0.826441408786526	161	105	144	75	53	49	110.257915321562	104.304228850165	102.684223962554	77.8362831281636	68.1272691598892	67.7765800461505
chr14|6153231|6153395|RMER17B2:ERVK:LTR|345|-,-	221.421076880539	0.396082587377037	0.0359662391048196	0.826441408786526	374	256	355	172	136	153	256.127082796672	254.303643672783	253.14513546324	178.504542640589	174.817143504621	211.628913205327
chr18|67074886|67076479|IAPLTR3-int:ERVK:LTR|168|-,+	1273.04627098503	0.353534881980249	0.0360226687842115	0.826441408786526	1811	1593	2101	984	961	767	1240.23033942453	1582.44415769821	1498.19135100921	1021.21203464151	1235.2887860878	1060.91095704893
chr6|49258660|49258856|B2_Mm2:B2:SINE|63|-,-	16.3968508004036	-0.681079259558646	0.0362002528804539	0.828400781424402	15	10	9	46	9	9	10.2724765827542	9.93373608096807	6.41776399765961	47.7395869852737	11.5687815554529	12.4487596003134
chr6|85118934|85119260|IAPLTR2b:ERVK:LTR|66|+,-	17.0078112952049	-0.67565179021468	0.0362472392807947	0.828400781424402	15	11	14	32	11	17	10.2724765827542	10.9271096890649	9.98318844080384	33.2101474680165	14.1396219011091	23.5143236894808
chr7|73774210|73774325|B1F1:Alu:SINE|286|-,-	69.855204799102	0.582779637664797	0.0361772464178588	0.828400781424402	153	67	130	52	55	22	104.779261144093	66.5560317424861	92.70103552175	53.9664896355268	70.6981095055454	30.4303012452104
chr2|166898489|166898736|MLTR14:ERV1:LTR|244|-,-	112.789433247942	0.458413573569327	0.0362211655272626	0.828400781424402	207	137	171	96	68	65	141.760176842008	136.092184309263	121.937515955533	99.6304424040494	87.4085717523107	89.9077082244853
chr6|128189544|128189646|PB1D7:Alu:SINE|226|-,-	129.115540850676	0.445864823831392	0.0362363618064387	0.828400781424402	207	160	217	114	81	70	141.760176842008	158.939777295489	154.73942083246	118.311150354809	104.119033999076	96.823685780215
chr8|111005198|111005308|PB1D10:Alu:SINE|269|-,-	255.282554042083	0.391817795013685	0.0362424853071242	0.828400781424402	445	267	434	230	156	154	304.750138621709	265.230753361847	309.478841664919	238.697934926368	200.525546961183	213.012108716473
chr7|60978688|60981567|Lx2:L1:LINE|181|-,+	21.1117014656371	-0.680373244755153	0.0363874501298363	0.829771840063935	20	15	8	61	14	8	13.6966354436723	14.9006041214521	5.70467910903077	63.3068436109064	17.9958824195934	11.0655640891674
chr7|73121285|73121439|L1M4:L1:LINE|309|-,+	58.8015521125894	0.533676499485171	0.0363515616611301	0.829771840063935	104	69	107	47	34	32	71.222504307096	68.5427789586797	76.3000830832865	48.7774040936492	43.7042858761553	44.2622563566697
chr1|171066630|171066701|tRNA-Gly-GGY:tRNA:tRNA|28|+,+	1044.40970926082	-0.496625100591424	0.0363827829252486	0.829771840063935	822	1110	1173	891	905	1212	562.931716734932	1102.64470498746	836.448574361636	924.695043562584	1163.30525640943	1676.43295950886
chr1|171074301|171074372|tRNA-Gly-GGY:tRNA:tRNA|28|+,+	1044.40970926082	-0.496625100591424	0.0363827829252486	0.829771840063935	822	1110	1173	891	905	1212	562.931716734932	1102.64470498746	836.448574361636	924.695043562584	1163.30525640943	1676.43295950886
chr1|171081875|171081946|tRNA-Gly-GGY:tRNA:tRNA|28|+,+	1044.40970926082	-0.496625100591424	0.0363827829252486	0.829771840063935	822	1110	1173	891	905	1212	562.931716734932	1102.64470498746	836.448574361636	924.695043562584	1163.30525640943	1676.43295950886
chr4|33304105|33304804|MYSERV16_I-int:ERVK:LTR|200|-,-	30.0148362196051	0.634302546918361	0.0364259895149515	0.829996116701161	63	43	46	27	12	13	43.1444016475678	42.7150651481627	32.8019048769269	28.0210619261389	15.4250420739372	17.9815416448971
chr17|34414763|34415281|L1M2:L1:LINE|295|-,-	47.9419433331722	0.574454235202828	0.0364454297459026	0.829996116701161	85	70	74	36	22	30	58.2107006356073	69.5361525667765	52.7682817585346	37.3614159015185	28.2792438022182	41.4958653343778
chr2|21775394|21776763|L1_Mus3:L1:LINE|113|-,-	14.6250366215151	0.680764910293589	0.036485550909779	0.830178709856075	18	29	31	8	4	8	12.3269718993051	28.8078346348074	22.1056315474942	8.30253686700412	5.14168069131239	11.0655640891674
chr8|19714588|19717387|L1VL1:L1:LINE|87|-,-	13.1311396985171	0.679917348323826	0.0367210567393013	0.832381932385005	17	26	28	4	8	5	11.6421401271215	25.827713810517	19.9663768816077	4.15126843350206	10.2833613826248	6.91597755572964
chr2|115329290|115329394|B3:B2:SINE|396|-,-	14.3880155695263	-0.679832121700415	0.0367566850417098	0.832381932385005	9	12	9	11	22	16	6.16348594965254	11.9204832971617	6.41776399765961	11.4159881921307	28.2792438022182	22.1311281783348
chr3|41388921|41389069|ID_B1:B4:SINE|277|-,+	14.0981444879982	0.677375141202968	0.0367594178844787	0.832381932385005	19	27	32	4	2	11	13.0118036714887	26.8210874186138	22.8187164361231	4.15126843350206	2.5708403456562	15.2151506226052
chr9|54296387|54296851|RMER10A:ERVL:LTR|205|+,+	11.5622499368008	0.673144509629061	0.0367307130592847	0.832381932385005	36	18	14	5	8	1	24.6539437986102	17.8807249457425	9.98318844080384	5.18908554187757	10.2833613826248	1.38319551114593
chrX|70477911|70478053|B1_Mus2:Alu:SINE|35|+,+	35.9754318258229	-0.641473579609582	0.0366729708971523	0.832381932385005	31	27	36	74	25	24	21.2297849376921	26.8210874186138	25.6710559906385	76.7984660197881	32.1355043207025	33.1966922675023
chr13|50905625|50906507|MurERV4_19-int:ERVK:LTR|254|-,-	1593.73453443264	0.324299611341092	0.0366770719790056	0.832381932385005	2781	1626	2566	1280	1183	986	1904.51715844264	1615.22548676541	1829.77582422162	1328.40589872066	1520.65206445564	1363.83077398989
chr7|35234769|35234843|tRNA-Thr-ACY:tRNA:tRNA|14|-,-	476.610579089842	-0.640461206027451	0.0368984741079028	0.834434710269622	98	245	358	242	342	1159	67.1135136739943	243.376533983718	255.284390129127	251.151740226875	439.61369910721	1603.12359741813
chr3|49786169|49786241|BC1_Mm:scRNA:scRNA|42|-,-	45.110055399747	-0.660729838567455	0.0369604660935814	0.835471305023574	28	27	57	24	42	76	19.1752896211412	26.8210874186138	40.6458386518442	24.9076106010124	53.9876472587801	105.122858847091
chr6|115078457|115078557|MIRb:MIR:SINE|374|-,-	13.5431730712702	-0.677783461896366	0.0371357570292142	0.838334446876442	7	8	15	16	17	14	4.79382240528531	7.94698886477446	10.6962733294327	16.6050737340082	21.8521429380777	19.364737156043
chr11|60786466|60786597|B1_Mur1:Alu:SINE|229|+,+	40.1354855015311	0.597610100953234	0.0372707011008762	0.839548514911243	86	40	77	34	20	19	58.895532407791	39.7349443238723	54.9075364244211	35.2857816847675	25.708403456562	26.2807147117726
chr4|138434346|138434494|RSINE1:B4:SINE|313|+,-	47.7366124183322	0.571423075954132	0.0372388223418228	0.839548514911243	102	53	79	29	28	30	69.8528407627288	52.6488012291308	56.3337062016788	30.0966961428899	35.9917648391868	41.4958653343778
chr4|130123186|130123348|MIRb:MIR:SINE|359|-,+	81.3145168155414	-0.490328584653104	0.0372652830497991	0.839548514911243	92	71	87	85	77	76	63.0045230408927	70.5295261748733	62.0383853107096	88.2144542119188	98.9773533077636	105.122858847091
chrX|162708685|162708844|B2_Mm1a:B2:SINE|75|+,+	16.2820625797152	-0.677746691152933	0.037334273354048	0.839787823999919	13	4	19	10	28	18	8.90281303838701	3.97349443238723	13.5486128839481	10.3781710837551	35.9917648391868	24.8975192006267
chr16|78477980|78478394|MLT1C:ERVL-MaLR:LTR|312|-,-	15.8439308472889	0.676361627957257	0.0373930020920147	0.839787823999919	26	34	23	12	6	5	17.805626076774	33.7747026752914	16.4009524384635	12.4538053005062	7.71252103696859	6.91597755572964
chr9|21104565|21104611|L2a:L2:LINE|261|-,-	24.0792989045989	0.658414441519607	0.037456972168492	0.839787823999919	46	43	34	19	14	6	31.5022615204463	42.7150651481627	24.2448862133808	19.7185250591348	17.9958824195934	8.29917306687557
chr8|124890933|124891101|ID_B1:B4:SINE|196|-,-	50.2715548898782	0.565668565515428	0.0374599375465073	0.839787823999919	105	57	83	29	34	29	71.9073360792797	56.622295661518	59.1860457561942	30.0966961428899	43.7042858761553	40.1126698232319
chr10|86570203|86570553|RLTR43C:ERVK:LTR|115|-,-	56.5436198536688	0.556375332358414	0.0373668314823273	0.839787823999919	91	86	89	49	31	27	62.319691268709	85.4301302963254	63.4645550879673	50.8530383104002	39.848025357671	37.3462788009401
chr2|92597544|92597615|L2a:L2:LINE|254|+,+	68.8093797795478	0.526603408385759	0.0374346793317549	0.839787823999919	138	70	123	56	36	41	94.506784561339	69.5361525667765	87.709441301348	58.1177580690288	46.2751262218115	56.711015956983
chr14|24102785|24103031|L1MB5:L1:LINE|228|+,+	105.912584747065	0.497554375978378	0.0373871921407596	0.839787823999919	202	105	195	75	82	51	138.33601798109	104.304228850165	139.051553282625	77.8362831281636	105.404454171904	70.5429710684423
chr7|73136922|73137019|ID_B1:B4:SINE|337|-,+	67.3662156139643	0.549470211189054	0.0375013780392823	0.840094784661542	132	92	96	53	49	26	90.3977939282373	91.3903719449062	68.4561493083692	55.0043067439023	62.9855884685768	35.9630832897941
chr9|67745001|67747002|MYSERV16_I-int:ERVK:LTR|231|-,+	920.126724992372	0.35296038943504	0.0375061168580889	0.840094784661542	1620	1028	1392	818	685	483	1109.42747093746	1021.18806912352	992.614164971353	848.934394651171	880.512818387247	668.083431883483
chr6|127825436|127825897|RMER4B:ERVK:LTR|148|+,+	82.7697908906532	0.523651494895737	0.0375556002205729	0.840838999050999	175	105	110	58	60	41	119.845560132133	104.304228850165	78.439337749173	60.1933922857799	77.1252103696859	56.711015956983
chr13|59714404|59715302|RMER17B:ERVK:LTR|101|-,+	14.4153392859857	-0.674052968039797	0.0375976140861329	0.841051471851517	3	16	7	20	15	17	2.05449531655085	15.8939777295489	4.99159422040192	20.7563421675103	19.2813025924215	23.5143236894808
chr2|18587041|18587117|tRNA-Asn-AAC:tRNA:tRNA|0|-,-	424.764533810134	-0.592547454354866	0.0375905136696678	0.841051471851517	221	423	503	259	542	472	151.347821652579	420.197036224949	358.681698980309	268.794631069258	696.697733672829	652.868281260878
chr7|73975789|73975946|B2_Mm2:B2:SINE|83|-,-	12.9741762379972	0.676838388853557	0.0376307262555878	0.841153428280007	24	13	38	9	4	5	16.4359625324068	12.9138569052585	27.0972257678961	9.34035397537964	5.14168069131239	6.91597755572964
chr5|138117762|138117864|PB1D10:Alu:SINE|267|-,+	73.2771003225073	-0.54325364586669	0.0376346996856075	0.841153428280007	73	43	106	77	79	65	49.992719369404	42.7150651481627	75.5869981946577	79.9119173449147	101.54819365342	89.9077082244853
chr7|113537826|113538457|Lx10:L1:LINE|199|-,-	14.6722519871227	0.676335736501079	0.0377763609118248	0.842853885660792	33	26	22	14	3	4	22.5994484820593	25.827713810517	15.6878675498346	14.5294395172572	3.8562605184843	5.53278204458371
chr13|103461484|103461762|HAL1:L1:LINE|285|-,-	39.8471934789935	0.645579503096904	0.0377922651413867	0.842853885660792	54	87	51	27	13	25	36.9809156979153	86.4235039044222	36.3673293200711	28.0210619261389	16.7104622467653	34.5798877786482
chr13|119681509|119681600|MLT1N2:ERVL-MaLR:LTR|275|+,+	15.3720216984384	-0.674878509261333	0.03789142217233	0.843247187319593	5	16	8	12	20	21	3.42415886091808	15.8939777295489	5.70467910903077	12.4538053005062	25.708403456562	29.0471057340645
chr6|50095580|50100949|MERVL_2A-int:ERVL:LTR|117|+,-	18.5656881932178	-0.658336838230326	0.0378911691183243	0.843247187319593	20	13	13	24	20	18	13.6966354436723	12.9138569052585	9.270103552175	24.9076106010124	25.708403456562	24.8975192006267
chr15|74656963|74657017|B3:B2:SINE|284|-,+	23.8705937401082	0.647914729649575	0.0378530370987582	0.843247187319593	46	38	37	11	12	15	31.5022615204463	37.7481971076787	26.3841408792673	11.4159881921307	15.4250420739372	20.7479326671889
chr12|17871187|17874977|MMVL30-int:ERV1:LTR|85|-,-	747.217667127213	0.40768558229242	0.037867106864596	0.843247187319593	1129	860	1350	461	597	468	773.175070795302	854.301302963254	962.664599648942	478.433686961112	767.395843178375	647.335499216294
chr5|50290379|50290485|U6:snRNA:snRNA|9|-,-	121.650268907522	-0.632459578755832	0.0379139300620569	0.843385182313772	68	133	101	65	132	175	46.5685605084859	132.118689876875	72.0215737515134	67.4581120444085	169.675462813309	242.059214450537
chr5|53060850|53060900|L2:L2:LINE|180|+,+	43.4958008687849	-0.590434103349942	0.0379985449853243	0.843824393633553	45	25	55	41	52	41	30.8174297482627	24.8343402024202	39.2196688745865	42.5505014433961	66.8418489870611	56.711015956983
chr6|136828804|136829284|MT2B2:ERVL:LTR|115|-,+	113.071140098798	-0.587990702564369	0.0380152523669479	0.843824393633553	57	119	129	109	106	130	39.0354110144661	118.21145936352	91.9879506331211	113.122064812931	136.254538319778	179.815416448971
chr6|85106541|85107075|RLTR31_Mur:ERVK:LTR|213|+,-	54.3685208837972	0.547920356249414	0.038005801587079	0.843824393633553	97	78	81	38	35	29	66.4286819018107	77.4831414315509	57.7598759789365	39.4370501182696	44.9897060489834	40.1126698232319
chr11|101618787|101618924|B1_Mus1:Alu:SINE|146|+,+	133.310456803982	0.453554069231886	0.0380148166753156	0.843824393633553	231	131	256	105	84	81	158.196139374415	130.131942660682	182.549731488985	108.970796379429	107.97529451756	112.03883640282
chr7|19301243|19301329|tRNA-SeC(e)-TGA:tRNA:tRNA|12|+,+	1892.47830735637	-0.397982614085396	0.0380742687281983	0.844409564474137	2533	1818	1793	2559	1485	1425	1734.6788789411	1805.95321951999	1278.56120531152	2655.77398033294	1908.84895664973	1971.05360338295
chr17|24665932|24666086|LSU-rRNA_Hsa:rRNA:rRNA|32|+,+	63.7239287284808	-0.670387457512977	0.0381475897031035	0.845652923290017	12	77	44	50	71	89	8.21798126620339	76.4897678234541	31.3757350996692	51.8908554187758	91.264832270795	123.104400491988
chr7|82192489|82192581|PB1D9:Alu:SINE|311|-,-	12.5202081322864	0.665487293822005	0.0382499927943846	0.846491817429515	21	27	22	3	1	10	14.3814672158559	26.8210874186138	15.6878675498346	3.11345132512654	1.2854201728281	13.8319551114593
chr12|51830163|51830262|ID_B1:B4:SINE|263|+,+	26.3474941030088	0.651871877195475	0.0382401477300698	0.846491817429515	35	30	74	19	14	10	23.9691120264266	29.8012082429042	52.7682817585346	19.7185250591348	17.9958824195934	13.8319551114593
chr2|179981394|179981574|B2_Mm2:B2:SINE|94|+,+	14.8672566884867	0.672285981663134	0.0382684656605357	0.846538398416273	24	23	33	6	6	9	16.4359625324068	22.8475929862266	23.5318013247519	6.22690265025309	7.71252103696859	12.4487596003134
chr7|43498572|43498903|ORR1D2:ERVL-MaLR:LTR|199|+,-	49.823276497459	0.575528123736005	0.0383084493009033	0.846854562506015	81	66	93	24	33	32	55.4713735468729	65.5626581343893	66.3168946424827	24.9076106010124	42.4188657033272	44.2622563566697
chr2|91212655|91212900|B4A:B4:SINE|239|+,+	50.4614390073681	0.570836885125445	0.0383155064147426	0.846854562506015	83	72	86	30	39	23	56.8410370912401	71.5228997829701	61.3253004220807	31.1345132512654	50.1313867402958	31.8134967563563
chr7|41143218|41143999|RLTR6-int:ERV1:LTR|358|-,-	32.684705301087	0.637647344375251	0.038372352462484	0.847386719473616	53	61	46	16	14	23	36.2960839257316	60.5957900939052	32.8019048769269	16.6050737340082	17.9958824195934	31.8134967563563
chr7|80344235|80345330|MTA_Mm-int:ERVL-MaLR:LTR|16|-,+	32.5833939797928	-0.641365436165661	0.0383935662440998	0.847453093339787	25	25	33	23	32	47	17.1207943045904	24.8343402024202	23.5318013247519	23.8697934926368	41.1334455304991	65.0101890238586
chr7|69007955|69008156|B3A:B2:SINE|241|+,+	33.8246319586838	0.626818572286901	0.0384081295227762	0.847453093339787	48	54	65	18	26	13	32.8719250648136	53.6421748372276	46.350517760875	18.6807079507593	33.4209244935306	17.9815416448971
chr15|74649336|74649430|MT2B:ERVL:LTR|279|-,+	39.9293308934154	0.606946821918837	0.0384759849600148	0.848226541409635	56	69	67	32	23	16	38.3505792422825	68.5427789586797	47.7766875381327	33.2101474680165	29.5646639750463	22.1311281783348
chr18|10150975|10151140|U1:snRNA:snRNA|18|-,-	15175.9075027985	-0.672634073242178	0.038581107736856	0.848745318475852	10841	8270	15153	37212	6779	12491	7424.26124224258	8215.19973896059	10805.3753173929	38619.2502368697	8713.86335160168	17277.4951297238
chr6|114464153|114464261|ID_B1:B4:SINE|204|+,-	14.4209856518417	0.667559076073549	0.0385602906427061	0.848745318475852	11	41	24	10	3	5	7.53314949401977	40.7283179319691	17.1140373270923	10.3781710837551	3.8562605184843	6.91597755572964
chr13|53404380|53404657|ORR1E:ERVL-MaLR:LTR|294|+,-	24.4448218396282	0.650521875065919	0.0385815704815779	0.848745318475852	46	33	49	24	10	7	31.5022615204463	32.7813290671946	34.9411595428134	24.9076106010124	12.854201728281	9.6823685780215
chr6|87956154|87956522|MTC:ERVL-MaLR:LTR|146|+,-	71.997666977926	0.546785245596253	0.0385604656818739	0.848745318475852	153	66	134	45	38	51	104.779261144093	65.5626581343893	95.5533750762653	46.7017698768982	48.8459665674677	70.5429710684423
chr1|37328401|37328602|B3:B2:SINE|183|+,-	16.535756293068	0.670489438815301	0.0386162421834731	0.849127642477821	36	29	23	10	4	10	24.6539437986102	28.8078346348074	16.4009524384635	10.3781710837551	5.14168069131239	13.8319551114593
chr9|37267481|37267581|L2a:L2:LINE|309|-,-	21.3651063481305	0.64468924593567	0.0386646222478252	0.849127642477821	41	30	39	14	11	10	28.0781026595282	29.8012082429042	27.810310656525	14.5294395172572	14.1396219011091	13.8319551114593
chr2|28507069|28507466|Lx9:L1:LINE|290|+,+	26.1982952642664	0.635270111561794	0.0386436801279139	0.849127642477821	48	43	40	18	16	10	32.8719250648136	42.7150651481627	28.5233955451538	18.6807079507593	20.5667227652496	13.8319551114593
chr7|29219830|29220061|MERV1_I-int:ERV1:LTR|149|+,+	17.7188033097797	0.661618239264665	0.0386986655884369	0.849260755474939	35	23	37	14	8	6	23.9691120264266	22.8475929862266	26.3841408792673	14.5294395172572	10.2833613826248	8.29917306687557
chr12|99645060|99645678|LSU-rRNA_Hsa:rRNA:rRNA|52|+,+	7896.0414516463	-0.654874720762606	0.0387692075190226	0.849260755474939	1171	7194	4079	17245	6166	7733	801.938005227014	7146.32973664843	2908.67326071706	17897.1560339358	7925.90078565805	10696.2508876915
chr9|106561044|106561399|ORR1C1:ERVL-MaLR:LTR|191|+,-	208.614322403063	-0.459549169714523	0.0388231150728255	0.85008157851459	215	219	207	204	178	216	147.238831019477	217.548820173201	147.608571946171	211.714690108605	228.804790763402	298.77023040752
chr1|152686129|152686812|L1MA4:L1:LINE|295|+,+	27.3395327735726	0.65811392672433	0.0389004233203951	0.851053719842435	30	56	51	24	11	9	20.5449531655085	55.6289220534212	36.3673293200711	24.9076106010124	14.1396219011091	12.4487596003134
chr15|19191123|19191279|RSINE1:B4:SINE|340|+,+	14.9438648571984	0.672057817562161	0.0389631670784667	0.851705848745233	23	25	33	5	4	11	15.7511307602232	24.8343402024202	23.5318013247519	5.18908554187757	5.14168069131239	15.2151506226052
chr13|64291628|64291816|B3:B2:SINE|177|-,-	97.416411709753	0.491007166146892	0.0389469770807477	0.851705848745233	172	106	179	80	71	43	117.791064815582	105.297602458262	127.642195064563	83.0253686700412	91.264832270795	59.4774069792749
chr17|8287729|8288217|L1MC1:L1:LINE|276|+,+	10.5055130176309	-0.668183485835548	0.0390165575448713	0.851792882930858	14	3	5	17	12	10	9.58764481057062	2.98012082429042	3.56542444314423	17.6428908423838	15.4250420739372	13.8319551114593
chr9|43380044|43380359|RMER21B:ERV1:LTR|253|+,+	12.0146422827402	-0.671350635280428	0.0392011459050096	0.853301374184004	8	6	12	12	19	11	5.47865417746893	5.96024164858084	8.55701866354615	12.4538053005062	24.4229832837339	15.2151506226052
chr14|31241221|31241601|MTA_Mm:ERVL-MaLR:LTR|37|-,-	14.0817325493822	-0.667279032616004	0.0391883618635201	0.853301374184004	12	8	13	17	15	16	8.21798126620339	7.94698886477446	9.270103552175	17.6428908423838	19.2813025924215	22.1311281783348
chr11|117364660|117364853|B2_Mm1a:B2:SINE|26|-,-	24.6472081247969	0.661978357289514	0.0391354789941788	0.853301374184004	33	45	48	6	14	16	22.5994484820593	44.7018123643563	34.2280746541846	6.22690265025309	17.9958824195934	22.1311281783348
chr17|59068707|59068780|tRNA-Val-GTG:tRNA:tRNA|68|+,+	50.2224613948728	-0.587397998440203	0.0391588398779597	0.853301374184004	41	49	48	72	34	52	28.0781026595282	48.6753067967435	34.2280746541846	74.7228318030371	43.7042858761553	71.9261665795883
chr17|25936118|25936226|B1F1:Alu:SINE|151|+,+	146.088286913631	0.459486909280572	0.0391716913115556	0.853301374184004	299	153	225	95	106	90	204.764699882901	151.986162038811	160.44409994149	98.5926252956739	136.254538319778	124.487596003134
chr7|101847299|101847471|B2_Mm1t:B2:SINE|116|+,+	91.0538532260588	0.532377194090206	0.0393003064002489	0.854740347651167	149	114	168	68	75	32	102.039934055359	113.244591323036	119.798261289646	70.571563369535	96.4065129621074	44.2622563566697
chr4|129846953|129847125|B2_Mm1t:B2:SINE|95|-,-	11.9149872567531	0.668857893554954	0.0394140829925237	0.855421862769074	13	24	28	4	6	5	8.90281303838701	23.8409665943234	19.9663768816077	4.15126843350206	7.71252103696859	6.91597755572964
chr4|146725559|146725700|MusHAL1:L1:LINE|236|+,-	12.3753960528109	0.666475341100854	0.0394219021081282	0.855421862769074	12	27	29	9	5	2	8.21798126620339	26.8210874186138	20.6794617702365	9.34035397537964	6.42710086414049	2.76639102229186
chr1|28790582|28791154|Lx9:L1:LINE|290|+,-	12.2468549676825	0.647808931172384	0.0394778504811555	0.855421862769074	23	4	53	9	3	2	15.7511307602232	3.97349443238723	37.7934990973288	9.34035397537964	3.8562605184843	2.76639102229186
chr5|146209662|146209724|RLTR22_Mur:ERVK:LTR|254|-,-	56.0659788779298	-0.563586443127128	0.0394233151309745	0.855421862769074	49	47	65	57	72	42	33.5567568369972	46.6885595805499	46.350517760875	59.1555751774044	92.5502524436231	58.094211468129
chr4|138869773|138870954|MYSERV16_I-int:ERVK:LTR|119|-,+	62.7649950868583	-0.549375445284199	0.0393725134001493	0.855421862769074	92	36	62	69	69	53	63.0045230408927	35.7614498914851	44.2112630949884	71.6093804779105	88.6939919251388	73.3093620907342
chr14|7375385|7375555|Kanga11a:TcMar-Tc2:DNA|319|-,-	180.571800528082	0.467837936893252	0.0393763153529791	0.855421862769074	334	170	342	109	117	129	228.733811909328	168.873513376457	243.875031911065	113.122064812931	150.394160220887	178.432220937825
chr2|37594027|37594636|RMER1A:Other:Other|191|+,-	18.4841567142017	-0.658511614360536	0.0395802912105419	0.856415449141251	17	15	12	20	17	24	11.6421401271215	14.9006041214521	8.55701866354615	20.7563421675103	21.8521429380777	33.1966922675023
chr10|10100964|10101115|U1:snRNA:snRNA|53|+,+	120.763102317413	-0.58919735446156	0.0395925934162828	0.856415449141251	117	96	126	251	61	87	80.1253173454831	95.3638663772935	89.8486959672346	260.492094202254	78.410630542514	120.338009469696
chr8|111004500|111004618|B1F:Alu:SINE|215|+,-	333.784659419041	0.399946521613397	0.0396703707584784	0.857739090826816	627	341	542	325	194	189	429.389521159127	338.740400361011	386.492009636834	337.290560222042	249.371513528651	261.42395160658
chr4|44665219|44665304|ID_B1:B4:SINE|286|-,+	360.789817348236	0.366103906254294	0.0397481331269843	0.858702463322683	585	400	606	262	267	231	400.626586727415	397.349443238723	432.129442509081	271.908082394385	343.207186145102	319.518163074709
chr19|58878361|58878535|MTE2a:ERVL-MaLR:LTR|224|-,+	36.781537718303	0.586988373943322	0.0398161015555932	0.859214983055454	70	44	68	30	18	19	47.9382240528531	43.7084387562595	48.4897724267615	31.1345132512654	23.1375631109058	26.2807147117726
chr6|85986759|85986887|URR1B:hAT-Charlie:DNA|199|+,-	69.9398185690042	0.549436795613001	0.039821696366595	0.859214983055454	100	105	123	58	49	26	68.4831772183616	104.304228850165	87.709441301348	60.1933922857799	62.9855884685768	35.9630832897941
chr8|83488231|83488879|Lx5:L1:LINE|220|-,-	13.5098578983508	0.664378119928862	0.0398821459932359	0.859801879376476	43	15	23	13	1	4	29.4477662038955	14.9006041214521	16.4009524384635	13.4916224088817	1.2854201728281	5.53278204458371
chr7|141610456|141610570|B1F1:Alu:SINE|338|-,-	24.708116995994	0.659502903745801	0.0398746839196021	0.859801879376476	40	52	33	20	14	5	27.3932708873446	51.655427621034	23.5318013247519	20.7563421675103	17.9958824195934	6.91597755572964
chr8|58555707|58560869|L1_Mus3:L1:LINE|99|+,+	10.7495275771562	0.643884787606834	0.0399347864359798	0.860001100422549	12	28	21	9	0	3	8.21798126620339	27.8144610267106	14.9747826612058	9.34035397537964	0	4.14958653343778
chr4|47385781|47390562|L1_Mus3:L1:LINE|70|+,-	47.4027358303295	0.595305017336934	0.0399412719351682	0.860001100422549	62	80	84	34	19	31	42.4595698753842	79.4698886477446	59.899130644823	35.2857816847675	24.4229832837339	42.8790608455238
chr13|50557045|50557455|IAPLTR2_Mm:ERVK:LTR|27|-,-	11.9958729065808	-0.661294246905218	0.0400440553504448	0.860785361959131	11	5	8	34	9	5	7.53314949401977	4.96686804048403	5.70467910903077	35.2857816847675	11.5687815554529	6.91597755572964
chr7|125352504|125352618|L2b:L2:LINE|243|+,+	24.3456463410393	0.638925354223303	0.040044269627674	0.860785361959131	39	37	48	21	11	9	26.708439115161	36.7548234995819	34.2280746541846	21.7941592758858	14.1396219011091	12.4487596003134
chr5|134996611|134996680|ID4_:ID:SINE|239|+,-	11.7764687429273	-0.667659986122688	0.0402991319259913	0.862321892481141	7	9	9	14	14	13	4.79382240528531	8.94036247287126	6.41776399765961	14.5294395172572	17.9958824195934	17.9815416448971
chr2|11895510|11896007|BGLII_B:ERVK:LTR|161|+,+	11.1924872919869	0.666865416624999	0.0403080923642422	0.862321892481141	24	15	25	6	7	2	16.4359625324068	14.9006041214521	17.8271222157211	6.22690265025309	8.99794120979669	2.76639102229186
chr9|40804747|40804837|U14:snRNA:snRNA|121|+,+	63.8296317965836	-0.661420247413232	0.0402742011846828	0.862321892481141	18	70	51	31	97	78	12.3269718993051	69.5361525667765	36.3673293200711	32.172330359641	124.685756764326	107.889249869382
chr4|53860651|53860771|5S:rRNA:rRNA|42|+,+	42.4285196181246	-0.644691929456014	0.0401799235935739	0.862321892481141	18	52	29	46	52	40	12.3269718993051	51.655427621034	20.6794617702365	47.7395869852737	66.8418489870611	55.3278204458371
chr12|21938447|21938914|MMVL30-int:ERV1:LTR|87|-,-	31.3751197438398	0.633006917658771	0.0402052124492491	0.862321892481141	74	25	68	16	22	14	50.6775511415876	24.8343402024202	48.4897724267615	16.6050737340082	28.2792438022182	19.364737156043
chr6|136483034|136483181|RSINE1:B4:SINE|294|-,-	79.8462766695813	0.631035375829327	0.0402659966071473	0.862321892481141	282	67	78	36	51	44	193.12255975578	66.5560317424861	55.62062131305	37.3614159015185	65.556428814233	60.8606024904208
chr17|28650006|28650100|RMER10B:ERVL:LTR|122|-,-	47.6532401596636	0.554031844615147	0.0403158285353429	0.862321892481141	80	56	94	35	26	28	54.7865417746893	55.6289220534212	67.0299795311115	36.323598793143	33.4209244935306	38.729474312086
chr11|38220009|38220592|RLTR19-int:ERVK:LTR|103|+,+	13.3801711738423	-0.666783470818166	0.0404246760836396	0.863935463789155	10	8	10	13	8	25	6.84831772183616	7.94698886477446	7.13084888628846	13.4916224088817	10.2833613826248	34.5798877786482
chr4|130371676|130371784|MMERVK10C-int:ERVK:LTR|65|+,-	14.6438836177839	-0.665595825190249	0.0405002818346843	0.865055112759881	11	9	13	11	19	19	7.53314949401977	8.94036247287126	9.270103552175	11.4159881921307	24.4229832837339	26.2807147117726
chr1|74606463|74608438|RLTR10-int:ERVK:LTR|34|+,+	78.3259137495921	-0.51347861408008	0.0405105180514788	0.865055112759881	93	53	96	110	76	53	63.6893548130763	52.6488012291308	68.4561493083692	114.159881921307	97.6919331349355	73.3093620907342
chr19|53083477|53083671|B3A:B2:SINE|298|-,+	10.5253323543478	0.661397436845301	0.0405505096245096	0.865551715753204	13	23	22	6	2	5	8.90281303838701	22.8475929862266	15.6878675498346	6.22690265025309	2.5708403456562	6.91597755572964
chr10|106555773|106556260|RMER6-int:ERVK:LTR|200|-,-	31.3686338057962	0.617882941268814	0.0406874709030569	0.867457324557337	55	54	44	18	16	19	37.6657474700989	53.6421748372276	31.3757350996692	18.6807079507593	20.5667227652496	26.2807147117726
chr5|39312927|39313385|L1ME2:L1:LINE|312|+,+	114.098821247486	-0.523358690193079	0.0407068761325752	0.867457324557337	91	120	121	152	81	112	62.319691268709	119.204832971617	86.2832715240903	157.748200473078	104.119033999076	154.917897248344
chr8|72284897|72285084|B4A:B4:SINE|265|+,-	110.934646227771	0.466013241018369	0.0406948025515321	0.867457324557337	200	117	198	80	84	58	136.966354436723	116.224712147326	141.190807948511	83.0253686700412	107.97529451756	80.2253396464638
chr15|16256836|16257700|ORR1B1-int:ERVL-MaLR:LTR|224|+,-	32.474442253012	0.63578931237205	0.0407353962653273	0.86770756155126	48	59	53	15	12	25	32.8719250648136	58.6090428777116	37.7934990973288	15.5672566256327	15.4250420739372	34.5798877786482
chr8|71894870|71895825|RLTR13E:ERVK:LTR|79|+,-	168.449433721596	0.450062842148287	0.0407836366008346	0.868377481003938	225	208	329	129	120	92	154.087148741314	206.621710484136	234.60492835889	133.878406980441	154.250420739372	127.253987025425
chrX|136607142|136607205|tRNA-Ala-GCA:tRNA:tRNA|159|+,+	22.9146810763296	0.635653122117466	0.0408797930523034	0.870066673609909	4	64	59	3	3	16	2.73932708873446	63.5759109181956	42.0720084291019	3.11345132512654	3.8562605184843	22.1311281783348
chr4|140068604|140068755|B3:B2:SINE|279|+,+	12.5870489185949	0.664199819158157	0.0409180222802161	0.870522087334635	25	15	33	8	8	1	17.1207943045904	14.9006041214521	23.5318013247519	8.30253686700412	10.2833613826248	1.38319551114593
chr16|18030142|18030431|ORR1A2:ERVL-MaLR:LTR|76|-,+	70.5395760422265	-0.530427859682566	0.0409649659015928	0.870904822517497	89	52	72	97	47	71	60.9500277243418	51.655427621034	51.3421119812769	100.668259512425	60.4147481229206	98.2068812913609
chr8|85159096|85159432|RLTRETN_Mm:ERVK:LTR|113|-,-	15.9660532844856	0.659753697929139	0.0411282674731831	0.872482717574059	39	20	28	10	5	9	26.708439115161	19.8674721619361	19.9663768816077	10.3781710837551	6.42710086414049	12.4487596003134
chr6|83589269|83590182|RMER13B:ERVK:LTR|196|+,+	276.073546374474	0.38545061759193	0.0411145269216181	0.872482717574059	509	311	408	198	194	183	348.57937204146	308.939192118107	290.938634560569	205.487787458352	249.371513528651	253.124778539705
chr6|127807545|127808154|RLTR14-int:ERV1:LTR|344|-,+	371.785787432124	0.349949039661451	0.0411168538080141	0.872482717574059	617	426	582	301	277	218	422.541203437291	423.17715704924	415.015405181988	312.38294962103	356.061387873383	301.536621429812
chr2|165768378|165768524|B1_Mus2:Alu:SINE|62|-,-	15.2900832882615	0.663473951099333	0.0411691331003973	0.872991551791491	35	17	34	13	7	3	23.9691120264266	16.8873513376457	24.2448862133808	13.4916224088817	8.99794120979669	4.14958653343778
chr17|53692269|53692386|BC1_Mm:scRNA:scRNA|87|-,-	19.0747829102027	-0.655190336675358	0.041204498927257	0.87338339345033	19	17	9	29	18	18	13.0118036714887	16.8873513376457	6.41776399765961	30.0966961428899	23.1375631109058	24.8975192006267
chr17|48234930|48235072|ID_B1:B4:SINE|237|-,+	17.3938040787406	0.654067400100016	0.0412674786224997	0.874359986430586	27	27	37	11	9	7	18.4904578489576	26.8210874186138	26.3841408792673	11.4159881921307	11.5687815554529	9.6823685780215
chr13|54592696|54592985|MLT1C:ERVL-MaLR:LTR|306|+,-	43.9958992373745	0.559551947794947	0.0413729614440874	0.876235951239457	76	55	81	28	29	24	52.0472146859548	54.6355484453244	57.7598759789365	29.0588790345144	37.2771850120149	33.1966922675023
chr15|79819072|79819157|ID4:ID:SINE|259|+,+	22.6899428165118	-0.66197249310694	0.0414883925022742	0.877172425372154	21	21	8	40	31	10	14.3814672158559	20.8608457700329	5.70467910903077	41.5126843350206	39.848025357671	13.8319551114593
chr7|14637845|14642157|L1Md_F2:L1:LINE|65|+,+	93.1081700938499	0.543415287834535	0.0415019804111769	0.877172425372154	165	112	170	79	73	27	112.997242410297	111.257844106842	121.224431066904	81.9875515616657	93.8356726164512	37.3462788009401
chr19|37255522|37255620|PB1D7:Alu:SINE|245|+,-	192.763693214705	0.407321722766345	0.0414363986588184	0.877172425372154	323	220	321	147	149	104	221.200662415308	218.542193781298	228.90024924986	152.559114931201	191.527605751387	143.852333159177
chr11|102652928|102653118|B2_Mm2:B2:SINE|128|+,+	16.534660789116	0.661426128395843	0.0416498753859857	0.879823887336038	28	30	29	4	9	10	19.1752896211412	29.8012082429042	20.6794617702365	4.15126843350206	11.5687815554529	13.8319551114593
chr5|26460237|26460577|MLT1F1:ERVL-MaLR:LTR|363|+,-	180.601250046939	0.411618602904192	0.0416784648576595	0.879823887336038	272	240	285	137	118	117	186.274242033943	238.409665943234	203.229193259221	142.180943847446	151.679580393716	161.833874804074
chr7|141610264|141610359|B4:B4:SINE|226|+,-	22.3206216869199	0.65445873703004	0.0417398718828487	0.880401482018373	25	50	36	13	11	10	17.1207943045904	49.6686804048403	25.6710559906385	13.4916224088817	14.1396219011091	13.8319551114593
chrX|114286029|114287552|Lx2B2:L1:LINE|162|-,+	45.0863397920921	0.485596434761171	0.0420779727998693	0.886809566111018	1	114	204	3	3	3	0.684831772183616	113.244591323036	145.469317280285	3.11345132512654	3.8562605184843	4.14958653343778
chr15|60017914|60018876|L1_Mur1:L1:LINE|74|+,+	16.7129820496419	0.660613749092281	0.0422418499454004	0.889900707668497	18	28	46	5	14	3	12.3269718993051	27.8144610267106	32.8019048769269	5.18908554187757	17.9958824195934	4.14958653343778
chr11|6244119|6247285|RLTR1B-int:ERV1:LTR|47|+,-	22.3973241327462	-0.660986664219806	0.0422824827662763	0.890394025321273	4	27	12	36	20	24	2.73932708873446	26.8210874186138	8.55701866354615	37.3614159015185	25.708403456562	33.1966922675023
chr1|134506863|134507013|Chap1_Mam:hAT-Charlie:DNA|259|-,+	91.5245605941128	0.484872415031078	0.0423850430547246	0.891827519018431	176	94	160	61	55	63	120.530391904316	93.3771191610999	114.093582180615	63.3068436109064	70.6981095055454	87.1413172021935
chrX|124055865|124055949|4.5SRNA:scRNA:scRNA|107|-,-	17.1287771275229	-0.657866667251283	0.0424290816967741	0.891834612449931	5	21	5	30	19	14	3.42415886091808	20.8608457700329	3.56542444314423	31.1345132512654	24.4229832837339	19.364737156043
chr19|44141752|44141862|PB1D10:Alu:SINE|321|-,-	15.418295356965	0.656280951419546	0.042437111723724	0.891834612449931	27	24	31	8	10	5	18.4904578489576	23.8409665943234	22.1056315474942	8.30253686700412	12.854201728281	6.91597755572964
chr10|96946961|96947341|LTR48B:ERV1:LTR|225|-,-	14.2270474270058	-0.660210733771518	0.042531880819602	0.892339860621558	8	10	13	18	9	22	5.47865417746893	9.93373608096807	9.270103552175	18.6807079507593	11.5687815554529	30.4303012452104
chr10|127671385|127671579|B3:B2:SINE|187|-,-	16.9484808596859	0.651025698212253	0.0425474215722029	0.892339860621558	41	21	29	9	8	9	28.0781026595282	20.8608457700329	20.6794617702365	9.34035397537964	10.2833613826248	12.4487596003134
chr17|22877746|22878192|LSU-rRNA_Hsa:rRNA:rRNA|139|+,+	87.9528459022481	-0.617498871213934	0.0425314162581119	0.892339860621558	49	114	52	94	70	113	33.5567568369972	113.244591323036	37.0804142087	97.5548081872984	89.9794120979669	156.30109275949
chr11|72771322|72771491|B3:B2:SINE|171|+,-	59.5008319058301	0.52024576121018	0.0425749892345056	0.892556087644668	100	80	98	42	41	31	68.4831772183616	79.4698886477446	69.8823190856269	43.5883185517716	52.702227085952	42.8790608455238
chr1|154929596|154929815|L1MEf:L1:LINE|261|+,+	12.5202640128776	-0.659717729284932	0.042710792989758	0.89422645297349	6	11	9	22	10	13	4.10899063310169	10.9271096890649	6.41776399765961	22.8319763842613	12.854201728281	17.9815416448971
chr6|106486001|106486176|MYSERV16_I-int:ERVK:LTR|171|-,+	17.9970710385944	-0.658409453530372	0.0427238261624837	0.89422645297349	7	17	15	26	12	24	4.79382240528531	16.8873513376457	10.6962733294327	26.9832448177634	15.4250420739372	33.1966922675023
chr9|115167042|115167145|L3:CR1:LINE|240|-,+	77.4041307802523	-0.517345683987286	0.0426906006154998	0.89422645297349	76	71	83	82	59	88	52.0472146859548	70.5295261748733	59.1860457561942	85.1010028867922	75.8397901968578	121.721204980842
chr11|23499681|23499827|B1_Mus2:Alu:SINE|68|-,+	25.9097584831976	-0.651497516049	0.0427738364779836	0.894356195602507	38	15	11	47	16	27	26.0236073429774	14.9006041214521	7.8439337749173	48.7774040936492	20.5667227652496	37.3462788009401
chr5|60356075|60357107|Lx8b:L1:LINE|331|+,-	39.1662755378082	0.614659817062625	0.0427835000949187	0.894356195602507	93	32	80	21	16	29	63.6893548130763	31.7879554590978	57.0467910903077	21.7941592758858	20.5667227652496	40.1126698232319
chr5|43234534|43234834|L1M4b:L1:LINE|318|+,+	1228.35095804232	-0.360434828618171	0.0427731979470621	0.894356195602507	1426	1194	1438	1480	877	1098	976.570107133836	1186.08808806759	1025.41606984828	1535.96932039576	1127.31349157024	1518.74867123823
chr13|23369765|23369914|RSINE1:B4:SINE|266|+,+	46.1286467805558	0.607321327194784	0.0428195573831014	0.894420310297504	60	74	90	17	27	33	41.0899063310169	73.5096469991637	64.1776399765961	17.6428908423838	34.7063446663587	45.6454518678156
chr1|159240442|159240797|ORR1D2:ERVL-MaLR:LTR|299|-,+	11.2104909295741	0.649973567958245	0.0428380057550612	0.894444416490113	9	19	36	3	4	6	6.16348594965254	18.8740985538393	25.6710559906385	3.11345132512654	5.14168069131239	8.29917306687557
chr12|51831289|51831410|L1MD:L1:LINE|197|+,+	50.4108436718609	0.553665140532347	0.0429093840226657	0.894850980753325	77	71	91	31	37	25	52.7320464581384	70.5295261748733	64.890724865225	32.172330359641	47.5605463946396	34.5798877786482
chr18|9532163|9532704|Lx5c:L1:LINE|219|+,-	12.9711254844721	0.658426891907254	0.0430055741166068	0.896495480748403	22	20	30	3	10	4	15.0662989880395	19.8674721619361	21.3925466588654	3.11345132512654	12.854201728281	5.53278204458371
chr2|37432513|37432602|PB1D9:Alu:SINE|146|+,-	17.1838472893173	0.648509230916539	0.0430310475384299	0.896665087687372	32	21	39	12	7	8	21.9146167098757	20.8608457700329	27.810310656525	12.4538053005062	8.99794120979669	11.0655640891674
chr13|23317465|23317538|tRNA-Met:tRNA:tRNA|68|+,+	41.0930601422593	-0.613925112792433	0.0431578048255984	0.8982207274749	25	44	36	53	29	49	17.1207943045904	43.7084387562595	25.6710559906385	55.0043067439023	37.2771850120149	67.7765800461505
chr7|73122078|73122417|MLT1A0:ERVL-MaLR:LTR|276|+,+	483.339318190518	0.371330437689394	0.0431574074115312	0.8982207274749	718	578	823	346	380	289	491.709212427836	574.169945479954	586.86886334154	359.084719497928	488.459665674677	399.743502721173
chr16|54631620|54631685|BC1_Mm:scRNA:scRNA|46|+,+	15.2250731220273	-0.657506055289381	0.043282315909626	0.900449757252594	16	7	10	14	8	30	10.9573083549379	6.95361525667765	7.13084888628846	14.5294395172572	10.2833613826248	41.4958653343778
chr11|79704649|79704721|tRNA-Thr-ACG:tRNA:tRNA|0|+,+	121.351390305588	-0.586899588777105	0.0433427841803568	0.900620914031286	65	138	117	103	106	159	44.514065191935	137.085557917359	83.430931969575	106.895162162678	136.254538319778	219.928086272203
chr4|43986104|43986279|MIR:MIR:SINE|350|+,+	11.5461954498777	0.656799979739183	0.0434408936463887	0.902297019476939	18	21	24	4	4	7	12.3269718993051	20.8608457700329	17.1140373270923	4.15126843350206	5.14168069131239	9.6823685780215
chr14|63969288|63969608|ORR1E:ERVL-MaLR:LTR|323|-,-	10.4065072638001	0.653624745340493	0.0434997563042323	0.902332003941471	26	20	12	4	4	5	17.805626076774	19.8674721619361	8.55701866354615	4.15126843350206	5.14168069131239	6.91597755572964
chr19|11135429|11135893|L1M4:L1:LINE|320|+,-	20.2800766923398	0.633952313207674	0.0434979865602042	0.902332003941471	42	27	36	12	11	10	28.7629344317119	26.8210874186138	25.6710559906385	12.4538053005062	14.1396219011091	13.8319551114593
chr7|126740163|126740503|RMER15-int:ERVL:LTR|285|-,+	28.0417156339768	0.614639749172729	0.0435821525135017	0.902332003941471	47	37	57	13	19	15	32.1870932926299	36.7548234995819	40.6458386518442	13.4916224088817	24.4229832837339	20.7479326671889
chr7|38971149|38971282|B1_Mur2:Alu:SINE|226|-,+	26.3147932166458	0.612131284622145	0.0435555595250523	0.902332003941471	49	36	47	16	17	12	33.5567568369972	35.7614498914851	33.5149897655558	16.6050737340082	21.8521429380777	16.5983461337511
chr7|39326387|39326520|B1_Mur2:Alu:SINE|226|-,+	26.3147932166458	0.612131284622145	0.0435555595250523	0.902332003941471	49	36	47	16	17	12	33.5567568369972	35.7614498914851	33.5149897655558	16.6050737340082	21.8521429380777	16.5983461337511
chr7|73781597|73781947|RLTR14:ERV1:LTR|180|-,-	291.442933496326	0.370136024816022	0.0435689850731818	0.902332003941471	506	309	481	254	209	159	346.52487672491	306.952444901913	342.993831430475	263.605545527381	268.652816121073	219.928086272203
chr18|77715789|77715855|B4:B4:SINE|185|-,+	121.200597417253	0.468591465897071	0.0436164021962273	0.902679753976262	217	121	229	97	91	56	148.608494563845	120.198206579714	163.296439496006	100.668259512425	116.973235727357	77.458948624172
chr17|74716994|74717135|B1_Mur4:Alu:SINE|144|-,-	13.102449367305	0.656039283998192	0.0437548825122944	0.903335538331782	25	16	32	9	4	6	17.1207943045904	15.8939777295489	22.8187164361231	9.34035397537964	5.14168069131239	8.29917306687557
chr2|97011351|97011928|Lx3C:L1:LINE|206|-,-	10.0758034063866	0.652379745424042	0.0437393600789271	0.903335538331782	16	20	20	7	2	4	10.9573083549379	19.8674721619361	14.2616977725769	7.2647197586286	2.5708403456562	5.53278204458371
chr5|86069006|86069302|MTEb:ERVL-MaLR:LTR|251|-,+	44.3480580089255	0.557452483233175	0.043770352463494	0.903335538331782	82	52	81	26	26	29	56.1562053190565	51.655427621034	57.7598759789365	26.9832448177634	33.4209244935306	40.1126698232319
chr6|87985144|87985274|B3A:B2:SINE|219|-,-	61.5814233278635	0.548885302055308	0.0437601878370316	0.903335538331782	115	79	102	57	41	20	78.7556538011158	78.4765150396478	72.7346586401423	59.1555751774044	52.702227085952	27.6639102229186
chr12|98392503|98392650|B1_Mus1:Alu:SINE|78|-,-	69.0873178821586	0.505145754330486	0.0437561685899772	0.903335538331782	136	74	118	53	48	34	93.1371210169717	73.5096469991637	84.1440168582038	55.0043067439023	61.7001682957487	47.0286473789616
chr14|44943501|44944558|ORR1A4-int:ERVL-MaLR:LTR|197|-,+	1223.32514663137	0.325935472665602	0.0436998075741932	0.903335538331782	1956	1465	1846	905	930	791	1339.53094639115	1455.29233586182	1316.35470440885	939.224483079841	1195.44076073013	1094.10764931643
chr1|61602362|61605276|L1Md_A:L1:LINE|72|-,-	14.0956074300397	0.655129320432711	0.0438045680704283	0.903618393898439	17	31	27	3	10	5	11.6421401271215	30.794581851001	19.2532919929788	3.11345132512654	12.854201728281	6.91597755572964
chr14|24124628|24124843|B3:B2:SINE|299|+,+	24.6967048101288	0.625367309287842	0.0438364730619537	0.903618393898439	51	27	51	19	15	8	34.9264203813644	26.8210874186138	36.3673293200711	19.7185250591348	19.2813025924215	11.0655640891674
chr9|109775099|109776369|RMER17A-int:ERVK:LTR|151|+,-	24.5523425266906	0.622796710879839	0.0438333938663289	0.903618393898439	43	34	48	21	10	11	29.4477662038955	33.7747026752914	34.2280746541846	21.7941592758858	12.854201728281	15.2151506226052
chr4|146724396|146725565|Lx2B2:L1:LINE|184|-,-	165.309564413065	0.48004023369103	0.043885298469485	0.903904321602268	200	268	267	127	104	96	136.966354436723	266.224126969944	190.393665263902	131.80277276369	133.683697974122	132.786769070009
chr7|109375278|109375431|L1M4:L1:LINE|257|+,-	23.9470235596859	-0.626334810238435	0.0439058403249037	0.90390832367208	23	18	21	28	18	31	15.7511307602232	17.8807249457425	14.9747826612058	29.0588790345144	23.1375631109058	42.8790608455238
chr6|127841003|127841094|RSINE1:B4:SINE|189|-,+	35.1618696053255	0.598098247793468	0.0439204473672719	0.90390832367208	71	34	74	20	17	24	48.6230558250367	33.7747026752914	52.7682817585346	20.7563421675103	21.8521429380777	33.1966922675023
chr7|73822543|73822686|B1_Mus1:Alu:SINE|42|+,+	18.9802113966831	-0.654044674700944	0.0440453746166214	0.905365435718073	16	9	20	39	23	7	10.9573083549379	8.94036247287126	14.2616977725769	40.4748672266451	29.5646639750463	9.6823685780215
chr16|31488467|31488530|SSU-rRNA_Hsa:rRNA:rRNA|127|+,+	14.2763449069821	0.650429772301282	0.0440900155682387	0.905365435718073	58	12	17	11	6	2	39.7202427866497	11.9204832971617	12.1224431066904	11.4159881921307	7.71252103696859	2.76639102229186
chr8|95613647|95613930|RLTR51B_Mm:ERVK?:LTR|187|+,+	135.485808631631	-0.474775812532301	0.0440639674922333	0.905365435718073	139	112	170	111	134	143	95.1916163335226	111.257844106842	121.224431066904	115.197699029682	172.246303158965	197.796958093868
chr3|121718270|121718651|ORR1E:ERVL-MaLR:LTR|249|+,-	38.5630712481849	0.625202076337086	0.0441444038805676	0.905478705152515	94	31	80	14	18	30	64.3741865852599	30.794581851001	57.0467910903077	14.5294395172572	23.1375631109058	41.4958653343778
chr17|49794063|49794292|B3:B2:SINE|245|-,-	30.8089614272043	0.608417071455115	0.0441543203541183	0.905478705152515	56	41	57	16	13	23	38.3505792422825	40.7283179319691	40.6458386518442	16.6050737340082	16.7104622467653	31.8134967563563
chr19|3714094|3714251|B1_Mus1:Alu:SINE|122|+,+	30.7194140519416	-0.611316818866394	0.0441935796016932	0.905699767109832	31	17	36	27	30	39	21.2297849376921	16.8873513376457	25.6710559906385	28.0210619261389	38.562605184843	53.9446249346912
chr17|21801408|21808185|IAPLTR3-int:ERVK:LTR|23|+,+	144.089849364271	-0.568191092668153	0.0442001239812296	0.905699767109832	210	95	117	288	93	90	143.814672158559	94.3704927691967	83.430931969575	298.891327212148	119.544076073013	124.487596003134
chr13|16986774|16987360|RMER15:ERVL:LTR|270|-,+	613.363814561814	-0.625766888965509	0.0442303000714707	0.905959164117383	81	556	272	596	823	869	55.4713735468729	552.315726101825	193.959089707046	618.538996591807	1057.90080223752	1201.99689918581
chr11|48856636|48856709|tRNA-Val-GTY:tRNA:tRNA|0|+,+	1439.96932024583	-0.537542829285521	0.0442582578552167	0.906172936664273	1046	1225	1936	1160	945	2102	716.334033704062	1216.88266991859	1380.53234438545	1203.8678457156	1214.72206332255	2907.47696442874
chr6|94260345|94260429|BC1_Mm:scRNA:scRNA|48|+,+	14.509825680222	-0.654525570891704	0.0444002663442283	0.907449515035449	12	10	10	34	12	8	8.21798126620339	9.93373608096807	7.13084888628846	35.2857816847675	15.4250420739372	11.0655640891674
chr11|36367678|36367791|B1F1:Alu:SINE|259|+,+	21.0949721126004	0.647597974823663	0.044409720134942	0.907449515035449	33	36	40	5	15	11	22.5994484820593	35.7614498914851	28.5233955451538	5.18908554187757	19.2813025924215	15.2151506226052
chr8|121588174|121588265|B1_Mur4:Alu:SINE|136|+,-	16.2059271443122	0.645827182567407	0.044425881630924	0.907449515035449	30	22	34	9	9	7	20.5449531655085	21.8542193781298	24.2448862133808	9.34035397537964	11.5687815554529	9.6823685780215
chr5|113363501|113363703|B2_Mm2:B2:SINE|95|+,+	220.097984369351	0.379098867447534	0.0444201222929118	0.907449515035449	361	270	336	166	151	144	247.224269758285	268.210874186138	239.596522579292	172.277639990335	194.098446097043	199.180153605014
chrX|7959401|7959541|B1F1:Alu:SINE|193|+,-	39.5731496011556	-0.568674869008827	0.0446288559237808	0.908366705833144	37	30	46	39	45	37	25.3387755707938	29.8012082429042	32.8019048769269	40.4748672266451	57.8439077772644	51.1782339123993
chr3|5860318|5860822|LSU-rRNA_Hsa:rRNA:rRNA|39|+,-	10.1563475032423	-0.615404832576139	0.0446561025139358	0.908563715939515	1	10	3	5	13	19	0.684831772183616	9.93373608096807	2.13925466588654	5.18908554187757	16.7104622467653	26.2807147117726
chr4|133928381|133928567|B2_Mm2:B2:SINE|113|-,-	13.2856616692632	0.653189036322324	0.0447006542861132	0.909112520260908	20	18	35	7	7	5	13.6966354436723	17.8807249457425	24.9579711020096	7.2647197586286	8.99794120979669	6.91597755572964
chr10|62661589|62661760|B3:B2:SINE|264|+,+	124.848775591774	0.477055519050259	0.0447341114352196	0.909435341713099	239	133	212	89	104	55	163.674793551884	132.118689876875	151.173996389315	92.3657226454208	133.683697974122	76.075753113026
chr10|109271743|109272713|L1M3f:L1:LINE|298|+,-	12.7994548282194	-0.644209403622836	0.0448276215080602	0.910537844673169	2	11	10	11	11	23	1.36966354436723	10.9271096890649	7.13084888628846	11.4159881921307	14.1396219011091	31.8134967563563
chr5|109645119|109652788|IAPEY4_I-int:ERVK:LTR|12|+,+	344.295315003972	-0.505960060147523	0.0448411587691673	0.910537844673169	476	220	379	611	269	196	325.979923559401	218.542193781298	270.259172790333	634.10625321744	345.778026490758	271.106320184602
chr7|73117424|73117545|MER5A1:hAT-Charlie:DNA|325|+,+	95.1928028272174	0.476196375190384	0.0448331155452638	0.910537844673169	178	111	152	64	75	49	121.900055448684	110.264470498746	108.388903071585	66.420294936033	96.4065129621074	67.7765800461505
chr16|59640968|59641163|B3:B2:SINE|251|-,+	122.103834145858	0.467084443965088	0.0448636790932205	0.91063760558174	171	172	207	95	64	84	117.106233043398	170.860260592651	147.608571946171	98.5926252956739	82.2668910609983	116.188422936258
chr5|65610670|65610786|ID_B1:B4:SINE|304|-,-	10.6016953537344	-0.652480813132318	0.0449375485577413	0.911064317466806	10	6	7	17	9	12	6.84831772183616	5.96024164858084	4.99159422040192	17.6428908423838	11.5687815554529	16.5983461337511
chr5|129985911|129986031|PB1D10:Alu:SINE|244|+,+	109.413204805691	0.491961388136595	0.04493190921986	0.911064317466806	217	124	172	68	93	52	148.608494563845	123.178327404004	122.650600844161	70.571563369535	119.544076073013	71.9261665795883
chr1|57359183|57359348|MLT1N2:ERVL-MaLR:LTR|258|-,-	238.035676872022	0.425381167356537	0.0449168958905586	0.911064317466806	416	247	423	156	197	131	284.890017228384	245.363281199911	301.634907890002	161.89946890658	253.227774047135	181.198611960117
chr15|84055943|84056541|RLTR18B:ERVK:LTR|224|+,+	52.5664618803726	-0.561996022465296	0.045119208487177	0.913315203032606	60	32	62	45	48	65	41.0899063310169	31.7879554590978	44.2112630949884	46.7017698768982	61.7001682957487	89.9077082244853
chr5|101941170|101941349|B2_Mm2:B2:SINE|79|-,-	10.7782181375386	0.630584664443579	0.045189278863776	0.914375709528808	17	22	23	1	1	9	11.6421401271215	21.8542193781298	16.4009524384635	1.03781710837551	1.2854201728281	12.4487596003134
chr7|109442865|109442961|L2:L2:LINE|311|-,+	11.9998488973899	0.650293510056464	0.0453395107895703	0.916050010731638	33	15	21	5	9	2	22.5994484820593	14.9006041214521	14.9747826612058	5.18908554187757	11.5687815554529	2.76639102229186
chr9|58469081|58469275|ID_B1:B4:SINE|289|+,+	88.3496634185064	0.532080013976374	0.0453428725898218	0.916050010731638	105	140	162	72	40	56	71.9073360792797	139.072305133553	115.519751957873	74.7228318030371	51.4168069131239	77.458948624172
chr19|53062156|53062290|RLTR11A:ERVK:LTR|165|-,-	13.1523643776437	0.651205950541807	0.0454538956410667	0.916871088589897	30	21	21	10	3	6	20.5449531655085	20.8608457700329	14.9747826612058	10.3781710837551	3.8562605184843	8.29917306687557
chr15|18060818|18061052|RMER19C:ERVK:LTR|236|+,-	13.549521239238	0.649436054505888	0.0454021207700512	0.916871088589897	24	20	29	8	6	6	16.4359625324068	19.8674721619361	20.6794617702365	8.30253686700412	7.71252103696859	8.29917306687557
chr4|151689709|151689869|RSINE1:B4:SINE|264|+,+	49.8179006021458	0.56014045806734	0.0454344100718577	0.916871088589897	81	58	103	28	25	37	55.4713735468729	57.6156692696148	73.4477435287711	29.0588790345144	32.1355043207025	51.1782339123993
chr7|19990242|19990423|B3:B2:SINE|250|+,+	38.1236297819303	0.58731138104832	0.0454770274965702	0.916969350914275	76	46	67	16	26	24	52.0472146859548	45.6951859724531	47.7766875381327	16.6050737340082	33.4209244935306	33.1966922675023
chr2|160643656|160643765|MER113A:hAT-Charlie:DNA|260|-,-	13.4568268714264	0.649477062733099	0.0455666228275827	0.917702556861273	28	20	25	9	7	4	19.1752896211412	19.8674721619361	17.8271222157211	9.34035397537964	8.99794120979669	5.53278204458371
chr10|66699700|66699834|RSINE1:B4:SINE|233|-,+	133.608572678081	0.434906312293061	0.0455526330709946	0.917702556861273	227	169	206	120	91	65	155.456812285681	167.88013976836	146.895487057542	124.538053005062	116.973235727357	89.9077082244853
chr12|83561740|83561865|PB1D9:Alu:SINE|157|+,-	13.5477063516062	0.650592692877305	0.0456381933283364	0.918569584614228	20	28	23	7	5	7	13.6966354436723	27.8144610267106	16.4009524384635	7.2647197586286	6.42710086414049	9.6823685780215
chr6|87956059|87956154|B1_Mur1:Alu:SINE|160|+,-	22.1849577971515	0.62154164327455	0.0458171947493168	0.919162185628264	39	28	47	14	13	10	26.708439115161	27.8144610267106	33.5149897655558	14.5294395172572	16.7104622467653	13.8319551114593
chr11|5788098|5788204|B1_Mus2:Alu:SINE|208|-,-	33.0149622621749	0.586142441989291	0.0457246643612858	0.919162185628264	57	51	52	25	17	17	39.0354110144661	50.6620540129372	37.0804142087	25.9454277093879	21.8521429380777	23.5143236894808
chr5|118995175|118995689|MLT1F:ERVL-MaLR:LTR|301|+,-	32.8247425653434	-0.585963275715863	0.0457984741083088	0.919162185628264	29	30	31	45	32	27	19.8601213933249	29.8012082429042	22.1056315474942	46.7017698768982	41.1334455304991	37.3462788009401
chr4|145707267|145708437|Lx2B2:L1:LINE|185|-,-	150.256164290025	0.531010089956766	0.0458637299183	0.919162185628264	169	278	228	93	83	104	115.736569499031	276.157863050912	162.583354607377	96.5169910789229	106.689874344732	143.852333159177
chr5|114815530|114816635|MYSERV6-int:ERVK:LTR|178|+,-	109.699625773567	0.471742289534487	0.0458465002287292	0.919162185628264	184	161	150	92	74	54	126.009046081785	159.933150903586	106.962733294327	95.4791739705474	95.1210927892793	74.6925576018801
chr14|3304931|3305098|Kanga11a:TcMar-Tc2:DNA|313|+,+	143.068915504453	0.414563605462054	0.0458879089559384	0.919162185628264	240	164	239	101	99	93	164.359625324068	162.913271727876	170.427288382294	104.819527945927	127.256597109982	128.637182536571
[truncated: 71,924 more rows]

## Sheet: Transposons-DE-only
gene_name	baseMean	logFC	PValue	PValueAdj	MiwiRK.P24.1-counts	MiwiRK.P24.2-counts	MiwiRK.P24.3-counts	MiwiHet.P24.1-counts	MiwiHet.P24.2-counts	MiwiHet.P24.3-counts	MiwiRK.P24.1-normCounts	MiwiRK.P24.2-normCounts	MiwiRK.P24.3-normCounts	MiwiHet.P24.1-normCounts	MiwiHet.P24.2-normCounts	MiwiHet.P24.3-normCounts
[truncated: 161 more rows]

[truncated: 2 more sheets: Transposons-DE-upregulated, Transposons-DE-downregulated]
